# Supplementary material for: Microbial induced calcite precipitation can consolidate martian and lunar regolith simulants
Source: PLoS One. 2022 Apr 14;17(4):e0266415. doi: 10.1371/journal.pone.0266415 (PMC9009621; doi:10.1371/journal.pone.0266415)
Supplement: S1 Data — (ZIP) [file pone.0266415.s002.zip]

Archive with 22 entries (18 files):
- Plos one_data file/
- Plos one_data file/raw_data_set/
- Plos one_data file/raw_data_set/biochemical_assay_data.pdf
- Plos one_data file/raw_data_set/GCMS_data_IISc.pdf
- Plos one_data file/raw_data_set/MSS_EDS.pdf
- Plos one_data file/raw_data_set/raw LSS_EDS.pdf
- Plos one_data file/raw_data_set/utm_data.pdf
- Plos one_data file/TGA_data/
- Plos one_data file/TGA_data/LSS-SP-GG-N.txt
- Plos one_data file/TGA_data/LSS-SP-GG.txt
- Plos one_data file/TGA_data/LSS-SP-N.txt
- Plos one_data file/TGA_data/MSS-SP-GG-N.txt
- Plos one_data file/TGA_data/MSS-SP-GG.txt
- Plos one_data file/TGA_data/MSS-SP-N.txt
- Plos one_data file/XRD/
- Plos one_data file/XRD/LSS-SP-GG-N.xlsx
- Plos one_data file/XRD/LSS-SP-GG.xlsx
- Plos one_data file/XRD/LSS-SP-N.xlsx
- Plos one_data file/XRD/LSS-SP.xlsx
- Plos one_data file/XRD/MSS-SP-GG-N.xlsx
- Plos one_data file/XRD/MSS-SP-GG.xlsx
- Plos one_data file/XRD/MSS-SP-N.xls
