# Supplementary material for: Microbial induced calcite precipitation can consolidate martian and lunar regolith simulants
Source: PLoS One. 2022 Apr 14;17(4):e0266415. doi: 10.1371/journal.pone.0266415 (PMC9009621; doi:10.1371/journal.pone.0266415)
Supplement: S1 Data — (ZIP) [file pone.0266415.s002.zip › Plos one_data file/TGA_data/LSS-SP-GG-N.txt]

Comment;This report has been generated by The Solid State and Structural Chemistry Unit (SSCU) IISc. For the research work carried by Dr. Rashmi Dikshit
________________________________________________________________________________

Title
Evaluation Categories:

Curve Name:
  !R-D
Curve Values:
          Index              t             Ts             Tr          Value
                           [s]           [�C]           [�C]            [%]
              0              0        27.6321             25            100
              1              1        27.6332        25.1667        99.9957
              2              2        27.6563        25.3333        99.9928
              3              3        27.7145           25.5        99.9911
              4              4        27.8025        25.6667        99.9931
              5              5        27.9253        25.8333        99.9961
              6              6        28.0555             26            100
              7              7         28.189        26.1667        100.005
              8              8        28.3269        26.3333        100.015
              9              9        28.4493           26.5         100.02
             10             10        28.5637        26.6667        100.025
             11             11        28.6984        26.8333        100.028
             12             12         28.821             27        100.028
             13             13        28.9627        27.1667        100.029
             14             14        29.1005        27.3333         100.03
             15             15        29.2239           27.5         100.03
             16             16        29.3649        27.6667        100.028
             17             17        29.5118        27.8333        100.027
             18             18        29.6521             28        100.026
             19             19        29.7847        28.1667        100.025
             20             20        29.9223        28.3333        100.023
             21             21        30.0777           28.5        100.021
             22             22        30.2255        28.6667        100.019
             23             23        30.3454        28.8333        100.017
             24             24        30.4941             29        100.014
             25             25        30.6558        29.1667        100.012
             26             26        30.7946        29.3333        100.009
             27             27        30.9469           29.5        100.007
             28             28        31.1006        29.6667        100.005
             29             29        31.2486        29.8333        100.002
             30             30        31.4056             30        99.9996
             31             31        31.5538        30.1667        99.9973
             32             32        31.6993        30.3333        99.9944
             33             33        31.8631           30.5        99.9914
             34             34        32.0095        30.6667         99.988
             35             35        32.1597        30.8333        99.9848
             36             36        32.3323             31         99.981
             37             37        32.4871        31.1667        99.9774
             38             38        32.6483        31.3333         99.974
             39             39        32.8056           31.5        99.9709
             40             40        32.9602        31.6667        99.9676
             41             41        33.1228        31.8333        99.9644
             42             42        33.2949             32        99.9613
             43             43        33.4546        32.1667        99.9579
             44             44        33.6174        32.3333        99.9546
             45             45        33.7823           32.5        99.9515
             46             46        33.9439        32.6667        99.9482
             47             47        34.1118        32.8333         99.945
             48             48        34.2796             33        99.9423
             49             49        34.4457        33.1667         99.939
             50             50        34.6128        33.3333         99.936
             51             51        34.7798           33.5        99.9332
             52             52          34.95        33.6667        99.9309
             53             53        35.1264        33.8333        99.9286
             54             54         35.299             34         99.926
             55             55        35.4731        34.1667        99.9235
             56             56        35.6343        34.3333        99.9219
             57             57        35.8061           34.5        99.9199
             58             58         35.974        34.6667        99.9175
             59             59        36.1408        34.8333        99.9152
             60             60        36.3139             35        99.9128
             61             61        36.4805        35.1667          99.91
             62             62         36.656        35.3333        99.9071
             63             63        36.8283           35.5        99.9038
             64             64        36.9972        35.6667        99.9003
             65             65        37.1687        35.8333         99.897
             66             66        37.3396             36        99.8935
             67             67        37.5125        36.1667        99.8901
             68             68        37.6853        36.3333        99.8868
             69             69        37.8585           36.5        99.8834
             70             70        38.0332        36.6667        99.8801
             71             71         38.202        36.8333        99.8771
             72             72        38.3686             37        99.8738
             73             73        38.5398        37.1667        99.8704
             74             74        38.7147        37.3333        99.8667
             75             75         38.882           37.5        99.8631
             76             76        39.0571        37.6667        99.8594
             77             77        39.2327        37.8333        99.8557
             78             78        39.4023             38         99.852
             79             79        39.5703        38.1667        99.8481
             80             80        39.7403        38.3333        99.8447
             81             81        39.9107           38.5        99.8412
             82             82        40.0815        38.6667        99.8375
             83             83        40.2486        38.8333        99.8339
             84             84        40.4234             39        99.8307
             85             85        40.5877        39.1667        99.8272
             86             86         40.756        39.3333        99.8239
             87             87        40.9278           39.5        99.8209
             88             88        41.1057        39.6667        99.8176
             89             89        41.2702        39.8333        99.8141
             90             90        41.4376             40        99.8105
             91             91        41.6076        40.1667        99.8069
             92             92        41.7738        40.3333        99.8035
             93             93        41.9457           40.5        99.8003
             94             94        42.1128        40.6667        99.7971
             95             95        42.2824        40.8333        99.7939
             96             96        42.4441             41        99.7917
             97             97        42.6146        41.1667        99.7887
             98             98         42.787        41.3333        99.7855
             99             99        42.9521           41.5        99.7821
            100            100        43.1213        41.6667        99.7786
            101            101        43.2873        41.8333        99.7753
            102            102        43.4547             42        99.7717
            103            103        43.6236        42.1667        99.7683
            104            104        43.7841        42.3333        99.7643
            105            105        43.9534           42.5        99.7606
            106            106        44.1184        42.6667         99.757
            107            107        44.2869        42.8333        99.7532
            108            108        44.4534             43        99.7495
            109            109        44.6171        43.1667         99.746
            110            110        44.7843        43.3333        99.7425
            111            111        44.9536           43.5         99.739
            112            112        45.1114        43.6667        99.7366
            113            113        45.2769        43.8333        99.7341
            114            114        45.4438             44        99.7318
            115            115         45.606        44.1667        99.7291
            116            116        45.7686        44.3333        99.7273
            117            117        45.9363           44.5         99.725
            118            118        46.1054        44.6667        99.7223
            119            119        46.2683        44.8333        99.7197
            120            120        46.4362             45        99.7171
            121            121         46.602        45.1667        99.7147
            122            122        46.7636        45.3333        99.7119
            123            123        46.9328           45.5        99.7093
            124            124        47.1004        45.6667        99.7072
            125            125        47.2684        45.8333        99.7049
            126            126        47.4292             46        99.7023
            127            127         47.596        46.1667        99.6998
            128            128        47.7596        46.3333        99.6974
            129            129        47.9257           46.5        99.6946
            130            130        48.0867        46.6667        99.6919
            131            131        48.2531        46.8333        99.6894
            132            132        48.4184             47         99.686
            133            133        48.5776        47.1667         99.683
            134            134        48.7412        47.3333          99.68
            135            135         48.914           47.5        99.6768
            136            136        49.0749        47.6667        99.6734
            137            137        49.2418        47.8333        99.6706
            138            138        49.4015             48        99.6682
            139            139        49.5642        48.1667         99.666
            140            140        49.7279        48.3333        99.6638
            141            141        49.8914           48.5        99.6615
            142            142        50.0559        48.6667        99.6594
            143            143        50.2218        48.8333        99.6575
            144            144         50.382             49        99.6555
            145            145        50.5472        49.1667        99.6533
            146            146        50.7134        49.3333        99.6512
            147            147        50.8744           49.5        99.6493
            148            148        51.0409        49.6667        99.6476
            149            149         51.202        49.8333        99.6453
            150            150        51.3664             50        99.6431
            151            151        51.5334        50.1667        99.6411
            152            152        51.6912        50.3333        99.6389
            153            153        51.8569           50.5        99.6364
            154            154        52.0161        50.6667        99.6341
            155            155        52.1877        50.8333        99.6318
            156            156        52.3467             51        99.6297
            157            157        52.5051        51.1667        99.6271
            158            158         52.666        51.3333        99.6247
            159            159        52.8303           51.5        99.6225
            160            160        52.9995        51.6667        99.6206
            161            161        53.1596        51.8333        99.6189
            162            162        53.3222             52        99.6172
            163            163        53.4836        52.1667        99.6152
            164            164         53.648        52.3333        99.6137
            165            165        53.8139           52.5        99.6121
            166            166        53.9801        52.6667        99.6103
            167            167        54.1392        52.8333        99.6081
            168            168        54.2963             53        99.6057
            169            169        54.4603        53.1667        99.6036
            170            170        54.6227        53.3333        99.6018
            171            171         54.788           53.5           99.6
            172            172        54.9488        53.6667        99.5985
            173            173        55.1085        53.8333        99.5966
            174            174        55.2736             54        99.5947
            175            175        55.4386        54.1667        99.5929
            176            176        55.5981        54.3333        99.5912
            177            177        55.7589           54.5         99.589
            178            178        55.9207        54.6667        99.5869
            179            179        56.0864        54.8333        99.5848
            180            180         56.253             55        99.5829
            181            181        56.4155        55.1667         99.581
            182            182        56.5795        55.3333        99.5788
            183            183        56.7384           55.5        99.5766
            184            184        56.9017        55.6667         99.575
            185            185        57.0659        55.8333        99.5733
            186            186        57.2256             56        99.5719
            187            187        57.3862        56.1667        99.5705
            188            188        57.5496        56.3333        99.5695
            189            189        57.7155           56.5        99.5679
            190            190        57.8768        56.6667        99.5662
            191            191        58.0356        56.8333        99.5646
            192            192        58.2002             57        99.5632
            193            193        58.3722        57.1667        99.5619
            194            194        58.5292        57.3333        99.5605
            195            195        58.6916           57.5        99.5588
            196            196        58.8545        57.6667        99.5573
            197            197        59.0172        57.8333        99.5557
            198            198        59.1754             58        99.5543
            199            199         59.342        58.1667        99.5529
            200            200        59.5069        58.3333        99.5516
            201            201        59.6703           58.5        99.5504
            202            202        59.8351        58.6667        99.5487
            203            203        59.9978        58.8333        99.5471
            204            204        60.1595             59        99.5458
            205            205        60.3226        59.1667        99.5445
            206            206        60.4841        59.3333        99.5433
            207            207         60.649           59.5        99.5422
            208            208        60.8133        59.6667        99.5414
            209            209        60.9736        59.8333        99.5404
            210            210        61.1351             60         99.539
            211            211        61.2954        60.1667        99.5375
            212            212        61.4586        60.3333        99.5363
            213            213        61.6197           60.5        99.5351
            214            214        61.7803        60.6667        99.5339
            215            215        61.9476        60.8333        99.5329
            216            216        62.1109             61        99.5318
            217            217        62.2688        61.1667        99.5302
            218            218        62.4291        61.3333        99.5286
            219            219        62.5932           61.5        99.5271
            220            220        62.7568        61.6667        99.5256
            221            221        62.9188        61.8333        99.5244
            222            222        63.0865             62        99.5233
            223            223         63.246        62.1667        99.5223
            224            224        63.4034        62.3333        99.5217
            225            225        63.5705           62.5        99.5204
            226            226        63.7312        62.6667         99.519
            227            227        63.8908        62.8333        99.5176
            228            228        64.0543             63        99.5161
            229            229        64.2181        63.1667        99.5149
            230            230        64.3819        63.3333        99.5139
            231            231        64.5418           63.5        99.5129
            232            232        64.7049        63.6667        99.5126
            233            233        64.8695        63.8333        99.5118
            234            234        65.0329             64        99.5106
            235            235        65.1944        64.1667        99.5093
            236            236        65.3515        64.3333         99.508
            237            237        65.5143           64.5        99.5069
            238            238        65.6761        64.6667        99.5057
            239            239        65.8378        64.8333        99.5047
            240            240        66.0023             65        99.5039
            241            241        66.1672        65.1667        99.5032
            242            242        66.3291        65.3333        99.5024
            243            243        66.4881           65.5        99.5011
            244            244        66.6427        65.6667           99.5
            245            245        66.8054        65.8333        99.4988
            246            246        66.9709             66        99.4977
            247            247        67.1335        66.1667        99.4965
            248            248        67.2945        66.3333        99.4952
            249            249        67.4617           66.5        99.4943
            250            250        67.6264        66.6667        99.4933
            251            251        67.7877        66.8333        99.4919
            252            252        67.9519             67        99.4908
            253            253        68.1125        67.1667        99.4896
            254            254        68.2698        67.3333        99.4883
            255            255        68.4361           67.5        99.4872
            256            256         68.596        67.6667        99.4859
            257            257        68.7621        67.8333        99.4849
            258            258        68.9215             68        99.4842
            259            259        69.0851        68.1667        99.4835
            260            260          69.25        68.3333        99.4836
            261            261        69.4087           68.5        99.4834
            262            262        69.5735        68.6667        99.4833
            263            263        69.7329        68.8333        99.4831
            264            264        69.8976             69        99.4832
            265            265        70.0602        69.1667        99.4829
            266            266        70.2228        69.3333         99.482
            267            267        70.3867           69.5         99.481
            268            268        70.5463        69.6667        99.4797
            269            269        70.7106        69.8333        99.4786
            270            270          70.87             70        99.4776
            271            271        71.0308        70.1667        99.4766
            272            272        71.2007        70.3333        99.4757
            273            273         71.362           70.5        99.4751
            274            274        71.5218        70.6667        99.4742
            275            275        71.6854        70.8333         99.473
            276            276         71.846             71        99.4719
            277            277        72.0094        71.1667        99.4707
            278            278        72.1746        71.3333        99.4696
            279            279        72.3317           71.5        99.4684
            280            280        72.4944        71.6667        99.4671
            281            281        72.6566        71.8333        99.4662
            282            282        72.8216             72        99.4654
            283            283        72.9817        72.1667        99.4648
            284            284        73.1447        72.3333        99.4649
            285            285        73.3061           72.5        99.4647
            286            286        73.4708        72.6667        99.4645
            287            287        73.6307        72.8333        99.4644
            288            288        73.7929             73        99.4644
            289            289        73.9541        73.1667        99.4644
            290            290        74.1195        73.3333        99.4641
            291            291        74.2786           73.5        99.4633
            292            292        74.4373        73.6667        99.4622
            293            293        74.5954        73.8333        99.4611
            294            294        74.7661             74          99.46
            295            295        74.9274        74.1667         99.459
            296            296          75.09        74.3333        99.4577
            297            297         75.246           74.5        99.4567
            298            298        75.4103        74.6667         99.456
            299            299        75.5685        74.8333        99.4554
            300            300        75.7337             75        99.4555
            301            301        75.8955        75.1667        99.4551
            302            302        76.0628        75.3333        99.4541
            303            303        76.2217           75.5        99.4529
            304            304        76.3852        75.6667        99.4517
            305            305        76.5467        75.8333        99.4505
            306            306        76.7077             76        99.4495
            307            307        76.8748        76.1667        99.4485
            308            308         77.037        76.3333        99.4476
            309            309        77.1983           76.5        99.4469
            310            310        77.3637        76.6667        99.4464
            311            311        77.5249        76.8333        99.4459
            312            312        77.6859             77         99.446
            313            313        77.8512        77.1667        99.4459
            314            314        78.0107        77.3333        99.4455
            315            315        78.1734           77.5        99.4446
            316            316        78.3342        77.6667        99.4435
            317            317        78.4983        77.8333        99.4424
            318            318        78.6617             78        99.4413
            319            319        78.8246        78.1667        99.4403
            320            320        78.9866        78.3333        99.4389
            321            321        79.1503           78.5         99.438
            322            322        79.3121        78.6667        99.4373
            323            323        79.4743        78.8333        99.4367
            324            324         79.636             79        99.4368
            325            325        79.7999        79.1667        99.4366
            326            326        79.9637        79.3333        99.4364
            327            327        80.1252           79.5        99.4363
            328            328        80.2861        79.6667        99.4363
            329            329        80.4465        79.8333        99.4363
            330            330        80.6134             80        99.4363
            331            331        80.7778        80.1667        99.4362
            332            332        80.9375        80.3333        99.4362
            333            333        81.1027           80.5        99.4362
            334            334        81.2634        80.6667        99.4362
            335            335        81.4269        80.8333        99.4362
            336            336        81.5871             81        99.4362
            337            337        81.7509        81.1667        99.4362
            338            338        81.9146        81.3333        99.4362
            339            339        82.0792           81.5        99.4362
            340            340         82.241        81.6667        99.4362
            341            341        82.3985        81.8333        99.4362
            342            342        82.5611             82         99.436
            343            343         82.725        82.1667        99.4352
            344            344        82.8893        82.3333         99.434
            345            345        83.0512           82.5         99.433
            346            346        83.2199        82.6667        99.4319
            347            347        83.3813        82.8333        99.4309
            348            348         83.543             83        99.4295
            349            349        83.7028        83.1667        99.4286
            350            350        83.8645        83.3333        99.4279
            351            351        84.0292           83.5        99.4273
            352            352        84.1926        83.6667        99.4274
            353            353        84.3508        83.8333        99.4272
            354            354        84.5167             84         99.427
            355            355        84.6812        84.1667        99.4269
            356            356        84.8466        84.3333        99.4267
            357            357        85.0069           84.5        99.4258
            358            358        85.1725        84.6667        99.4248
            359            359        85.3341        84.8333        99.4237
            360            360         85.495             85        99.4222
            361            361        85.6528        85.1667         99.421
            362            362        85.8191        85.3333        99.4201
            363            363        85.9841           85.5        99.4192
            364            364        86.1434        85.6667        99.4188
            365            365        86.3123        85.8333        99.4184
            366            366        86.4729             86         99.418
            367            367        86.6308        86.1667        99.4177
            368            368         86.794        86.3333        99.4178
            369            369        86.9567           86.5        99.4177
            370            370        87.1212        86.6667        99.4176
            371            371        87.2847        86.8333        99.4175
            372            372        87.4458             87        99.4175
            373            373        87.6124        87.1667        99.4175
            374            374        87.7807        87.3333        99.4175
            375            375        87.9408           87.5        99.4175
            376            376        88.1003        87.6667        99.4175
            377            377        88.2607        87.8333        99.4172
            378            378         88.422             88        99.4164
            379            379        88.5872        88.1667        99.4154
            380            380        88.7506        88.3333        99.4141
            381            381        88.9121           88.5         99.413
            382            382        89.0749        88.6667         99.412
            383            383        89.2426        88.8333         99.411
            384            384        89.4053             89        99.4101
            385            385        89.5638        89.1667        99.4095
            386            386        89.7273        89.3333        99.4089
            387            387        89.8911           89.5        99.4084
            388            388        90.0554        89.6667        99.4085
            389            389         90.215        89.8333        99.4084
            390            390        90.3787             90        99.4083
            391            391        90.5404        90.1667        99.4082
            392            392        90.7071        90.3333        99.4082
            393            393        90.8661           90.5        99.4082
            394            394        91.0326        90.6667        99.4081
            395            395        91.1967        90.8333        99.4081
            396            396        91.3579             91        99.4071
            397            397        91.5223        91.1667        99.4061
            398            398        91.6825        91.3333         99.405
            399            399        91.8436           91.5         99.404
            400            400        92.0078        91.6667        99.4021
            401            401        92.1781        91.8333        99.4009
            402            402        92.3364             92        99.4001
            403            403        92.4963        92.1667        99.3993
            404            404        92.6643        92.3333        99.3994
            405            405        92.8263           92.5        99.3992
            406            406        92.9901        92.6667         99.399
            407            407        93.1499        92.8333        99.3988
            408            408        93.3163             93        99.3989
            409            409        93.4799        93.1667        99.3988
            410            410        93.6395        93.3333        99.3988
            411            411        93.8017           93.5        99.3988
            412            412        93.9642        93.6667        99.3988
            413            413        94.1303        93.8333        99.3988
            414            414         94.287             94        99.3988
            415            415         94.452        94.1667        99.3988
            416            416        94.6166        94.3333        99.3988
            417            417        94.7771           94.5        99.3988
            418            418        94.9393        94.6667        99.3988
            419            419        95.1077        94.8333        99.3988
            420            420        95.2699             95        99.3977
            421            421        95.4341        95.1667        99.3967
            422            422        95.5952        95.3333        99.3956
            423            423        95.7594           95.5        99.3946
            424            424        95.9199        95.6667        99.3927
            425            425        96.0866        95.8333        99.3916
            426            426        96.2502             96        99.3907
            427            427        96.4168        96.1667          99.39
            428            428        96.5766        96.3333        99.3901
            429            429        96.7422           96.5        99.3898
            430            430        96.9015        96.6667        99.3896
            431            431        97.0643        96.8333        99.3894
            432            432        97.2297             97        99.3895
            433            433         97.395        97.1667        99.3895
            434            434        97.5563        97.3333        99.3894
            435            435        97.7216           97.5        99.3894
            436            436        97.8819        97.6667        99.3894
            437            437        98.0461        97.8333        99.3891
            438            438        98.2098             98        99.3883
            439            439        98.3672        98.1667        99.3873
            440            440        98.5357        98.3333         99.386
            441            441        98.6975           98.5        99.3849
            442            442        98.8614        98.6667        99.3839
            443            443         99.023        98.8333        99.3829
            444            444        99.1912             99         99.382
            445            445         99.351        99.1667        99.3813
            446            446        99.5133        99.3333        99.3808
            447            447          99.68           99.5        99.3803
            448            448        99.8449        99.6667        99.3804
            449            449        100.006        99.8333        99.3803
            450            450        100.169            100        99.3801
            451            451        100.334        100.167          99.38
            452            452        100.494        100.333        99.3801
            453            453        100.662          100.5        99.3801
            454            454        100.833        100.667          99.38
            455            455        100.993        100.833          99.38
            456            456         101.15            101         99.379
            457            457        101.312        101.167        99.3779
            458            458        101.472        101.333        99.3769
            459            459         101.64          101.5        99.3758
            460            460        101.804        101.667         99.374
            461            461        101.963        101.833        99.3728
            462            462        102.128            102         99.372
            463            463        102.292        102.167        99.3712
            464            464        102.455        102.333        99.3713
            465            465         102.62          102.5        99.3711
            466            466        102.786        102.667        99.3709
            467            467        102.945        102.833        99.3707
            468            468        103.111            103        99.3708
            469            469        103.274        103.167        99.3707
            470            470        103.436        103.333        99.3707
            471            471        103.598          103.5        99.3706
            472            472        103.764        103.667        99.3696
            473            473        103.927        103.833        99.3686
            474            474         104.09            104        99.3675
            475            475        104.253        104.167        99.3665
            476            476        104.413        104.333        99.3646
            477            477        104.578          104.5        99.3635
            478            478        104.741        104.667        99.3623
            479            479        104.905        104.833        99.3608
            480            480        105.071            105        99.3597
            481            481         105.23        105.167        99.3587
            482            482        105.399        105.333        99.3583
            483            483        105.566          105.5        99.3581
            484            484        105.732        105.667        99.3581
            485            485        105.893        105.833        99.3583
            486            486        106.053            106        99.3585
            487            487        106.217        106.167        99.3588
            488            488        106.383        106.333        99.3598
            489            489         106.55          106.5        99.3603
            490            490         106.71        106.667        99.3607
            491            491        106.873        106.833         99.361
            492            492        107.038            107         99.361
            493            493        107.202        107.167        99.3611
            494            494        107.363        107.333        99.3612
            495            495        107.526          107.5        99.3612
            496            496        107.688        107.667        99.3602
            497            497        107.859        107.833        99.3592
            498            498        108.024            108        99.3581
            499            499        108.184        108.167        99.3571
            500            500         108.35        108.333        99.3552
            501            501        108.516          108.5        99.3541
            502            502        108.679        108.667        99.3532
            503            503         108.84        108.833        99.3525
            504            504         109.01            109        99.3526
            505            505        109.168        109.167        99.3523
            506            506        109.329        109.333        99.3521
            507            507        109.496          109.5         99.352
            508            508         109.66        109.667         99.352
            509            509        109.825        109.833         99.352
            510            510        109.993            110        99.3519
            511            511        110.153        110.167        99.3519
            512            512        110.314        110.333        99.3519
            513            513        110.479          110.5        99.3519
            514            514        110.646        110.667        99.3517
            515            515        110.809        110.833        99.3509
            516            516        110.972            111        99.3497
            517            517        111.137        111.167        99.3486
            518            518        111.299        111.333        99.3476
            519            519        111.465          111.5        99.3466
            520            520        111.626        111.667        99.3452
            521            521        111.789        111.833        99.3443
            522            522        111.951            112        99.3436
            523            523        112.117        112.167         99.343
            524            524        112.285        112.333        99.3431
            525            525         112.45          112.5        99.3429
            526            526        112.613        112.667        99.3427
            527            527        112.782        112.833        99.3426
            528            528        112.942            113        99.3426
            529            529        113.104        113.167        99.3426
            530            530        113.266        113.333        99.3426
            531            531        113.432          113.5        99.3425
            532            532        113.598        113.667        99.3425
            533            533        113.765        113.833        99.3425
            534            534        113.927            114        99.3425
            535            535        114.089        114.167        99.3425
            536            536        114.256        114.333        99.3425
            537            537        114.422          114.5        99.3425
            538            538        114.583        114.667        99.3425
            539            539        114.747        114.833        99.3425
            540            540         114.91            115        99.3423
            541            541        115.069        115.167        99.3414
            542            542        115.242        115.333        99.3404
            543            543        115.406          115.5        99.3394
            544            544        115.564        115.667        99.3378
            545            545        115.726        115.833        99.3367
            546            546        115.894            116        99.3357
            547            547        116.058        116.167        99.3349
            548            548        116.228        116.333        99.3345
            549            549        116.389          116.5        99.3341
            550            550        116.552        116.667        99.3337
            551            551        116.714        116.833        99.3334
            552            552        116.876            117        99.3334
            553            553        117.039        117.167        99.3333
            554            554        117.205        117.333         99.333
            555            555        117.369          117.5        99.3321
            556            556        117.533        117.667         99.331
            557            557        117.693        117.833        99.3299
            558            558        117.857            118        99.3289
            559            559        118.028        118.167        99.3278
            560            560        118.188        118.333        99.3265
            561            561        118.354          118.5        99.3256
            562            562        118.523        118.667        99.3248
            563            563        118.686        118.833        99.3242
            564            564         118.85            119        99.3243
            565            565        119.014        119.167        99.3241
            566            566        119.177        119.333         99.324
            567            567         119.34          119.5        99.3238
            568            568        119.503        119.667        99.3228
            569            569        119.672        119.833        99.3218
            570            570        119.837            120        99.3207
            571            571            120        120.167        99.3196
            572            572        120.164        120.333        99.3178
            573            573        120.331          120.5        99.3166
            574            574        120.493        120.667        99.3158
            575            575        120.659        120.833         99.315
            576            576        120.823            121        99.3151
            577            577        120.988        121.167        99.3149
            578            578        121.153        121.333        99.3147
            579            579        121.312          121.5        99.3145
            580            580        121.475        121.667        99.3145
            581            581        121.643        121.833        99.3145
            582            582        121.801            122        99.3145
            583            583        121.966        122.167        99.3144
            584            584        122.132        122.333        99.3134
            585            585        122.297          122.5        99.3124
            586            586        122.462        122.667        99.3113
            587            587        122.626        122.833        99.3103
            588            588        122.794            123        99.3084
            589            589        122.954        123.167        99.3072
            590            590         123.12        123.333        99.3064
            591            591        123.289          123.5        99.3056
            592            592         123.45        123.667        99.3057
            593            593        123.617        123.833        99.3055
            594            594        123.777            124        99.3053
            595            595        123.947        124.167        99.3051
            596            596        124.107        124.333        99.3052
            597            597        124.268          124.5        99.3051
            598            598        124.441        124.667        99.3051
            599            599        124.604        124.833        99.3051
            600            600        124.763            125        99.3051
            601            601        124.931        125.167        99.3051
            602            602        125.091        125.333        99.3051
            603            603         125.26          125.5        99.3051
            604            604        125.422        125.667        99.3048
            605            605         125.59        125.833         99.304
            606            606         125.75            126         99.303
            607            607        125.918        126.167        99.3019
            608            608        126.081        126.333        99.3003
            609            609        126.246          126.5        99.2992
            610            610         126.41        126.667        99.2983
            611            611        126.575        126.833        99.2974
            612            612        126.739            127         99.297
            613            613        126.905        127.167        99.2966
            614            614        127.069        127.333        99.2962
            615            615        127.234          127.5        99.2959
            616            616        127.397        127.667        99.2959
            617            617        127.563        127.833        99.2956
            618            618         127.73            128        99.2947
            619            619        127.893        128.167        99.2936
            620            620        128.057        128.333        99.2923
            621            621         128.22          128.5        99.2912
            622            622        128.385        128.667        99.2902
            623            623         128.55        128.833        99.2892
            624            624        128.714            129        99.2883
            625            625        128.882        129.167        99.2876
            626            626        129.044        129.333        99.2871
            627            627         129.21          129.5        99.2866
            628            628        129.374        129.667        99.2867
            629            629        129.537        129.833        99.2863
            630            630        129.698            130        99.2853
            631            631        129.869        130.167        99.2843
            632            632        130.033        130.333         99.283
            633            633        130.199          130.5        99.2818
            634            634        130.364        130.667        99.2808
            635            635        130.529        130.833        99.2798
            636            636        130.691            131         99.279
            637            637        130.853        131.167        99.2783
            638            638        131.022        131.333        99.2777
            639            639        131.185          131.5        99.2773
            640            640        131.349        131.667        99.2771
            641            641        131.517        131.833        99.2761
            642            642        131.684            132         99.275
            643            643        131.848        132.167        99.2738
            644            644         132.01        132.333        99.2723
            645            645        132.175          132.5        99.2711
            646            646        132.341        132.667        99.2702
            647            647        132.507        132.833        99.2693
            648            648        132.667            133        99.2689
            649            649        132.832        133.167        99.2685
            650            650        132.994        133.333        99.2681
            651            651        133.162          133.5        99.2678
            652            652        133.327        133.667        99.2676
            653            653        133.493        133.833        99.2666
            654            654         133.66            134        99.2656
            655            655        133.825        134.167        99.2645
            656            656        133.986        134.333        99.2629
            657            657        134.155          134.5        99.2618
            658            658        134.322        134.667        99.2608
            659            659        134.484        134.833        99.2599
            660            660        134.649            135        99.2596
            661            661        134.814        135.167        99.2591
            662            662        134.981        135.333        99.2587
            663            663        135.147          135.5        99.2584
            664            664        135.306        135.667        99.2582
            665            665        135.472        135.833        99.2573
            666            666        135.638            136        99.2562
            667            667        135.804        136.167        99.2551
            668            668        135.967        136.333        99.2535
            669            669        136.131          136.5        99.2524
            670            670        136.298        136.667        99.2514
            671            671         136.46        136.833        99.2506
            672            672        136.624            137        99.2502
            673            673        136.794        137.167        99.2497
            674            674         136.96        137.333        99.2493
            675            675        137.123          137.5         99.249
            676            676        137.289        137.667         99.248
            677            677        137.451        137.833        99.2469
            678            678        137.616            138        99.2458
            679            679        137.785        138.167        99.2447
            680            680        137.949        138.333        99.2428
            681            681        138.113          138.5        99.2417
            682            682         138.28        138.667        99.2408
            683            683        138.445        138.833          99.24
            684            684        138.607            139        99.2401
            685            685        138.772        139.167        99.2396
            686            686        138.938        139.333        99.2386
            687            687        139.106          139.5        99.2374
            688            688        139.271        139.667        99.2362
            689            689        139.434        139.833         99.235
            690            690        139.598            140         99.234
            691            691        139.764        140.167         99.233
            692            692         139.93        140.333        99.2321
            693            693        140.095          140.5        99.2314
            694            694        140.263        140.667        99.2309
            695            695        140.425        140.833        99.2304
            696            696        140.591            141        99.2294
            697            697        140.753        141.167        99.2283
            698            698         140.92        141.333        99.2271
            699            699        141.085          141.5         99.226
            700            700        141.251        141.667        99.2241
            701            701        141.414        141.833         99.223
            702            702        141.579            142        99.2218
            703            703        141.743        142.167        99.2203
            704            704         141.91        142.333        99.2192
            705            705        142.075          142.5        99.2179
            706            706        142.242        142.667        99.2166
            707            707        142.408        142.833        99.2155
            708            708        142.569            143        99.2141
            709            709        142.728        143.167        99.2132
            710            710        142.898        143.333        99.2122
            711            711        143.069          143.5        99.2108
            712            712        143.227        143.667        99.2097
            713            713        143.391        143.833        99.2085
            714            714        143.559            144        99.2072
            715            715        143.728        144.167        99.2061
            716            716        143.889        144.333        99.2047
            717            717        144.055          144.5        99.2038
            718            718        144.216        144.667        99.2028
            719            719        144.381        144.833        99.2014
            720            720        144.547            145        99.2003
            721            721        144.712        145.167        99.1991
            722            722        144.877        145.333        99.1979
            723            723         145.04          145.5        99.1967
            724            724        145.208        145.667        99.1954
            725            725        145.374        145.833        99.1944
            726            726        145.538            146        99.1934
            727            727        145.705        146.167         99.192
            728            728        145.869        146.333         99.191
            729            729        146.034          146.5        99.1897
            730            730        146.195        146.667        99.1885
            731            731        146.367        146.833        99.1873
            732            732        146.527            147         99.186
            733            733        146.696        147.167        99.1851
            734            734        146.861        147.333        99.1841
            735            735        147.029          147.5        99.1826
            736            736        147.195        147.667        99.1816
            737            737        147.361        147.833        99.1803
            738            738        147.523            148        99.1791
            739            739        147.693        148.167         99.178
            740            740        147.859        148.333        99.1766
            741            741        148.023          148.5        99.1757
            742            742        148.192        148.667        99.1747
            743            743        148.353        148.833        99.1733
            744            744        148.519            149        99.1722
            745            745        148.686        149.167         99.171
            746            746         148.85        149.333        99.1698
            747            747        149.017          149.5        99.1686
            748            748        149.181        149.667        99.1673
            749            749        149.348        149.833        99.1661
            750            750        149.514            150        99.1645
            751            751        149.679        150.167        99.1629
            752            752        149.845        150.333        99.1616
            753            753        150.013          150.5        99.1603
            754            754        150.177        150.667        99.1592
            755            755        150.343        150.833        99.1581
            756            756        150.508            151        99.1562
            757            757        150.672        151.167        99.1544
            758            758        150.836        151.333        99.1528
            759            759        151.004          151.5        99.1513
            760            760        151.169        151.667        99.1495
            761            761        151.334        151.833        99.1482
            762            762        151.499            152         99.147
            763            763        151.664        152.167        99.1453
            764            764        151.829        152.333        99.1443
            765            765        151.996          152.5         99.143
            766            766        152.162        152.667        99.1417
            767            767        152.329        152.833        99.1405
            768            768        152.491            153        99.1392
            769            769        152.659        153.167         99.138
            770            770        152.823        153.333        99.1364
            771            771        152.988          153.5        99.1348
            772            772         153.15        153.667        99.1335
            773            773        153.318        153.833        99.1322
            774            774        153.486            154        99.1311
            775            775         153.65        154.167          99.13
            776            776        153.816        154.333        99.1281
            777            777        153.985          154.5        99.1263
            778            778        154.147        154.667        99.1247
            779            779        154.318        154.833        99.1232
            780            780        154.482            155        99.1214
            781            781        154.646        155.167        99.1199
            782            782        154.813        155.333         99.118
            783            783        154.976          155.5        99.1162
            784            784        155.142        155.667         99.115
            785            785        155.311        155.833        99.1136
            786            786        155.473            156        99.1124
            787            787         155.64        156.167        99.1112
            788            788        155.807        156.333        99.1102
            789            789        155.971          156.5        99.1086
            790            790        156.136        156.667         99.107
            791            791        156.304        156.833        99.1055
            792            792        156.472            157         99.104
            793            793        156.637        157.167        99.1027
            794            794        156.799        157.333        99.1016
            795            795        156.967          157.5        99.1007
            796            796        157.132        157.667        99.0993
            797            797        157.299        157.833        99.0978
            798            798        157.466            158        99.0963
            799            799         157.63        158.167        99.0949
            800            800        157.793        158.333        99.0931
            801            801         157.96          158.5        99.0916
            802            802        158.129        158.667        99.0898
            803            803        158.295        158.833        99.0881
            804            804        158.461            159        99.0879
            805            805        158.627        159.167        99.0878
            806            806        158.793        159.333        99.0887
            807            807        158.962          159.5        99.0904
            808            808        159.134        159.667         99.095
            809            809        159.302        159.833        99.0984
            810            810        159.472            160        99.1009
            811            811        159.639        160.167        99.1032
            812            812        159.807        160.333        99.1059
            813            813        159.974          160.5        99.1074
            814            814        160.144        160.667        99.1077
            815            815        160.312        160.833        99.1077
            816            816         160.48            161        99.1052
            817            817        160.647        161.167        99.1037
            818            818        160.816        161.333        99.1019
            819            819        160.983          161.5        99.0999
            820            820        161.155        161.667        99.0976
            821            821        161.317        161.833        99.0955
            822            822        161.486            162        99.0931
            823            823        161.651        162.167        99.0907
            824            824        161.819        162.333        99.0886
            825            825        161.986          162.5        99.0866
            826            826        162.152        162.667        99.0847
            827            827         162.32        162.833        99.0824
            828            828        162.492            163        99.0805
            829            829        162.656        163.167        99.0786
            830            830        162.826        163.333        99.0768
            831            831        162.994          163.5        99.0752
            832            832        163.158        163.667        99.0737
            833            833        163.323        163.833        99.0718
            834            834        163.492            164        99.0699
            835            835        163.665        164.167        99.0682
            836            836         163.83        164.333        99.0667
            837            837        163.996          164.5        99.0651
            838            838        164.164        164.667        99.0631
            839            839         164.33        164.833        99.0611
            840            840        164.498            165        99.0595
            841            841        164.665        165.167        99.0579
            842            842        164.831        165.333        99.0564
            843            843        165.001          165.5        99.0551
            844            844        165.169        165.667        99.0533
            845            845        165.336        165.833        99.0515
            846            846        165.503            166        99.0498
            847            847        165.671        166.167        99.0482
            848            848        165.835        166.333        99.0462
            849            849        166.002          166.5        99.0441
            850            850         166.17        166.667        99.0421
            851            851        166.335        166.833        99.0402
            852            852        166.502            167        99.0387
            853            853        166.673        167.167        99.0373
            854            854        166.843        167.333        99.0362
            855            855        167.007          167.5        99.0351
            856            856        167.173        167.667        99.0337
            857            857        167.345        167.833        99.0322
            858            858        167.512            168        99.0307
            859            859        167.678        168.167        99.0294
            860            860        167.848        168.333        99.0273
            861            861        168.015          168.5        99.0252
            862            862        168.184        168.667        99.0233
            863            863        168.349        168.833        99.0214
            864            864        168.518            169        99.0189
            865            865        168.684        169.167        99.0165
            866            866        168.846        169.333        99.0143
            867            867        169.012          169.5        99.0122
            868            868        169.183        169.667         99.009
            869            869        169.345        169.833        99.0063
            870            870        169.514            170         99.004
            871            871        169.683        170.167        99.0018
            872            872        169.847        170.333        98.9998
            873            873        170.016          170.5        98.9976
            874            874        170.182        170.667        98.9954
            875            875        170.348        170.833        98.9934
            876            876        170.518            171         98.992
            877            877        170.685        171.167        98.9905
            878            878         170.85        171.333        98.9891
            879            879        171.017          171.5        98.9872
            880            880        171.185        171.667        98.9858
            881            881        171.353        171.833        98.9839
            882            882        171.518            172        98.9816
            883            883        171.684        172.167        98.9793
            884            884        171.851        172.333        98.9766
            885            885        172.017          172.5        98.9745
            886            886        172.189        172.667        98.9725
            887            887        172.354        172.833          98.97
            888            888        172.517            173        98.9681
            889            889        172.685        173.167        98.9662
            890            890        172.853        173.333        98.9644
            891            891        173.017          173.5        98.9628
            892            892        173.188        173.667        98.9613
            893            893        173.355        173.833        98.9594
            894            894        173.521            174        98.9575
            895            895        173.688        174.167        98.9557
            896            896        173.854        174.333        98.9543
            897            897         174.02          174.5        98.9527
            898            898        174.186        174.667        98.9507
            899            899         174.35        174.833        98.9487
            900            900        174.518            175         98.947
            901            901        174.685        175.167        98.9452
            902            902        174.855        175.333        98.9429
            903            903        175.019          175.5        98.9406
            904            904        175.187        175.667        98.9385
            905            905        175.353        175.833        98.9363
            906            906        175.516            176        98.9339
            907            907        175.685        176.167        98.9314
            908            908        175.851        176.333        98.9293
            909            909        176.017          176.5        98.9271
            910            910        176.186        176.667        98.9245
            911            911        176.353        176.833         98.922
            912            912         176.52            177        98.9199
            913            913        176.685        177.167         98.918
            914            914        176.851        177.333         98.916
            915            915        177.017          177.5        98.9137
            916            916        177.179        177.667        98.9118
            917            917        177.349        177.833        98.9099
            918            918        177.515            178        98.9079
            919            919         177.68        178.167        98.9055
            920            920        177.849        178.333        98.9031
            921            921        178.016          178.5         98.901
            922            922        178.183        178.667        98.8991
            923            923         178.35        178.833        98.8971
            924            924        178.519            179        98.8948
            925            925        178.685        179.167         98.893
            926            926        178.851        179.333        98.8911
            927            927        179.016          179.5        98.8894
            928            928        179.181        179.667        98.8878
            929            929        179.349        179.833        98.8855
            930            930        179.517            180        98.8834
            931            931        179.685        180.167        98.8815
            932            932        179.849        180.333        98.8797
            933            933        180.017          180.5        98.8769
            934            934        180.182        180.667        98.8745
            935            935         180.35        180.833        98.8724
            936            936        180.516            181        98.8705
            937            937        180.683        181.167        98.8685
            938            938        180.846        181.333        98.8663
            939            939        181.011          181.5        98.8641
            940            940        181.178        181.667        98.8622
            941            941        181.345        181.833        98.8605
            942            942         181.51            182        98.8582
            943            943        181.678        182.167         98.856
            944            944        181.847        182.333         98.854
            945            945         182.01          182.5        98.8518
            946            946        182.177        182.667        98.8493
            947            947        182.343        182.833         98.847
            948            948         182.51            183        98.8447
            949            949        182.679        183.167        98.8428
            950            950        182.846        183.333        98.8409
            951            951        183.007          183.5        98.8386
            952            952        183.175        183.667        98.8364
            953            953        183.341        183.833        98.8348
            954            954        183.508            184        98.8329
            955            955        183.675        184.167        98.8305
            956            956        183.844        184.333        98.8282
            957            957         184.01          184.5        98.8261
            958            958        184.174        184.667        98.8239
            959            959        184.341        184.833        98.8214
            960            960        184.506            185         98.819
            961            961        184.675        185.167        98.8169
            962            962        184.842        185.333        98.8147
            963            963         185.01          185.5        98.8121
            964            964        185.176        185.667        98.8096
            965            965        185.339        185.833        98.8075
            966            966        185.509            186        98.8053
            967            967        185.672        186.167        98.8027
            968            968        185.842        186.333        98.8002
            969            969        186.009          186.5        98.7981
            970            970        186.172        186.667        98.7962
            971            971         186.34        186.833        98.7945
            972            972        186.505            187        98.7929
            973            973        186.674        187.167        98.7911
            974            974        186.841        187.333        98.7893
            975            975        187.007          187.5        98.7873
            976            976        187.172        187.667        98.7848
            977            977        187.336        187.833        98.7819
            978            978        187.505            188        98.7796
            979            979         187.67        188.167        98.7775
            980            980        187.839        188.333        98.7756
            981            981        188.008          188.5        98.7733
            982            982        188.173        188.667        98.7711
            983            983        188.339        188.833        98.7691
            984            984        188.505            189        98.7673
            985            985        188.673        189.167        98.7645
            986            986        188.838        189.333        98.7621
            987            987        189.004          189.5          98.76
            988            988        189.167        189.667         98.758
            989            989        189.338        189.833        98.7561
            990            990        189.501            190        98.7538
            991            991        189.667        190.167        98.7517
            992            992        189.837        190.333        98.7497
            993            993        190.005          190.5         98.748
            994            994        190.172        190.667        98.7458
            995            995        190.336        190.833        98.7436
            996            996        190.508            191        98.7415
            997            997        190.673        191.167        98.7396
            998            998        190.838        191.333        98.7377
            999            999        191.006          191.5        98.7355
           1000           1000        191.172        191.667        98.7333
           1001           1001        191.339        191.833        98.7317
           1002           1002        191.506            192        98.7298
           1003           1003        191.671        192.167        98.7274
           1004           1004        191.838        192.333        98.7251
           1005           1005        192.008          192.5         98.723
           1006           1006        192.173        192.667        98.7209
           1007           1007        192.337        192.833        98.7184
           1008           1008        192.506            193        98.7159
           1009           1009        192.675        193.167        98.7138
           1010           1010        192.839        193.333        98.7118
           1011           1011        193.007          193.5        98.7099
           1012           1012        193.173        193.667        98.7076
           1013           1013        193.338        193.833        98.7057
           1014           1014        193.504            194        98.7038
           1015           1015        193.672        194.167         98.702
           1016           1016        193.837        194.333        98.7004
           1017           1017        194.004          194.5        98.6981
           1018           1018        194.173        194.667         98.696
           1019           1019         194.34        194.833        98.6941
           1020           1020        194.503            195        98.6923
           1021           1021        194.672        195.167        98.6895
           1022           1022        194.837        195.333        98.6871
           1023           1023        195.005          195.5         98.685
           1024           1024        195.169        195.667        98.6831
           1025           1025        195.339        195.833        98.6811
           1026           1026        195.505            196        98.6789
           1027           1027        195.671        196.167        98.6768
           1028           1028         195.84        196.333        98.6748
           1029           1029        196.008          196.5        98.6731
           1030           1030        196.177        196.667        98.6708
           1031           1031        196.341        196.833        98.6686
           1032           1032        196.505            197        98.6666
           1033           1033        196.671        197.167        98.6644
           1034           1034        196.839        197.333        98.6619
           1035           1035        197.005          197.5        98.6596
           1036           1036        197.171        197.667        98.6573
           1037           1037        197.339        197.833        98.6554
           1038           1038        197.504            198        98.6535
           1039           1039        197.674        198.167        98.6512
           1040           1040        197.842        198.333         98.649
           1041           1041        198.003          198.5        98.6474
           1042           1042        198.175        198.667        98.6457
           1043           1043         198.34        198.833         98.644
           1044           1044        198.506            199        98.6418
           1045           1045        198.672        199.167        98.6399
           1046           1046        198.838        199.333        98.6381
           1047           1047        199.008          199.5        98.6364
           1048           1048        199.174        199.667        98.6348
           1049           1049        199.341        199.833        98.6333
           1050           1050        199.505            200        98.6314
           1051           1051        199.673        200.167        98.6295
           1052           1052         199.84        200.333        98.6278
           1053           1053        200.007          200.5         98.626
           1054           1054        200.177        200.667        98.6239
           1055           1055        200.343        200.833        98.6217
           1056           1056        200.508            201        98.6197
           1057           1057        200.674        201.167        98.6178
           1058           1058        200.844        201.333        98.6159
           1059           1059        201.009          201.5        98.6137
           1060           1060        201.176        201.667        98.6115
           1061           1061        201.342        201.833        98.6099
           1062           1062        201.507            202         98.608
           1063           1063        201.676        202.167        98.6056
           1064           1064        201.846        202.333        98.6034
           1065           1065        202.012          202.5        98.6012
           1066           1066        202.173        202.667         98.599
           1067           1067        202.342        202.833        98.5964
           1068           1068        202.514            203         98.594
           1069           1069        202.677        203.167        98.5918
           1070           1070        202.848        203.333        98.5899
           1071           1071        203.012          203.5        98.5879
           1072           1072        203.178        203.667        98.5856
           1073           1073        203.346        203.833        98.5834
           1074           1074        203.511            204        98.5815
           1075           1075        203.679        204.167         98.579
           1076           1076        203.846        204.333        98.5765
           1077           1077        204.013          204.5        98.5742
           1078           1078        204.176        204.667        98.5718
           1079           1079        204.349        204.833        98.5699
           1080           1080        204.513            205         98.568
           1081           1081        204.681        205.167        98.5658
           1082           1082        204.848        205.333        98.5644
           1083           1083        205.014          205.5        98.5627
           1084           1084        205.177        205.667        98.5612
           1085           1085        205.348        205.833        98.5597
           1086           1086        205.508            206        98.5582
           1087           1087        205.679        206.167        98.5563
           1088           1088        205.849        206.333        98.5545
           1089           1089        206.012          206.5        98.5528
           1090           1090        206.183        206.667        98.5513
           1091           1091        206.351        206.833          98.55
           1092           1092        206.512            207        98.5486
           1093           1093        206.682        207.167        98.5468
           1094           1094        206.851        207.333        98.5453
           1095           1095        207.018          207.5        98.5438
           1096           1096        207.183        207.667        98.5423
           1097           1097        207.351        207.833        98.5409
           1098           1098        207.518            208        98.5394
           1099           1099        207.683        208.167        98.5375
           1100           1100        207.851        208.333        98.5358
           1101           1101        208.019          208.5         98.534
           1102           1102        208.183        208.667        98.5323
           1103           1103        208.348        208.833        98.5301
           1104           1104        208.519            209         98.528
           1105           1105        208.683        209.167         98.526
           1106           1106        208.852        209.333        98.5241
           1107           1107        209.015          209.5        98.5222
           1108           1108        209.177        209.667          98.52
           1109           1109        209.346        209.833        98.5178
           1110           1110        209.513            210        98.5162
           1111           1111         209.68        210.167        98.5143
           1112           1112        209.847        210.333        98.5119
           1113           1113        210.016          210.5        98.5096
           1114           1114         210.18        210.667        98.5075
           1115           1115         210.35        210.833        98.5056
           1116           1116        210.515            211         98.504
           1117           1117        210.686        211.167        98.5024
           1118           1118        210.857        211.333        98.5014
           1119           1119         211.02          211.5        98.4997
           1120           1120        211.187        211.667        98.4981
           1121           1121        211.354        211.833        98.4965
           1122           1122        211.525            212         98.495
           1123           1123        211.689        212.167        98.4937
           1124           1124        211.856        212.333        98.4923
           1125           1125        212.022          212.5        98.4906
           1126           1126        212.192        212.667        98.4891
           1127           1127        212.359        212.833        98.4875
           1128           1128        212.522            213        98.4861
           1129           1129        212.689        213.167        98.4847
           1130           1130        212.855        213.333        98.4824
           1131           1131        213.027          213.5        98.4803
           1132           1132        213.192        213.667        98.4785
           1133           1133         213.36        213.833        98.4768
           1134           1134        213.524            214         98.475
           1135           1135        213.691        214.167        98.4734
           1136           1136        213.856        214.333        98.4715
           1137           1137        214.025          214.5        98.4697
           1138           1138        214.191        214.667        98.4685
           1139           1139        214.359        214.833        98.4671
           1140           1140        214.528            215        98.4656
           1141           1141        214.693        215.167        98.4637
           1142           1142        214.859        215.333        98.4617
           1143           1143        215.026          215.5        98.4599
           1144           1144        215.198        215.667        98.4583
           1145           1145        215.363        215.833        98.4567
           1146           1146        215.528            216        98.4544
           1147           1147        215.699        216.167        98.4523
           1148           1148        215.863        216.333        98.4504
           1149           1149        216.026          216.5        98.4487
           1150           1150        216.195        216.667        98.4467
           1151           1151        216.361        216.833        98.4445
           1152           1152        216.527            217        98.4424
           1153           1153        216.697        217.167        98.4405
           1154           1154        216.862        217.333        98.4391
           1155           1155        217.031          217.5        98.4377
           1156           1156        217.199        217.667        98.4362
           1157           1157        217.365        217.833        98.4344
           1158           1158         217.53            218        98.4329
           1159           1159        217.698        218.167        98.4314
           1160           1160        217.866        218.333        98.4299
           1161           1161        218.033          218.5        98.4285
           1162           1162        218.197        218.667        98.4269
           1163           1163        218.365        218.833        98.4251
           1164           1164        218.532            219        98.4233
           1165           1165        218.701        219.167        98.4216
           1166           1166        218.869        219.333        98.4201
           1167           1167        219.033          219.5        98.4185
           1168           1168        219.201        219.667        98.4166
           1169           1169        219.369        219.833        98.4146
           1170           1170        219.531            220        98.4129
           1171           1171        219.703        220.167        98.4113
           1172           1172        219.872        220.333        98.4096
           1173           1173        220.036          220.5        98.4076
           1174           1174        220.204        220.667        98.4056
           1175           1175        220.368        220.833        98.4038
           1176           1176        220.535            221        98.4021
           1177           1177        220.702        221.167        98.4005
           1178           1178         220.87        221.333         98.399
           1179           1179         221.04          221.5        98.3971
           1180           1180        221.209        221.667        98.3953
           1181           1181        221.376        221.833        98.3935
           1182           1182         221.54            222         98.392
           1183           1183        221.709        222.167        98.3907
           1184           1184        221.874        222.333        98.3893
           1185           1185        222.039          222.5        98.3875
           1186           1186        222.205        222.667         98.386
           1187           1187        222.372        222.833        98.3845
           1188           1188        222.541            223         98.383
           1189           1189        222.707        223.167        98.3817
           1190           1190        222.878        223.333        98.3801
           1191           1191        223.039          223.5        98.3782
           1192           1192        223.206        223.667        98.3765
           1193           1193        223.374        223.833        98.3748
           1194           1194        223.541            224        98.3733
           1195           1195         223.71        224.167         98.372
           1196           1196        223.876        224.333        98.3708
           1197           1197        224.045          224.5        98.3698
           1198           1198         224.21        224.667        98.3684
           1199           1199        224.379        224.833        98.3669
           1200           1200        224.547            225        98.3654
           1201           1201        224.714        225.167        98.3641
           1202           1202        224.881        225.333        98.3623
           1203           1203        225.045          225.5        98.3608
           1204           1204        225.215        225.667         98.359
           1205           1205         225.38        225.833        98.3572
           1206           1206        225.548            226         98.356
           1207           1207        225.712        226.167        98.3546
           1208           1208        225.881        226.333        98.3531
           1209           1209        226.046          226.5        98.3512
           1210           1210        226.216        226.667        98.3492
           1211           1211        226.382        226.833        98.3475
           1212           1212        226.549            227        98.3458
           1213           1213        226.716        227.167        98.3443
           1214           1214        226.885        227.333         98.342
           1215           1215        227.052          227.5        98.3399
           1216           1216        227.216        227.667         98.338
           1217           1217        227.388        227.833        98.3363
           1218           1218        227.552            228        98.3345
           1219           1219        227.716        228.167        98.3331
           1220           1220        227.885        228.333        98.3318
           1221           1221        228.056          228.5        98.3301
           1222           1222        228.219        228.667        98.3291
           1223           1223        228.389        228.833        98.3278
           1224           1224        228.557            229        98.3265
           1225           1225        228.724        229.167        98.3253
           1226           1226        228.889        229.333         98.323
           1227           1227         229.06          229.5         98.321
           1228           1228        229.225        229.667        98.3192
           1229           1229        229.391        229.833        98.3175
           1230           1230        229.558            230        98.3154
           1231           1231        229.727        230.167        98.3133
           1232           1232        229.893        230.333        98.3112
           1233           1233         230.06          230.5        98.3093
           1234           1234        230.231        230.667        98.3076
           1235           1235        230.395        230.833        98.3054
           1236           1236        230.562            231        98.3032
           1237           1237        230.726        231.167        98.3011
           1238           1238        230.896        231.333         98.299
           1239           1239        231.064          231.5        98.2965
           1240           1240        231.233        231.667        98.2941
           1241           1241        231.396        231.833        98.2919
           1242           1242        231.565            232          98.29
           1243           1243        231.729        232.167        98.2883
           1244           1244        231.896        232.333        98.2866
           1245           1245        232.069          232.5        98.2846
           1246           1246        232.232        232.667        98.2832
           1247           1247        232.401        232.833        98.2815
           1248           1248        232.568            233          98.28
           1249           1249        232.735        233.167        98.2786
           1250           1250          232.9        233.333        98.2771
           1251           1251        233.067          233.5        98.2752
           1252           1252        233.236        233.667        98.2734
           1253           1253        233.401        233.833        98.2717
           1254           1254        233.568            234        98.2702
           1255           1255        233.735        234.167        98.2686
           1256           1256        233.901        234.333        98.2666
           1257           1257        234.072          234.5        98.2647
           1258           1258        234.239        234.667         98.263
           1259           1259        234.407        234.833        98.2614
           1260           1260        234.572            235        98.2597
           1261           1261        234.741        235.167        98.2576
           1262           1262        234.905        235.333        98.2557
           1263           1263        235.073          235.5        98.2538
           1264           1264        235.242        235.667        98.2522
           1265           1265        235.409        235.833        98.2506
           1266           1266        235.574            236        98.2483
           1267           1267        235.742        236.167        98.2462
           1268           1268        235.912        236.333        98.2443
           1269           1269        236.075          236.5        98.2425
           1270           1270        236.242        236.667        98.2405
           1271           1271        236.411        236.833        98.2383
           1272           1272        236.578            237        98.2363
           1273           1273        236.741        237.167        98.2344
           1274           1274        236.908        237.333        98.2329
           1275           1275        237.078          237.5        98.2315
           1276           1276        237.246        237.667        98.2301
           1277           1277        237.411        237.833        98.2282
           1278           1278        237.581            238        98.2268
           1279           1279        237.749        238.167        98.2252
           1280           1280        237.914        238.333        98.2237
           1281           1281        238.082          238.5        98.2224
           1282           1282        238.251        238.667          98.22
           1283           1283        238.417        238.833         98.218
           1284           1284        238.583            239        98.2161
           1285           1285        238.751        239.167        98.2144
           1286           1286        238.919        239.333        98.2124
           1287           1287        239.085          239.5        98.2102
           1288           1288        239.253        239.667        98.2082
           1289           1289        239.421        239.833        98.2062
           1290           1290        239.585            240        98.2048
           1291           1291        239.757        240.167        98.2034
           1292           1292        239.922        240.333         98.202
           1293           1293        240.086          240.5        98.2001
           1294           1294        240.255        240.667        98.1987
           1295           1295        240.426        240.833        98.1971
           1296           1296        240.594            241        98.1956
           1297           1297         240.76        241.167        98.1942
           1298           1298        240.927        241.333        98.1919
           1299           1299        241.094          241.5        98.1899
           1300           1300        241.263        241.667         98.188
           1301           1301        241.429        241.833        98.1863
           1302           1302        241.596            242        98.1843
           1303           1303        241.764        242.167        98.1821
           1304           1304        241.927        242.333        98.1801
           1305           1305        242.097          242.5        98.1781
           1306           1306        242.266        242.667        98.1767
           1307           1307        242.433        242.833        98.1753
           1308           1308        242.601            243        98.1739
           1309           1309        242.768        243.167         98.172
           1310           1310        242.936        243.333        98.1705
           1311           1311        243.103          243.5         98.169
           1312           1312        243.268        243.667        98.1675
           1313           1313        243.436        243.833        98.1661
           1314           1314        243.606            244        98.1638
           1315           1315        243.767        244.167        98.1618
           1316           1316        243.939        244.333        98.1599
           1317           1317        244.107          244.5        98.1582
           1318           1318        244.276        244.667        98.1564
           1319           1319        244.439        244.833        98.1548
           1320           1320        244.605            245        98.1529
           1321           1321        244.775        245.167        98.1511
           1322           1322        244.944        245.333        98.1499
           1323           1323        245.112          245.5        98.1485
           1324           1324         245.28        245.667         98.147
           1325           1325        245.445        245.833        98.1451
           1326           1326        245.614            246        98.1431
           1327           1327        245.782        246.167        98.1413
           1328           1328        245.951        246.333        98.1397
           1329           1329        246.119          246.5        98.1382
           1330           1330        246.286        246.667        98.1358
           1331           1331        246.449        246.833        98.1337
           1332           1332        246.615            247        98.1319
           1333           1333        246.784        247.167        98.1301
           1334           1334        246.949        247.333        98.1281
           1335           1335        247.118          247.5        98.1259
           1336           1336        247.286        247.667        98.1239
           1337           1337        247.458        247.833        98.1219
           1338           1338        247.624            248        98.1205
           1339           1339        247.791        248.167        98.1191
           1340           1340        247.961        248.333        98.1176
           1341           1341        248.131          248.5        98.1158
           1342           1342        248.297        248.667        98.1143
           1343           1343        248.462        248.833        98.1125
           1344           1344        248.629            249        98.1102
           1345           1345        248.797        249.167        98.1078
           1346           1346        248.967        249.333        98.1049
           1347           1347        249.132          249.5         98.102
           1348           1348        249.297        249.667        98.0992
           1349           1349        249.465        249.833        98.0965
           1350           1350        249.632            250        98.0942
           1351           1351        249.798        250.167        98.0922
           1352           1352        249.964        250.333        98.0902
           1353           1353        250.133          250.5         98.088
           1354           1354        250.299        250.667        98.0866
           1355           1355        250.472        250.833        98.0849
           1356           1356         250.64            251        98.0833
           1357           1357        250.805        251.167        98.0818
           1358           1358        250.976        251.333        98.0806
           1359           1359        251.142          251.5        98.0796
           1360           1360        251.313        251.667        98.0785
           1361           1361        251.479        251.833         98.077
           1362           1362        251.644            252         98.076
           1363           1363         251.81        252.167        98.0747
           1364           1364        251.979        252.333        98.0735
           1365           1365        252.146          252.5        98.0723
           1366           1366        252.316        252.667        98.0699
           1367           1367        252.484        252.833        98.0679
           1368           1368         252.65            253        98.0662
           1369           1369        252.817        253.167        98.0645
           1370           1370        252.982        253.333        98.0617
           1371           1371        253.153          253.5        98.0593
           1372           1372        253.316        253.667        98.0572
           1373           1373        253.484        253.833        98.0553
           1374           1374        253.655            254        98.0533
           1375           1375        253.822        254.167         98.051
           1376           1376        253.989        254.333        98.0489
           1377           1377        254.157          254.5         98.047
           1378           1378        254.321        254.667        98.0455
           1379           1379        254.488        254.833        98.0441
           1380           1380        254.656            255        98.0427
           1381           1381        254.823        255.167        98.0408
           1382           1382        254.991        255.333        98.0394
           1383           1383        255.155          255.5        98.0378
           1384           1384        255.324        255.667        98.0363
           1385           1385        255.495        255.833         98.035
           1386           1386        255.658            256        98.0326
           1387           1387        255.825        256.167        98.0306
           1388           1388        255.995        256.333        98.0287
           1389           1389        256.162          256.5         98.027
           1390           1390        256.328        256.667        98.0252
           1391           1391        256.499        256.833        98.0239
           1392           1392        256.665            257        98.0226
           1393           1393        256.832        257.167        98.0209
           1394           1394            257        257.333        98.0199
           1395           1395         257.17          257.5        98.0186
           1396           1396        257.338        257.667         98.017
           1397           1397        257.505        257.833         98.015
           1398           1398        257.668            258        98.0126
           1399           1399        257.835        258.167        98.0103
           1400           1400        258.006        258.333        98.0077
           1401           1401        258.174          258.5         98.005
           1402           1402         258.34        258.667        98.0024
           1403           1403        258.508        258.833        98.0002
           1404           1404        258.674            259        97.9983
           1405           1405         258.84        259.167        97.9966
           1406           1406        259.007        259.333        97.9948
           1407           1407        259.177          259.5        97.9929
           1408           1408        259.344        259.667        97.9911
           1409           1409         259.51        259.833        97.9894
           1410           1410         259.68            260        97.9866
           1411           1411         259.85        260.167        97.9843
           1412           1412        260.017        260.333        97.9822
           1413           1413        260.186          260.5        97.9803
           1414           1414        260.352        260.667        97.9786
           1415           1415        260.521        260.833        97.9769
           1416           1416        260.688            261         97.975
           1417           1417        260.857        261.167         97.973
           1418           1418        261.022        261.333        97.9719
           1419           1419         261.19          261.5        97.9705
           1420           1420        261.357        261.667        97.9692
           1421           1421        261.531        261.833        97.9681
           1422           1422        261.696            262        97.9662
           1423           1423        261.863        262.167        97.9645
           1424           1424        262.029        262.333        97.9628
           1425           1425        262.193          262.5        97.9613
           1426           1426        262.364        262.667        97.9585
           1427           1427        262.535        262.833        97.9561
           1428           1428        262.699            263        97.9541
           1429           1429         262.87        263.167        97.9522
           1430           1430        263.038        263.333        97.9502
           1431           1431        263.204          263.5         97.948
           1432           1432        263.369        263.667        97.9459
           1433           1433        263.537        263.833        97.9439
           1434           1434        263.708            264        97.9425
           1435           1435        263.877        264.167        97.9411
           1436           1436        264.043        264.333        97.9396
           1437           1437        264.209          264.5        97.9378
           1438           1438        264.377        264.667        97.9363
           1439           1439        264.546        264.833        97.9347
           1440           1440        264.712            265         97.933
           1441           1441        264.878        265.167        97.9308
           1442           1442        265.043        265.333        97.9284
           1443           1443        265.212          265.5        97.9263
           1444           1444        265.378        265.667        97.9245
           1445           1445        265.547        265.833        97.9228
           1446           1446        265.711            266        97.9205
           1447           1447        265.878        266.167        97.9183
           1448           1448        266.051        266.333        97.9164
           1449           1449        266.217          266.5        97.9146
           1450           1450        266.383        266.667        97.9118
           1451           1451        266.552        266.833        97.9094
           1452           1452        266.719            267        97.9073
           1453           1453        266.888        267.167        97.9054
           1454           1454        267.055        267.333        97.9034
           1455           1455        267.225          267.5        97.9011
           1456           1456        267.389        267.667         97.899
           1457           1457        267.556        267.833         97.897
           1458           1458        267.724            268        97.8954
           1459           1459        267.894        268.167        97.8931
           1460           1460        268.065        268.333        97.8909
           1461           1461         268.23          268.5        97.8888
           1462           1462        268.397        268.667        97.8867
           1463           1463        268.566        268.833        97.8842
           1464           1464        268.731            269        97.8818
           1465           1465        268.899        269.167        97.8796
           1466           1466        269.068        269.333        97.8777
           1467           1467        269.236          269.5        97.8758
           1468           1468        269.404        269.667        97.8735
           1469           1469        269.568        269.833        97.8713
           1470           1470        269.734            270        97.8697
           1471           1471        269.902        270.167        97.8677
           1472           1472        270.071        270.333        97.8654
           1473           1473        270.242          270.5        97.8631
           1474           1474         270.41        270.667         97.861
           1475           1475        270.575        270.833        97.8591
           1476           1476        270.741            271        97.8571
           1477           1477         270.91        271.167        97.8549
           1478           1478        271.078        271.333        97.8529
           1479           1479        271.243          271.5        97.8511
           1480           1480        271.413        271.667        97.8493
           1481           1481        271.581        271.833        97.8477
           1482           1482        271.749            272        97.8454
           1483           1483        271.912        272.167        97.8433
           1484           1484        272.084        272.333        97.8414
           1485           1485        272.251          272.5        97.8396
           1486           1486         272.42        272.667        97.8368
           1487           1487        272.588        272.833        97.8344
           1488           1488        272.753            273        97.8324
           1489           1489        272.921        273.167        97.8304
           1490           1490        273.091        273.333        97.8284
           1491           1491         273.26          273.5        97.8262
           1492           1492        273.424        273.667        97.8241
           1493           1493        273.592        273.833        97.8221
           1494           1494         273.76            274        97.8207
           1495           1495        273.928        274.167         97.819
           1496           1496        274.092        274.333         97.817
           1497           1497        274.259          274.5        97.8149
           1498           1498        274.427        274.667        97.8133
           1499           1499        274.597        274.833        97.8114
           1500           1500         274.77            275        97.8091
           1501           1501        274.936        275.167        97.8068
           1502           1502        275.102        275.333        97.8047
           1503           1503        275.271          275.5        97.8026
           1504           1504        275.435        275.667        97.8001
           1505           1505        275.606        275.833        97.7976
           1506           1506        275.773            276        97.7955
           1507           1507        275.941        276.167        97.7936
           1508           1508         276.11        276.333        97.7916
           1509           1509        276.277          276.5        97.7893
           1510           1510        276.443        276.667        97.7874
           1511           1511        276.612        276.833        97.7855
           1512           1512        276.778            277        97.7835
           1513           1513        276.947        277.167        97.7811
           1514           1514        277.116        277.333        97.7787
           1515           1515        277.283          277.5        97.7765
           1516           1516        277.449        277.667        97.7746
           1517           1517        277.617        277.833        97.7729
           1518           1518        277.786            278        97.7706
           1519           1519        277.957        278.167        97.7684
           1520           1520        278.126        278.333        97.7665
           1521           1521        278.287          278.5        97.7647
           1522           1522        278.458        278.667        97.7619
           1523           1523        278.626        278.833        97.7595
           1524           1524        278.792            279        97.7574
           1525           1525        278.958        279.167        97.7554
           1526           1526        279.129        279.333        97.7534
           1527           1527        279.299          279.5        97.7512
           1528           1528        279.469        279.667        97.7491
           1529           1529        279.635        279.833        97.7471
           1530           1530        279.803            280        97.7457
           1531           1531        279.973        280.167         97.744
           1532           1532        280.138        280.333         97.742
           1533           1533        280.307          280.5          97.74
           1534           1534        280.473        280.667        97.7383
           1535           1535        280.641        280.833        97.7364
           1536           1536        280.812            281        97.7342
           1537           1537        280.983        281.167        97.7319
           1538           1538        281.148        281.333        97.7297
           1539           1539        281.316          281.5        97.7276
           1540           1540        281.482        281.667        97.7251
           1541           1541        281.652        281.833        97.7226
           1542           1542        281.821            282        97.7205
           1543           1543        281.984        282.167        97.7184
           1544           1544        282.152        282.333        97.7158
           1545           1545        282.321          282.5        97.7133
           1546           1546        282.492        282.667        97.7112
           1547           1547         282.66        282.833        97.7093
           1548           1548        282.824            283        97.7073
           1549           1549        282.992        283.167         97.705
           1550           1550        283.159        283.333        97.7031
           1551           1551        283.327          283.5        97.7011
           1552           1552        283.496        283.667        97.6994
           1553           1553        283.664        283.833        97.6978
           1554           1554        283.832            284        97.6955
           1555           1555        284.001        284.167        97.6934
           1556           1556        284.168        284.333        97.6915
           1557           1557        284.339          284.5        97.6897
           1558           1558        284.505        284.667        97.6869
           1559           1559        284.669        284.833        97.6845
           1560           1560        284.837            285        97.6824
           1561           1561        285.008        285.167        97.6805
           1562           1562        285.177        285.333        97.6787
           1563           1563        285.344          285.5        97.6771
           1564           1564        285.515        285.667        97.6751
           1565           1565         285.68        285.833        97.6732
           1566           1566        285.849            286         97.672
           1567           1567        286.017        286.167        97.6707
           1568           1568        286.184        286.333        97.6694
           1569           1569        286.351          286.5        97.6682
           1570           1570        286.521        286.667        97.6664
           1571           1571        286.691        286.833        97.6646
           1572           1572        286.856            287         97.663
           1573           1573        287.025        287.167        97.6614
           1574           1574        287.193        287.333        97.6594
           1575           1575        287.363          287.5        97.6573
           1576           1576        287.527        287.667        97.6553
           1577           1577        287.698        287.833        97.6534
           1578           1578        287.863            288        97.6517
           1579           1579        288.033        288.167        97.6495
           1580           1580          288.2        288.333        97.6473
           1581           1581        288.366          288.5        97.6452
           1582           1582        288.536        288.667         97.643
           1583           1583        288.703        288.833        97.6406
           1584           1584        288.866            289        97.6382
           1585           1585        289.034        289.167         97.636
           1586           1586        289.202        289.333        97.6341
           1587           1587        289.369          289.5        97.6321
           1588           1588        289.542        289.667        97.6299
           1589           1589        289.709        289.833        97.6276
           1590           1590        289.876            290         97.626
           1591           1591        290.044        290.167        97.6244
           1592           1592        290.213        290.333        97.6229
           1593           1593         290.38          290.5        97.6215
           1594           1594         290.55        290.667        97.6197
           1595           1595        290.717        290.833        97.6179
           1596           1596        290.884            291        97.6162
           1597           1597         291.05        291.167        97.6146
           1598           1598         291.22        291.333        97.6126
           1599           1599        291.386          291.5        97.6104
           1600           1600        291.553        291.667        97.6084
           1601           1601        291.721        291.833        97.6065
           1602           1602        291.888            292        97.6051
           1603           1603        292.056        292.167        97.6035
           1604           1604        292.225        292.333        97.6014
           1605           1605        292.395          292.5        97.5994
           1606           1606         292.56        292.667        97.5977
           1607           1607         292.73        292.833        97.5961
           1608           1608        292.894            293        97.5947
           1609           1609        293.064        293.167        97.5934
           1610           1610         293.23        293.333        97.5923
           1611           1611        293.399          293.5        97.5907
           1612           1612        293.565        293.667        97.5891
           1613           1613        293.731        293.833        97.5875
           1614           1614        293.902            294         97.586
           1615           1615        294.068        294.167        97.5845
           1616           1616        294.238        294.333        97.5826
           1617           1617        294.403          294.5        97.5806
           1618           1618        294.572        294.667        97.5789
           1619           1619        294.741        294.833        97.5774
           1620           1620        294.907            295        97.5759
           1621           1621        295.073        295.167        97.5747
           1622           1622        295.241        295.333        97.5728
           1623           1623        295.407          295.5         97.571
           1624           1624        295.577        295.667        97.5693
           1625           1625        295.746        295.833        97.5677
           1626           1626        295.917            296         97.566
           1627           1627        296.082        296.167        97.5647
           1628           1628        296.248        296.333        97.5634
           1629           1629        296.415          296.5        97.5618
           1630           1630        296.586        296.667        97.5608
           1631           1631         296.75        296.833        97.5594
           1632           1632         296.92            297        97.5582
           1633           1633         297.09        297.167        97.5569
           1634           1634        297.256        297.333        97.5554
           1635           1635        297.423          297.5        97.5536
           1636           1636         297.59        297.667        97.5518
           1637           1637        297.756        297.833        97.5502
           1638           1638        297.924            298        97.5487
           1639           1639        298.091        298.167        97.5474
           1640           1640        298.261        298.333        97.5462
           1641           1641        298.429          298.5        97.5452
           1642           1642        298.596        298.667        97.5439
           1643           1643        298.767        298.833        97.5423
           1644           1644        298.935            299        97.5409
           1645           1645        299.101        299.167        97.5395
           1646           1646        299.273        299.333        97.5377
           1647           1647        299.437          299.5        97.5365
           1648           1648        299.605        299.667        97.5352
           1649           1649         299.77        299.833        97.5337
           1650           1650         299.94            300        97.5326
           1651           1651        300.106        300.167        97.5313
           1652           1652        300.276        300.333          97.53
           1653           1653        300.444          300.5        97.5288
           1654           1654        300.611        300.667        97.5275
           1655           1655        300.779        300.833        97.5266
           1656           1656        300.946            301        97.5256
           1657           1657        301.115        301.167        97.5241
           1658           1658        301.285        301.333        97.5231
           1659           1659        301.454          301.5        97.5218
           1660           1660         301.62        301.667        97.5206
           1661           1661        301.787        301.833        97.5194
           1662           1662        301.954            302        97.5181
           1663           1663        302.121        302.167        97.5169
           1664           1664        302.288        302.333        97.5153
           1665           1665        302.456          302.5        97.5137
           1666           1666        302.625        302.667        97.5125
           1667           1667        302.793        302.833        97.5112
           1668           1668         302.96            303          97.51
           1669           1669        303.128        303.167        97.5089
           1670           1670        303.296        303.333        97.5081
           1671           1671        303.466          303.5        97.5071
           1672           1672        303.632        303.667        97.5057
           1673           1673        303.799        303.833        97.5042
           1674           1674        303.964            304         97.503
           1675           1675        304.131        304.167        97.5017
           1676           1676        304.302        304.333        97.5006
           1677           1677        304.471          304.5        97.4995
           1678           1678         304.64        304.667        97.4984
           1679           1679        304.803        304.833        97.4969
           1680           1680        304.971            305        97.4953
           1681           1681        305.141        305.167        97.4938
           1682           1682        305.308        305.333        97.4923
           1683           1683        305.479          305.5         97.491
           1684           1684        305.647        305.667          97.49
           1685           1685        305.816        305.833         97.489
           1686           1686        305.981            306        97.4884
           1687           1687        306.153        306.167        97.4871
           1688           1688         306.32        306.333        97.4857
           1689           1689        306.485          306.5        97.4843
           1690           1690        306.653        306.667        97.4828
           1691           1691        306.824        306.833        97.4816
           1692           1692         306.99            307        97.4805
           1693           1693        307.154        307.167        97.4796
           1694           1694        307.325        307.333         97.479
           1695           1695        307.491          307.5        97.4777
           1696           1696        307.661        307.667        97.4763
           1697           1697        307.827        307.833        97.4749
           1698           1698        307.996            308        97.4734
           1699           1699        308.166        308.167        97.4722
           1700           1700        308.332        308.333        97.4712
           1701           1701        308.499          308.5        97.4703
           1702           1702        308.666        308.667        97.4696
           1703           1703        308.835        308.833        97.4683
           1704           1704        309.005            309        97.4669
           1705           1705        309.172        309.167        97.4656
           1706           1706         309.34        309.333        97.4641
           1707           1707        309.509          309.5        97.4628
           1708           1708        309.678        309.667        97.4618
           1709           1709        309.846        309.833        97.4609
           1710           1710        310.016            310        97.4603
           1711           1711        310.182        310.167        97.4589
           1712           1712        310.349        310.333        97.4576
           1713           1713        310.516          310.5        97.4562
           1714           1714        310.683        310.667        97.4547
           1715           1715        310.854        310.833        97.4535
           1716           1716         311.02            311        97.4524
           1717           1717        311.192        311.167        97.4515
           1718           1718        311.357        311.333        97.4509
           1719           1719        311.527          311.5        97.4496
           1720           1720        311.693        311.667        97.4482
           1721           1721        311.861        311.833        97.4468
           1722           1722        312.028            312        97.4453
           1723           1723        312.199        312.167        97.4441
           1724           1724        312.363        312.333        97.4431
           1725           1725        312.531          312.5        97.4421
           1726           1726        312.701        312.667        97.4407
           1727           1727         312.87        312.833        97.4392
           1728           1728        313.038            313        97.4378
           1729           1729        313.206        313.167        97.4364
           1730           1730        313.372        313.333        97.4346
           1731           1731        313.543          313.5        97.4334
           1732           1732        313.707        313.667        97.4322
           1733           1733        313.874        313.833        97.4306
           1734           1734        314.044            314        97.4295
           1735           1735        314.213        314.167        97.4282
           1736           1736        314.379        314.333         97.427
           1737           1737        314.543          314.5        97.4258
           1738           1738        314.711        314.667        97.4244
           1739           1739         314.88        314.833        97.4235
           1740           1740        315.049            315        97.4227
           1741           1741        315.216        315.167        97.4221
           1742           1742        315.384        315.333        97.4212
           1743           1743        315.552          315.5        97.4199
           1744           1744        315.718        315.667        97.4187
           1745           1745        315.887        315.833        97.4175
           1746           1746        316.056            316        97.4157
           1747           1747        316.224        316.167        97.4145
           1748           1748        316.392        316.333        97.4136
           1749           1749         316.56          316.5        97.4129
           1750           1750        316.727        316.667        97.4119
           1751           1751        316.895        316.833        97.4106
           1752           1752        317.063            317        97.4094
           1753           1753        317.227        317.167        97.4082
           1754           1754        317.397        317.333        97.4063
           1755           1755        317.565          317.5        97.4052
           1756           1756        317.734        317.667        97.4043
           1757           1757        317.903        317.833        97.4035
           1758           1758        318.068            318        97.4033
           1759           1759        318.236        318.167        97.4023
           1760           1760        318.405        318.333         97.401
           1761           1761        318.575          318.5        97.3998
           1762           1762        318.747        318.667        97.3983
           1763           1763        318.916        318.833        97.3971
           1764           1764        319.082            319        97.3962
           1765           1765        319.248        319.167        97.3953
           1766           1766        319.418        319.333        97.3949
           1767           1767        319.588          319.5        97.3942
           1768           1768        319.756        319.667        97.3929
           1769           1769        319.922        319.833        97.3916
           1770           1770        320.091            320        97.3904
           1771           1771        320.254        320.167        97.3892
           1772           1772        320.422        320.333        97.3881
           1773           1773         320.59          320.5        97.3871
           1774           1774        320.756        320.667        97.3852
           1775           1775        320.924        320.833        97.3834
           1776           1776        321.096            321        97.3818
           1777           1777        321.264        321.167        97.3803
           1778           1778        321.432        321.333        97.3785
           1779           1779        321.598          321.5        97.3773
           1780           1780        321.769        321.667         97.376
           1781           1781        321.937        321.833        97.3744
           1782           1782        322.101            322        97.3733
           1783           1783        322.271        322.167         97.372
           1784           1784        322.441        322.333        97.3708
           1785           1785        322.609          322.5        97.3695
           1786           1786        322.777        322.667        97.3682
           1787           1787        322.944        322.833         97.367
           1788           1788        323.114            323        97.3654
           1789           1789        323.281        323.167        97.3638
           1790           1790        323.448        323.333        97.3626
           1791           1791         323.61          323.5        97.3613
           1792           1792         323.78        323.667        97.3601
           1793           1793        323.947        323.833         97.359
           1794           1794        324.116            324        97.3579
           1795           1795        324.282        324.167        97.3564
           1796           1796        324.453        324.333        97.3548
           1797           1797        324.621          324.5        97.3533
           1798           1798        324.785        324.667        97.3518
           1799           1799         324.96        324.833        97.3505
           1800           1800        325.127            325        97.3494
           1801           1801        325.291        325.167        97.3484
           1802           1802        325.456        325.333        97.3471
           1803           1803        325.627          325.5        97.3455
           1804           1804        325.794        325.667        97.3441
           1805           1805        325.962        325.833        97.3427
           1806           1806        326.129            326        97.3409
           1807           1807        326.301        326.167        97.3397
           1808           1808        326.469        326.333        97.3387
           1809           1809        326.638          326.5        97.3379
           1810           1810        326.806        326.667        97.3378
           1811           1811        326.973        326.833        97.3367
           1812           1812        327.141            327        97.3355
           1813           1813        327.312        327.167        97.3343
           1814           1814        327.477        327.333        97.3327
           1815           1815        327.644          327.5        97.3316
           1816           1816        327.811        327.667        97.3303
           1817           1817        327.979        327.833        97.3286
           1818           1818        328.146            328        97.3271
           1819           1819        328.315        328.167        97.3256
           1820           1820        328.482        328.333        97.3242
           1821           1821        328.652          328.5        97.3228
           1822           1822        328.819        328.667        97.3205
           1823           1823        328.986        328.833        97.3184
           1824           1824        329.154            329        97.3166
           1825           1825        329.323        329.167        97.3149
           1826           1826        329.494        329.333        97.3131
           1827           1827        329.661          329.5        97.3118
           1828           1828        329.829        329.667        97.3107
           1829           1829        329.996        329.833        97.3098
           1830           1830        330.162            330        97.3089
           1831           1831        330.331        330.167        97.3076
           1832           1832          330.5        330.333        97.3063
           1833           1833        330.669          330.5        97.3051
           1834           1834        330.834        330.667        97.3033
           1835           1835        331.001        330.833        97.3021
           1836           1836        331.172            331        97.3009
           1837           1837        331.344        331.167        97.2994
           1838           1838        331.509        331.333        97.2983
           1839           1839        331.673          331.5         97.297
           1840           1840        331.841        331.667        97.2958
           1841           1841         332.01        331.833        97.2946
           1842           1842        332.174            332         97.293
           1843           1843        332.342        332.167        97.2912
           1844           1844        332.508        332.333        97.2895
           1845           1845        332.681          332.5        97.2878
           1846           1846         332.85        332.667        97.2863
           1847           1847        333.015        332.833         97.285
           1848           1848        333.184            333        97.2839
           1849           1849        333.354        333.167        97.2829
           1850           1850        333.517        333.333        97.2815
           1851           1851        333.683          333.5          97.28
           1852           1852        333.853        333.667        97.2785
           1853           1853        334.027        333.833        97.2771
           1854           1854         334.19            334        97.2753
           1855           1855        334.361        334.167        97.2741
           1856           1856        334.527        334.333        97.2729
           1857           1857        334.695          334.5        97.2713
           1858           1858        334.863        334.667        97.2702
           1859           1859         335.03        334.833        97.2689
           1860           1860        335.198            335        97.2677
           1861           1861        335.369        335.167        97.2665
           1862           1862        335.537        335.333        97.2649
           1863           1863        335.706          335.5        97.2631
           1864           1864        335.872        335.667        97.2614
           1865           1865        336.041        335.833        97.2597
           1866           1866        336.207            336        97.2582
           1867           1867        336.372        336.167        97.2569
           1868           1868        336.541        336.333        97.2555
           1869           1869        336.707          336.5        97.2537
           1870           1870        336.875        336.667        97.2522
           1871           1871        337.045        336.833        97.2507
           1872           1872        337.209            337        97.2492
           1873           1873        337.378        337.167        97.2479
           1874           1874        337.545        337.333        97.2455
           1875           1875        337.715          337.5        97.2435
           1876           1876        337.881        337.667        97.2416
           1877           1877        338.048        337.833        97.2399
           1878           1878        338.216            338        97.2381
           1879           1879        338.385        338.167        97.2366
           1880           1880        338.554        338.333        97.2347
           1881           1881        338.721          338.5        97.2328
           1882           1882        338.889        338.667        97.2316
           1883           1883        339.057        338.833        97.2302
           1884           1884        339.225            339         97.229
           1885           1885        339.391        339.167        97.2278
           1886           1886        339.561        339.333        97.2268
           1887           1887         339.73          339.5        97.2252
           1888           1888        339.895        339.667        97.2236
           1889           1889        340.063        339.833        97.2221
           1890           1890        340.229            340        97.2206
           1891           1891          340.4        340.167         97.219
           1892           1892        340.569        340.333        97.2171
           1893           1893        340.738          340.5        97.2152
           1894           1894        340.907        340.667        97.2135
           1895           1895        341.073        340.833        97.2119
           1896           1896        341.242            341        97.2105
           1897           1897         341.41        341.167        97.2092
           1898           1898        341.581        341.333        97.2082
           1899           1899        341.743          341.5        97.2065
           1900           1900        341.913        341.667        97.2049
           1901           1901        342.082        341.833        97.2034
           1902           1902        342.252            342        97.2016
           1903           1903         342.42        342.167        97.1995
           1904           1904        342.583        342.333        97.1974
           1905           1905        342.754          342.5        97.1954
           1906           1906         342.92        342.667        97.1932
           1907           1907        343.088        342.833        97.1908
           1908           1908        343.252            343        97.1884
           1909           1909         343.42        343.167        97.1862
           1910           1910         343.59        343.333        97.1843
           1911           1911        343.761          343.5        97.1826
           1912           1912        343.925        343.667         97.181
           1913           1913        344.089        343.833        97.1789
           1914           1914        344.256            344        97.1775
           1915           1915        344.423        344.167        97.1758
           1916           1916        344.592        344.333        97.1743
           1917           1917        344.759          344.5        97.1729
           1918           1918        344.928        344.667        97.1706
           1919           1919        345.096        344.833        97.1685
           1920           1920        345.262            345        97.1667
           1921           1921         345.43        345.167         97.165
           1922           1922        345.598        345.333        97.1629
           1923           1923        345.766          345.5        97.1608
           1924           1924        345.934        345.667        97.1587
           1925           1925        346.106        345.833        97.1568
           1926           1926        346.277            346        97.1553
           1927           1927        346.442        346.167         97.154
           1928           1928        346.611        346.333        97.1525
           1929           1929         346.78          346.5        97.1507
           1930           1930        346.944        346.667        97.1492
           1931           1931        347.113        346.833        97.1476
           1932           1932        347.279            347        97.1459
           1933           1933        347.448        347.167        97.1437
           1934           1934        347.619        347.333        97.1413
           1935           1935        347.784          347.5        97.1392
           1936           1936        347.953        347.667        97.1371
           1937           1937         348.12        347.833        97.1346
           1938           1938        348.286            348        97.1322
           1939           1939        348.453        348.167        97.1301
           1940           1940         348.62        348.333        97.1279
           1941           1941         348.79          348.5        97.1253
           1942           1942        348.954        348.667        97.1229
           1943           1943         349.12        348.833        97.1207
           1944           1944        349.292            349        97.1185
           1945           1945        349.456        349.167        97.1159
           1946           1946        349.624        349.333        97.1136
           1947           1947        349.792          349.5        97.1111
           1948           1948        349.959        349.667        97.1083
           1949           1949        350.126        349.833        97.1055
           1950           1950        350.292            350         97.103
           1951           1951        350.462        350.167        97.1008
           1952           1952        350.626        350.333        97.0988
           1953           1953        350.796          350.5        97.0971
           1954           1954        350.963        350.667        97.0961
           1955           1955        351.134        350.833        97.0944
           1956           1956        351.302            351        97.0926
           1957           1957        351.475        351.167         97.091
           1958           1958        351.639        351.333        97.0892
           1959           1959        351.808          351.5        97.0871
           1960           1960        351.973        351.667         97.085
           1961           1961        352.143        351.833         97.083
           1962           1962         352.31            352          97.08
           1963           1963        352.477        352.167        97.0773
           1964           1964        352.645        352.333         97.075
           1965           1965        352.813          352.5        97.0727
           1966           1966        352.982        352.667        97.0695
           1967           1967        353.149        352.833        97.0668
           1968           1968        353.316            353        97.0644
           1969           1969         353.48        353.167        97.0622
           1970           1970         353.65        353.333        97.0595
           1971           1971        353.818          353.5         97.057
           1972           1972        353.987        353.667        97.0545
           1973           1973        354.157        353.833        97.0517
           1974           1974        354.324            354        97.0488
           1975           1975        354.491        354.167        97.0461
           1976           1976        354.657        354.333        97.0431
           1977           1977        354.819          354.5        97.0401
           1978           1978        354.988        354.667        97.0375
           1979           1979        355.154        354.833        97.0353
           1980           1980        355.321            355         97.033
           1981           1981        355.491        355.167        97.0305
           1982           1982        355.657        355.333        97.0286
           1983           1983        355.823          355.5        97.0264
           1984           1984        355.994        355.667        97.0237
           1985           1985        356.164        355.833        97.0211
           1986           1986        356.333            356        97.0182
           1987           1987        356.501        356.167        97.0152
           1988           1988        356.669        356.333        97.0123
           1989           1989        356.833          356.5        97.0096
           1990           1990        357.003        356.667         97.007
           1991           1991        357.173        356.833        97.0042
           1992           1992        357.341            357        97.0015
           1993           1993        357.507        357.167         96.999
           1994           1994        357.675        357.333        96.9961
           1995           1995         357.84          357.5        96.9933
           1996           1996        358.008        357.667        96.9905
           1997           1997        358.173        357.833        96.9874
           1998           1998         358.34            358        96.9841
           1999           1999        358.512        358.167        96.9813
           2000           2000         358.68        358.333        96.9786
           2001           2001        358.848          358.5        96.9757
           2002           2002        359.016        358.667        96.9734
           2003           2003        359.183        358.833         96.971
           2004           2004        359.351            359        96.9687
           2005           2005         359.52        359.167         96.966
           2006           2006        359.686        359.333        96.9637
           2007           2007        359.854          359.5        96.9612
           2008           2008        360.019        359.667        96.9584
           2009           2009        360.186        359.833        96.9556
           2010           2010        360.353            360        96.9528
           2011           2011        360.522        360.167        96.9497
           2012           2012        360.689        360.333        96.9465
           2013           2013        360.861          360.5         96.943
           2014           2014        361.027        360.667        96.9393
           2015           2015        361.194        360.833        96.9353
           2016           2016        361.361            361        96.9316
           2017           2017        361.528        361.167        96.9281
           2018           2018        361.697        361.333        96.9238
           2019           2019        361.864          361.5        96.9201
           2020           2020        362.032        361.667        96.9169
           2021           2021          362.2        361.833        96.9139
           2022           2022         362.37            362        96.9108
           2023           2023        362.534        362.167        96.9079
           2024           2024        362.704        362.333         96.905
           2025           2025        362.873          362.5        96.9019
           2026           2026        363.043        362.667        96.8989
           2027           2027        363.207        362.833        96.8955
           2028           2028        363.371            363         96.892
           2029           2029         363.54        363.167        96.8881
           2030           2030        363.709        363.333        96.8842
           2031           2031        363.878          363.5        96.8808
           2032           2032        364.046        363.667        96.8776
           2033           2033        364.214        363.833        96.8741
           2034           2034        364.385            364        96.8713
           2035           2035        364.549        364.167        96.8684
           2036           2036        364.712        364.333        96.8652
           2037           2037        364.879          364.5        96.8621
           2038           2038        365.046        364.667        96.8594
           2039           2039        365.217        364.833        96.8562
           2040           2040        365.383            365        96.8532
           2041           2041        365.549        365.167        96.8504
           2042           2042        365.719        365.333         96.847
           2043           2043        365.887          365.5        96.8439
           2044           2044        366.056        365.667        96.8412
           2045           2045        366.223        365.833        96.8386
           2046           2046        366.392            366        96.8352
           2047           2047        366.557        366.167        96.8316
           2048           2048        366.724        366.333        96.8281
           2049           2049        366.894          366.5        96.8249
           2050           2050        367.064        366.667        96.8205
           2051           2051         367.23        366.833        96.8167
           2052           2052        367.396            367        96.8126
           2053           2053        367.563        367.167        96.8087
           2054           2054         367.73        367.333        96.8051
           2055           2055        367.899          367.5        96.8012
           2056           2056        368.066        367.667        96.7975
           2057           2057        368.235        367.833        96.7934
           2058           2058        368.402            368        96.7898
           2059           2059        368.567        368.167        96.7857
           2060           2060        368.737        368.333        96.7818
           2061           2061        368.905          368.5        96.7782
           2062           2062        369.072        368.667         96.774
           2063           2063        369.243        368.833        96.7702
           2064           2064        369.414            369        96.7667
           2065           2065        369.584        369.167        96.7629
           2066           2066        369.751        369.333        96.7597
           2067           2067        369.922          369.5        96.7565
           2068           2068        370.084        369.667        96.7531
           2069           2069        370.252        369.833        96.7498
           2070           2070        370.421            370        96.7471
           2071           2071        370.589        370.167        96.7439
           2072           2072         370.76        370.333        96.7408
           2073           2073        370.925          370.5        96.7379
           2074           2074        371.091        370.667        96.7344
           2075           2075        371.262        370.833        96.7304
           2076           2076        371.432            371        96.7264
           2077           2077        371.602        371.167         96.722
           2078           2078        371.767        371.333        96.7172
           2079           2079        371.933          371.5         96.713
           2080           2080          372.1        371.667        96.7085
           2081           2081        372.269        371.833        96.7036
           2082           2082        372.438            372        96.6996
           2083           2083        372.606        372.167        96.6955
           2084           2084         372.77        372.333        96.6911
           2085           2085        372.938          372.5         96.687
           2086           2086        373.108        372.667        96.6826
           2087           2087        373.273        372.833        96.6783
           2088           2088         373.44            373        96.6738
           2089           2089         373.61        373.167        96.6695
           2090           2090        373.778        373.333        96.6654
           2091           2091        373.946          373.5        96.6613
           2092           2092        374.115        373.667        96.6573
           2093           2093        374.284        373.833         96.653
           2094           2094        374.453            374        96.6486
           2095           2095        374.619        374.167        96.6443
           2096           2096        374.789        374.333        96.6401
           2097           2097        374.955          374.5        96.6356
           2098           2098        375.123        374.667        96.6307
           2099           2099        375.292        374.833        96.6261
           2100           2100        375.456            375        96.6219
           2101           2101        375.624        375.167         96.618
           2102           2102        375.794        375.333        96.6143
           2103           2103        375.961          375.5        96.6104
           2104           2104         376.13        375.667        96.6064
           2105           2105        376.296        375.833        96.6025
           2106           2106        376.464            376        96.5981
           2107           2107        376.629        376.167        96.5941
           2108           2108        376.802        376.333        96.5903
           2109           2109        376.971          376.5        96.5862
           2110           2110        377.134        376.667        96.5823
           2111           2111        377.303        376.833        96.5782
           2112           2112         377.47            377        96.5742
           2113           2113        377.639        377.167        96.5698
           2114           2114        377.807        377.333        96.5657
           2115           2115        377.972          377.5        96.5614
           2116           2116        378.139        377.667         96.557
           2117           2117        378.309        377.833        96.5524
           2118           2118        378.477            378        96.5478
           2119           2119        378.645        378.167        96.5432
           2120           2120         378.81        378.333        96.5389
           2121           2121        378.977          378.5        96.5348
           2122           2122        379.147        378.667        96.5307
           2123           2123        379.319        378.833        96.5266
           2124           2124        379.486            379        96.5224
           2125           2125         379.65        379.167        96.5183
           2126           2126        379.817        379.333        96.5147
           2127           2127        379.988          379.5        96.5108
           2128           2128        380.155        379.667         96.507
           2129           2129        380.321        379.833        96.5029
           2130           2130        380.492            380        96.4993
           2131           2131         380.66        380.167        96.4952
           2132           2132        380.829        380.333        96.4911
           2133           2133        380.995          380.5        96.4867
           2134           2134        381.159        380.667        96.4821
           2135           2135        381.328        380.833        96.4775
           2136           2136        381.497            381         96.473
           2137           2137        381.666        381.167        96.4682
           2138           2138        381.834        381.333        96.4636
           2139           2139        382.004          381.5        96.4589
           2140           2140        382.172        381.667        96.4546
           2141           2141        382.341        381.833        96.4505
           2142           2142        382.508            382        96.4464
           2143           2143        382.676        382.167        96.4423
           2144           2144        382.845        382.333         96.438
           2145           2145        383.011          382.5         96.434
           2146           2146        383.178        382.667        96.4296
           2147           2147        383.346        382.833        96.4255
           2148           2148        383.513            383        96.4217
           2149           2149        383.678        383.167        96.4176
           2150           2150        383.847        383.333        96.4137
           2151           2151        384.016          383.5        96.4096
           2152           2152        384.182        383.667        96.4055
           2153           2153         384.35        383.833        96.4012
           2154           2154        384.521            384        96.3973
           2155           2155        384.692        384.167        96.3935
           2156           2156        384.857        384.333        96.3896
           2157           2157        385.024          384.5        96.3858
           2158           2158        385.193        384.667        96.3819
           2159           2159        385.357        384.833        96.3779
           2160           2160        385.528            385        96.3736
           2161           2161        385.697        385.167        96.3695
           2162           2162        385.861        385.333        96.3646
           2163           2163        386.027          385.5        96.3604
           2164           2164        386.198        385.667        96.3563
           2165           2165        386.368        385.833        96.3521
           2166           2166        386.536            386        96.3482
           2167           2167        386.706        386.167        96.3441
           2168           2168        386.871        386.333          96.34
           2169           2169        387.039          386.5        96.3356
           2170           2170        387.208        386.667        96.3318
           2171           2171        387.374        386.833         96.328
           2172           2172        387.544            387         96.324
           2173           2173        387.713        387.167        96.3202
           2174           2174        387.879        387.333        96.3163
           2175           2175        388.046          387.5        96.3125
           2176           2176        388.215        387.667        96.3089
           2177           2177        388.383        387.833         96.305
           2178           2178         388.55            388         96.301
           2179           2179        388.717        388.167         96.297
           2180           2180        388.884        388.333        96.2933
           2181           2181        389.049          388.5        96.2898
           2182           2182        389.216        388.667         96.286
           2183           2183        389.384        388.833        96.2823
           2184           2184        389.551            389        96.2783
           2185           2185        389.717        389.167        96.2745
           2186           2186        389.888        389.333        96.2701
           2187           2187        390.054          389.5        96.2661
           2188           2188        390.224        389.667        96.2623
           2189           2189        390.395        389.833        96.2583
           2190           2190        390.563            390        96.2543
           2191           2191         390.73        390.167        96.2502
           2192           2192        390.896        390.333        96.2465
           2193           2193        391.065          390.5        96.2429
           2194           2194         391.23        390.667        96.2392
           2195           2195        391.397        390.833        96.2357
           2196           2196        391.567            391        96.2323
           2197           2197        391.735        391.167        96.2287
           2198           2198        391.903        391.333        96.2252
           2199           2199        392.068          391.5        96.2215
           2200           2200        392.236        391.667        96.2177
           2201           2201        392.406        391.833        96.2136
           2202           2202        392.572            392        96.2097
           2203           2203        392.738        392.167        96.2063
           2204           2204        392.906        392.333         96.203
           2205           2205        393.074          392.5        96.1994
           2206           2206        393.242        392.667        96.1964
           2207           2207        393.413        392.833        96.1929
           2208           2208         393.58            393        96.1896
           2209           2209        393.745        393.167        96.1864
           2210           2210        393.916        393.333        96.1826
           2211           2211         394.08          393.5        96.1792
           2212           2212        394.247        393.667         96.176
           2213           2213        394.418        393.833        96.1725
           2214           2214        394.586            394        96.1692
           2215           2215        394.753        394.167        96.1661
           2216           2216        394.922        394.333        96.1627
           2217           2217        395.088          394.5        96.1595
           2218           2218        395.255        394.667        96.1567
           2219           2219         395.42        394.833        96.1535
           2220           2220        395.595            395        96.1502
           2221           2221         395.76        395.167        96.1466
           2222           2222        395.927        395.333        96.1431
           2223           2223        396.093          395.5          96.14
           2224           2224        396.262        395.667         96.137
           2225           2225        396.429        395.833        96.1337
           2226           2226        396.597            396        96.1309
           2227           2227        396.765        396.167        96.1281
           2228           2228        396.932        396.333        96.1249
           2229           2229        397.102          396.5        96.1218
           2230           2230        397.272        396.667        96.1191
           2231           2231        397.438        396.833        96.1159
           2232           2232        397.603            397        96.1129
           2233           2233        397.772        397.167        96.1101
           2234           2234        397.939        397.333        96.1068
           2235           2235        398.109          397.5        96.1037
           2236           2236        398.277        397.667        96.1007
           2237           2237        398.444        397.833        96.0974
           2238           2238        398.612            398        96.0941
           2239           2239        398.778        398.167         96.091
           2240           2240        398.945        398.333        96.0877
           2241           2241        399.112          398.5        96.0845
           2242           2242        399.283        398.667        96.0817
           2243           2243         399.45        398.833        96.0785
           2244           2244        399.616            399        96.0755
           2245           2245        399.787        399.167        96.0726
           2246           2246        399.955        399.333        96.0693
           2247           2247        400.123          399.5        96.0662
           2248           2248        400.292        399.667        96.0635
           2249           2249        400.455        399.833        96.0609
           2250           2250        400.622            400        96.0577
           2251           2251        400.794        400.167        96.0549
           2252           2252         400.96        400.333        96.0525
           2253           2253        401.129          400.5        96.0502
           2254           2254        401.297        400.667        96.0475
           2255           2255         401.46        400.833        96.0448
           2256           2256        401.631            401        96.0417
           2257           2257        401.799        401.167        96.0387
           2258           2258        401.969        401.333        96.0356
           2259           2259        402.135          401.5        96.0331
           2260           2260        402.305        401.667        96.0307
           2261           2261         402.47        401.833         96.028
           2262           2262         402.64            402        96.0261
           2263           2263        402.807        402.167        96.0239
           2264           2264        402.973        402.333        96.0212
           2265           2265        403.142          402.5        96.0185
           2266           2266        403.314        402.667        96.0159
           2267           2267         403.48        402.833        96.0135
           2268           2268        403.648            403        96.0107
           2269           2269        403.813        403.167        96.0081
           2270           2270        403.983        403.333        96.0057
           2271           2271        404.152          403.5        96.0029
           2272           2272        404.319        403.667        96.0001
           2273           2273        404.486        403.833        95.9975
           2274           2274        404.657            404        95.9949
           2275           2275        404.824        404.167        95.9921
           2276           2276        404.993        404.333        95.9895
           2277           2277        405.159          404.5         95.987
           2278           2278        405.331        404.667        95.9849
           2279           2279        405.496        404.833        95.9823
           2280           2280        405.663            405        95.9798
           2281           2281        405.831        405.167        95.9775
           2282           2282        406.002        405.333        95.9754
           2283           2283        406.172          405.5        95.9728
           2284           2284         406.34        405.667        95.9704
           2285           2285        406.507        405.833        95.9681
           2286           2286        406.677            406        95.9662
           2287           2287        406.842        406.167        95.9643
           2288           2288        407.008        406.333         95.962
           2289           2289        407.178          406.5        95.9598
           2290           2290        407.345        406.667        95.9581
           2291           2291        407.515        406.833        95.9562
           2292           2292        407.683            407        95.9539
           2293           2293        407.852        407.167        95.9516
           2294           2294        408.016        407.333        95.9492
           2295           2295        408.187          407.5        95.9464
           2296           2296        408.359        407.667        95.9438
           2297           2297        408.524        407.833        95.9413
           2298           2298        408.689            408        95.9387
           2299           2299        408.859        408.167        95.9359
           2300           2300        409.029        408.333        95.9332
           2301           2301        409.195          408.5        95.9308
           2302           2302        409.366        408.667        95.9289
           2303           2303        409.533        408.833        95.9269
           2304           2304        409.699            409        95.9246
           2305           2305        409.868        409.167        95.9223
           2306           2306        410.034        409.333        95.9207
           2307           2307        410.202          409.5         95.919
           2308           2308        410.369        409.667        95.9172
           2309           2309        410.539        409.833        95.9151
           2310           2310        410.706            410        95.9132
           2311           2311        410.875        410.167        95.9113
           2312           2312        411.041        410.333        95.9096
           2313           2313         411.21          410.5        95.9081
           2314           2314        411.378        410.667        95.9058
           2315           2315        411.543        410.833        95.9037
           2316           2316        411.709            411        95.9018
           2317           2317        411.875        411.167           95.9
           2318           2318        412.043        411.333         95.898
           2319           2319        412.213          411.5        95.8958
           2320           2320        412.382        411.667        95.8937
           2321           2321        412.544        411.833        95.8918
           2322           2322        412.715            412        95.8904
           2323           2323        412.885        412.167        95.8887
           2324           2324        413.056        412.333        95.8867
           2325           2325        413.222          412.5        95.8847
           2326           2326        413.391        412.667         95.883
           2327           2327         413.56        412.833        95.8814
           2328           2328        413.726            413        95.8797
           2329           2329        413.899        413.167        95.8776
           2330           2330        414.065        413.333        95.8757
           2331           2331        414.232          413.5        95.8738
           2332           2332        414.399        413.667        95.8721
           2333           2333        414.565        413.833        95.8706
           2334           2334        414.737            414        95.8683
           2335           2335        414.904        414.167        95.8662
           2336           2336         415.07        414.333        95.8643
           2337           2337         415.24          414.5        95.8625
           2338           2338        415.404        414.667        95.8605
           2339           2339        415.574        414.833        95.8583
           2340           2340        415.742            415        95.8563
           2341           2341        415.907        415.167        95.8543
           2342           2342        416.075        415.333        95.8529
           2343           2343        416.246          415.5        95.8515
           2344           2344        416.413        415.667        95.8501
           2345           2345        416.579        415.833        95.8482
           2346           2346        416.747            416        95.8467
           2347           2347        416.915        416.167        95.8452
           2348           2348        417.086        416.333        95.8437
           2349           2349        417.253          416.5        95.8423
           2350           2350        417.417        416.667        95.8408
           2351           2351        417.588        416.833        95.8389
           2352           2352        417.752            417        95.8371
           2353           2353         417.92        417.167        95.8354
           2354           2354         418.09        417.333         95.834
           2355           2355        418.259          417.5        95.8326
           2356           2356        418.425        417.667        95.8312
           2357           2357        418.594        417.833        95.8295
           2358           2358        418.762            418         95.828
           2359           2359        418.929        418.167        95.8264
           2360           2360        419.101        418.333         95.825
           2361           2361        419.269          418.5        95.8236
           2362           2362        419.438        418.667         95.822
           2363           2363        419.606        418.833        95.8202
           2364           2364        419.769            419        95.8184
           2365           2365        419.938        419.167        95.8167
           2366           2366        420.108        419.333        95.8152
           2367           2367        420.277          419.5        95.8139
           2368           2368        420.445        419.667        95.8125
           2369           2369        420.611        419.833        95.8107
           2370           2370        420.776            420        95.8092
           2371           2371        420.943        420.167        95.8077
           2372           2372        421.113        420.333        95.8062
           2373           2373        421.281          420.5        95.8048
           2374           2374        421.452        420.667        95.8033
           2375           2375        421.619        420.833        95.8015
           2376           2376        421.783            421        95.7997
           2377           2377        421.951        421.167         95.798
           2378           2378         422.12        421.333        95.7965
           2379           2379        422.288          421.5        95.7952
           2380           2380        422.456        421.667         95.794
           2381           2381        422.623        421.833         95.793
           2382           2382        422.794            422        95.7916
           2383           2383        422.959        422.167        95.7901
           2384           2384        423.129        422.333        95.7887
           2385           2385        423.294          422.5        95.7873
           2386           2386        423.461        422.667        95.7855
           2387           2387        423.625        422.833         95.784
           2388           2388        423.795            423        95.7822
           2389           2389        423.963        423.167        95.7804
           2390           2390        424.131        423.333        95.7792
           2391           2391        424.297          423.5        95.7778
           2392           2392        424.462        423.667        95.7766
           2393           2393        424.634        423.833        95.7755
           2394           2394        424.807            424        95.7744
           2395           2395        424.972        424.167        95.7728
           2396           2396        425.137        424.333        95.7712
           2397           2397        425.307          424.5        95.7697
           2398           2398        425.475        424.667        95.7682
           2399           2399        425.641        424.833        95.7669
           2400           2400        425.809            425        95.7659
           2401           2401        425.975        425.167        95.7649
           2402           2402        426.143        425.333        95.7643
           2403           2403        426.312          425.5         95.763
           2404           2404        426.479        425.667        95.7616
           2405           2405        426.649        425.833        95.7602
           2406           2406        426.815            426        95.7587
           2407           2407        426.981        426.167        95.7575
           2408           2408         427.15        426.333        95.7564
           2409           2409        427.318          426.5        95.7555
           2410           2410        427.486        426.667        95.7541
           2411           2411        427.653        426.833        95.7526
           2412           2412        427.816            427        95.7512
           2413           2413        427.988        427.167        95.7498
           2414           2414        428.156        427.333         95.748
           2415           2415        428.319          427.5        95.7467
           2416           2416        428.488        427.667        95.7455
           2417           2417        428.655        427.833        95.7439
           2418           2418        428.824            428        95.7429
           2419           2419        428.989        428.167        95.7416
           2420           2420        429.161        428.333        95.7403
           2421           2421        429.331          428.5        95.7391
           2422           2422        429.495        428.667        95.7378
           2423           2423        429.661        428.833        95.7369
           2424           2424        429.828            429        95.7359
           2425           2425        429.995        429.167        95.7344
           2426           2426        430.166        429.333        95.7334
           2427           2427        430.334          429.5        95.7321
           2428           2428        430.502        429.667        95.7309
           2429           2429        430.671        429.833        95.7297
           2430           2430        430.838            430        95.7284
           2431           2431        431.003        430.167        95.7275
           2432           2432        431.171        430.333        95.7267
           2433           2433         431.34          430.5        95.7261
           2434           2434        431.507        430.667        95.7252
           2435           2435        431.677        430.833        95.7239
           2436           2436        431.845            431        95.7227
           2437           2437         432.01        431.167        95.7215
           2438           2438        432.176        431.333        95.7197
           2439           2439        432.348          431.5        95.7185
           2440           2440        432.516        431.667        95.7174
           2441           2441        432.682        431.833        95.7158
           2442           2442        432.845            432        95.7148
           2443           2443        433.014        432.167        95.7135
           2444           2444        433.181        432.333        95.7122
           2445           2445        433.352          432.5         95.711
           2446           2446        433.517        432.667        95.7097
           2447           2447        433.684        432.833        95.7087
           2448           2448        433.852            433         95.708
           2449           2449         434.02        433.167        95.7074
           2450           2450        434.186        433.333        95.7072
           2451           2451        434.353          433.5        95.7062
           2452           2452        434.521        433.667         95.705
           2453           2453         434.69        433.833        95.7038
           2454           2454        434.857            434        95.7023
           2455           2455        435.025        434.167        95.7011
           2456           2456        435.192        434.333        95.7001
           2457           2457        435.358          434.5        95.6993
           2458           2458        435.526        434.667        95.6989
           2459           2459        435.693        434.833        95.6982
           2460           2460        435.861            435        95.6969
           2461           2461        436.033        435.167        95.6956
           2462           2462        436.202        435.333        95.6944
           2463           2463        436.366          435.5        95.6932
           2464           2464        436.532        435.667        95.6921
           2465           2465        436.697        435.833        95.6911
           2466           2466        436.865            436        95.6902
           2467           2467        437.035        436.167        95.6893
           2468           2468        437.202        436.333        95.6879
           2469           2469        437.373          436.5        95.6864
           2470           2470        437.534        436.667        95.6852
           2471           2471        437.699        436.833        95.6839
           2472           2472        437.869            437        95.6828
           2473           2473         438.04        437.167        95.6817
           2474           2474        438.202        437.333        95.6809
           2475           2475        438.372          437.5        95.6799
           2476           2476        438.541        437.667        95.6785
           2477           2477        438.707        437.833         95.677
           2478           2478        438.874            438        95.6758
           2479           2479        439.045        438.167        95.6746
           2480           2480        439.213        438.333        95.6734
           2481           2481        439.379          438.5        95.6724
           2482           2482        439.543        438.667        95.6715
           2483           2483        439.712        438.833        95.6708
           2484           2484        439.876            439          95.67
           2485           2485        440.043        439.167        95.6687
           2486           2486        440.213        439.333        95.6676
           2487           2487         440.38          439.5        95.6664
           2488           2488        440.549        439.667        95.6653
           2489           2489        440.717        439.833        95.6641
           2490           2490         440.88            440        95.6628
           2491           2491        441.047        440.167        95.6619
           2492           2492        441.215        440.333        95.6609
           2493           2493        441.384          440.5        95.6595
           2494           2494         441.55        440.667        95.6584
           2495           2495        441.717        440.833        95.6572
           2496           2496        441.884            441        95.6559
           2497           2497        442.052        441.167        95.6548
           2498           2498        442.223        441.333        95.6535
           2499           2499        442.386          441.5        95.6525
           2500           2500        442.557        441.667        95.6518
           2501           2501        442.724        441.833        95.6511
           2502           2502         442.89            442         95.651
           2503           2503        443.056        442.167        95.6499
           2504           2504        443.222        442.333        95.6488
           2505           2505        443.392          442.5        95.6476
           2506           2506        443.561        442.667        95.6461
           2507           2507        443.727        442.833        95.6449
           2508           2508        443.894            443        95.6439
           2509           2509        444.063        443.167        95.6431
           2510           2510        444.231        443.333        95.6427
           2511           2511        444.395          443.5        95.6422
           2512           2512        444.564        443.667        95.6416
           2513           2513        444.736        443.833        95.6405
           2514           2514        444.905            444        95.6394
           2515           2515        445.072        444.167        95.6382
           2516           2516        445.237        444.333        95.6371
           2517           2517        445.405          444.5         95.636
           2518           2518        445.572        444.667        95.6347
           2519           2519        445.735        444.833        95.6337
           2520           2520        445.905            445         95.633
           2521           2521        446.072        445.167        95.6324
           2522           2522        446.239        445.333        95.6322
           2523           2523        446.406          445.5        95.6312
           2524           2524        446.574        445.667          95.63
           2525           2525        446.738        445.833        95.6289
           2526           2526        446.906            446        95.6273
           2527           2527        447.079        446.167        95.6262
           2528           2528        447.249        446.333        95.6252
           2529           2529        447.413          446.5        95.6243
           2530           2530        447.581        446.667        95.6239
           2531           2531        447.748        446.833        95.6232
           2532           2532        447.912            447         95.622
           2533           2533        448.079        447.167        95.6207
           2534           2534         448.25        447.333        95.6194
           2535           2535        448.417          447.5        95.6182
           2536           2536         448.58        447.667        95.6171
           2537           2537        448.751        447.833        95.6161
           2538           2538        448.919            448        95.6153
           2539           2539        449.086        448.167        95.6146
           2540           2540        449.256        448.333         95.614
           2541           2541        449.423          448.5        95.6135
           2542           2542        449.593        448.667        95.6136
           2543           2543        449.762        448.833        95.6132
           2544           2544        449.926            449        95.6122
           2545           2545        450.094        449.167        95.6112
           2546           2546        450.265        449.333        95.6099
           2547           2547        450.431          449.5        95.6087
           2548           2548          450.6        449.667        95.6077
           2549           2549        450.767        449.833        95.6067
           2550           2550        450.932            450        95.6059
           2551           2551        451.098        450.167        95.6052
           2552           2552        451.268        450.333        95.6046
           2553           2553        451.436          450.5        95.6042
           2554           2554        451.605        450.667        95.6032
           2555           2555        451.776        450.833         95.602
           2556           2556        451.937            451        95.6008
           2557           2557        452.104        451.167        95.5997
           2558           2558        452.271        451.333        95.5979
           2559           2559        452.443          451.5        95.5967
           2560           2560         452.61        451.667        95.5956
           2561           2561        452.778        451.833         95.594
           2562           2562        452.943            452        95.5929
           2563           2563        453.108        452.167        95.5917
           2564           2564        453.275        452.333        95.5904
           2565           2565        453.444          452.5        95.5892
           2566           2566        453.611        452.667        95.5879
           2567           2567        453.775        452.833        95.5869
           2568           2568        453.946            453        95.5862
           2569           2569        454.116        453.167        95.5855
           2570           2570        454.285        453.333        95.5856
           2571           2571         454.45          453.5        95.5854
           2572           2572        454.615        453.667         95.585
           2573           2573        454.786        453.833        95.5841
           2574           2574        454.953            454         95.583
           2575           2575        455.119        454.167        95.5819
           2576           2576        455.288        454.333        95.5808
           2577           2577        455.457          454.5        95.5798
           2578           2578        455.621        454.667        95.5784
           2579           2579        455.787        454.833        95.5775
           2580           2580        455.953            455        95.5768
           2581           2581        456.126        455.167        95.5762
           2582           2582        456.294        455.333        95.5763
           2583           2583        456.457          455.5        95.5761
           2584           2584        456.625        455.667        95.5757
           2585           2585        456.792        455.833        95.5747
           2586           2586        456.958            456        95.5736
           2587           2587        457.127        456.167        95.5725
           2588           2588        457.296        456.333        95.5715
           2589           2589        457.461          456.5        95.5704
           2590           2590         457.63        456.667        95.5691
           2591           2591        457.795        456.833        95.5681
           2592           2592        457.962            457        95.5674
           2593           2593        458.129        457.167        95.5668
           2594           2594        458.296        457.333        95.5666
           2595           2595        458.463          457.5        95.5656
           2596           2596         458.63        457.667        95.5644
           2597           2597        458.797        457.833        95.5633
           2598           2598        458.966            458        95.5617
           2599           2599        459.131        458.167        95.5606
           2600           2600        459.299        458.333        95.5596
           2601           2601         459.47          458.5        95.5587
           2602           2602        459.635        458.667        95.5583
           2603           2603        459.803        458.833        95.5579
           2604           2604        459.966            459        95.5575
           2605           2605        460.133        459.167        95.5572
           2606           2606        460.304        459.333        95.5572
           2607           2607        460.471          459.5        95.5569
           2608           2608         460.64        459.667         95.556
           2609           2609        460.804        459.833        95.5549
           2610           2610        460.974            460        95.5536
           2611           2611        461.141        460.167        95.5525
           2612           2612        461.307        460.333        95.5515
           2613           2613        461.474          460.5        95.5505
           2614           2614        461.643        460.667        95.5496
           2615           2615        461.812        460.833        95.5489
           2616           2616        461.978            461        95.5484
           2617           2617        462.145        461.167        95.5479
           2618           2618        462.314        461.333         95.548
           2619           2619        462.479          461.5        95.5476
           2620           2620        462.649        461.667        95.5466
           2621           2621        462.815        461.833        95.5456
           2622           2622        462.983            462        95.5443
           2623           2623        463.149        462.167        95.5431
           2624           2624        463.318        462.333        95.5421
           2625           2625        463.482          462.5        95.5411
           2626           2626         463.65        462.667        95.5403
           2627           2627        463.819        462.833        95.5396
           2628           2628        463.986            463        95.5388
           2629           2629        464.153        463.167        95.5375
           2630           2630        464.319        463.333        95.5364
           2631           2631        464.485          463.5        95.5352
           2632           2632        464.652        463.667        95.5341
           2633           2633        464.821        463.833         95.533
           2634           2634        464.986            464        95.5316
           2635           2635        465.151        464.167        95.5307
           2636           2636        465.319        464.333          95.53
           2637           2637        465.488          464.5        95.5293
           2638           2638        465.652        464.667        95.5294
           2639           2639         465.82        464.833        95.5292
           2640           2640         465.99            465        95.5291
           2641           2641        466.157        465.167        95.5289
           2642           2642        466.321        465.333        95.5279
           2643           2643        466.491          465.5        95.5268
           2644           2644        466.661        465.667        95.5258
           2645           2645        466.824        465.833        95.5247
           2646           2646        466.991            466        95.5228
           2647           2647        467.161        466.167        95.5217
           2648           2648         467.33        466.333        95.5208
           2649           2649        467.498          466.5        95.5201
           2650           2650        467.665        466.667        95.5202
           2651           2651         467.83        466.833          95.52
           2652           2652        467.996            467        95.5197
           2653           2653        468.165        467.167        95.5196
           2654           2654        468.329        467.333        95.5194
           2655           2655        468.497          467.5        95.5185
           2656           2656        468.666        467.667        95.5174
           2657           2657        468.834        467.833        95.5164
           2658           2658        469.001            468        95.5148
           2659           2659        469.165        468.167        95.5137
           2660           2660        469.331        468.333        95.5127
           2661           2661        469.497          468.5        95.5119
           2662           2662        469.668        468.667        95.5115
           2663           2663        469.836        468.833         95.511
           2664           2664        470.002            469        95.5106
           2665           2665         470.17        469.167        95.5103
           2666           2666        470.337        469.333        95.5104
           2667           2667        470.504          469.5        95.5103
           2668           2668        470.671        469.667          95.51
           2669           2669        470.838        469.833        95.5091
           2670           2670        471.004            470         95.508
           2671           2671        471.173        470.167        95.5069
           2672           2672         471.34        470.333        95.5058
           2673           2673        471.505          470.5        95.5048
           2674           2674        471.673        470.667        95.5035
           2675           2675        471.842        470.833        95.5025
           2676           2676        472.009            471        95.5018
           2677           2677        472.174        471.167        95.5012
           2678           2678        472.342        471.333        95.5013
           2679           2679        472.509          471.5        95.5009
           2680           2680        472.675        471.667        95.4998
           2681           2681        472.844        471.833        95.4987
           2682           2682        473.009            472        95.4974
           2683           2683        473.174        472.167        95.4963
           2684           2684        473.345        472.333        95.4953
           2685           2685        473.513          472.5        95.4943
           2686           2686        473.682        472.667        95.4934
           2687           2687        473.847        472.833        95.4927
           2688           2688        474.017            473        95.4922
           2689           2689        474.184        473.167        95.4917
           2690           2690        474.351        473.333        95.4918
           2691           2691        474.518          473.5        95.4917
           2692           2692        474.684        473.667        95.4913
           2693           2693        474.853        473.833        95.4904
           2694           2694        475.017            474        95.4893
           2695           2695        475.185        474.167        95.4882
           2696           2696        475.356        474.333        95.4871
           2697           2697         475.52          474.5        95.4861
           2698           2698        475.688        474.667        95.4847
           2699           2699        475.858        474.833        95.4838
           2700           2700        476.025            475        95.4831
           2701           2701        476.191        475.167        95.4825
           2702           2702        476.357        475.333        95.4826
           2703           2703        476.524          475.5        95.4824
           2704           2704         476.69        475.667        95.4819
           2705           2705         476.86        475.833         95.481
           2706           2706        477.027            476        95.4799
           2707           2707         477.19        476.167        95.4788
           2708           2708        477.362        476.333        95.4778
           2709           2709        477.533          476.5        95.4767
           2710           2710        477.697        476.667        95.4753
           2711           2711        477.863        476.833        95.4744
           2712           2712         478.03            477        95.4737
           2713           2713        478.195        477.167        95.4731
           2714           2714        478.361        477.333        95.4732
           2715           2715        478.534          477.5         95.473
           2716           2716          478.7        477.667        95.4726
           2717           2717        478.866        477.833        95.4716
           2718           2718        479.035            478        95.4705
           2719           2719        479.202        478.167        95.4694
           2720           2720        479.368        478.333        95.4684
           2721           2721        479.535          478.5        95.4673
           2722           2722          479.7        478.667         95.466
           2723           2723        479.868        478.833        95.4651
           2724           2724        480.036            479        95.4643
           2725           2725        480.202        479.167        95.4637
           2726           2726        480.369        479.333        95.4638
           2727           2727        480.536          479.5        95.4636
           2728           2728        480.705        479.667        95.4635
           2729           2729        480.869        479.833        95.4633
           2730           2730        481.038            480        95.4634
           2731           2731        481.209        480.167        95.4631
           2732           2732        481.373        480.333        95.4622
           2733           2733        481.542          480.5        95.4612
           2734           2734        481.709        480.667        95.4599
           2735           2735        481.877        480.833        95.4588
           2736           2736        482.042            481        95.4578
           2737           2737        482.211        481.167        95.4568
           2738           2738         482.38        481.333        95.4559
           2739           2739        482.547          481.5        95.4553
           2740           2740        482.712        481.667        95.4547
           2741           2741        482.878        481.833        95.4542
           2742           2742        483.045            482        95.4543
           2743           2743        483.215        482.167        95.4542
           2744           2744        483.378        482.333        95.4538
           2745           2745        483.548          482.5        95.4529
           2746           2746        483.715        482.667        95.4518
           2747           2747        483.881        482.833        95.4507
           2748           2748         484.05            483        95.4496
           2749           2749        484.223        483.167        95.4486
           2750           2750        484.391        483.333        95.4472
           2751           2751        484.557          483.5        95.4463
           2752           2752        484.725        483.667        95.4456
           2753           2753         484.89        483.833         95.445
           2754           2754        485.057            484        95.4451
           2755           2755        485.224        484.167        95.4449
           2756           2756        485.394        484.333        95.4447
           2757           2757        485.561          484.5        95.4446
           2758           2758        485.729        484.667        95.4444
           2759           2759        485.893        484.833        95.4435
           2760           2760         486.06            485        95.4425
           2761           2761        486.229        485.167        95.4414
           2762           2762        486.393        485.333        95.4398
           2763           2763        486.562          485.5        95.4387
           2764           2764        486.727        485.667        95.4378
           2765           2765        486.896        485.833        95.4369
           2766           2766        487.066            486        95.4365
           2767           2767        487.234        486.167        95.4361
           2768           2768        487.403        486.333        95.4357
           2769           2769        487.569          486.5        95.4354
           2770           2770        487.737        486.667        95.4354
           2771           2771        487.907        486.833        95.4351
           2772           2772        488.067            487        95.4341
           2773           2773        488.238        487.167        95.4331
           2774           2774        488.406        487.333        95.4318
           2775           2775        488.569          487.5        95.4307
           2776           2776        488.736        487.667        95.4297
           2777           2777        488.906        487.833        95.4287
           2778           2778        489.075            488        95.4278
           2779           2779        489.238        488.167        95.4271
           2780           2780        489.403        488.333        95.4266
           2781           2781         489.57          488.5        95.4261
           2782           2782        489.737        488.667        95.4262
           2783           2783        489.906        488.833        95.4261
           2784           2784        490.074            489        95.4259
           2785           2785         490.24        489.167        95.4258
           2786           2786        490.407        489.333        95.4248
           2787           2787        490.577          489.5        95.4238
           2788           2788        490.742        489.667        95.4227
           2789           2789        490.911        489.833        95.4216
           2790           2790        491.074            490        95.4198
           2791           2791        491.238        490.167        95.4186
           2792           2792        491.406        490.333        95.4178
           2793           2793         491.57          490.5         95.417
           2794           2794        491.741        490.667        95.4171
           2795           2795        491.909        490.833        95.4169
           2796           2796        492.078            491        95.4167
           2797           2797        492.241        491.167        95.4165
           2798           2798        492.408        491.333        95.4163
           2799           2799        492.576          491.5        95.4154
           2800           2800        492.742        491.667        95.4144
           2801           2801        492.912        491.833        95.4133
           2802           2802        493.078            492        95.4117
           2803           2803        493.246        492.167        95.4106
           2804           2804         493.41        492.333        95.4097
           2805           2805        493.581          492.5        95.4088
           2806           2806        493.744        492.667        95.4084
           2807           2807        493.912        492.833         95.408
           2808           2808        494.081            493        95.4076
           2809           2809         494.25        493.167        95.4073
           2810           2810        494.417        493.333        95.4073
           2811           2811        494.583          493.5        95.4072
           2812           2812        494.753        493.667        95.4072
           2813           2813        494.918        493.833        95.4071
           2814           2814        495.085            494        95.4061
           2815           2815         495.25        494.167         95.405
           2816           2816        495.419        494.333        95.4039
           2817           2817        495.588          494.5        95.4029
           2818           2818        495.757        494.667         95.401
           2819           2819        495.922        494.833        95.3999
           2820           2820        496.091            495         95.399
           2821           2821        496.257        495.167        95.3983
           2822           2822        496.425        495.333        95.3984
           2823           2823        496.592          495.5        95.3979
           2824           2824        496.759        495.667        95.3968
           2825           2825        496.926        495.833        95.3957
           2826           2826        497.096            496        95.3944
           2827           2827        497.263        496.167        95.3932
           2828           2828        497.425        496.333        95.3922
           2829           2829        497.593          496.5        95.3912
           2830           2830        497.761        496.667        95.3904
           2831           2831        497.926        496.833        95.3897
           2832           2832        498.096            497        95.3891
           2833           2833        498.261        497.167        95.3886
           2834           2834        498.429        497.333        95.3887
           2835           2835        498.599          497.5        95.3886
           2836           2836        498.768        497.667        95.3885
           2837           2837        498.933        497.833        95.3884
           2838           2838        499.099            498        95.3873
           2839           2839        499.264        498.167        95.3863
           2840           2840        499.432        498.333        95.3852
           2841           2841        499.602          498.5        95.3842
           2842           2842         499.77        498.667        95.3823
           2843           2843        499.939        498.833        95.3811
           2844           2844        500.105            499        95.3803
           2845           2845        500.271        499.167        95.3795
           2846           2846         500.44        499.333        95.3796
           2847           2847        500.603          499.5        95.3791
           2848           2848         500.77        499.667        95.3781
           2849           2849        500.938        499.833        95.3769
           2850           2850        501.106            500        95.3756
           2851           2851        501.274        500.167        95.3745
           2852           2852        501.439        500.333        95.3735
           2853           2853        501.602          500.5        95.3725
           2854           2854        501.772        500.667        95.3716
           2855           2855        501.941        500.833        95.3709
           2856           2856        502.107            501        95.3704
           2857           2857        502.273        501.167        95.3699
           2858           2858         502.44        501.333          95.37
           2859           2859        502.607          501.5        95.3698
           2860           2860        502.776        501.667        95.3694
           2861           2861        502.943        501.833        95.3686
           2862           2862        503.115            502        95.3674
           2863           2863        503.281        502.167        95.3664
           2864           2864        503.447        502.333        95.3653
           2865           2865        503.615          502.5        95.3643
           2866           2866        503.781        502.667        95.3629
           2867           2867        503.948        502.833         95.362
           2868           2868        504.116            503        95.3613
           2869           2869        504.285        503.167        95.3607
           2870           2870         504.45        503.333        95.3607
           2871           2871        504.617          503.5        95.3606
           2872           2872        504.782        503.667        95.3604
           2873           2873        504.949        503.833        95.3603
           2874           2874        505.117            504        95.3603
           2875           2875        505.288        504.167          95.36
           2876           2876        505.456        504.333        95.3591
           2877           2877        505.622          504.5        95.3581
           2878           2878        505.783        504.667        95.3568
           2879           2879        505.953        504.833        95.3557
           2880           2880        506.118            505        95.3547
           2881           2881        506.285        505.167        95.3537
           2882           2882        506.455        505.333        95.3529
           2883           2883        506.623          505.5        95.3522
           2884           2884         506.79        505.667        95.3516
           2885           2885        506.957        505.833        95.3512
           2886           2886        507.124            506         95.351
           2887           2887         507.29        506.167          95.35
           2888           2888        507.453        506.333        95.3489
           2889           2889        507.622          506.5        95.3477
           2890           2890        507.792        506.667        95.3462
           2891           2891        507.959        506.833        95.3451
           2892           2892        508.128            507        95.3441
           2893           2893        508.295        507.167        95.3432
           2894           2894        508.461        507.333        95.3428
           2895           2895        508.625          507.5        95.3424
           2896           2896        508.796        507.667         95.342
           2897           2897        508.964        507.833        95.3417
           2898           2898        509.132            508        95.3407
           2899           2899          509.3        508.167        95.3396
           2900           2900        509.464        508.333        95.3384
           2901           2901        509.631          508.5        95.3373
           2902           2902        509.798        508.667        95.3355
           2903           2903        509.962        508.833        95.3343
           2904           2904        510.135            509        95.3334
           2905           2905        510.301        509.167        95.3327
           2906           2906        510.468        509.333        95.3328
           2907           2907        510.634          509.5        95.3326
           2908           2908        510.802        509.667        95.3323
           2909           2909        510.968        509.833        95.3322
           2910           2910        511.136            510         95.332
           2911           2911        511.304        510.167        95.3311
           2912           2912         511.47        510.333          95.33
           2913           2913        511.633          510.5         95.329
           2914           2914          511.8        510.667        95.3274
           2915           2915         511.97        510.833        95.3263
           2916           2916        512.139            511        95.3253
           2917           2917        512.304        511.167        95.3245
           2918           2918         512.47        511.333        95.3241
           2919           2919         512.64          511.5        95.3236
           2920           2920        512.805        511.667        95.3232
           2921           2921        512.974        511.833        95.3229
           2922           2922        513.141            512         95.323
           2923           2923        513.304        512.167        95.3226
           2924           2924        513.474        512.333        95.3217
           2925           2925        513.638          512.5        95.3207
           2926           2926        513.807        512.667        95.3194
           2927           2927        513.977        512.833        95.3182
           2928           2928        514.141            513        95.3172
           2929           2929        514.307        513.167        95.3163
           2930           2930        514.477        513.333        95.3154
           2931           2931        514.641          513.5        95.3147
           2932           2932        514.814        513.667        95.3141
           2933           2933        514.977        513.833        95.3137
           2934           2934        515.142            514        95.3127
           2935           2935        515.311        514.167        95.3115
           2936           2936        515.481        514.333        95.3104
           2937           2937        515.648          514.5        95.3092
           2938           2938        515.813        514.667        95.3074
           2939           2939        515.984        514.833        95.3062
           2940           2940        516.149            515        95.3053
           2941           2941        516.314        515.167        95.3046
           2942           2942        516.483        515.333        95.3044
           2943           2943        516.653          515.5        95.3033
           2944           2944         516.82        515.667        95.3021
           2945           2945        516.982        515.833        95.3009
           2946           2946        517.149            516        95.2994
           2947           2947        517.315        516.167        95.2982
           2948           2948        517.486        516.333        95.2972
           2949           2949        517.651          516.5        95.2964
           2950           2950        517.818        516.667         95.296
           2951           2951        517.985        516.833        95.2955
           2952           2952        518.152            517        95.2951
           2953           2953        518.318        517.167        95.2948
           2954           2954        518.485        517.333        95.2949
           2955           2955        518.655          517.5        95.2948
           2956           2956        518.821        517.667        95.2947
           2957           2957        518.993        517.833        95.2946
           2958           2958        519.155            518        95.2947
           2959           2959        519.324        518.167        95.2947
           2960           2960        519.491        518.333        95.2944
           2961           2961        519.657          518.5        95.2936
           2962           2962        519.829        518.667        95.2924
           2963           2963        519.997        518.833        95.2914
           2964           2964        520.163            519        95.2903
           2965           2965        520.328        519.167        95.2893
           2966           2966        520.496        519.333        95.2879
           2967           2967        520.659          519.5         95.287
           2968           2968        520.824        519.667        95.2863
           2969           2969        520.996        519.833        95.2857
           2970           2970        521.167            520        95.2855
           2971           2971         521.33        520.167        95.2845
           2972           2972        521.497        520.333        95.2833
           2973           2973        521.661          520.5        95.2822
           2974           2974        521.831        520.667        95.2806
           2975           2975        521.996        520.833        95.2795
           2976           2976        522.163            521        95.2785
           2977           2977        522.331        521.167        95.2776
           2978           2978          522.5        521.333        95.2772
           2979           2979        522.666          521.5        95.2768
           2980           2980        522.835        521.667        95.2764
           2981           2981        522.999        521.833        95.2761
           2982           2982        523.164            522        95.2761
           2983           2983        523.333        522.167        95.2758
           2984           2984        523.499        522.333        95.2749
           2985           2985        523.665          522.5        95.2738
           2986           2986        523.833        522.667        95.2725
           2987           2987        523.999        522.833        95.2714
           2988           2988        524.166            523        95.2704
           2989           2989        524.336        523.167        95.2694
           2990           2990        524.505        523.333        95.2685
           2991           2991        524.671          523.5        95.2676
           2992           2992         524.84        523.667        95.2662
           2993           2993            525        523.833        95.2647
           2994           2994        525.169            524        95.2635
           2995           2995        525.331        524.167        95.2623
           2996           2996        525.499        524.333        95.2611
           2997           2997        525.668          524.5        95.2601
           2998           2998        525.836        524.667        95.2592
           2999           2999        526.005        524.833        95.2585
           3000           3000        526.171            525        95.2579
           3001           3001        526.336        525.167        95.2575
           3002           3002        526.504        525.333        95.2575
           3003           3003        526.671          525.5        95.2574
           3004           3004        526.842        525.667         95.257
           3005           3005        527.007        525.833        95.2561
           3006           3006        527.173            526         95.255
           3007           3007        527.338        526.167        95.2539
           3008           3008        527.509        526.333        95.2528
           3009           3009        527.679          526.5        95.2518
           3010           3010        527.843        526.667        95.2505
           3011           3011        528.011        526.833        95.2495
           3012           3012        528.177            527        95.2488
           3013           3013        528.345        527.167        95.2482
           3014           3014        528.509        527.333        95.2483
           3015           3015        528.676          527.5        95.2481
           3016           3016        528.842        527.667        95.2477
           3017           3017         529.01        527.833        95.2468
           3018           3018        529.178            528        95.2457
           3019           3019        529.344        528.167        95.2446
           3020           3020        529.513        528.333        95.2435
           3021           3021        529.681          528.5        95.2424
           3022           3022        529.846        528.667        95.2411
           3023           3023        530.011        528.833        95.2402
           3024           3024        530.179            529        95.2395
           3025           3025        530.345        529.167        95.2388
           3026           3026        530.515        529.333        95.2389
           3027           3027        530.685          529.5        95.2388
           3028           3028        530.848        529.667        95.2383
           3029           3029        531.013        529.833        95.2374
           3030           3030        531.179            530        95.2363
           3031           3031        531.347        530.167        95.2352
           3032           3032        531.513        530.333        95.2341
           3033           3033        531.684          530.5        95.2331
           3034           3034        531.849        530.667        95.2317
           3035           3035        532.015        530.833        95.2308
           3036           3036        532.184            531        95.2301
           3037           3037        532.348        531.167        95.2295
           3038           3038        532.517        531.333        95.2293
           3039           3039        532.684          531.5        95.2283
           3040           3040        532.851        531.667        95.2271
           3041           3041        533.016        531.833         95.226
           3042           3042        533.187            532        95.2244
           3043           3043        533.353        532.167        95.2233
           3044           3044        533.516        532.333        95.2223
           3045           3045        533.687          532.5        95.2214
           3046           3046        533.851        532.667         95.221
           3047           3047        534.017        532.833        95.2203
           3048           3048        534.186            533        95.2191
           3049           3049        534.354        533.167        95.2178
           3050           3050        534.522        533.333        95.2165
           3051           3051        534.691          533.5        95.2153
           3052           3052        534.854        533.667        95.2142
           3053           3053        535.021        533.833        95.2132
           3054           3054        535.189            534        95.2123
           3055           3055        535.355        534.167        95.2117
           3056           3056        535.521        534.333        95.2111
           3057           3057        535.689          534.5        95.2106
           3058           3058        535.854        534.667        95.2104
           3059           3059        536.024        534.833        95.2094
           3060           3060        536.193            535        95.2083
           3061           3061         536.36        535.167        95.2072
           3062           3062        536.527        535.333        95.2057
           3063           3063        536.694          535.5        95.2045
           3064           3064        536.856        535.667        95.2035
           3065           3065         537.02        535.833        95.2027
           3066           3066        537.184            536        95.2023
           3067           3067        537.355        536.167        95.2018
           3068           3068        537.523        536.333        95.2012
           3069           3069        537.694          536.5        95.2001
           3070           3070        537.863        536.667         95.199
           3071           3071        538.028        536.833        95.1978
           3072           3072        538.193            537        95.1967
           3073           3073        538.361        537.167        95.1956
           3074           3074        538.528        537.333        95.1943
           3075           3075        538.698          537.5        95.1933
           3076           3076        538.864        537.667        95.1926
           3077           3077        539.025        537.833         95.192
           3078           3078        539.194            538         95.191
           3079           3079        539.359        538.167        95.1898
           3080           3080        539.527        538.333        95.1886
           3081           3081        539.696          538.5        95.1874
           3082           3082        539.866        538.667        95.1856
           3083           3083        540.032        538.833        95.1844
           3084           3084        540.199            539        95.1835
           3085           3085        540.364        539.167        95.1828
           3086           3086         540.53        539.333        95.1826
           3087           3087        540.692          539.5        95.1815
           3088           3088        540.865        539.667        95.1803
           3089           3089        541.034        539.833        95.1791
           3090           3090        541.199            540        95.1776
           3091           3091        541.365        540.167        95.1764
           3092           3092         541.53        540.333        95.1754
           3093           3093        541.698          540.5        95.1746
           3094           3094        541.867        540.667        95.1742
           3095           3095        542.031        540.833        95.1737
           3096           3096        542.197            541        95.1733
           3097           3097        542.365        541.167         95.173
           3098           3098        542.531        541.333        95.1731
           3099           3099        542.697          541.5        95.1727
           3100           3100        542.865        541.667        95.1718
           3101           3101        543.029        541.833        95.1707
           3102           3102        543.198            542        95.1694
           3103           3103        543.363        542.167        95.1683
           3104           3104        543.531        542.333        95.1673
           3105           3105        543.703          542.5        95.1663
           3106           3106         543.87        542.667        95.1655
           3107           3107        544.036        542.833        95.1648
           3108           3108        544.203            543         95.164
           3109           3109        544.373        543.167        95.1627
           3110           3110        544.535        543.333        95.1616
           3111           3111        544.699          543.5        95.1604
           3112           3112        544.867        543.667        95.1593
           3113           3113        545.035        543.833        95.1581
           3114           3114        545.202            544        95.1568
           3115           3115        545.363        544.167        95.1559
           3116           3116        545.532        544.333        95.1551
           3117           3117        545.701          544.5        95.1545
           3118           3118         545.87        544.667        95.1536
           3119           3119         546.03        544.833        95.1523
           3120           3120        546.199            545        95.1511
           3121           3121        546.369        545.167        95.1499
           3122           3122        546.533        545.333        95.1481
           3123           3123        546.703          545.5        95.1469
           3124           3124        546.871        545.667         95.146
           3125           3125        547.037        545.833        95.1453
           3126           3126        547.206            546        95.1454
           3127           3127        547.372        546.167        95.1451
           3128           3128        547.537        546.333        95.1449
           3129           3129        547.701          546.5        95.1448
           3130           3130        547.867        546.667        95.1438
           3131           3131        548.036        546.833        95.1427
           3132           3132        548.206            547        95.1416
           3133           3133        548.373        547.167        95.1405
           3134           3134        548.543        547.333        95.1387
           3135           3135        548.709          547.5        95.1375
           3136           3136        548.869        547.667        95.1367
           3137           3137        549.033        547.833        95.1359
           3138           3138        549.205            548         95.136
           3139           3139        549.371        548.167        95.1358
           3140           3140        549.538        548.333        95.1353
           3141           3141        549.706          548.5        95.1343
           3142           3142        549.873        548.667        95.1332
           3143           3143        550.034        548.833        95.1321
           3144           3144        550.205            549        95.1311
           3145           3145         550.37        549.167          95.13
           3146           3146        550.538        549.333        95.1287
           3147           3147        550.708          549.5        95.1277
           3148           3148        550.869        549.667         95.127
           3149           3149        551.035        549.833        95.1264
           3150           3150        551.201            550        95.1262
           3151           3151        551.367        550.167        95.1252
           3152           3152        551.537        550.333         95.124
           3153           3153        551.709          550.5        95.1229
           3154           3154        551.875        550.667        95.1213
           3155           3155         552.04        550.833        95.1202
           3156           3156          552.2            551        95.1192
           3157           3157        552.365        551.167        95.1183
           3158           3158        552.535        551.333         95.118
           3159           3159        552.701          551.5        95.1175
           3160           3160        552.866        551.667        95.1168
           3161           3161        553.039        551.833        95.1157
           3162           3162        553.213            552        95.1147
           3163           3163        553.371        552.167        95.1135
           3164           3164        553.539        552.333        95.1124
           3165           3165         553.71          552.5        95.1113
           3166           3166        553.872        552.667        95.1099
           3167           3167        554.034        552.833         95.109
           3168           3168        554.196            553        95.1083
           3169           3169        554.359        553.167        95.1077
           3170           3170        554.523        553.333        95.1078
           3171           3171        554.687          553.5        95.1076
           3172           3172        554.854        553.667        95.1071
           3173           3173        555.025        553.833        95.1062
           3174           3174        555.196            554        95.1051
           3175           3175        555.363        554.167         95.104
           3176           3176        555.526        554.333         95.103
           3177           3177        555.694          554.5        95.1019
           3178           3178        555.851        554.667        95.1005
           3179           3179        556.014        554.833        95.0996
           3180           3180        556.188            555        95.0986
           3181           3181        556.354        555.167        95.0973
           3182           3182        556.518        555.333        95.0962
           3183           3183         556.68          555.5        95.0949
           3184           3184        556.845        555.667        95.0937
           3185           3185        557.009        555.833        95.0926
           3186           3186        557.172            556        95.0912
           3187           3187        557.339        556.167        95.0903
           3188           3188        557.502        556.333        95.0896
           3189           3189        557.667          556.5        95.0889
           3190           3190        557.833        556.667        95.0888
           3191           3191        558.007        556.833        95.0877
           3192           3192        558.176            557        95.0866
           3193           3193        558.336        557.167        95.0854
           3194           3194        558.498        557.333        95.0838
           3195           3195        558.666          557.5        95.0827
           3196           3196         558.83        557.667        95.0817
           3197           3197        558.999        557.833        95.0808
           3198           3198        559.155            558        95.0805
           3199           3199         559.32        558.167          95.08
           3200           3200        559.489        558.333        95.0796
           3201           3201        559.657          558.5        95.0793
           3202           3202        559.833        558.667        95.0794
           3203           3203        559.998        558.833        95.0793
           3204           3204        560.161            559        95.0792
           3205           3205        560.325        559.167        95.0791
           3206           3206        560.497        559.333        95.0781
           3207           3207        560.666          559.5         95.077
           3208           3208        560.829        559.667         95.076
           3209           3209        560.989        559.833        95.0749
           3210           3210        561.156            560        95.0728
           3211           3211        561.329        560.167        95.0708
           3212           3212        561.492        560.333         95.069
           3213           3213         561.65          560.5        95.0672
           3214           3214        561.822        560.667        95.0657
           3215           3215        561.993        560.833        95.0643
           3216           3216        562.149            561        95.0632
           3217           3217        562.302        561.167        95.0622
           3218           3218        562.471        561.333        95.0618
           3219           3219        562.652          561.5        95.0613
           3220           3220        562.831        561.667        95.0607
           3221           3221        562.997        561.833        95.0595
           3222           3222        563.157            562        95.0585
           3223           3223        563.321        562.167        95.0573
           3224           3224        563.486        562.333        95.0562
           3225           3225        563.651          562.5        95.0551
           3226           3226        563.817        562.667        95.0537
           3227           3227         563.98        562.833        95.0528
           3228           3228        564.149            563        95.0521
           3229           3229        564.311        563.167        95.0514
           3230           3230        564.467        563.333        95.0513
           3231           3231        564.646          563.5        95.0502
           3232           3232        564.823        563.667        95.0491
           3233           3233         564.99        563.833        95.0479
           3234           3234        565.158            564        95.0464
           3235           3235         565.32        564.167        95.0452
           3236           3236        565.484        564.333        95.0442
           3237           3237        565.649          564.5        95.0434
           3238           3238        565.818        564.667        95.0419
           3239           3239         565.98        564.833        95.0404
           3240           3240        566.147            565         95.039
           3241           3241        566.316        565.167        95.0377
           3242           3242        566.492        565.333        95.0358
           3243           3243        566.656          565.5        95.0346
           3244           3244        566.817        565.667        95.0337
           3245           3245        566.982        565.833        95.0329
           3246           3246        567.146            566         95.033
           3247           3247        567.318        566.167        95.0325
           3248           3248        567.495        566.333        95.0314
           3249           3249        567.656          566.5        95.0302
           3250           3250        567.816        566.667         95.029
           3251           3251        567.982        566.833        95.0278
           3252           3252        568.154            567        95.0268
           3253           3253         568.33        567.167        95.0258
           3254           3254        568.492        567.333        95.0249
           3255           3255        568.651          567.5        95.0242
           3256           3256        568.817        567.667        95.0237
           3257           3257        568.979        567.833        95.0232
           3258           3258        569.152            568         95.023
           3259           3259        569.322        568.167         95.022
           3260           3260         569.49        568.333        95.0209
           3261           3261        569.656          568.5        95.0198
           3262           3262        569.825        568.667        95.0182
           3263           3263        569.995        568.833        95.0171
           3264           3264        570.167            569        95.0161
           3265           3265        570.324        569.167        95.0153
           3266           3266        570.493        569.333        95.0149
           3267           3267        570.663          569.5        95.0144
           3268           3268        570.825        569.667         95.014
           3269           3269        570.991        569.833        95.0137
           3270           3270         571.16            570        95.0127
           3271           3271        571.328        570.167        95.0116
           3272           3272        571.488        570.333        95.0105
           3273           3273        571.662          570.5        95.0094
           3274           3274        571.831        570.667        95.0075
           3275           3275        571.994        570.833        95.0064
           3276           3276         572.17            571        95.0055
           3277           3277        572.344        571.167        95.0047
           3278           3278        572.508        571.333        95.0046
           3279           3279        572.665          571.5        95.0035
           3280           3280        572.833        571.667        95.0023
           3281           3281        573.002        571.833        95.0011
           3282           3282        573.163            572        94.9996
           3283           3283        573.321        572.167        94.9984
           3284           3284        573.493        572.333        94.9974
           3285           3285        573.676          572.5        94.9965
           3286           3286        573.847        572.667        94.9961
           3287           3287        574.014        572.833        94.9957
           3288           3288        574.173            573         94.995
           3289           3289        574.339        573.167        94.9939
           3290           3290        574.508        573.333        94.9928
           3291           3291        574.677          573.5        94.9917
           3292           3292        574.838        573.667        94.9906
           3293           3293        574.991        573.833        94.9895
           3294           3294        575.164            574        94.9881
           3295           3295        575.342        574.167        94.9872
           3296           3296        575.518        574.333        94.9865
           3297           3297        575.694          574.5        94.9859
           3298           3298         575.86        574.667        94.9859
           3299           3299        576.019        574.833        94.9855
           3300           3300        576.174            575        94.9845
           3301           3301        576.336        575.167        94.9834
           3302           3302        576.518        575.333        94.9821
           3303           3303        576.687          575.5        94.9809
           3304           3304        576.851        575.667        94.9799
           3305           3305        577.014        575.833        94.9789
           3306           3306        577.185            576        94.9781
           3307           3307        577.356        576.167        94.9771
           3308           3308        577.522        576.333        94.9757
           3309           3309        577.689          576.5        94.9743
           3310           3310        577.859        576.667         94.973
           3311           3311        578.025        576.833        94.9718
           3312           3312        578.189            577        94.9706
           3313           3313        578.352        577.167        94.9696
           3314           3314        578.521        577.333        94.9687
           3315           3315         578.69          577.5         94.968
           3316           3316        578.858        577.667        94.9672
           3317           3317        579.027        577.833        94.9659
           3318           3318        579.199            578        94.9649
           3319           3319        579.363        578.167        94.9637
           3320           3320         579.53        578.333        94.9625
           3321           3321        579.699          578.5        94.9614
           3322           3322        579.867        578.667          94.96
           3323           3323        580.036        578.833        94.9591
           3324           3324        580.198            579        94.9581
           3325           3325        580.369        579.167        94.9567
           3326           3326        580.534        579.333        94.9557
           3327           3327        580.702          579.5        94.9544
           3328           3328        580.873        579.667        94.9532
           3329           3329        581.036        579.833         94.952
           3330           3330        581.204            580        94.9507
           3331           3331        581.371        580.167        94.9498
           3332           3332        581.539        580.333        94.9488
           3333           3333        581.706          580.5        94.9473
           3334           3334         581.87        580.667        94.9463
           3335           3335        582.038        580.833         94.945
           3336           3336        582.206            581        94.9438
           3337           3337        582.374        581.167        94.9426
           3338           3338        582.542        581.333        94.9413
           3339           3339        582.716          581.5        94.9404
           3340           3340        582.885        581.667        94.9394
           3341           3341        583.043        581.833         94.938
           3342           3342        583.209            582        94.9369
           3343           3343        583.378        582.167        94.9357
           3344           3344        583.547        582.333        94.9344
           3345           3345        583.709          582.5        94.9333
           3346           3346        583.877        582.667         94.932
           3347           3347        584.046        582.833         94.931
           3348           3348        584.213            583        94.9303
           3349           3349        584.381        583.167        94.9296
           3350           3350        584.546        583.333        94.9287
           3351           3351        584.716          583.5        94.9275
           3352           3352        584.883        583.667        94.9262
           3353           3353         585.05        583.833        94.9251
           3354           3354        585.214            584        94.9232
           3355           3355        585.382        584.167        94.9221
           3356           3356        585.554        584.333        94.9212
           3357           3357        585.722          584.5        94.9204
           3358           3358        585.888        584.667        94.9194
           3359           3359        586.057        584.833        94.9182
           3360           3360        586.222            585        94.9169
           3361           3361        586.384        585.167        94.9157
           3362           3362        586.556        585.333        94.9139
           3363           3363        586.723          585.5        94.9127
           3364           3364        586.888        585.667        94.9118
           3365           3365        587.054        585.833         94.911
           3366           3366        587.222            586        94.9101
           3367           3367        587.389        586.167        94.9088
           3368           3368        587.555        586.333        94.9076
           3369           3369        587.727          586.5        94.9063
           3370           3370        587.893        586.667        94.9045
           3371           3371        588.058        586.833        94.9033
           3372           3372        588.222            587        94.9022
           3373           3373        588.387        587.167        94.9006
           3374           3374        588.558        587.333        94.8996
           3375           3375        588.725          587.5        94.8983
           3376           3376         588.89        587.667         94.897
           3377           3377         589.06        587.833        94.8958
           3378           3378        589.228            588        94.8945
           3379           3379        589.391        588.167        94.8935
           3380           3380        589.553        588.333        94.8928
           3381           3381        589.724          588.5        94.8922
           3382           3382        589.892        588.667        94.8912
           3383           3383        590.064        588.833          94.89
           3384           3384        590.232            589        94.8888
           3385           3385         590.39        589.167        94.8876
           3386           3386        590.555        589.333        94.8858
           3387           3387        590.723          589.5        94.8843
           3388           3388        590.893        589.667        94.8826
           3389           3389        591.064        589.833        94.8808
           3390           3390         591.23            590        94.8796
           3391           3391        591.396        590.167        94.8783
           3392           3392        591.561        590.333        94.8768
           3393           3393        591.725          590.5        94.8749
           3394           3394        591.892        590.667        94.8729
           3395           3395        592.062        590.833        94.8711
           3396           3396        592.231            591        94.8695
           3397           3397        592.397        591.167         94.868
           3398           3398        592.566        591.333        94.8667
           3399           3399        592.733          591.5        94.8654
           3400           3400        592.901        591.667        94.8637
           3401           3401        593.068        591.833         94.862
           3402           3402        593.234            592        94.8608
           3403           3403        593.408        592.167        94.8595
           3404           3404        593.571        592.333         94.858
           3405           3405         593.73          592.5        94.8561
           3406           3406        593.896        592.667        94.8541
           3407           3407        594.067        592.833        94.8524
           3408           3408        594.234            593        94.8507
           3409           3409        594.401        593.167        94.8492
           3410           3410        594.567        593.333        94.8479
           3411           3411        594.737          593.5        94.8469
           3412           3412        594.906        593.667        94.8458
           3413           3413        595.075        593.833        94.8443
           3414           3414        595.241            594        94.8433
           3415           3415        595.406        594.167         94.842
           3416           3416        595.573        594.333        94.8408
           3417           3417         595.74          594.5        94.8396
           3418           3418        595.906        594.667         94.838
           3419           3419        596.072        594.833        94.8362
           3420           3420        596.241            595        94.8345
           3421           3421         596.41        595.167        94.8328
           3422           3422        596.578        595.333        94.8313
           3423           3423        596.745          595.5        94.8298
           3424           3424         596.91        595.667        94.8278
           3425           3425        597.075        595.833        94.8258
           3426           3426        597.242            596        94.8241
           3427           3427        597.407        596.167        94.8223
           3428           3428        597.573        596.333          94.82
           3429           3429        597.748          596.5        94.8177
           3430           3430        597.917        596.667        94.8156
           3431           3431        598.083        596.833        94.8135
           3432           3432        598.253            597         94.811
           3433           3433        598.417        597.167        94.8085
           3434           3434         598.58        597.333        94.8064
           3435           3435        598.741          597.5        94.8042
           3436           3436        598.905        597.667        94.8017
           3437           3437        599.076        597.833        94.7992
           3438           3438        599.245            598        94.7971
           3439           3439        599.416        598.167        94.7949
           3440           3440        599.583        598.333        94.7923
           3441           3441        599.752          598.5        94.7898
           3442           3442        599.918        598.667        94.7877
           3443           3443        600.081        598.833        94.7858
           3444           3444        600.246            599        94.7838
           3445           3445        600.416        599.167        94.7815
           3446           3446        600.582        599.333        94.7796
           3447           3447        600.748          599.5        94.7777
           3448           3448        600.915        599.667        94.7757
           3449           3449        601.081        599.833        94.7733
           3450           3450        601.248            600        94.7709
           3451           3451        601.422        600.167        94.7687
           3452           3452         601.59        600.333        94.7665
           3453           3453        601.756          600.5         94.764
           3454           3454        601.921        600.667        94.7616
           3455           3455        602.084        600.833        94.7594
           3456           3456        602.248            601        94.7575
           3457           3457        602.416        601.167        94.7557
           3458           3458        602.584        601.333        94.7534
           3459           3459        602.752          601.5        94.7513
           3460           3460        602.924        601.667         94.749
           3461           3461        603.089        601.833        94.7464
           3462           3462        603.253            602        94.7436
           3463           3463        603.419        602.167        94.7409
           3464           3464        603.587        602.333        94.7379
           3465           3465        603.757          602.5         94.735
           3466           3466        603.926        602.667        94.7322
           3467           3467        604.092        602.833        94.7291
           3468           3468         604.26            603        94.7261
           3469           3469        604.423        603.167        94.7233
           3470           3470        604.593        603.333          94.72
           3471           3471        604.758          603.5        94.7169
           3472           3472        604.923        603.667        94.7139
           3473           3473        605.089        603.833        94.7106
           3474           3474        605.257            604        94.7073
           3475           3475        605.424        604.167        94.7045
           3476           3476        605.591        604.333        94.7018
           3477           3477        605.758          604.5        94.6987
           3478           3478        605.927        604.667        94.6964
           3479           3479        606.094        604.833        94.6939
           3480           3480         606.26            605        94.6909
           3481           3481        606.427        605.167        94.6881
           3482           3482        606.591        605.333        94.6853
           3483           3483        606.761          605.5        94.6822
           3484           3484        606.929        605.667        94.6792
           3485           3485        607.095        605.833        94.6765
           3486           3486        607.266            606        94.6731
           3487           3487         607.43        606.167          94.67
           3488           3488        607.598        606.333         94.667
           3489           3489        607.763          606.5        94.6637
           3490           3490        607.932        606.667        94.6604
           3491           3491        608.099        606.833        94.6573
           3492           3492        608.262            607        94.6541
           3493           3493        608.424        607.167        94.6508
           3494           3494        608.594        607.333        94.6481
           3495           3495        608.768          607.5        94.6449
           3496           3496        608.937        607.667        94.6419
           3497           3497        609.101        607.833         94.639
           3498           3498        609.271            608        94.6357
           3499           3499        609.436        608.167        94.6323
           3500           3500        609.602        608.333        94.6287
           3501           3501        609.769          608.5        94.6252
           3502           3502        609.934        608.667        94.6215
           3503           3503        610.099        608.833        94.6178
           3504           3504        610.271            609        94.6141
           3505           3505        610.436        609.167        94.6101
           3506           3506        610.601        609.333        94.6067
           3507           3507        610.767          609.5        94.6032
           3508           3508        610.936        609.667        94.5995
           3509           3509         611.11        609.833         94.596
           3510           3510        611.275            610        94.5928
           3511           3511         611.44        610.167        94.5893
           3512           3512        611.605        610.333        94.5857
           3513           3513        611.771          610.5        94.5819
           3514           3514        611.944        610.667        94.5785
           3515           3515         612.11        610.833        94.5751
           3516           3516        612.275            611        94.5714
           3517           3517        612.443        611.167        94.5678
           3518           3518        612.608        611.333        94.5639
           3519           3519        612.778          611.5        94.5602
           3520           3520        612.944        611.667        94.5566
           3521           3521         613.11        611.833        94.5527
           3522           3522        613.276            612        94.5488
           3523           3523        613.441        612.167        94.5448
           3524           3524        613.608        612.333         94.541
           3525           3525        613.779          612.5        94.5375
           3526           3526        613.944        612.667        94.5338
           3527           3527        614.111        612.833          94.53
           3528           3528         614.28            613        94.5261
           3529           3529         614.45        613.167        94.5223
           3530           3530        614.614        613.333        94.5179
           3531           3531        614.782          613.5        94.5139
           3532           3532        614.947        613.667        94.5101
           3533           3533        615.118        613.833         94.506
           3534           3534        615.286            614        94.5021
           3535           3535        615.455        614.167         94.498
           3536           3536         615.62        614.333         94.494
           3537           3537        615.784          614.5        94.4897
           3538           3538        615.949        614.667        94.4855
           3539           3539        616.119        614.833        94.4812
           3540           3540        616.286            615        94.4768
           3541           3541        616.456        615.167        94.4722
           3542           3542        616.625        615.333        94.4679
           3543           3543        616.786          615.5        94.4638
           3544           3544        616.953        615.667        94.4597
           3545           3545        617.121        615.833        94.4557
           3546           3546        617.287            616        94.4518
           3547           3547        617.453        616.167        94.4477
           3548           3548        617.624        616.333        94.4434
           3549           3549        617.791          616.5        94.4393
           3550           3550        617.957        616.667        94.4344
           3551           3551        618.127        616.833        94.4299
           3552           3552        618.291            617        94.4252
           3553           3553        618.459        617.167        94.4208
           3554           3554        618.627        617.333        94.4159
           3555           3555        618.792          617.5        94.4113
           3556           3556        618.961        617.667        94.4066
           3557           3557        619.125        617.833        94.4021
           3558           3558        619.289            618        94.3972
           3559           3559        619.459        618.167        94.3926
           3560           3560        619.629        618.333        94.3879
           3561           3561        619.792          618.5        94.3834
           3562           3562        619.959        618.667        94.3785
           3563           3563        620.126        618.833        94.3741
           3564           3564        620.292            619          94.37
           3565           3565        620.462        619.167        94.3657
           3566           3566        620.628        619.333         94.361
           3567           3567        620.793          619.5        94.3564
           3568           3568        620.963        619.667        94.3516
           3569           3569        621.129        619.833         94.347
           3570           3570        621.293            620        94.3417
           3571           3571        621.459        620.167        94.3368
           3572           3572         621.63        620.333        94.3319
           3573           3573        621.793          620.5        94.3273
           3574           3574        621.958        620.667        94.3224
           3575           3575        622.127        620.833        94.3177
           3576           3576        622.297            621         94.313
           3577           3577        622.461        621.167        94.3084
           3578           3578        622.631        621.333        94.3036
           3579           3579          622.8          621.5        94.2989
           3580           3580        622.965        621.667        94.2942
           3581           3581        623.132        621.833        94.2897
           3582           3582        623.298            622        94.2846
           3583           3583        623.465        622.167        94.2793
           3584           3584        623.632        622.333        94.2742
           3585           3585        623.797          622.5        94.2688
           3586           3586        623.963        622.667        94.2634
           3587           3587        624.132        622.833        94.2581
           3588           3588        624.302            623         94.253
           3589           3589        624.471        623.167        94.2478
           3590           3590        624.638        623.333        94.2433
           3591           3591        624.805          623.5        94.2382
           3592           3592        624.972        623.667        94.2329
           3593           3593        625.136        623.833        94.2277
           3594           3594        625.303            624        94.2223
           3595           3595        625.473        624.167        94.2171
           3596           3596         625.64        624.333        94.2115
           3597           3597        625.808          624.5        94.2057
           3598           3598        625.973        624.667        94.2001
           3599           3599         626.14        624.833        94.1945
           3600           3600        626.307            625        94.1891
           3601           3601        626.474        625.167        94.1835
           3602           3602        626.641        625.333        94.1786
           3603           3603        626.812          625.5        94.1732
           3604           3604        626.979        625.667        94.1676
           3605           3605        627.146        625.833        94.1623
           3606           3606        627.311            626        94.1569
           3607           3607        627.481        626.167        94.1516
           3608           3608        627.651        626.333         94.146
           3609           3609        627.819          626.5        94.1402
           3610           3610        627.984        626.667        94.1345
           3611           3611        628.151        626.833        94.1289
           3612           3612        628.319            627        94.1235
           3613           3613        628.488        627.167        94.1179
           3614           3614        628.658        627.333        94.1122
           3615           3615        628.823          627.5        94.1066
           3616           3616        628.991        627.667        94.1008
           3617           3617        629.158        627.833        94.0946
           3618           3618        629.323            628        94.0885
           3619           3619        629.491        628.167        94.0824
           3620           3620         629.66        628.333        94.0761
           3621           3621        629.828          628.5        94.0702
           3622           3622        629.998        628.667        94.0643
           3623           3623        630.166        628.833        94.0586
           3624           3624        630.332            629        94.0527
           3625           3625          630.5        629.167        94.0466
           3626           3626        630.665        629.333        94.0411
           3627           3627        630.835          629.5        94.0351
           3628           3628        631.002        629.667         94.029
           3629           3629        631.167        629.833        94.0232
           3630           3630        631.336            630        94.0171
           3631           3631        631.504        630.167        94.0106
           3632           3632        631.669        630.333         94.004
           3633           3633        631.837          630.5        93.9977
           3634           3634        632.004        630.667        93.9909
           3635           3635        632.171        630.833        93.9847
           3636           3636        632.342            631        93.9784
           3637           3637        632.506        631.167        93.9719
           3638           3638        632.673        631.333        93.9664
           3639           3639        632.842          631.5        93.9604
           3640           3640         633.01        631.667        93.9539
           3641           3641        633.178        631.833        93.9472
           3642           3642         633.35            632         93.941
           3643           3643        633.513        632.167        93.9348
           3644           3644        633.681        632.333        93.9287
           3645           3645         633.85          632.5        93.9226
           3646           3646        634.018        632.667        93.9163
           3647           3647        634.183        632.833        93.9097
           3648           3648         634.35            633        93.9034
           3649           3649        634.518        633.167         93.897
           3650           3650        634.689        633.333        93.8896
           3651           3651        634.851          633.5        93.8826
           3652           3652        635.017        633.667        93.8759
           3653           3653        635.184        633.833        93.8691
           3654           3654        635.352            634        93.8621
           3655           3655        635.522        634.167        93.8555
           3656           3656        635.691        634.333        93.8489
           3657           3657        635.859          634.5        93.8421
           3658           3658        636.027        634.667        93.8361
           3659           3659        636.192        634.833        93.8298
           3660           3660         636.36            635        93.8231
           3661           3661        636.526        635.167        93.8162
           3662           3662        636.696        635.333        93.8092
           3663           3663        636.863          635.5        93.8025
           3664           3664        637.028        635.667        93.7955
           3665           3665        637.193        635.833        93.7883
           3666           3666        637.364            636        93.7814
           3667           3667         637.53        636.167        93.7745
           3668           3668        637.699        636.333        93.7675
           3669           3669        637.868          636.5        93.7602
           3670           3670        638.033        636.667        93.7533
           3671           3671        638.198        636.833        93.7464
           3672           3672        638.366            637        93.7394
           3673           3673         638.53        637.167        93.7321
           3674           3674        638.696        637.333        93.7244
           3675           3675        638.863          637.5        93.7174
           3676           3676        639.032        637.667        93.7102
           3677           3677        639.205        637.833         93.703
           3678           3678        639.376            638        93.6955
           3679           3679        639.545        638.167        93.6878
           3680           3680        639.708        638.333        93.6801
           3681           3681        639.874          638.5        93.6727
           3682           3682        640.036        638.667        93.6648
           3683           3683        640.204        638.833         93.657
           3684           3684        640.375            639        93.6494
           3685           3685        640.544        639.167        93.6422
           3686           3686        640.711        639.333        93.6353
           3687           3687        640.877          639.5         93.628
           3688           3688        641.047        639.667        93.6205
           3689           3689        641.212        639.833        93.6128
           3690           3690        641.379            640         93.605
           3691           3691        641.547        640.167        93.5976
           3692           3692        641.715        640.333        93.5901
           3693           3693         641.88          640.5        93.5825
           3694           3694        642.047        640.667        93.5746
           3695           3695        642.217        640.833        93.5668
           3696           3696        642.382            641        93.5594
           3697           3697        642.549        641.167        93.5521
           3698           3698        642.718        641.333        93.5443
           3699           3699        642.883          641.5        93.5366
           3700           3700         643.05        641.667        93.5286
           3701           3701        643.217        641.833        93.5206
           3702           3702         643.39            642         93.513
           3703           3703         643.56        642.167        93.5055
           3704           3704        643.725        642.333        93.4978
           3705           3705        643.883          642.5          93.49
           3706           3706        644.049        642.667        93.4824
           3707           3707        644.224        642.833        93.4743
           3708           3708        644.396            643         93.466
           3709           3709        644.564        643.167        93.4574
           3710           3710        644.731        643.333        93.4482
           3711           3711        644.893          643.5        93.4399
           3712           3712        645.059        643.667        93.4318
           3713           3713        645.226        643.833        93.4236
           3714           3714        645.394            644        93.4161
           3715           3715        645.564        644.167        93.4087
           3716           3716        645.731        644.333        93.4013
           3717           3717        645.896          644.5        93.3939
           3718           3718        646.066        644.667        93.3864
           3719           3719        646.233        644.833        93.3787
           3720           3720        646.401            645        93.3706
           3721           3721        646.568        645.167        93.3624
           3722           3722        646.734        645.333        93.3544
           3723           3723        646.901          645.5        93.3466
           3724           3724        647.071        645.667        93.3388
           3725           3725        647.238        645.833        93.3308
           3726           3726        647.405            646        93.3232
           3727           3727        647.574        646.167        93.3151
           3728           3728        647.738        646.333        93.3067
           3729           3729        647.905          646.5        93.2982
           3730           3730        648.074        646.667        93.2897
           3731           3731        648.242        646.833        93.2816
           3732           3732        648.408            647        93.2735
           3733           3733        648.575        647.167        93.2654
           3734           3734        648.744        647.333        93.2581
           3735           3735        648.914          647.5        93.2508
           3736           3736        649.083        647.667        93.2433
           3737           3737        649.249        647.833        93.2357
           3738           3738        649.419            648        93.2278
           3739           3739        649.586        648.167        93.2198
           3740           3740        649.751        648.333        93.2119
           3741           3741        649.916          648.5        93.2043
           3742           3742        650.085        648.667        93.1964
           3743           3743        650.256        648.833        93.1886
           3744           3744        650.422            649        93.1807
           3745           3745        650.593        649.167        93.1727
           3746           3746        650.766        649.333        93.1646
           3747           3747        650.929          649.5        93.1565
           3748           3748        651.094        649.667        93.1488
           3749           3749        651.261        649.833        93.1411
           3750           3750        651.432            650        93.1329
           3751           3751          651.6        650.167        93.1249
           3752           3752        651.766        650.333         93.117
           3753           3753        651.934          650.5        93.1095
           3754           3754        652.103        650.667        93.1021
           3755           3755        652.273        650.833        93.0945
           3756           3756        652.442            651         93.087
           3757           3757        652.612        651.167        93.0799
           3758           3758         652.78        651.333         93.073
           3759           3759        652.945          651.5         93.066
           3760           3760        653.109        651.667        93.0593
           3761           3761        653.281        651.833        93.0527
           3762           3762        653.452            652        93.0459
           3763           3763        653.621        652.167         93.039
           3764           3764        653.785        652.333        93.0324
           3765           3765        653.952          652.5        93.0257
           3766           3766        654.118        652.667        93.0184
           3767           3767        654.289        652.833        93.0113
           3768           3768        654.459            653        93.0045
           3769           3769        654.624        653.167        92.9977
           3770           3770        654.793        653.333        92.9915
           3771           3771         654.96          653.5        92.9851
           3772           3772        655.132        653.667        92.9788
           3773           3773        655.299        653.833        92.9728
           3774           3774        655.465            654        92.9672
           3775           3775        655.634        654.167        92.9611
           3776           3776        655.807        654.333        92.9552
           3777           3777         655.98          654.5        92.9492
           3778           3778        656.143        654.667        92.9433
           3779           3779        656.311        654.833        92.9377
           3780           3780        656.479            655        92.9323
           3781           3781        656.648        655.167        92.9268
           3782           3782        656.822        655.333        92.9223
           3783           3783        656.991          655.5        92.9174
           3784           3784        657.161        655.667        92.9129
           3785           3785        657.331        655.833        92.9087
           3786           3786        657.498            656        92.9045
           3787           3787        657.665        656.167        92.9004
           3788           3788        657.832        656.333        92.8961
           3789           3789        658.003          656.5        92.8921
           3790           3790        658.172        656.667        92.8885
           3791           3791        658.347        656.833        92.8846
           3792           3792        658.516            657         92.881
           3793           3793        658.683        657.167        92.8777
           3794           3794         658.85        657.333        92.8745
           3795           3795        659.023          657.5        92.8713
           3796           3796        659.192        657.667        92.8684
           3797           3797        659.364        657.833        92.8657
           3798           3798        659.535            658        92.8626
           3799           3799        659.703        658.167        92.8598
           3800           3800         659.87        658.333        92.8573
           3801           3801        660.039          658.5         92.855
           3802           3802        660.208        658.667        92.8523
           3803           3803        660.376        658.833        92.8498
           3804           3804        660.549            659        92.8476
           3805           3805        660.716        659.167        92.8455
           3806           3806        660.884        659.333        92.8435
           3807           3807         661.05          659.5        92.8413
           3808           3808        661.216        659.667        92.8392
           3809           3809        661.387        659.833        92.8372
           3810           3810        661.555            660        92.8355
           3811           3811        661.727        660.167        92.8332
           3812           3812        661.897        660.333         92.831
           3813           3813         662.06          660.5        92.8289
           3814           3814         662.23        660.667         92.827
           3815           3815          662.4        660.833        92.8254
           3816           3816        662.569            661        92.8238
           3817           3817        662.736        661.167        92.8218
           3818           3818        662.909        661.333        92.8203
           3819           3819        663.077          661.5        92.8187
           3820           3820        663.244        661.667        92.8172
           3821           3821        663.414        661.833        92.8158
           3822           3822        663.581            662        92.8135
           3823           3823        663.752        662.167        92.8114
           3824           3824        663.917        662.333        92.8096
           3825           3825        664.084          662.5        92.8078
           3826           3826        664.255        662.667        92.8061
           3827           3827        664.424        662.833        92.8045
           3828           3828        664.592            663        92.8026
           3829           3829        664.759        663.167        92.8007
           3830           3830        664.928        663.333        92.7995
           3831           3831        665.096          663.5        92.7981
           3832           3832        665.262        663.667        92.7969
           3833           3833         665.43        663.833        92.7957
           3834           3834          665.6            664        92.7947
           3835           3835        665.769        664.167        92.7931
           3836           3836        665.941        664.333        92.7915
           3837           3837        666.108          664.5          92.79
           3838           3838        666.277        664.667        92.7885
           3839           3839        666.443        664.833        92.7872
           3840           3840        666.612            665        92.7861
           3841           3841        666.782        665.167        92.7852
           3842           3842        666.952        665.333        92.7838
           3843           3843        667.118          665.5        92.7823
           3844           3844        667.285        665.667        92.7808
           3845           3845        667.457        665.833        92.7794
           3846           3846        667.625            666        92.7776
           3847           3847        667.788        666.167        92.7764
           3848           3848        667.955        666.333        92.7752
           3849           3849        668.125          666.5        92.7736
           3850           3850        668.293        666.667        92.7726
           3851           3851        668.464        666.833        92.7713
           3852           3852        668.632            667          92.77
           3853           3853        668.799        667.167        92.7688
           3854           3854        668.966        667.333        92.7672
           3855           3855        669.134          667.5        92.7654
           3856           3856        669.302        667.667        92.7637
           3857           3857        669.471        667.833         92.762
           3858           3858         669.64            668        92.7605
           3859           3859        669.805        668.167        92.7592
           3860           3860        669.972        668.333        92.7581
           3861           3861        670.141          668.5        92.7571
           3862           3862        670.313        668.667        92.7565
           3863           3863        670.476        668.833        92.7552
           3864           3864        670.643            669        92.7537
           3865           3865         670.81        669.167        92.7524
           3866           3866         670.98        669.333        92.7509
           3867           3867         671.15          669.5        92.7497
           3868           3868        671.319        669.667        92.7486
           3869           3869         671.49        669.833        92.7477
           3870           3870         671.66            670        92.7471
           3871           3871        671.824        670.167        92.7458
           3872           3872        671.991        670.333        92.7444
           3873           3873        672.159          670.5         92.743
           3874           3874        672.326        670.667        92.7415
           3875           3875        672.497        670.833        92.7403
           3876           3876        672.666            671        92.7392
           3877           3877        672.833        671.167        92.7383
           3878           3878        672.999        671.333        92.7369
           3879           3879        673.167          671.5        92.7354
           3880           3880         673.34        671.667         92.734
           3881           3881        673.507        671.833        92.7326
           3882           3882        673.678            672        92.7308
           3883           3883        673.846        672.167        92.7296
           3884           3884        674.012        672.333        92.7286
           3885           3885        674.181          672.5        92.7278
           3886           3886         674.35        672.667        92.7269
           3887           3887         674.52        672.833        92.7256
           3888           3888        674.688            673        92.7243
           3889           3889        674.853        673.167        92.7231
           3890           3890        675.023        673.333        92.7213
           3891           3891         675.19          673.5        92.7201
           3892           3892        675.359        673.667        92.7192
           3893           3893        675.528        673.833        92.7184
           3894           3894        675.695            674        92.7175
           3895           3895        675.863        674.167        92.7162
           3896           3896        676.033        674.333        92.7149
           3897           3897          676.2          674.5        92.7137
           3898           3898        676.369        674.667        92.7119
           3899           3899        676.538        674.833        92.7107
           3900           3900        676.708            675        92.7098
           3901           3901        676.875        675.167         92.709
           3902           3902        677.042        675.333        92.7089
           3903           3903        677.211          675.5        92.7078
           3904           3904        677.384        675.667        92.7066
           3905           3905        677.551        675.833        92.7054
           3906           3906        677.719            676        92.7039
           3907           3907        677.886        676.167        92.7027
           3908           3908        678.053        676.333        92.7017
           3909           3909         678.22          676.5        92.7008
           3910           3910        678.393        676.667        92.6994
           3911           3911        678.561        676.833        92.6979
           3912           3912        678.725            677        92.6965
           3913           3913        678.894        677.167        92.6951
           3914           3914        679.066        677.333        92.6933
           3915           3915        679.233          677.5        92.6921
           3916           3916        679.398        677.667        92.6909
           3917           3917        679.564        677.833        92.6893
           3918           3918        679.734            678        92.6882
           3919           3919        679.903        678.167        92.6869
           3920           3920        680.073        678.333        92.6857
           3921           3921         680.24          678.5        92.6845
           3922           3922        680.408        678.667        92.6831
           3923           3923        680.575        678.833        92.6822
           3924           3924        680.745            679        92.6814
           3925           3925        680.913        679.167        92.6808
           3926           3926         681.08        679.333        92.6809
           3927           3927         681.25          679.5        92.6804
           3928           3928        681.416        679.667        92.6794
           3929           3929        681.586        679.833        92.6783
           3930           3930        681.753            680         92.677
           3931           3931        681.919        680.167        92.6759
           3932           3932        682.091        680.333        92.6748
           3933           3933        682.259          680.5        92.6739
           3934           3934         682.43        680.667         92.673
           3935           3935          682.6        680.833        92.6723
           3936           3936        682.768            681        92.6715
           3937           3937        682.936        681.167        92.6702
           3938           3938        683.103        681.333        92.6692
           3939           3939        683.272          681.5         92.668
           3940           3940         683.44        681.667        92.6668
           3941           3941        683.607        681.833        92.6657
           3942           3942        683.776            682        92.6644
           3943           3943        683.944        682.167        92.6634
           3944           3944        684.111        682.333        92.6624
           3945           3945        684.278          682.5         92.661
           3946           3946        684.447        682.667          92.66
           3947           3947        684.619        682.833        92.6587
           3948           3948        684.789            683        92.6575
           3949           3949        684.953        683.167        92.6563
           3950           3950        685.123        683.333         92.655
           3951           3951        685.293          683.5        92.6541
           3952           3952        685.462        683.667        92.6533
           3953           3953        685.627        683.833        92.6527
           3954           3954        685.795            684        92.6517
           3955           3955        685.965        684.167        92.6505
           3956           3956        686.131        684.333        92.6493
           3957           3957        686.302          684.5        92.6481
           3958           3958        686.467        684.667        92.6463
           3959           3959        686.634        684.833        92.6451
           3960           3960        686.809            685        92.6442
           3961           3961        686.975        685.167        92.6434
           3962           3962        687.142        685.333        92.6425
           3963           3963        687.308          685.5        92.6412
           3964           3964        687.474        685.667          92.64
           3965           3965        687.645        685.833        92.6388
           3966           3966        687.813            686        92.6369
           3967           3967        687.978        686.167        92.6358
           3968           3968        688.145        686.333        92.6349
           3969           3969        688.314          686.5        92.6341
           3970           3970        688.484        686.667        92.6339
           3971           3971        688.654        686.833        92.6329
           3972           3972        688.823            687        92.6316
           3973           3973         688.99        687.167        92.6304
           3974           3974        689.158        687.333        92.6289
           3975           3975        689.327          687.5        92.6277
           3976           3976        689.495        687.667        92.6267
           3977           3977         689.66        687.833        92.6259
           3978           3978        689.828            688        92.6244
           3979           3979        689.997        688.167        92.6229
           3980           3980        690.167        688.333        92.6215
           3981           3981        690.337          688.5        92.6201
           3982           3982        690.504        688.667        92.6183
           3983           3983        690.672        688.833        92.6171
           3984           3984        690.836            689        92.6162
           3985           3985        691.002        689.167        92.6153
           3986           3986        691.173        689.333        92.6144
           3987           3987        691.341          689.5        92.6131
           3988           3988        691.507        689.667        92.6119
           3989           3989        691.674        689.833        92.6106
           3990           3990        691.838            690        92.6088
           3991           3991        692.011        690.167        92.6076
           3992           3992         692.18        690.333        92.6067
           3993           3993        692.347          690.5         92.606
           3994           3994        692.515        690.667        92.6058
           3995           3995        692.681        690.833        92.6047
           3996           3996         692.85            691        92.6035
           3997           3997        693.015        691.167        92.6023
           3998           3998        693.181        691.333        92.6008
           3999           3999        693.351          691.5        92.5996
           4000           4000         693.52        691.667        92.5986
           4001           4001        693.685        691.833        92.5977
           4002           4002        693.853            692        92.5971
           4003           4003        694.023        692.167        92.5958
           4004           4004        694.192        692.333        92.5944
           4005           4005        694.362          692.5        92.5931
           4006           4006        694.527        692.667        92.5916
           4007           4007        694.696        692.833        92.5903
           4008           4008        694.865            693        92.5893
           4009           4009        695.031        693.167        92.5884
           4010           4010          695.2        693.333         92.588
           4011           4011        695.368          693.5        92.5873
           4012           4012        695.536        693.667        92.5861
           4013           4013        695.703        693.833        92.5847
           4014           4014        695.868            694        92.5835
           4015           4015        696.037        694.167        92.5823
           4016           4016        696.205        694.333        92.5812
           4017           4017        696.375          694.5        92.5802
           4018           4018        696.542        694.667        92.5793
           4019           4019        696.711        694.833        92.5786
           4020           4020        696.878            695        92.5781
           4021           4021        697.045        695.167        92.5776
           4022           4022        697.213        695.333        92.5774
           4023           4023        697.385          695.5        92.5764
           4024           4024         697.55        695.667        92.5753
           4025           4025        697.718        695.833        92.5742
           4026           4026        697.886            696        92.5726
           4027           4027        698.054        696.167        92.5715
           4028           4028        698.224        696.333        92.5705
           4029           4029         698.39          696.5        92.5696
           4030           4030         698.56        696.667        92.5693
           4031           4031        698.727        696.833        92.5685
           4032           4032        698.894            697        92.5673
           4033           4033        699.066        697.167         92.566
           4034           4034        699.229        697.333        92.5648
           4035           4035        699.397          697.5        92.5636
           4036           4036        699.567        697.667        92.5625
           4037           4037        699.734        697.833        92.5614
           4038           4038        699.901            698        92.5606
           4039           4039         700.07        698.167        92.5596
           4040           4040        700.239        698.333        92.5582
           4041           4041        700.406          698.5        92.5568
           4042           4042        700.573        698.667        92.5555
           4043           4043        700.737        698.833        92.5543
           4044           4044        700.908            699        92.5531
           4045           4045        701.081        699.167        92.5521
           4046           4046        701.247        699.333        92.5512
           4047           4047        701.414          699.5        92.5505
           4048           4048        701.578        699.667          92.55
           4049           4049        701.746        699.833        92.5495
           4050           4050        701.914            700        92.5493
           4051           4051        702.083        700.167        92.5483
           4052           4052         702.25        700.333        92.5472
           4053           4053        702.416          700.5        92.5461
           4054           4054        702.583        700.667        92.5445
           4055           4055        702.752        700.833        92.5434
           4056           4056         702.92            701        92.5424
           4057           4057        703.085        701.167        92.5415
           4058           4058        703.251        701.333        92.5411
           4059           4059        703.422          701.5        92.5404
           4060           4060        703.594        701.667        92.5392
           4061           4061        703.761        701.833        92.5379
           4062           4062        703.936            702        92.5366
           4063           4063        704.104        702.167        92.5354
           4064           4064        704.269        702.333        92.5343
           4065           4065        704.431          702.5        92.5333
           4066           4066        704.598        702.667        92.5322
           4067           4067        704.766        702.833        92.5307
           4068           4068         704.94            703        92.5291
           4069           4069        705.106        703.167        92.5276
           4070           4070        705.273        703.333        92.5261
           4071           4071        705.437          703.5        92.5248
           4072           4072        705.608        703.667        92.5238
           4073           4073        705.779        703.833        92.5228
           4074           4074        705.947            704        92.5225
           4075           4075        706.116        704.167         92.522
           4076           4076        706.284        704.333        92.5213
           4077           4077         706.45          704.5        92.5202
           4078           4078        706.619        704.667        92.5191
           4079           4079        706.788        704.833         92.518
           4080           4080        706.953            705        92.5168
           4081           4081        707.123        705.167        92.5158
           4082           4082        707.292        705.333        92.5144
           4083           4083        707.462          705.5        92.5135
           4084           4084        707.633        705.667        92.5128
           4085           4085          707.8        705.833        92.5121
           4086           4086        707.967            706        92.5122
           4087           4087        708.132        706.167         92.512
           4088           4088        708.304        706.333        92.5116
           4089           4089        708.472          706.5        92.5107
           4090           4090        708.643        706.667        92.5096
           4091           4091        708.811        706.833        92.5085
           4092           4092        708.975            707        92.5074
           4093           4093        709.145        707.167        92.5064
           4094           4094        709.317        707.333         92.505
           4095           4095        709.486          707.5        92.5041
           4096           4096        709.655        707.667        92.5034
           4097           4097         709.83        707.833        92.5027
           4098           4098        709.994            708        92.5028
           4099           4099         710.16        708.167        92.5027
           4100           4100        710.328        708.333        92.5025
           4101           4101        710.496          708.5        92.5024
           4102           4102        710.667        708.667        92.5014
           4103           4103        710.835        708.833        92.5003
           4104           4104        711.004            709        92.4992
           4105           4105        711.175        709.167        92.4981
           4106           4106        711.345        709.333        92.4963
           4107           4107         711.51          709.5        92.4951
           4108           4108        711.678        709.667        92.4943
           4109           4109        711.843        709.833        92.4935
           4110           4110        712.014            710        92.4933
           4111           4111        712.182        710.167        92.4923
           4112           4112        712.356        710.333        92.4911
           4113           4113        712.524          710.5        92.4899
           4114           4114        712.693        710.667        92.4883
           4115           4115        712.859        710.833        92.4872
           4116           4116        713.026            711        92.4862
           4117           4117        713.197        711.167        92.4853
           4118           4118        713.367        711.333        92.4849
           4119           4119        713.534          711.5        92.4842
           4120           4120        713.701        711.667         92.483
           4121           4121        713.871        711.833        92.4817
           4122           4122        714.039            712        92.4804
           4123           4123        714.206        712.167        92.4792
           4124           4124        714.376        712.333        92.4781
           4125           4125         714.54          712.5        92.4771
           4126           4126         714.71        712.667        92.4752
           4127           4127        714.876        712.833        92.4735
           4128           4128        715.046            713        92.4719
           4129           4129        715.214        713.167        92.4703
           4130           4130        715.384        713.333        92.4686
           4131           4131        715.556          713.5        92.4673
           4132           4132        715.723        713.667        92.4663
           4133           4133        715.893        713.833        92.4654
           4134           4134        716.059            714        92.4656
           4135           4135        716.226        714.167        92.4653
           4136           4136        716.396        714.333        92.4648
           4137           4137        716.567          714.5        92.4639
           4138           4138        716.736        714.667        92.4628
           4139           4139        716.906        714.833        92.4617
           4140           4140        717.075            715        92.4606
           4141           4141        717.241        715.167        92.4595
           4142           4142        717.407        715.333        92.4582
           4143           4143        717.578          715.5        92.4572
           4144           4144        717.747        715.667        92.4565
           4145           4145        717.913        715.833        92.4559
           4146           4146         718.08            716        92.4557
           4147           4147         718.25        716.167        92.4547
           4148           4148        718.418        716.333        92.4535
           4149           4149        718.589          716.5        92.4524
           4150           4150         718.76        716.667        92.4509
           4151           4151        718.931        716.833        92.4497
           4152           4152        719.096            717        92.4487
           4153           4153        719.262        717.167        92.4478
           4154           4154        719.435        717.333        92.4475
           4155           4155        719.604          717.5         92.447
           4156           4156        719.771        717.667        92.4466
           4157           4157        719.939        717.833        92.4463
           4158           4158        720.106            718        92.4461
           4159           4159        720.273        718.167        92.4459
           4160           4160        720.438        718.333        92.4451
           4161           4161        720.607          718.5         92.444
           4162           4162        720.776        718.667         92.443
           4163           4163        720.944        718.833        92.4414
           4164           4164        721.117            719        92.4403
           4165           4165        721.286        719.167        92.4393
           4166           4166        721.451        719.333        92.4384
           4167           4167        721.622          719.5        92.4381
           4168           4168        721.792        719.667        92.4376
           4169           4169        721.957        719.833        92.4372
           4170           4170        722.125            720        92.4369
           4171           4171        722.289        720.167         92.437
           4172           4172        722.459        720.333        92.4369
           4173           4173        722.623          720.5        92.4365
           4174           4174        722.793        720.667        92.4357
           4175           4175        722.966        720.833        92.4346
           4176           4176        723.133            721        92.4335
           4177           4177        723.297        721.167        92.4324
           4178           4178        723.462        721.333        92.4314
           4179           4179         723.63          721.5          92.43
           4180           4180          723.8        721.667        92.4291
           4181           4181        723.971        721.833        92.4284
           4182           4182        724.138            722        92.4278
           4183           4183        724.305        722.167        92.4268
           4184           4184        724.471        722.333        92.4254
           4185           4185        724.638          722.5        92.4233
           4186           4186         724.81        722.667        92.4211
           4187           4187        724.979        722.833         92.418
           4188           4188        725.147            723        92.4157
           4189           4189        725.312        723.167        92.4138
           4190           4190        725.478        723.333        92.4121
           4191           4191        725.642          723.5        92.4113
           4192           4192        725.814        723.667        92.4104
           4193           4193        725.985        723.833        92.4094
           4194           4194        726.153            724         92.408
           4195           4195        726.324        724.167        92.4069
           4196           4196        726.494        724.333        92.4057
           4197           4197         726.66          724.5        92.4045
           4198           4198        726.828        724.667        92.4033
           4199           4199        726.996        724.833         92.402
           4200           4200        727.161            725        92.4011
           4201           4201        727.331        725.167        92.4003
           4202           4202          727.5        725.333        92.3997
           4203           4203         727.67          725.5        92.3998
           4204           4204        727.835        725.667        92.3996
           4205           4205        728.004        725.833        92.3994
           4206           4206        728.172            726        92.3993
           4207           4207        728.343        726.167        92.3991
           4208           4208        728.513        726.333        92.3982
           4209           4209        728.681          726.5        92.3972
           4210           4210        728.845        726.667        92.3961
           4211           4211        729.013        726.833        92.3945
           4212           4212        729.183            727        92.3934
           4213           4213        729.352        727.167        92.3924
           4214           4214        729.521        727.333        92.3916
           4215           4215        729.684          727.5        92.3912
           4216           4216        729.854        727.667        92.3908
           4217           4217        730.021        727.833        92.3904
           4218           4218         730.19            728        92.3901
           4219           4219        730.364        728.167        92.3891
           4220           4220        730.531        728.333        92.3879
           4221           4221        730.696          728.5        92.3868
           4222           4222        730.865        728.667        92.3857
           4223           4223        731.031        728.833        92.3839
           4224           4224        731.202            729        92.3827
           4225           4225        731.371        729.167        92.3818
           4226           4226        731.539        729.333        92.3811
           4227           4227        731.711          729.5        92.3812
           4228           4228        731.877        729.667        92.3809
           4229           4229        732.043        729.833        92.3805
           4230           4230        732.209            730        92.3795
           4231           4231        732.383        730.167        92.3784
           4232           4232        732.554        730.333        92.3773
           4233           4233        732.716          730.5        92.3762
           4234           4234        732.884        730.667        92.3752
           4235           4235        733.051        730.833        92.3738
           4236           4236        733.223            731        92.3729
           4237           4237        733.392        731.167        92.3719
           4238           4238        733.559        731.333        92.3705
           4239           4239        733.733          731.5        92.3695
           4240           4240        733.901        731.667        92.3682
           4241           4241        734.071        731.833         92.367
           4242           4242         734.24            732        92.3659
           4243           4243        734.406        732.167        92.3645
           4244           4244        734.573        732.333        92.3636
           4245           4245        734.741          732.5        92.3628
           4246           4246        734.913        732.667        92.3622
           4247           4247        735.079        732.833        92.3623
           4248           4248         735.25            733        92.3621
           4249           4249        735.419        733.167        92.3619
           4250           4250        735.592        733.333        92.3618
           4251           4251        735.755          733.5        92.3616
           4252           4252        735.925        733.667        92.3607
           4253           4253        736.094        733.833        92.3597
           4254           4254        736.261            734        92.3586
           4255           4255        736.423        734.167        92.3571
           4256           4256        736.599        734.333        92.3559
           4257           4257        736.771          734.5         92.355
           4258           4258        736.939        734.667        92.3541
           4259           4259         737.11        734.833        92.3537
           4260           4260        737.276            735        92.3533
           4261           4261        737.442        735.167        92.3529
           4262           4262        737.611        735.333        92.3526
           4263           4263        737.782          735.5        92.3524
           4264           4264        737.953        735.667        92.3514
           4265           4265        738.117        735.833        92.3504
           4266           4266        738.287            736        92.3493
           4267           4267        738.455        736.167        92.3477
           4268           4268        738.624        736.333        92.3466
           4269           4269        738.792          736.5        92.3456
           4270           4270        738.965        736.667        92.3447
           4271           4271        739.139        736.833        92.3444
           4272           4272        739.308            737        92.3439
           4273           4273        739.478        737.167        92.3435
           4274           4274        739.643        737.333        92.3432
           4275           4275        739.808          737.5         92.343
           4276           4276        739.977        737.667        92.3421
           4277           4277        740.153        737.833         92.341
           4278           4278        740.322            738        92.3399
           4279           4279        740.493        738.167        92.3384
           4280           4280        740.658        738.333        92.3372
           4281           4281        740.832          738.5        92.3363
           4282           4282        740.999        738.667        92.3354
           4283           4283        741.165        738.833         92.335
           4284           4284        741.335            739        92.3345
           4285           4285        741.504        739.167        92.3342
           4286           4286        741.677        739.333        92.3338
           4287           4287        741.846          739.5        92.3336
           4288           4288        742.015        739.667        92.3327
           4289           4289        742.184        739.833        92.3316
           4290           4290        742.352            740        92.3305
           4291           4291        742.525        740.167         92.329
           4292           4292        742.698        740.333        92.3278
           4293           4293        742.864          740.5        92.3269
           4294           4294         743.03        740.667         92.326
           4295           4295        743.197        740.833        92.3256
           4296           4296        743.371            741        92.3252
           4297           4297        743.539        741.167        92.3245
           4298           4298        743.706        741.333        92.3234
           4299           4299        743.874          741.5        92.3223
           4300           4300        744.042        741.667        92.3212
           4301           4301        744.214        741.833        92.3201
           4302           4302        744.383            742         92.319
           4303           4303        744.551        742.167        92.3176
           4304           4304        744.717        742.333        92.3167
           4305           4305         744.89          742.5         92.316
           4306           4306         745.06        742.667        92.3154
           4307           4307        745.227        742.833        92.3154
           4308           4308        745.399            743        92.3153
           4309           4309        745.569        743.167        92.3151
           4310           4310        745.736        743.333        92.3149
           4311           4311        745.905          743.5         92.315
           4312           4312        746.069        743.667         92.315
           4313           4313        746.237        743.833        92.3149
           4314           4314         746.41            744        92.3149
           4315           4315        746.579        744.167        92.3146
           4316           4316        746.748        744.333        92.3138
           4317           4317        746.914          744.5        92.3128
           4318           4318        747.077        744.667        92.3118
           4319           4319        747.243        744.833        92.3102
           4320           4320        747.418            745        92.3091
           4321           4321        747.584        745.167        92.3081
           4322           4322         747.75        745.333        92.3073
           4323           4323        747.921          745.5        92.3069
           4324           4324        748.093        745.667        92.3064
           4325           4325        748.264        745.833         92.306
           4326           4326        748.435            746        92.3057
           4327           4327        748.605        746.167        92.3058
           4328           4328        748.769        746.333        92.3057
           4329           4329        748.934          746.5        92.3056
           4330           4330          749.1        746.667        92.3055
           4331           4331        749.271        746.833        92.3053
           4332           4332        749.444            747        92.3045
           4333           4333        749.614        747.167        92.3035
           4334           4334        749.785        747.333        92.3024
           4335           4335        749.958          747.5        92.3008
           4336           4336        750.126        747.667        92.2997
           4337           4337         750.29        747.833        92.2988
           4338           4338        750.458            748        92.2979
           4339           4339        750.627        748.167        92.2975
           4340           4340        750.798        748.333        92.2971
           4341           4341        750.969          748.5        92.2967
           4342           4342        751.135        748.667        92.2964
           4343           4343        751.305        748.833        92.2964
           4344           4344        751.477            749        92.2963
           4345           4345        751.645        749.167        92.2963
           4346           4346        751.815        749.333        92.2962
           4347           4347        751.988          749.5        92.2962
           4348           4348        752.156        749.667        92.2959
           4349           4349        752.326        749.833        92.2951
           4350           4350        752.499            750        92.2941
           4351           4351        752.668        750.167        92.2928
           4352           4352        752.834        750.333        92.2916
           4353           4353        752.998          750.5        92.2906
           4354           4354        753.169        750.667        92.2897
           4355           4355        753.336        750.833        92.2888
           4356           4356        753.505            751        92.2881
           4357           4357        753.672        751.167        92.2876
           4358           4358        753.847        751.333        92.2871
           4359           4359        754.017          751.5        92.2869
           4360           4360        754.188        751.667        92.2859
           4361           4361        754.356        751.833        92.2848
           4362           4362        754.528            752        92.2837
           4363           4363        754.697        752.167        92.2822
           4364           4364        754.866        752.333         92.281
           4365           4365        755.037          752.5          92.28
           4366           4366        755.207        752.667        92.2792
           4367           4367        755.375        752.833        92.2788
           4368           4368        755.549            753        92.2783
           4369           4369        755.719        753.167        92.2779
           4370           4370        755.889        753.333        92.2776
           4371           4371        756.066          753.5        92.2777
           4372           4372        756.235        753.667        92.2776
           4373           4373        756.406        753.833        92.2772
           4374           4374        756.579            754        92.2764
           4375           4375        756.749        754.167        92.2753
           4376           4376        756.913        754.333        92.2742
           4377           4377        757.083          754.5        92.2731
           4378           4378        757.257        754.667        92.2721
           4379           4379        757.425        754.833        92.2707
           4380           4380          757.6            755        92.2698
           4381           4381        757.772        755.167        92.2691
           4382           4382        757.938        755.333        92.2685
           4383           4383        758.108          755.5        92.2686
           4384           4384        758.282        755.667        92.2684
           4385           4385        758.459        755.833        92.2682
           4386           4386        758.635            756        92.2681
           4387           4387        758.808        756.167        92.2679
           4388           4388        758.976        756.333         92.267
           4389           4389        759.141          756.5         92.266
           4390           4390        759.316        756.667        92.2649
           4391           4391        759.493        756.833        92.2634
           4392           4392        759.664            757        92.2622
           4393           4393        759.834        757.167        92.2613
           4394           4394        760.008        757.333        92.2604
           4395           4395        760.178          757.5          92.26
           4396           4396        760.346        757.667        92.2596
           4397           4397        760.514        757.833        92.2589
           4398           4398        760.685            758        92.2578
           4399           4399        760.857        758.167        92.2567
           4400           4400        761.029        758.333        92.2556
           4401           4401        761.199          758.5        92.2545
           4402           4402        761.367        758.667        92.2534
           4403           4403        761.539        758.833         92.252
           4404           4404        761.713            759        92.2511
           4405           4405         761.89        759.167        92.2504
           4406           4406        762.069        759.333        92.2498
           4407           4407        762.253          759.5        92.2496
           4408           4408        762.511        759.667        92.2486
           4409           4409        762.828        759.833        92.2474
           4410           4410        763.045            760        92.2462
           4411           4411        763.168        760.167        92.2447
           4412           4412        763.271        760.333        92.2435
           4413           4413        763.399          760.5        92.2426
           4414           4414        763.555        760.667        92.2417
           4415           4415         763.74        760.833        92.2413
           4416           4416        763.936            761        92.2409
           4417           4417        764.136        761.167        92.2402
           4418           4418        764.323        761.333        92.2391
           4419           4419        764.493          761.5         92.238
           4420           4420        764.651        761.667        92.2369
           4421           4421        764.812        761.833        92.2357
           4422           4422        764.982            762        92.2346
           4423           4423        765.157        762.167        92.2333
           4424           4424        765.331        762.333        92.2324
           4425           4425        765.503          762.5        92.2317
           4426           4426        765.673        762.667         92.231
           4427           4427        765.841        762.833        92.2311
           4428           4428        766.009            763        92.2307
           4429           4429        766.182        763.167        92.2297
           4430           4430        766.352        763.333        92.2285
           4431           4431        766.516          763.5        92.2273
           4432           4432        766.683        763.667        92.2261
           4433           4433        766.853        763.833        92.2251
           4434           4434        767.025            764        92.2241
           4435           4435        767.196        764.167        92.2232
           4436           4436        767.361        764.333        92.2225
           4437           4437        767.527          764.5        92.2217
           4438           4438        767.702        764.667        92.2205
           4439           4439         767.87        764.833        92.2194
           4440           4440        768.038            765        92.2182
           4441           4441        768.205        765.167         92.217
           4442           4442        768.374        765.333        92.2159
           4443           4443        768.535          765.5        92.2146
           4444           4444        768.703        765.667        92.2136
           4445           4445        768.871        765.833        92.2129
           4446           4446        769.038            766        92.2123
           4447           4447        769.209        766.167        92.2113
           4448           4448        769.378        766.333        92.2101
           4449           4449        769.544          766.5        92.2089
           4450           4450        769.711        766.667        92.2077
           4451           4451        769.876        766.833        92.2059
           4452           4452        770.044            767        92.2047
           4453           4453        770.212        767.167        92.2038
           4454           4454        770.378        767.333         92.203
           4455           4455        770.548          767.5        92.2031
           4456           4456        770.715        767.667        92.2027
           4457           4457        770.884        767.833        92.2016
           4458           4458        771.051            768        92.2004
           4459           4459        771.219        768.167        92.1992
           4460           4460        771.384        768.333         92.198
           4461           4461        771.547          768.5         92.197
           4462           4462        771.712        768.667         92.196
           4463           4463        771.886        768.833        92.1951
           4464           4464        772.057            769        92.1942
           4465           4465        772.224        769.167        92.1928
           4466           4466         772.39        769.333        92.1913
           4467           4467         772.56          769.5        92.1901
           4468           4468        772.727        769.667        92.1888
           4469           4469        772.891        769.833        92.1877
           4470           4470        773.059            770        92.1866
           4471           4471        773.227        770.167        92.1858
           4472           4472        773.392        770.333        92.1851
           4473           4473        773.561          770.5        92.1845
           4474           4474        773.733        770.667         92.184
           4475           4475        773.904        770.833        92.1831
           4476           4476        774.074            771        92.1819
           4477           4477        774.238        771.167        92.1807
           4478           4478        774.402        771.333        92.1796
           4479           4479         774.57          771.5        92.1777
           4480           4480        774.743        771.667        92.1766
           4481           4481        774.912        771.833        92.1757
           4482           4482        775.085            772        92.1749
           4483           4483        775.252        772.167         92.175
           4484           4484        775.415        772.333        92.1745
           4485           4485        775.585          772.5        92.1735
           4486           4486        775.757        772.667        92.1723
           4487           4487        775.925        772.833        92.1711
           4488           4488         776.09            773        92.1699
           4489           4489        776.258        773.167        92.1689
           4490           4490        776.427        773.333        92.1679
           4491           4491        776.596          773.5         92.167
           4492           4492        776.767        773.667        92.1661
           4493           4493        776.934        773.833        92.1647
           4494           4494        777.103            774        92.1632
           4495           4495        777.269        774.167         92.162
           4496           4496        777.442        774.333        92.1607
           4497           4497        777.612          774.5        92.1596
           4498           4498        777.777        774.667        92.1585
           4499           4499        777.946        774.833        92.1574
           4500           4500        778.116            775        92.1559
           4501           4501        778.285        775.167        92.1543
           4502           4502        778.456        775.333        92.1528
           4503           4503        778.626          775.5        92.1513
           4504           4504        778.792        775.667          92.15
           4505           4505        778.957        775.833         92.149
           4506           4506        779.126            776         92.148
           4507           4507        779.293        776.167        92.1474
           4508           4508        779.461        776.333        92.1461
           4509           4509        779.632          776.5        92.1447
           4510           4510        779.805        776.667        92.1433
           4511           4511        779.977        776.833        92.1418
           4512           4512        780.142            777        92.1406
           4513           4513        780.308        777.167        92.1395
           4514           4514        780.471        777.333        92.1386
           4515           4515         780.64          777.5        92.1383
           4516           4516        780.814        777.667        92.1375
           4517           4517        780.982        777.833        92.1363
           4518           4518        781.154            778         92.135
           4519           4519        781.324        778.167        92.1337
           4520           4520        781.491        778.333        92.1325
           4521           4521        781.655          778.5        92.1314
           4522           4522        781.821        778.667        92.1304
           4523           4523        781.991        778.833        92.1293
           4524           4524        782.165            779        92.1278
           4525           4525        782.329        779.167        92.1262
           4526           4526        782.495        779.333        92.1247
           4527           4527        782.666          779.5        92.1232
           4528           4528        782.835        779.667        92.1219
           4529           4529        783.004        779.833        92.1209
           4530           4530        783.169            780        92.1199
           4531           4531        783.335        780.167        92.1193
           4532           4532        783.503        780.333         92.118
           4533           4533        783.669          780.5        92.1166
           4534           4534        783.842        780.667        92.1152
           4535           4535        784.009        780.833        92.1137
           4536           4536        784.173            781        92.1125
           4537           4537         784.34        781.167        92.1114
           4538           4538        784.512        781.333        92.1105
           4539           4539        784.688          781.5        92.1099
           4540           4540        784.857        781.667        92.1086
           4541           4541        785.027        781.833        92.1072
           4542           4542        785.196            782        92.1058
           4543           4543        785.362        782.167        92.1043
           4544           4544        785.529        782.333        92.1031
           4545           4545        785.695          782.5        92.1021
           4546           4546         785.86        782.667        92.1011
           4547           4547        786.027        782.833        92.0997
           4548           4548        786.195            783        92.0982
           4549           4549        786.365        783.167        92.0968
           4550           4550        786.536        783.333        92.0954
           4551           4551        786.706          783.5        92.0936
           4552           4552        786.875        783.667        92.0924
           4553           4553        787.049        783.833        92.0914
           4554           4554        787.216            784        92.0906
           4555           4555        787.381        784.167        92.0897
           4556           4556        787.549        784.333        92.0884
           4557           4557        787.717          784.5        92.0871
           4558           4558        787.889        784.667        92.0859
           4559           4559        788.063        784.833        92.0841
           4560           4560        788.231            785        92.0829
           4561           4561        788.398        785.167        92.0817
           4562           4562        788.565        785.333        92.0802
           4563           4563        788.732          785.5        92.0791
           4564           4564        788.901        785.667        92.0779
           4565           4565        789.069        785.833        92.0766
           4566           4566         789.24            786        92.0754
           4567           4567        789.416        786.167        92.0741
           4568           4568        789.586        786.333        92.0731
           4569           4569        789.754          786.5        92.0724
           4570           4570        789.921        786.667        92.0717
           4571           4571        790.086        786.833        92.0708
           4572           4572        790.247            787        92.0696
           4573           4573        790.422        787.167        92.0684
           4574           4574        790.594        787.333        92.0672
           4575           4575        790.766          787.5        92.0653
           4576           4576        790.938        787.667        92.0642
           4577           4577        791.109        787.833        92.0633
           4578           4578        791.271            788        92.0625
           4579           4579        791.433        788.167        92.0615
           4580           4580        791.602        788.333        92.0603
           4581           4581         791.77          788.5         92.059
           4582           4582        791.944        788.667        92.0578
           4583           4583        792.116        788.833         92.056
           4584           4584        792.279            789        92.0546
           4585           4585        792.448        789.167        92.0528
           4586           4586         792.62        789.333         92.051
           4587           4587        792.789          789.5        92.0496
           4588           4588        792.955        789.667        92.0474
           4589           4589        793.122        789.833        92.0452
           4590           4590        793.292            790         92.043
           4591           4591        793.461        790.167        92.0406
           4592           4592         793.63        790.333        92.0387
           4593           4593        793.798          790.5        92.0372
           4594           4594        793.965        790.667        92.0359
           4595           4595        794.138        790.833        92.0353
           4596           4596        794.308            791        92.0339
           4597           4597        794.477        791.167        92.0323
           4598           4598        794.643        791.333        92.0309
           4599           4599        794.811          791.5        92.0294
           4600           4600        794.977        791.667        92.0282
           4601           4601        795.143        791.833        92.0271
           4602           4602        795.315            792        92.0262
           4603           4603        795.489        792.167        92.0258
           4604           4604        795.655        792.333        92.0251
           4605           4605        795.826          792.5        92.0238
           4606           4606        795.996        792.667        92.0225
           4607           4607        796.164        792.833        92.0213
           4608           4608         796.33            793        92.0201
           4609           4609        796.496        793.167         92.019
           4610           4610        796.663        793.333         92.018
           4611           4611         796.83          793.5        92.0169
           4612           4612            797        793.667        92.0153
           4613           4613        797.173        793.833        92.0138
           4614           4614        797.344            794        92.0123
           4615           4615         797.51        794.167        92.0108
           4616           4616        797.679        794.333        92.0095
           4617           4617        797.849          794.5        92.0082
           4618           4618        798.021        794.667        92.0064
           4619           4619        798.188        794.833        92.0049
           4620           4620        798.351            795        92.0034
           4621           4621         798.52        795.167        92.0019
           4622           4622        798.688        795.333        92.0006
           4623           4623         798.86          795.5        91.9993
           4624           4624         799.03        795.667        91.9983
           4625           4625        799.196        795.833        91.9972
           4626           4626        799.362            796        91.9957
           4627           4627        799.529        796.167        91.9943
           4628           4628        799.697        796.333        91.9932
           4629           4629        799.871          796.5        91.9922
           4630           4630         800.04        796.667        91.9911
           4631           4631        800.214        796.833        91.9901
           4632           4632        800.383            797         91.989
           4633           4633        800.549        797.167         91.988
           4634           4634        800.712        797.333        91.9869
           4635           4635         800.88          797.5        91.9859
           4636           4636        801.048        797.667        91.9849
           4637           4637        801.217        797.833        91.9838
           4638           4638        801.387            798        91.9828
           4639           4639        801.558        798.167        91.9817
           4640           4640        801.726        798.333        91.9804
           4641           4641        801.891          798.5        91.9785
           4642           4642        802.066        798.667        91.9765
           4643           4643        802.236        798.833        91.9747
           4644           4644        802.399            799        91.9735
           4645           4645        802.567        799.167        91.9724
           4646           4646        802.733        799.333        91.9713
           4647           4647        802.901          799.5        91.9703
           4648           4648        803.078        799.667        91.9692
           4649           4649        803.249        799.833        91.9682


Results:
Texts:

  !R-D
  R-D, 10.6722 mg

Sample:
  R-D, 10.6722 mg
Sample Remarks:
  
Experiment Comments:
  -
Curve Categories:
Evaluation:
  
Sample Holder:
  Alumina 70ul
  Weight  : 0
  Material: Ceramic

Order Number:
  
Customer:
  
User:
  METTLER


________________________________________________________________________________
Not signed                                                        STARe SW 11.00
