# Supplementary material for: Microbial induced calcite precipitation can consolidate martian and lunar regolith simulants
Source: PLoS One. 2022 Apr 14;17(4):e0266415. doi: 10.1371/journal.pone.0266415 (PMC9009621; doi:10.1371/journal.pone.0266415)
Supplement: S1 Data — (ZIP) [file pone.0266415.s002.zip › Plos one_data file/TGA_data/LSS-SP-GG.txt]

Comment;This report has been generated by The Solid State and Structural Chemistry Unit (SSCU) IISc. For the research work carried by Dr. Rashmi Dikshit
________________________________________________________________________________

Title
Evaluation Categories:

Curve Name:
  !A
Curve Values:
          Index              t             Ts             Tr          Value
                           [s]           [�C]           [�C]            [%]
              0              0        30.0362             27            100
              1              1         29.124        27.1667        99.9952
              2              2        29.1276        27.3333        99.9927
              3              3        29.1775           27.5        99.9918
              4              4        29.2573        27.6667        99.9953
              5              5        29.3613        27.8333            100
              6              6        29.4824             28        100.007
              7              7         29.601        28.1667        100.015
              8              8        29.7187        28.3333        100.029
              9              9        29.8369           28.5        100.039
             10             10        29.9497        28.6667        100.047
             11             11        30.0643        28.8333        100.054
             12             12        30.1798             29        100.057
             13             13        30.3013        29.1667         100.06
             14             14         30.432        29.3333        100.064
             15             15        30.5555           29.5        100.066
             16             16        30.6801        29.6667        100.066
             17             17        30.8171        29.8333        100.066
             18             18        30.9463             30        100.067
             19             19         31.082        30.1667        100.067
             20             20        31.2187        30.3333        100.066
             21             21        31.3526           30.5        100.065
             22             22        31.4904        30.6667        100.063
             23             23        31.6275        30.8333        100.061
             24             24        31.7749             31        100.057
             25             25        31.9109        31.1667        100.053
             26             26        32.0527        31.3333        100.049
             27             27         32.201           31.5        100.046
             28             28        32.3434        31.6667        100.041
             29             29        32.4883        31.8333        100.037
             30             30        32.6365             32        100.032
             31             31        32.7807        32.1667        100.027
             32             32        32.9244        32.3333        100.022
             33             33        33.0789           32.5        100.017
             34             34        33.2311        32.6667        100.012
             35             35        33.3805        32.8333        100.007
             36             36        33.5234             33        100.002
             37             37        33.6775        33.1667        99.9979
             38             38        33.8272        33.3333        99.9934
             39             39        33.9774           33.5         99.989
             40             40        34.1346        33.6667        99.9856
             41             41        34.2809        33.8333        99.9815
             42             42        34.4368             34        99.9776
             43             43        34.5926        34.1667        99.9739
             44             44        34.7488        34.3333        99.9698
             45             45        34.9066           34.5        99.9659
             46             46        35.0515        34.6667        99.9621
             47             47        35.2118        34.8333        99.9579
             48             48         35.365             35        99.9538
             49             49        35.5204        35.1667        99.9499
             50             50        35.6745        35.3333        99.9458
             51             51        35.8238           35.5        99.9417
             52             52        35.9831        35.6667        99.9386
             53             53        36.1381        35.8333        99.9353
             54             54        36.2973             36        99.9317
             55             55        36.4637        36.1667        99.9282
             56             56        36.6242        36.3333        99.9256
             57             57        36.7751           36.5        99.9228
             58             58        36.9333        36.6667        99.9195
             59             59        37.1046        36.8333        99.9162
             60             60          37.26             37        99.9136
             61             61          37.43        37.1667        99.9109
             62             62        37.5883        37.3333        99.9076
             63             63        37.7587           37.5        99.9044
             64             64        37.9169        37.6667        99.9018
             65             65        38.0839        37.8333        99.8994
             66             66        38.2551             38        99.8972
             67             67         38.424        38.1667        99.8953
             68             68        38.5917        38.3333         99.893
             69             69        38.7636           38.5        99.8907
             70             70        38.9381        38.6667        99.8885
             71             71        39.1066        38.8333        99.8864
             72             72        39.2782             39        99.8842
             73             73        39.4481        39.1667        99.8823
             74             74        39.6289        39.3333        99.8799
             75             75        39.7986           39.5        99.8776
             76             76        39.9912        39.6667        99.8761
             77             77         40.156        39.8333        99.8744
             78             78        40.3275             40        99.8728
             79             79        40.4989        40.1667        99.8714
             80             80        40.6806        40.3333        99.8691
             81             81        40.8557           40.5        99.8669
             82             82        41.0263        40.6667        99.8648
             83             83        41.2119        40.8333        99.8629
             84             84        41.3906             41        99.8603
             85             85        41.5739        41.1667        99.8577
             86             86        41.7441        41.3333        99.8552
             87             87        41.9163           41.5        99.8528
             88             88        42.0978        41.6667         99.851
             89             89        42.2797        41.8333        99.8492
             90             90        42.4615             42        99.8474
             91             91        42.6365        42.1667        99.8451
             92             92        42.8175        42.3333        99.8433
             93             93        42.9944           42.5        99.8413
             94             94        43.1743        42.6667        99.8391
             95             95        43.3592        42.8333        99.8364
             96             96        43.5316             43        99.8334
             97             97        43.7097        43.1667        99.8308
             98             98        43.8927        43.3333        99.8285
             99             99        44.0757           43.5        99.8263
            100            100        44.2535        43.6667        99.8234
            101            101        44.4332        43.8333        99.8208
            102            102        44.6107             44        99.8183
            103            103        44.7912        44.1667        99.8161
            104            104        44.9655        44.3333        99.8135
            105            105        45.1474           44.5        99.8108
            106            106        45.3245        44.6667        99.8082
            107            107        45.5057        44.8333        99.8058
            108            108        45.6842             45        99.8036
            109            109        45.8585        45.1667        99.8008
            110            110        46.0373        45.3333        99.7981
            111            111        46.2135           45.5        99.7955
            112            112        46.3896        45.6667        99.7928
            113            113        46.5691        45.8333        99.7897
            114            114        46.7434             46        99.7867
            115            115        46.9223        46.1667        99.7839
            116            116        47.0969        46.3333        99.7812
            117            117        47.2715           46.5         99.778
            118            118        47.4449        46.6667         99.775
            119            119        47.6229        46.8333        99.7721
            120            120         47.792             47        99.7698
            121            121        47.9667        47.1667        99.7673
            122            122        48.1357        47.3333        99.7645
            123            123        48.3214           47.5        99.7617
            124            124        48.4927        47.6667        99.7596
            125            125        48.6609        47.8333        99.7572
            126            126        48.8387             48        99.7543
            127            127        49.0102        48.1667        99.7514
            128            128        49.1796        48.3333        99.7487
            129            129        49.3597           48.5        99.7464
            130            130        49.5264        48.6667        99.7439
            131            131        49.7052        48.8333        99.7411
            132            132        49.8757             49        99.7387
            133            133        50.0432        49.1667        99.7363
            134            134        50.2146        49.3333        99.7338
            135            135         50.389           49.5        99.7308
            136            136        50.5496        49.6667        99.7278
            137            137        50.7277        49.8333        99.7251
            138            138        50.9001             50        99.7224
            139            139        51.0677        50.1667        99.7192
            140            140        51.2352        50.3333        99.7162
            141            141        51.4061           50.5        99.7135
            142            142        51.5765        50.6667        99.7107
            143            143        51.7443        50.8333        99.7075
            144            144        51.9145             51        99.7045
            145            145        52.0816        51.1667        99.7017
            146            146        52.2556        51.3333        99.6993
            147            147        52.4226           51.5         99.697
            148            148        52.5935        51.6667        99.6942
            149            149        52.7608        51.8333        99.6914
            150            150        52.9275             52         99.689
            151            151        53.1005        52.1667        99.6867
            152            152        53.2691        52.3333        99.6842
            153            153         53.433           52.5        99.6814
            154            154        53.6004        52.6667        99.6788
            155            155        53.7677        52.8333        99.6764
            156            156        53.9378             53        99.6743
            157            157         54.109        53.1667        99.6715
            158            158        54.2725        53.3333        99.6687
            159            159        54.4354           53.5        99.6661
            160            160        54.6027        53.6667        99.6637
            161            161          54.77        53.8333        99.6614
            162            162        54.9347             54        99.6586
            163            163        55.1083        54.1667        99.6558
            164            164        55.2718        54.3333        99.6538
            165            165        55.4417           54.5        99.6517
            166            166        55.6066        54.6667        99.6495
            167            167        55.7709        54.8333        99.6468
            168            168        55.9376             55        99.6444
            169            169        56.1056        55.1667        99.6421
            170            170        56.2701        55.3333          99.64
            171            171        56.4386           55.5         99.638
            172            172         56.603        55.6667        99.6351
            173            173        56.7697        55.8333        99.6325
            174            174        56.9364             56        99.6301
            175            175           57.1        56.1667        99.6279
            176            176         57.266        56.3333        99.6253
            177            177         57.428           56.5        99.6226
            178            178        57.5958        56.6667          99.62
            179            179        57.7611        56.8333        99.6176
            180            180        57.9253             57        99.6158
            181            181        58.0919        57.1667        99.6141
            182            182        58.2559        57.3333        99.6122
            183            183        58.4208           57.5        99.6099
            184            184        58.5901        57.6667        99.6081
            185            185        58.7524        57.8333        99.6061
            186            186        58.9176             58        99.6043
            187            187        59.0807        58.1667        99.6025
            188            188        59.2487        58.3333        99.6006
            189            189        59.4097           58.5        99.5983
            190            190        59.5735        58.6667         99.596
            191            191        59.7393        58.8333        99.5939
            192            192        59.9044             59         99.592
            193            193        60.0671        59.1667        99.5904
            194            194        60.2286        59.3333        99.5886
            195            195        60.3916           59.5        99.5864
            196            196        60.5584        59.6667        99.5845
            197            197        60.7226        59.8333        99.5826
            198            198        60.8827             60        99.5807
            199            199        61.0508        60.1667         99.579
            200            200        61.2106        60.3333        99.5761
            201            201        61.3737           60.5        99.5735
            202            202        61.5426        60.6667        99.5712
            203            203         61.709        60.8333        99.5691
            204            204        61.8675             61        99.5668
            205            205        62.0304        61.1667        99.5652
            206            206         62.199        61.3333        99.5635
            207            207        62.3616           61.5        99.5614
            208            208        62.5243        61.6667        99.5601
            209            209        62.6868        61.8333        99.5585
            210            210        62.8503             62        99.5569
            211            211        63.0117        62.1667        99.5553
            212            212        63.1793        62.3333        99.5534
            213            213        63.3382           62.5        99.5511
            214            214        63.5047        62.6667        99.5489
            215            215        63.6658        62.8333        99.5468
            216            216        63.8318             63         99.545
            217            217        63.9966        63.1667        99.5433
            218            218        64.1542        63.3333        99.5419
            219            219        64.3179           63.5        99.5406
            220            220        64.4816        63.6667        99.5389
            221            221        64.6476        63.8333         99.537
            222            222        64.8135             64        99.5352
            223            223        64.9722        64.1667        99.5334
            224            224        65.1346        64.3333        99.5312
            225            225        65.2964           64.5        99.5293
            226            226        65.4626        64.6667         99.527
            227            227        65.6277        64.8333        99.5248
            228            228        65.7879             65        99.5233
            229            229        65.9476        65.1667        99.5216
            230            230        66.1158        65.3333          99.52
            231            231        66.2782           65.5        99.5186
            232            232        66.4405        65.6667        99.5173
            233            233        66.6042        65.8333        99.5153
            234            234        66.7659             66        99.5133
            235            235        66.9304        66.1667        99.5114
            236            236         67.091        66.3333        99.5095
            237            237        67.2553           66.5        99.5079
            238            238         67.421        66.6667        99.5066
            239            239        67.5843        66.8333        99.5054
            240            240        67.7412             67        99.5036
            241            241        67.9086        67.1667        99.5017
            242            242        68.0688        67.3333        99.4999
            243            243        68.2322           67.5        99.4982
            244            244        68.3979        67.6667        99.4959
            245            245        68.5588        67.8333        99.4943
            246            246         68.722             68        99.4928
            247            247        68.8828        68.1667        99.4908
            248            248        69.0473        68.3333        99.4895
            249            249        69.2074           68.5        99.4879
            250            250        69.3703        68.6667        99.4863
            251            251        69.5322        68.8333        99.4848
            252            252        69.6968             69        99.4831
            253            253        69.8619        69.1667        99.4819
            254            254        70.0293        69.3333        99.4807
            255            255        70.1861           69.5        99.4789
            256            256        70.3471        69.6667        99.4776
            257            257        70.5071        69.8333         99.476
            258            258        70.6728             70        99.4744
            259            259        70.8415        70.1667         99.473
            260            260        70.9996        70.3333        99.4713
            261            261        71.1581           70.5        99.4701
            262            262        71.3222        70.6667        99.4689
            263            263        71.4876        70.8333        99.4671
            264            264        71.6478             71        99.4658
            265            265        71.8121        71.1667        99.4642
            266            266        71.9778        71.3333        99.4627
            267            267        72.1336           71.5        99.4612
            268            268        72.2959        71.6667        99.4596
            269            269         72.459        71.8333        99.4584
            270            270        72.6226             72        99.4575
            271            271        72.7827        72.1667        99.4567
            272            272        72.9485        72.3333        99.4565
            273            273        73.1072           72.5        99.4552
            274            274         73.271        72.6667        99.4537
            275            275        73.4332        72.8333        99.4522
            276            276        73.5983             73        99.4503
            277            277        73.7628        73.1667        99.4489
            278            278        73.9197        73.3333        99.4476
            279            279         74.085           73.5        99.4465
            280            280        74.2503        73.6667        99.4457
            281            281        74.4093        73.8333        99.4441
            282            282        74.5721             74        99.4423
            283            283        74.7329        74.1667        99.4407
            284            284        74.9012        74.3333        99.4387
            285            285         75.061           74.5        99.4372
            286            286         75.223        74.6667        99.4359
            287            287        75.3835        74.8333        99.4348
            288            288        75.5473             75        99.4343
            289            289        75.7124        75.1667        99.4334
            290            290        75.8741        75.3333        99.4318
            291            291        76.0335           75.5        99.4302
            292            292        76.1951        75.6667        99.4286
            293            293        76.3548        75.8333        99.4271
            294            294        76.5135             76        99.4257
            295            295        76.6769        76.1667        99.4245
            296            296        76.8453        76.3333        99.4234
            297            297        77.0108           76.5        99.4225
            298            298        77.1701        76.6667        99.4218
            299            299        77.3317        76.8333        99.4212
            300            300        77.4933             77         99.421
            301            301        77.6511        77.1667        99.4198
            302            302        77.8176        77.3333        99.4183
            303            303        77.9813           77.5        99.4169
            304            304        78.1436        77.6667         99.415
            305            305        78.3062        77.8333        99.4135
            306            306        78.4688             78        99.4123
            307            307        78.6331        78.1667        99.4112
            308            308        78.7955        78.3333        99.4108
            309            309        78.9574           78.5        99.4102
            310            310        79.1183        78.6667        99.4094
            311            311        79.2819        78.8333         99.408
            312            312        79.4436             79        99.4066
            313            313        79.6085        79.1667        99.4052
            314            314        79.7687        79.3333        99.4038
            315            315        79.9269           79.5        99.4024
            316            316        80.0948        79.6667        99.4007
            317            317        80.2576        79.8333        99.3996
            318            318        80.4193             80        99.3986
            319            319        80.5815        80.1667        99.3979
            320            320        80.7426        80.3333         99.398
            321            321        80.9082           80.5        99.3974
            322            322         81.075        80.6667        99.3961
            323            323        81.2329        80.8333        99.3947
            324            324        81.3876             81        99.3931
            325            325        81.5532        81.1667        99.3917
            326            326        81.7184        81.3333        99.3904
            327            327        81.8807           81.5        99.3892
            328            328        82.0452        81.6667        99.3881
            329            329        82.2052        81.8333        99.3872
            330            330        82.3682             82        99.3865
            331            331        82.5275        82.1667        99.3859
            332            332        82.6877        82.3333        99.3847
            333            333        82.8538           82.5        99.3832
            334            334        83.0175        82.6667        99.3818
            335            335        83.1803        82.8333        99.3803
            336            336        83.3434             83         99.378
            337            337        83.5092        83.1667        99.3766
            338            338        83.6704        83.3333        99.3755
            339            339        83.8357           83.5        99.3745
            340            340        83.9926        83.6667        99.3746
            341            341        84.1619        83.8333        99.3743
            342            342        84.3246             84        99.3741
            343            343        84.4809        84.1667        99.3738
            344            344        84.6454        84.3333        99.3739
            345            345        84.8066           84.5        99.3735
            346            346        84.9687        84.6667        99.3724
            347            347        85.1279        84.8333        99.3712
            348            348        85.2922             85        99.3695
            349            349        85.4531        85.1667        99.3681
            350            350        85.6149        85.3333        99.3668
            351            351        85.7785           85.5        99.3656
            352            352        85.9416        85.6667        99.3646
            353            353        86.1059        85.8333        99.3637
            354            354        86.2689             86         99.363
            355            355        86.4258        86.1667        99.3624
            356            356         86.585        86.3333        99.3625
            357            357        86.7483           86.5        99.3624
            358            358        86.9105        86.6667        99.3622
            359            359         87.074        86.8333        99.3621
            360            360        87.2366             87        99.3618
            361            361        87.4009        87.1667        99.3607
            362            362        87.5615        87.3333        99.3594
            363            363        87.7271           87.5        99.3581
            364            364        87.8916        87.6667        99.3561
            365            365        88.0516        87.8333        99.3547
            366            366        88.2101             88        99.3535
            367            367        88.3768        88.1667        99.3524
            368            368        88.5429        88.3333        99.3519
            369            369        88.7076           88.5        99.3514
            370            370        88.8677        88.6667        99.3509
            371            371        89.0305        88.8333        99.3505
            372            372        89.1937             89        99.3506
            373            373        89.3541        89.1667        99.3505
            374            374        89.5162        89.3333        99.3504
            375            375        89.6792           89.5        99.3503
            376            376        89.8448        89.6667        99.3503
            377            377        90.0086        89.8333        99.3503
            378            378        90.1655             90        99.3499
            379            379        90.3354        90.1667        99.3489
            380            380        90.4976        90.3333        99.3475
            381            381        90.6575           90.5        99.3462
            382            382        90.8204        90.6667        99.3448
            383            383        90.9832        90.8333        99.3436
            384            384        91.1481             91        99.3418
            385            385        91.3093        91.1667        99.3407
            386            386        91.4731        91.3333        99.3398
            387            387        91.6338           91.5         99.339
            388            388        91.7975        91.6667        99.3392
            389            389        91.9576        91.8333        99.3389
            390            390        92.1217             92        99.3387
            391            391        92.2889        92.1667        99.3385
            392            392         92.452        92.3333        99.3386
            393            393        92.6128           92.5        99.3386
            394            394        92.7726        92.6667        99.3382
            395            395        92.9341        92.8333        99.3372
            396            396        93.0943             93        99.3357
            397            397        93.2562        93.1667        99.3344
            398            398        93.4153        93.3333        99.3331
            399            399        93.5776           93.5        99.3318
            400            400        93.7455        93.6667        99.3301
            401            401        93.9081        93.8333        99.3289
            402            402        94.0688             94         99.328
            403            403        94.2326        94.1667        99.3273
            404            404        94.3954        94.3333        99.3274
            405            405        94.5609           94.5        99.3272
            406            406        94.7227        94.6667         99.327
            407            407        94.8867        94.8333        99.3268
            408            408        95.0466             95        99.3268
            409            409        95.2122        95.1667        99.3268
            410            410        95.3756        95.3333        99.3268
            411            411        95.5389           95.5        99.3267
            412            412           95.7        95.6667        99.3267
            413            413        95.8627        95.8333        99.3267
            414            414        96.0272             96        99.3264
            415            415         96.188        96.1667        99.3254
            416            416        96.3479        96.3333         99.324
            417            417        96.5126           96.5        99.3226
            418            418          96.68        96.6667        99.3213
            419            419        96.8455        96.8333          99.32
            420            420        97.0061             97        99.3183
            421            421        97.1693        97.1667        99.3172
            422            422        97.3301        97.3333        99.3163
            423            423        97.4927           97.5        99.3155
            424            424        97.6575        97.6667        99.3156
            425            425          97.82        97.8333        99.3154
            426            426        97.9806             98        99.3152
            427            427        98.1439        98.1667         99.315
            428            428        98.3071        98.3333        99.3151
            429            429        98.4706           98.5         99.315
            430            430        98.6329        98.6667         99.315
            431            431        98.7937        98.8333         99.315
            432            432        98.9632             99         99.315
            433            433        99.1235        99.1667         99.315
            434            434        99.2886        99.3333         99.315
            435            435         99.454           99.5         99.315
            436            436        99.6162        99.6667         99.315
            437            437        99.7811        99.8333         99.315
            438            438         99.941            100        99.3147
            439            439        100.104        100.167        99.3137
            440            440        100.267        100.333        99.3122
            441            441        100.435          100.5        99.3109
            442            442        100.597        100.667        99.3096
            443            443        100.757        100.833        99.3083
            444            444         100.92            101        99.3066
            445            445        101.087        101.167        99.3054
            446            446        101.247        101.333        99.3045
            447            447        101.409          101.5        99.3038
            448            448        101.575        101.667        99.3039
            449            449        101.739        101.833        99.3037
            450            450        101.895            102        99.3034
            451            451        102.059        102.167        99.3033
            452            452        102.222        102.333        99.3033
            453            453        102.386          102.5        99.3033
            454            454        102.546        102.667        99.3033
            455            455        102.707        102.833        99.3032
            456            456        102.873            103        99.3032
            457            457         103.04        103.167        99.3032
            458            458        103.204        103.333        99.3032
            459            459        103.364          103.5        99.3032
            460            460        103.527        103.667        99.3032
            461            461         103.69        103.833        99.3032
            462            462        103.855            104        99.3032
            463            463         104.02        104.167        99.3032
            464            464        104.178        104.333        99.3032
            465            465        104.347          104.5        99.3029
            466            466         104.51        104.667        99.3018
            467            467        104.671        104.833        99.3006
            468            468        104.839            105        99.2989
            469            469        104.999        105.167        99.2975
            470            470        105.165        105.333        99.2963
            471            471         105.33          105.5        99.2951
            472            472        105.491        105.667         99.294
            473            473        105.654        105.833        99.2931
            474            474        105.819            106        99.2924
            475            475        105.987        106.167        99.2918
            476            476        106.147        106.333        99.2919
            477            477        106.311          106.5        99.2918
            478            478        106.472        106.667        99.2916
            479            479        106.634        106.833        99.2915
            480            480        106.798            107        99.2915
            481            481        106.962        107.167        99.2915
            482            482        107.124        107.333        99.2915
            483            483        107.293          107.5        99.2914
            484            484        107.452        107.667        99.2915
            485            485        107.614        107.833        99.2915
            486            486         107.78            108        99.2914
            487            487        107.941        108.167        99.2914
            488            488        108.102        108.333        99.2914
            489            489        108.267          108.5        99.2914
            490            490        108.431        108.667        99.2914
            491            491        108.593        108.833        99.2914
            492            492        108.757            109        99.2914
            493            493         108.92        109.167        99.2914
            494            494        109.087        109.333        99.2914
            495            495        109.249          109.5        99.2914
            496            496        109.414        109.667        99.2914
            497            497         109.58        109.833        99.2914
            498            498        109.743            110        99.2914
            499            499         109.91        110.167        99.2914
            500            500        110.074        110.333        99.2914
            501            501        110.235          110.5        99.2914
            502            502          110.4        110.667        99.2914
            503            503        110.563        110.833        99.2914
            504            504        110.725            111        99.2911
            505            505        110.888        111.167        99.2901
            506            506        111.054        111.333        99.2888
            507            507         111.22          111.5        99.2875
            508            508        111.379        111.667        99.2855
            509            509        111.543        111.833        99.2841
            510            510        111.706            112        99.2829
            511            511        111.871        112.167        99.2819
            512            512        112.036        112.333        99.2814
            513            513          112.2          112.5        99.2808
            514            514        112.369        112.667        99.2803
            515            515        112.526        112.833        99.2799
            516            516        112.687            113          99.28
            517            517        112.855        113.167        99.2799
            518            518        113.022        113.333        99.2798
            519            519        113.181          113.5        99.2797
            520            520        113.339        113.667        99.2797
            521            521        113.508        113.833        99.2797
            522            522        113.674            114        99.2797
            523            523        113.838        114.167        99.2797
            524            524        113.995        114.333        99.2797
            525            525         114.16          114.5        99.2797
            526            526        114.324        114.667        99.2797
            527            527        114.486        114.833        99.2797
            528            528        114.649            115        99.2797
            529            529        114.816        115.167        99.2797
            530            530        114.981        115.333        99.2797
            531            531        115.146          115.5        99.2797
            532            532        115.308        115.667        99.2797
            533            533        115.472        115.833        99.2797
            534            534        115.636            116        99.2797
            535            535        115.799        116.167        99.2797
            536            536        115.962        116.333        99.2797
            537            537        116.128          116.5        99.2797
            538            538        116.288        116.667        99.2797
            539            539        116.456        116.833        99.2797
            540            540        116.623            117        99.2797
            541            541        116.785        117.167        99.2797
            542            542        116.946        117.333        99.2794
            543            543        117.112          117.5        99.2784
            544            544        117.276        117.667        99.2769
            545            545        117.443        117.833        99.2756
            546            546        117.606            118        99.2743
            547            547        117.767        118.167         99.273
            548            548        117.933        118.333        99.2713
            549            549        118.097          118.5        99.2701
            550            550        118.257        118.667        99.2692
            551            551        118.419        118.833        99.2685
            552            552        118.582            119        99.2686
            553            553        118.747        119.167        99.2684
            554            554        118.913        119.333        99.2682
            555            555        119.076          119.5         99.268
            556            556        119.235        119.667         99.268
            557            557        119.402        119.833         99.268
            558            558        119.563            120         99.268
            559            559        119.733        120.167        99.2679
            560            560        119.898        120.333        99.2679
            561            561        120.062          120.5        99.2679
            562            562        120.223        120.667        99.2679
            563            563        120.388        120.833        99.2679
            564            564         120.55            121        99.2679
            565            565        120.711        121.167        99.2679
            566            566        120.877        121.333        99.2679
            567            567        121.043          121.5        99.2679
            568            568        121.205        121.667        99.2679
            569            569        121.365        121.833        99.2679
            570            570        121.534            122        99.2679
            571            571        121.697        122.167        99.2679
            572            572         121.86        122.333        99.2679
            573            573        122.023          122.5        99.2679
            574            574         122.19        122.667        99.2679
            575            575        122.351        122.833        99.2679
            576            576        122.515            123        99.2679
            577            577        122.676        123.167        99.2679
            578            578         122.84        123.333        99.2679
            579            579        123.005          123.5        99.2679
            580            580        123.168        123.667        99.2679
            581            581        123.337        123.833        99.2679
            582            582        123.499            124        99.2679
            583            583        123.664        124.167        99.2679
            584            584        123.829        124.333        99.2679
            585            585        123.995          124.5        99.2679
            586            586        124.159        124.667        99.2679
            587            587        124.321        124.833        99.2679
            588            588        124.484            125        99.2676
            589            589        124.648        125.167        99.2665
            590            590        124.811        125.333        99.2653
            591            591        124.977          125.5         99.264
            592            592        125.139        125.667         99.262
            593            593        125.307        125.833        99.2606
            594            594        125.471            126        99.2594
            595            595        125.634        126.167        99.2583
            596            596        125.802        126.333        99.2579
            597            597        125.961          126.5        99.2573
            598            598        126.127        126.667        99.2568
            599            599        126.291        126.833        99.2564
            600            600        126.455            127        99.2565
            601            601        126.619        127.167        99.2564
            602            602        126.786        127.333        99.2563
            603            603        126.949          127.5        99.2562
            604            604        127.115        127.667        99.2562
            605            605        127.276        127.833        99.2562
            606            606        127.441            128        99.2562
            607            607        127.601        128.167        99.2562
            608            608        127.768        128.333        99.2562
            609            609        127.935          128.5        99.2562
            610            610        128.099        128.667        99.2562
            611            611        128.259        128.833        99.2562
            612            612        128.423            129        99.2562
            613            613        128.592        129.167        99.2562
            614            614        128.755        129.333        99.2562
            615            615        128.919          129.5        99.2562
            616            616        129.082        129.667        99.2558
            617            617        129.248        129.833        99.2548
            618            618        129.411            130        99.2535
            619            619        129.576        130.167        99.2522
            620            620        129.735        130.333        99.2503
            621            621        129.898          130.5        99.2488
            622            622         130.06        130.667        99.2477
            623            623        130.231        130.833        99.2466
            624            624        130.395            131        99.2461
            625            625        130.557        131.167        99.2455
            626            626         130.72        131.333         99.245
            627            627        130.888          131.5        99.2447
            628            628         131.05        131.667        99.2447
            629            629        131.212        131.833        99.2446
            630            630         131.38            132        99.2445
            631            631        131.544        132.167        99.2444
            632            632        131.708        132.333        99.2445
            633            633        131.872          132.5        99.2444
            634            634        132.037        132.667        99.2444
            635            635          132.2        132.833        99.2444
            636            636        132.367            133        99.2444
            637            637        132.531        133.167        99.2444
            638            638        132.692        133.333        99.2444
            639            639        132.856          133.5        99.2444
            640            640        133.022        133.667        99.2444
            641            641        133.189        133.833        99.2444
            642            642        133.351            134        99.2444
            643            643        133.515        134.167        99.2444
            644            644        133.681        134.333        99.2431
            645            645        133.845          134.5        99.2418
            646            646        134.009        134.667        99.2405
            647            647        134.173        134.833        99.2392
            648            648        134.339            135        99.2368
            649            649        134.504        135.167        99.2354
            650            650        134.667        135.333        99.2343
            651            651        134.827          135.5        99.2334
            652            652        134.996        135.667        99.2335
            653            653         135.16        135.833        99.2332
            654            654        135.323            136        99.2329
            655            655        135.489        136.167        99.2327
            656            656        135.658        136.333        99.2328
            657            657         135.82          136.5        99.2327
            658            658        135.982        136.667        99.2327
            659            659        136.147        136.833        99.2327
            660            660         136.31            137        99.2314
            661            661        136.475        137.167        99.2301
            662            662        136.641        137.333        99.2287
            663            663        136.806          137.5        99.2274
            664            664        136.972        137.667        99.2251
            665            665        137.134        137.833        99.2236
            666            666        137.298            138        99.2226
            667            667        137.464        138.167        99.2216
            668            668        137.629        138.333        99.2217
            669            669        137.795          138.5        99.2215
            670            670        137.957        138.667        99.2212
            671            671         138.12        138.833         99.221
            672            672        138.288            139        99.2197
            673            673        138.449        139.167        99.2184
            674            674        138.611        139.333         99.217
            675            675        138.777          139.5        99.2157
            676            676        138.942        139.667        99.2133
            677            677        139.106        139.833        99.2119
            678            678        139.274            140        99.2108
            679            679         139.44        140.167        99.2099
            680            680        139.603        140.333          99.21
            681            681        139.765          140.5        99.2097
            682            682        139.933        140.667        99.2094
            683            683          140.1        140.833        99.2092
            684            684         140.26            141         99.208
            685            685        140.427        141.167        99.2066
            686            686        140.589        141.333        99.2053
            687            687        140.752          141.5        99.2039
            688            688         140.92        141.667        99.2016
            689            689        141.081        141.833        99.2001
            690            690        141.243            142         99.199
            691            691        141.409        142.167        99.1981
            692            692        141.576        142.333        99.1969
            693            693        141.738          142.5        99.1953
            694            694        141.899        142.667        99.1937
            695            695        142.066        142.833        99.1922
            696            696         142.23            143        99.1899
            697            697        142.394        143.167        99.1885
            698            698        142.558        143.333        99.1873
            699            699        142.725          143.5        99.1863
            700            700        142.891        143.667        99.1865
            701            701        143.051        143.833        99.1859
            702            702        143.219            144        99.1845
            703            703        143.379        144.167        99.1831
            704            704        143.547        144.333        99.1815
            705            705        143.709          144.5          99.18
            706            706        143.876        144.667        99.1787
            707            707        144.038        144.833        99.1775
            708            708          144.2            145        99.1761
            709            709        144.362        145.167        99.1742
            710            710        144.527        145.333        99.1722
            711            711        144.695          145.5        99.1703
            712            712        144.861        145.667        99.1684
            713            713        145.025        145.833        99.1669
            714            714        145.187            146        99.1652
            715            715        145.351        146.167         99.163
            716            716        145.516        146.333        99.1611
            717            717        145.674          146.5        99.1592
            718            718        145.846        146.667        99.1574
            719            719        146.008        146.833        99.1556
            720            720         146.17            147        99.1537
            721            721        146.334        147.167        99.1514
            722            722        146.498        147.333        99.1491
            723            723        146.666          147.5         99.147
            724            724        146.826        147.667        99.1451
            725            725         146.99        147.833        99.1435
            726            726        147.154            148        99.1417
            727            727        147.319        148.167        99.1395
            728            728        147.485        148.333        99.1376
            729            729        147.651          148.5        99.1357
            730            730        147.814        148.667        99.1335
            731            731        147.981        148.833        99.1308
            732            732        148.141            149        99.1278
            733            733        148.309        149.167        99.1252
            734            734        148.475        149.333        99.1229
            735            735         148.64          149.5        99.1207
            736            736        148.802        149.667        99.1178
            737            737        148.965        149.833        99.1151
            738            738         149.13            150        99.1127
            739            739        149.293        150.167        99.1104
            740            740        149.454        150.333        99.1083
            741            741         149.62          150.5        99.1062
            742            742        149.789        150.667        99.1038
            743            743         149.95        150.833        99.1015
            744            744        150.113            151           99.1
            745            745        150.278        151.167        99.0979
            746            746        150.443        151.333        99.0953
            747            747        150.611          151.5        99.0926
            748            748        150.775        151.667          99.09
            749            749        150.937        151.833        99.0873
            750            750        151.103            152        99.0842
            751            751        151.269        152.167        99.0812
            752            752        151.432        152.333        99.0785
            753            753        151.598          152.5        99.0758
            754            754        151.762        152.667        99.0726
            755            755        151.925        152.833        99.0695
            756            756        152.091            153        99.0665
            757            757        152.253        153.167         99.063
            758            758        152.418        153.333        99.0596
            759            759        152.582          153.5        99.0564
            760            760        152.748        153.667        99.0531
            761            761         152.91        153.833        99.0496
            762            762        153.077            154        99.0463
            763            763        153.235        154.167        99.0432
            764            764          153.4        154.333        99.0396
            765            765        153.567          154.5        99.0361
            766            766        153.736        154.667        99.0329
            767            767        153.898        154.833          99.03
            768            768        154.062            155        99.0259
            769            769        154.226        155.167        99.0222
            770            770        154.393        155.333        99.0181
            771            771        154.558          155.5        99.0141
            772            772        154.719        155.667          99.01
            773            773        154.887        155.833        99.0057
            774            774        155.054            156        99.0017
            775            775        155.217        156.167         98.998
            776            776         155.38        156.333        98.9948
            777            777        155.544          156.5        98.9911
            778            778        155.707        156.667        98.9876
            779            779        155.875        156.833        98.9844
            780            780        156.038            157        98.9808
            781            781        156.202        157.167        98.9773
            782            782        156.368        157.333        98.9738
            783            783         156.53          157.5        98.9699
            784            784        156.695        157.667        98.9657
            785            785        156.858        157.833        98.9619
            786            786        157.018            158        98.9578
            787            787        157.186        158.167        98.9539
            788            788        157.351        158.333        98.9494
            789            789        157.516          158.5        98.9452
            790            790        157.682        158.667         98.941
            791            791         157.85        158.833        98.9364
            792            792         158.01            159        98.9317
            793            793        158.178        159.167        98.9275
            794            794        158.344        159.333         98.923
            795            795        158.508          159.5        98.9188
            796            796        158.671        159.667        98.9144
            797            797        158.836        159.833          98.91
            798            798        158.999            160        98.9058
            799            799        159.166        160.167        98.9011
            800            800        159.332        160.333        98.8965
            801            801        159.493          160.5        98.8922
            802            802        159.658        160.667        98.8878
            803            803        159.825        160.833        98.8835
            804            804        159.987            161        98.8791
            805            805        160.153        161.167        98.8748
            806            806        160.315        161.333        98.8705
            807            807        160.483          161.5        98.8659
            808            808        160.649        161.667        98.8612
            809            809         160.82        161.833        98.8569
            810            810         160.98            162        98.8525
            811            811        161.144        162.167        98.8482
            812            812        161.305        162.333        98.8448
            813            813        161.469          162.5        98.8407
            814            814        161.636        162.667        98.8368
            815            815        161.804        162.833        98.8332
            816            816        161.968            163         98.829
            817            817        162.132        163.167        98.8252
            818            818        162.298        163.333        98.8214
            819            819        162.463          163.5        98.8172
            820            820        162.631        163.667         98.813
            821            821        162.797        163.833        98.8092
            822            822        162.958            164         98.805
            823            823        163.122        164.167         98.801
            824            824        163.288        164.333        98.7979
            825            825        163.455          164.5        98.7946
            826            826        163.623        164.667         98.791
            827            827        163.788        164.833        98.7874
            828            828        163.947            165        98.7846
            829            829        164.115        165.167         98.781
            830            830        164.283        165.333        98.7775
            831            831        164.451          165.5        98.7742
            832            832        164.616        165.667          98.77
            833            833        164.777        165.833        98.7662
            834            834        164.945            166        98.7624
            835            835        165.111        166.167        98.7583
            836            836        165.275        166.333        98.7542
            837            837        165.441          166.5        98.7507
            838            838        165.611        166.667        98.7473
            839            839        165.774        166.833        98.7435
            840            840        165.941            167        98.7403
            841            841        166.109        167.167        98.7363
            842            842        166.272        167.333        98.7325
            843            843        166.436          167.5        98.7288
            844            844        166.601        167.667         98.724
            845            845        166.767        167.833        98.7198
            846            846        166.933            168        98.7158
            847            847        167.099        168.167        98.7115
            848            848        167.267        168.333        98.7074
            849            849         167.43          168.5        98.7034
            850            850        167.594        168.667        98.6992
            851            851        167.762        168.833        98.6952
            852            852        167.932            169        98.6917
            853            853        168.092        169.167        98.6877
            854            854        168.259        169.333        98.6836
            855            855        168.423          169.5         98.679
            856            856         168.59        169.667        98.6747
            857            857        168.757        169.833        98.6705
            858            858        168.921            170        98.6659
            859            859        169.087        170.167        98.6615
            860            860         169.25        170.333        98.6575
            861            861        169.417          170.5        98.6531
            862            862        169.584        170.667        98.6487
            863            863        169.748        170.833        98.6439
            864            864        169.911            171        98.6396
            865            865        170.079        171.167        98.6353
            866            866        170.242        171.333        98.6307
            867            867        170.408          171.5        98.6263
            868            868        170.574        171.667        98.6213
            869            869        170.738        171.833        98.6166
            870            870        170.904            172        98.6121
            871            871        171.066        172.167        98.6073
            872            872        171.237        172.333        98.6023
            873            873        171.405          172.5        98.5973
            874            874        171.569        172.667        98.5926
            875            875         171.73        172.833        98.5882
            876            876        171.899            173        98.5835
            877            877        172.063        173.167        98.5788
            878            878        172.228        173.333        98.5739
            879            879        172.397          173.5        98.5691
            880            880        172.563        173.667        98.5635
            881            881        172.726        173.833        98.5585
            882            882         172.89            174        98.5537
            883            883        173.058        174.167        98.5487
            884            884        173.224        174.333        98.5437
            885            885        173.388          174.5        98.5386
            886            886        173.552        174.667        98.5336
            887            887         173.72        174.833        98.5281
            888            888        173.884            175         98.523
            889            889        174.049        175.167        98.5175
            890            890        174.213        175.333        98.5124
            891            891        174.378          175.5        98.5076
            892            892        174.542        175.667         98.502
            893            893         174.71        175.833        98.4962
            894            894        174.876            176        98.4907
            895            895        175.041        176.167        98.4857
            896            896        175.205        176.333        98.4795
            897            897         175.37          176.5        98.4733
            898            898        175.538        176.667        98.4676
            899            899        175.699        176.833        98.4623
            900            900        175.869            177        98.4565
            901            901        176.037        177.167         98.451
            902            902        176.197        177.333        98.4454
            903            903        176.365          177.5        98.4401
            904            904        176.529        177.667        98.4346
            905            905        176.697        177.833        98.4291
            906            906        176.861            178        98.4235
            907            907        177.027        178.167        98.4181
            908            908        177.193        178.333         98.412
            909            909        177.359          178.5        98.4062
            910            910        177.524        178.667        98.4003
            911            911        177.691        178.833        98.3947
            912            912        177.855            179        98.3886
            913            913        178.022        179.167        98.3828
            914            914        178.188        179.333        98.3769
            915            915        178.357          179.5        98.3712
            916            916        178.521        179.667        98.3651
            917            917        178.683        179.833        98.3593
            918            918        178.848            180         98.353
            919            919        179.012        180.167        98.3464
            920            920        179.177        180.333        98.3398
            921            921        179.347          180.5        98.3332
            922            922        179.511        180.667        98.3268
            923            923        179.678        180.833        98.3201
            924            924        179.841            181        98.3139
            925            925        180.007        181.167        98.3075
            926            926        180.177        181.333        98.3014
            927            927        180.342          181.5         98.295
            928            928        180.505        181.667        98.2893
            929            929        180.669        181.833        98.2833
            930            930        180.838            182        98.2774
            931            931        181.001        182.167        98.2713
            932            932        181.167        182.333        98.2646
            933            933        181.332          182.5        98.2581
            934            934        181.498        182.667        98.2515
            935            935        181.663        182.833        98.2451
            936            936         181.83            183        98.2379
            937            937        181.996        183.167        98.2313
            938            938        182.161        183.333        98.2248
            939            939        182.326          183.5        98.2187
            940            940        182.495        183.667        98.2123
            941            941        182.659        183.833        98.2056
            942            942        182.822            184        98.1991
            943            943        182.986        184.167        98.1922
            944            944        183.155        184.333        98.1854
            945            945        183.319          184.5        98.1784
            946            946        183.486        184.667        98.1713
            947            947        183.652        184.833        98.1645
            948            948        183.817            185        98.1576
            949            949        183.983        185.167         98.151
            950            950        184.149        185.333        98.1439
            951            951        184.311          185.5        98.1366
            952            952        184.479        185.667        98.1295
            953            953        184.645        185.833        98.1224
            954            954        184.811            186        98.1156
            955            955        184.974        186.167        98.1086
            956            956        185.135        186.333        98.1015
            957            957        185.305          186.5        98.0945
            958            958        185.466        186.667        98.0874
            959            959        185.636        186.833        98.0807
            960            960        185.801            187        98.0732
            961            961        185.965        187.167        98.0658
            962            962        186.136        187.333        98.0587
            963            963        186.297          187.5        98.0515
            964            964        186.463        187.667        98.0437
            965            965        186.628        187.833        98.0363
            966            966        186.795            188         98.029
            967            967        186.957        188.167        98.0221
            968            968        187.126        188.333        98.0146
            969            969        187.288          188.5        98.0071
            970            970        187.456        188.667             98
            971            971        187.621        188.833        97.9927
            972            972        187.792            189        97.9849
            973            973        187.952        189.167        97.9776
            974            974        188.121        189.333        97.9702
            975            975        188.284          189.5        97.9633
            976            976        188.448        189.667        97.9558
            977            977        188.617        189.833        97.9483
            978            978        188.782            190        97.9412
            979            979        188.951        190.167        97.9339
            980            980        189.117        190.333        97.9258
            981            981        189.278          190.5        97.9177
            982            982        189.444        190.667        97.9099
            983            983        189.611        190.833        97.9019
            984            984        189.776            191         97.893
            985            985        189.944        191.167        97.8849
            986            986        190.108        191.333        97.8767
            987            987        190.274          191.5        97.8683
            988            988        190.442        191.667        97.8607
            989            989        190.604        191.833        97.8527
            990            990        190.771            192        97.8447
            991            991        190.939        192.167        97.8371
            992            992        191.102        192.333        97.8298
            993            993        191.266          192.5        97.8226
            994            994        191.434        192.667        97.8152
            995            995        191.594        192.833        97.8075
            996            996        191.761            193        97.7995
            997            997        191.926        193.167        97.7918
            998            998        192.093        193.333        97.7837
            999            999        192.258          193.5        97.7754
           1000           1000        192.425        193.667        97.7673
           1001           1001        192.591        193.833        97.7591
           1002           1002        192.757            194        97.7509
           1003           1003        192.922        194.167        97.7431
           1004           1004        193.086        194.333        97.7355
           1005           1005        193.253          194.5        97.7272
           1006           1006        193.422        194.667        97.7188
           1007           1007        193.589        194.833        97.7108
           1008           1008        193.754            195         97.702
           1009           1009         193.92        195.167        97.6934
           1010           1010        194.085        195.333        97.6853
           1011           1011        194.256          195.5        97.6772
           1012           1012         194.42        195.667        97.6689
           1013           1013        194.585        195.833         97.661
           1014           1014        194.753            196         97.653
           1015           1015         194.92        196.167        97.6447
           1016           1016        195.086        196.333        97.6371
           1017           1017        195.251          196.5        97.6292
           1018           1018        195.409        196.667        97.6212
           1019           1019        195.577        196.833        97.6136
           1020           1020        195.743            197         97.606
           1021           1021         195.91        197.167        97.5978
           1022           1022        196.078        197.333        97.5891
           1023           1023        196.239          197.5        97.5801
           1024           1024        196.407        197.667        97.5711
           1025           1025        196.576        197.833        97.5622
           1026           1026        196.743            198        97.5534
           1027           1027        196.908        198.167         97.545
           1028           1028        197.073        198.333        97.5369
           1029           1029        197.236          198.5        97.5285
           1030           1030        197.403        198.667        97.5205
           1031           1031        197.569        198.833        97.5124
           1032           1032        197.733            199        97.5041
           1033           1033        197.903        199.167        97.4963
           1034           1034        198.069        199.333        97.4883
           1035           1035        198.237          199.5          97.48
           1036           1036        198.402        199.667        97.4715
           1037           1037        198.566        199.833        97.4633
           1038           1038        198.736            200         97.455
           1039           1039        198.898        200.167        97.4464
           1040           1040        199.066        200.333        97.4372
           1041           1041         199.23          200.5        97.4287
           1042           1042        199.396        200.667        97.4201
           1043           1043        199.566        200.833        97.4113
           1044           1044        199.727            201        97.4031
           1045           1045        199.896        201.167        97.3948
           1046           1046        200.064        201.333        97.3865
           1047           1047        200.229          201.5        97.3786
           1048           1048        200.395        201.667         97.371
           1049           1049        200.562        201.833        97.3627
           1050           1050        200.729            202        97.3543
           1051           1051        200.894        202.167        97.3462
           1052           1052        201.064        202.333        97.3374
           1053           1053        201.229          202.5        97.3289
           1054           1054        201.393        202.667        97.3208
           1055           1055        201.558        202.833        97.3126
           1056           1056        201.725            203         97.304
           1057           1057        201.892        203.167        97.2954
           1058           1058        202.059        203.333        97.2871
           1059           1059        202.228          203.5        97.2788
           1060           1060        202.393        203.667        97.2699
           1061           1061        202.559        203.833        97.2618
           1062           1062        202.724            204        97.2535
           1063           1063        202.891        204.167         97.245
           1064           1064         203.06        204.333        97.2374
           1065           1065        203.226          204.5        97.2295
           1066           1066         203.39        204.667        97.2214
           1067           1067        203.557        204.833        97.2138
           1068           1068        203.724            205        97.2062
           1069           1069        203.889        205.167        97.1979
           1070           1070        204.059        205.333        97.1896
           1071           1071        204.224          205.5        97.1816
           1072           1072        204.393        205.667        97.1727
           1073           1073        204.557        205.833        97.1642
           1074           1074        204.718            206        97.1561
           1075           1075        204.886        206.167        97.1479
           1076           1076         205.05        206.333        97.1407
           1077           1077        205.223          206.5         97.133
           1078           1078        205.393        206.667        97.1254
           1079           1079        205.557        206.833        97.1181
           1080           1080        205.724            207         97.111
           1081           1081         205.89        207.167        97.1035
           1082           1082        206.057        207.333        97.0961
           1083           1083        206.224          207.5        97.0886
           1084           1084        206.389        207.667        97.0803
           1085           1085        206.557        207.833        97.0726
           1086           1086        206.723            208        97.0647
           1087           1087        206.889        208.167        97.0566
           1088           1088        207.056        208.333         97.049
           1089           1089        207.223          208.5        97.0415
           1090           1090        207.389        208.667        97.0342
           1091           1091        207.554        208.833        97.0269
           1092           1092        207.723            209        97.0198
           1093           1093        207.889        209.167        97.0127
           1094           1094        208.054        209.333        97.0056
           1095           1095        208.225          209.5        96.9988
           1096           1096        208.394        209.667        96.9913
           1097           1097        208.562        209.833        96.9839
           1098           1098        208.728            210        96.9768
           1099           1099        208.892        210.167        96.9695
           1100           1100        209.059        210.333        96.9618
           1101           1101        209.228          210.5        96.9544
           1102           1102        209.394        210.667        96.9471
           1103           1103         209.56        210.833        96.9401
           1104           1104        209.731            211         96.933
           1105           1105        209.899        211.167        96.9263
           1106           1106        210.063        211.333        96.9193
           1107           1107        210.229          211.5         96.912
           1108           1108        210.396        211.667        96.9056
           1109           1109        210.566        211.833        96.8988
           1110           1110        210.733            212        96.8922
           1111           1111          210.9        212.167        96.8854
           1112           1112        211.068        212.333        96.8792
           1113           1113        211.235          212.5        96.8725
           1114           1114        211.402        212.667        96.8656
           1115           1115        211.568        212.833        96.8589
           1116           1116        211.734            213        96.8521
           1117           1117        211.905        213.167        96.8455
           1118           1118        212.072        213.333        96.8388
           1119           1119        212.238          213.5        96.8325
           1120           1120        212.403        213.667        96.8259
           1121           1121         212.57        213.833        96.8196
           1122           1122        212.739            214        96.8133
           1123           1123        212.907        214.167        96.8073
           1124           1124        213.073        214.333        96.8013
           1125           1125        213.238          214.5        96.7954
           1126           1126        213.411        214.667        96.7893
           1127           1127        213.579        214.833        96.7836
           1128           1128        213.749            215        96.7775
           1129           1129        213.914        215.167        96.7717
           1130           1130        214.082        215.333        96.7654
           1131           1131        214.246          215.5        96.7588
           1132           1132        214.413        215.667        96.7522
           1133           1133        214.582        215.833        96.7456
           1134           1134        214.745            216        96.7395
           1135           1135        214.916        216.167        96.7338
           1136           1136        215.082        216.333         96.728
           1137           1137        215.247          216.5        96.7224
           1138           1138        215.417        216.667        96.7168
           1139           1139        215.583        216.833        96.7114
           1140           1140        215.753            217        96.7059
           1141           1141        215.919        217.167        96.7004
           1142           1142         216.09        217.333        96.6947
           1143           1143        216.256          217.5        96.6893
           1144           1144        216.421        217.667        96.6832
           1145           1145        216.592        217.833        96.6774
           1146           1146        216.757            218        96.6716
           1147           1147        216.925        218.167         96.666
           1148           1148        217.089        218.333        96.6599
           1149           1149        217.257          218.5         96.654
           1150           1150        217.426        218.667        96.6481
           1151           1151        217.597        218.833        96.6425
           1152           1152        217.764            219        96.6364
           1153           1153        217.927        219.167        96.6305
           1154           1154        218.097        219.333        96.6246
           1155           1155        218.265          219.5        96.6189
           1156           1156        218.433        219.667        96.6129
           1157           1157        218.603        219.833         96.607
           1158           1158        218.769            220        96.6011
           1159           1159        218.937        220.167        96.5954
           1160           1160        219.104        220.333        96.5903
           1161           1161        219.271          220.5         96.585
           1162           1162        219.439        220.667        96.5799
           1163           1163        219.608        220.833        96.5745
           1164           1164        219.772            221          96.57
           1165           1165         219.94        221.167        96.5648
           1166           1166        220.107        221.333        96.5595
           1167           1167        220.273          221.5        96.5539
           1168           1168        220.445        221.667        96.5482
           1169           1169        220.612        221.833        96.5424
           1170           1170        220.778            222         96.537
           1171           1171        220.947        222.167         96.532
           1172           1172        221.116        222.333        96.5268
           1173           1173        221.281          222.5        96.5216
           1174           1174         221.45        222.667        96.5163
           1175           1175        221.617        222.833        96.5113
           1176           1176        221.782            223        96.5057
           1177           1177        221.947        223.167        96.5003
           1178           1178        222.116        223.333        96.4947
           1179           1179        222.283          223.5        96.4894
           1180           1180        222.456        223.667        96.4832
           1181           1181        222.623        223.833        96.4778
           1182           1182        222.791            224        96.4727
           1183           1183        222.955        224.167        96.4673
           1184           1184        223.119        224.333        96.4624
           1185           1185         223.29          224.5        96.4572
           1186           1186        223.458        224.667        96.4521
           1187           1187        223.621        224.833        96.4466
           1188           1188        223.792            225        96.4415
           1189           1189        223.959        225.167         96.436
           1190           1190        224.125        225.333        96.4308
           1191           1191        224.292          225.5         96.426
           1192           1192         224.46        225.667        96.4207
           1193           1193        224.627        225.833        96.4157
           1194           1194        224.791            226        96.4104
           1195           1195        224.959        226.167        96.4054
           1196           1196        225.131        226.333        96.4008
           1197           1197        225.303          226.5         96.396
           1198           1198        225.465        226.667        96.3912
           1199           1199         225.63        226.833        96.3861
           1200           1200          225.8            227        96.3816
           1201           1201        225.966        227.167        96.3765
           1202           1202        226.133        227.333        96.3713
           1203           1203        226.299          227.5        96.3657
           1204           1204        226.468        227.667        96.3603
           1205           1205        226.635        227.833        96.3552
           1206           1206        226.803            228        96.3501
           1207           1207        226.973        228.167        96.3451
           1208           1208        227.139        228.333        96.3412
           1209           1209        227.305          228.5        96.3367
           1210           1210        227.472        228.667        96.3321
           1211           1211        227.641        228.833        96.3272
           1212           1212        227.808            229        96.3226
           1213           1213        227.972        229.167        96.3175
           1214           1214        228.145        229.333        96.3127
           1215           1215        228.312          229.5        96.3082
           1216           1216         228.48        229.667        96.3029
           1217           1217        228.646        229.833        96.2979
           1218           1218        228.815            230        96.2927
           1219           1219        228.981        230.167        96.2878
           1220           1220        229.145        230.333        96.2832
           1221           1221        229.314          230.5        96.2784
           1222           1222        229.477        230.667        96.2736
           1223           1223        229.648        230.833        96.2685
           1224           1224        229.815            231        96.2643
           1225           1225         229.98        231.167        96.2599
           1226           1226        230.148        231.333        96.2552
           1227           1227        230.314          231.5        96.2507
           1228           1228        230.483        231.667        96.2457
           1229           1229        230.651        231.833        96.2411
           1230           1230        230.822            232        96.2366
           1231           1231        230.984        232.167        96.2318
           1232           1232        231.154        232.333        96.2268
           1233           1233        231.319          232.5        96.2217
           1234           1234        231.488        232.667         96.217
           1235           1235        231.657        232.833        96.2127
           1236           1236        231.823            233         96.208
           1237           1237        231.994        233.167        96.2032
           1238           1238        232.161        233.333        96.1983
           1239           1239        232.328          233.5        96.1935
           1240           1240        232.493        233.667        96.1889
           1241           1241        232.662        233.833        96.1842
           1242           1242        232.829            234        96.1795
           1243           1243        232.998        234.167        96.1744
           1244           1244        233.167        234.333        96.1702
           1245           1245        233.332          234.5        96.1658
           1246           1246        233.498        234.667        96.1611
           1247           1247        233.666        234.833        96.1566
           1248           1248        233.835            235        96.1526
           1249           1249        234.005        235.167        96.1482
           1250           1250        234.175        235.333        96.1438
           1251           1251        234.338          235.5         96.139
           1252           1252        234.502        235.667        96.1347
           1253           1253        234.675        235.833        96.1304
           1254           1254        234.838            236        96.1258
           1255           1255        235.004        236.167        96.1213
           1256           1256        235.173        236.333        96.1163
           1257           1257        235.339          236.5        96.1114
           1258           1258        235.508        236.667        96.1061
           1259           1259        235.677        236.833        96.1011
           1260           1260        235.843            237        96.0959
           1261           1261        236.012        237.167        96.0908
           1262           1262        236.179        237.333        96.0858
           1263           1263        236.346          237.5        96.0805
           1264           1264        236.513        237.667        96.0763
           1265           1265        236.682        237.833        96.0719
           1266           1266         236.85            238        96.0671
           1267           1267        237.016        238.167        96.0626
           1268           1268        237.186        238.333        96.0576
           1269           1269        237.351          238.5         96.053
           1270           1270        237.517        238.667        96.0484
           1271           1271        237.686        238.833        96.0436
           1272           1272        237.853            239        96.0386
           1273           1273        238.021        239.167        96.0336
           1274           1274        238.183        239.333        96.0289
           1275           1275        238.355          239.5        96.0245
           1276           1276         238.52        239.667        96.0198
           1277           1277         238.69        239.833        96.0151
           1278           1278        238.856            240        96.0102
           1279           1279        239.025        240.167        96.0054
           1280           1280        239.194        240.333        96.0008
           1281           1281         239.36          240.5         95.996
           1282           1282        239.527        240.667        95.9913
           1283           1283        239.691        240.833        95.9863
           1284           1284         239.86            241         95.982
           1285           1285        240.026        241.167        95.9776
           1286           1286        240.194        241.333         95.973
           1287           1287        240.364          241.5        95.9685
           1288           1288        240.532        241.667        95.9635
           1289           1289        240.701        241.833        95.9589
           1290           1290        240.865            242        95.9543
           1291           1291        241.031        242.167        95.9495
           1292           1292          241.2        242.333        95.9449
           1293           1293        241.364          242.5        95.9405
           1294           1294        241.529        242.667         95.936
           1295           1295        241.697        242.833        95.9317
           1296           1296        241.861            243        95.9273
           1297           1297         242.03        243.167         95.923
           1298           1298        242.201        243.333        95.9187
           1299           1299        242.368          243.5        95.9141
           1300           1300        242.538        243.667        95.9091
           1301           1301        242.705        243.833        95.9041
           1302           1302        242.869            244        95.8995
           1303           1303        243.039        244.167        95.8951
           1304           1304        243.207        244.333        95.8904
           1305           1305        243.374          244.5         95.886
           1306           1306        243.542        244.667        95.8818
           1307           1307         243.71        244.833        95.8773
           1308           1308        243.874            245        95.8729
           1309           1309        244.042        245.167        95.8682
           1310           1310        244.209        245.333        95.8638
           1311           1311        244.378          245.5        95.8597
           1312           1312        244.546        245.667        95.8549
           1313           1313        244.715        245.833        95.8503
           1314           1314         244.88            246        95.8454
           1315           1315         245.05        246.167        95.8407
           1316           1316        245.217        246.333        95.8361
           1317           1317        245.381          246.5        95.8314
           1318           1318        245.551        246.667         95.827
           1319           1319         245.72        246.833        95.8229
           1320           1320        245.886            247        95.8188
           1321           1321        246.054        247.167        95.8145
           1322           1322        246.222        247.333        95.8098
           1323           1323        246.388          247.5        95.8053
           1324           1324        246.554        247.667        95.8006
           1325           1325        246.724        247.833         95.796
           1326           1326        246.891            248        95.7916
           1327           1327        247.061        248.167        95.7876
           1328           1328        247.226        248.333        95.7835
           1329           1329        247.393          248.5        95.7792
           1330           1330        247.558        248.667        95.7745
           1331           1331        247.729        248.833          95.77
           1332           1332        247.894            249        95.7654
           1333           1333        248.064        249.167        95.7607
           1334           1334        248.229        249.333        95.7564
           1335           1335        248.399          249.5        95.7524
           1336           1336        248.562        249.667        95.7482
           1337           1337         248.73        249.833        95.7439
           1338           1338        248.901            250        95.7392
           1339           1339        249.064        250.167        95.7347
           1340           1340        249.235        250.333        95.7301
           1341           1341          249.4          250.5        95.7254
           1342           1342        249.569        250.667        95.7211
           1343           1343        249.737        250.833        95.7171
           1344           1344        249.908            251         95.713
           1345           1345        250.073        251.167        95.7086
           1346           1346        250.241        251.333         95.704
           1347           1347        250.407          251.5        95.6994
           1348           1348         250.57        251.667        95.6948
           1349           1349        250.742        251.833        95.6901
           1350           1350        250.913            252        95.6858
           1351           1351        251.078        252.167        95.6818
           1352           1352        251.249        252.333        95.6777
           1353           1353        251.413          252.5        95.6737
           1354           1354        251.579        252.667        95.6697
           1355           1355        251.747        252.833        95.6655
           1356           1356        251.913            253         95.661
           1357           1357        252.081        253.167        95.6564
           1358           1358         252.25        253.333        95.6521
           1359           1359        252.415          253.5         95.648
           1360           1360        252.582        253.667        95.6432
           1361           1361         252.75        253.833        95.6389
           1362           1362        252.917            254        95.6348
           1363           1363        253.083        254.167        95.6304
           1364           1364        253.248        254.333        95.6263
           1365           1365        253.417          254.5        95.6223
           1366           1366         253.59        254.667        95.6181
           1367           1367        253.754        254.833         95.614
           1368           1368        253.921            255        95.6106
           1369           1369        254.085        255.167        95.6065
           1370           1370        254.256        255.333        95.6027
           1371           1371        254.423          255.5        95.5991
           1372           1372        254.591        255.667        95.5949
           1373           1373        254.754        255.833        95.5911
           1374           1374        254.927            256        95.5873
           1375           1375        255.092        256.167        95.5831
           1376           1376        255.259        256.333        95.5787
           1377           1377        255.424          256.5        95.5741
           1378           1378        255.594        256.667        95.5697
           1379           1379        255.762        256.833        95.5656
           1380           1380        255.928            257        95.5609
           1381           1381        256.096        257.167        95.5566
           1382           1382         256.27        257.333        95.5528
           1383           1383        256.431          257.5        95.5493
           1384           1384        256.597        257.667        95.5454
           1385           1385        256.767        257.833        95.5418
           1386           1386        256.937            258        95.5383
           1387           1387        257.101        258.167        95.5344
           1388           1388        257.264        258.333        95.5306
           1389           1389        257.436          258.5        95.5263
           1390           1390        257.604        258.667        95.5223
           1391           1391        257.769        258.833        95.5184
           1392           1392        257.939            259        95.5136
           1393           1393        258.107        259.167        95.5094
           1394           1394        258.274        259.333        95.5054
           1395           1395        258.442          259.5         95.501
           1396           1396        258.609        259.667        95.4969
           1397           1397        258.779        259.833        95.4929
           1398           1398        258.944            260        95.4887
           1399           1399        259.114        260.167        95.4846
           1400           1400        259.281        260.333        95.4815
           1401           1401        259.444          260.5        95.4782
           1402           1402        259.611        260.667        95.4746
           1403           1403        259.785        260.833        95.4711
           1404           1404        259.955            261        95.4682
           1405           1405        260.115        261.167        95.4646
           1406           1406        260.284        261.333        95.4611
           1407           1407        260.452          261.5        95.4578
           1408           1408        260.624        261.667        95.4536
           1409           1409        260.793        261.833        95.4498
           1410           1410         260.96            262        95.4464
           1411           1411        261.125        262.167        95.4433
           1412           1412        261.289        262.333        95.4393
           1413           1413         261.46          262.5        95.4358
           1414           1414         261.63        262.667        95.4324
           1415           1415        261.794        262.833        95.4286
           1416           1416        261.968            263         95.425
           1417           1417        262.132        263.167        95.4215
           1418           1418        262.302        263.333        95.4177
           1419           1419        262.468          263.5        95.4139
           1420           1420        262.636        263.667        95.4107
           1421           1421        262.803        263.833        95.4075
           1422           1422         262.97            264        95.4039
           1423           1423        263.142        264.167        95.4005
           1424           1424        263.307        264.333        95.3976
           1425           1425        263.477          264.5         95.394
           1426           1426        263.645        264.667        95.3905
           1427           1427        263.814        264.833        95.3872
           1428           1428        263.977            265         95.383
           1429           1429        264.145        265.167        95.3792
           1430           1430        264.315        265.333        95.3758
           1431           1431         264.48          265.5        95.3727
           1432           1432        264.647        265.667        95.3687
           1433           1433        264.817        265.833        95.3652
           1434           1434        264.986            266        95.3618
           1435           1435        265.151        266.167         95.358
           1436           1436        265.318        266.333        95.3545
           1437           1437        265.492          266.5        95.3513
           1438           1438        265.664        266.667        95.3482
           1439           1439        265.824        266.833        95.3446
           1440           1440        265.989            267        95.3417
           1441           1441         266.16        267.167        95.3389
           1442           1442        266.327        267.333         95.336
           1443           1443        266.499          267.5        95.3327
           1444           1444        266.664        267.667        95.3297
           1445           1445         266.83        267.833         95.327
           1446           1446            267            268        95.3242
           1447           1447         267.17        268.167        95.3209
           1448           1448        267.336        268.333        95.3179
           1449           1449        267.502          268.5        95.3148
           1450           1450         267.67        268.667        95.3113
           1451           1451        267.839        268.833        95.3078
           1452           1452        268.007            269        95.3046
           1453           1453        268.177        269.167        95.3015
           1454           1454        268.342        269.333         95.298
           1455           1455         268.51          269.5        95.2946
           1456           1456        268.681        269.667         95.292
           1457           1457        268.849        269.833        95.2892
           1458           1458        269.019            270        95.2859
           1459           1459        269.186        270.167        95.2827
           1460           1460        269.354        270.333        95.2801
           1461           1461        269.521          270.5        95.2776
           1462           1462         269.69        270.667        95.2752
           1463           1463        269.859        270.833        95.2722
           1464           1464        270.028            271        95.2698
           1465           1465        270.194        271.167        95.2671
           1466           1466        270.363        271.333        95.2639
           1467           1467        270.529          271.5        95.2606
           1468           1468        270.699        271.667        95.2574
           1469           1469        270.864        271.833        95.2543
           1470           1470        271.034            272        95.2509
           1471           1471        271.203        272.167        95.2476
           1472           1472        271.368        272.333         95.245
           1473           1473        271.537          272.5        95.2421
           1474           1474        271.704        272.667        95.2389
           1475           1475        271.872        272.833        95.2357
           1476           1476        272.043            273        95.2331
           1477           1477         272.21        273.167        95.2303
           1478           1478        272.378        273.333         95.227
           1479           1479        272.544          273.5        95.2239
           1480           1480        272.711        273.667        95.2213
           1481           1481         272.88        273.833        95.2185
           1482           1482        273.046            274        95.2153
           1483           1483        273.216        274.167        95.2121
           1484           1484        273.382        274.333        95.2095
           1485           1485        273.552          274.5        95.2071
           1486           1486         273.72        274.667        95.2046
           1487           1487        273.888        274.833        95.2017
           1488           1488        274.054            275        95.1993
           1489           1489        274.221        275.167        95.1969
           1490           1490        274.387        275.333        95.1947
           1491           1491        274.556          275.5        95.1927
           1492           1492        274.723        275.667        95.1898
           1493           1493         274.89        275.833        95.1871
           1494           1494        275.059            276        95.1848
           1495           1495        275.226        276.167        95.1825
           1496           1496        275.397        276.333         95.179
           1497           1497        275.563          276.5         95.176
           1498           1498        275.735        276.667        95.1734
           1499           1499        275.901        276.833        95.1709
           1500           1500         276.07            277        95.1675
           1501           1501        276.235        277.167        95.1644
           1502           1502        276.403        277.333        95.1617
           1503           1503        276.571          277.5        95.1592
           1504           1504        276.739        277.667        95.1557
           1505           1505        276.906        277.833        95.1527
           1506           1506        277.073            278        95.1499
           1507           1507        277.242        278.167        95.1474
           1508           1508        277.412        278.333         95.144
           1509           1509         277.58          278.5        95.1409
           1510           1510        277.749        278.667        95.1382
           1511           1511        277.913        278.833        95.1357
           1512           1512         278.08            279        95.1322
           1513           1513        278.247        279.167        95.1292
           1514           1514        278.415        279.333        95.1264
           1515           1515        278.581          279.5        95.1239
           1516           1516        278.751        279.667        95.1214
           1517           1517        278.919        279.833        95.1186
           1518           1518        279.087            280         95.116
           1519           1519        279.255        280.167        95.1135
           1520           1520        279.422        280.333        95.1117
           1521           1521        279.588          280.5        95.1099
           1522           1522        279.754        280.667        95.1081
           1523           1523        279.924        280.833        95.1058
           1524           1524        280.093            281        95.1039
           1525           1525        280.263        281.167         95.102
           1526           1526        280.429        281.333        95.0998
           1527           1527        280.597          281.5        95.0971
           1528           1528        280.764        281.667         95.094
           1529           1529        280.932        281.833        95.0914
           1530           1530        281.102            282        95.0891
           1531           1531        281.268        282.167         95.087
           1532           1532        281.437        282.333        95.0841
           1533           1533        281.605          282.5        95.0814
           1534           1534        281.771        282.667         95.079
           1535           1535         281.94        282.833        95.0767
           1536           1536        282.108            283        95.0742
           1537           1537        282.275        283.167        95.0714
           1538           1538        282.445        283.333        95.0688
           1539           1539        282.614          283.5        95.0664
           1540           1540         282.78        283.667        95.0646
           1541           1541        282.947        283.833        95.0625
           1542           1542        283.115            284          95.06
           1543           1543        283.282        284.167        95.0574
           1544           1544        283.449        284.333        95.0554
           1545           1545        283.617          284.5        95.0533
           1546           1546        283.784        284.667        95.0515
           1547           1547        283.952        284.833        95.0499
           1548           1548         284.12            285        95.0476
           1549           1549        284.287        285.167        95.0453
           1550           1550        284.454        285.333        95.0432
           1551           1551        284.622          285.5        95.0412
           1552           1552        284.792        285.667        95.0377
           1553           1553        284.959        285.833        95.0348
           1554           1554        285.126            286        95.0322
           1555           1555        285.294        286.167        95.0298
           1556           1556         285.46        286.333        95.0276
           1557           1557        285.628          286.5        95.0255
           1558           1558        285.796        286.667        95.0231
           1559           1559        285.964        286.833        95.0207
           1560           1560        286.137            287        95.0192
           1561           1561          286.3        287.167        95.0175
           1562           1562        286.469        287.333        95.0156
           1563           1563        286.638          287.5        95.0131
           1564           1564        286.802        287.667        95.0107
           1565           1565        286.973        287.833        95.0084
           1566           1566        287.139            288        95.0064
           1567           1567        287.307        288.167        95.0045
           1568           1568        287.471        288.333        95.0025
           1569           1569        287.641          288.5        95.0001
           1570           1570        287.807        288.667        94.9978
           1571           1571        287.976        288.833        94.9957
           1572           1572        288.144            289        94.9938
           1573           1573        288.311        289.167        94.9918
           1574           1574        288.477        289.333        94.9893
           1575           1575        288.648          289.5        94.9868
           1576           1576        288.813        289.667        94.9848
           1577           1577        288.981        289.833        94.9828
           1578           1578        289.149            290         94.981
           1579           1579        289.316        290.167        94.9793
           1580           1580        289.483        290.333         94.978
           1581           1581         289.65          290.5         94.976
           1582           1582         289.82        290.667        94.9739
           1583           1583        289.989        290.833         94.972
           1584           1584        290.158            291        94.9701
           1585           1585        290.321        291.167        94.9682
           1586           1586        290.488        291.333        94.9657
           1587           1587        290.656          291.5        94.9633
           1588           1588        290.824        291.667        94.9612
           1589           1589        290.997        291.833        94.9592
           1590           1590        291.162            292        94.9574
           1591           1591        291.329        292.167        94.9558
           1592           1592          291.5        292.333        94.9535
           1593           1593        291.664          292.5        94.9512
           1594           1594        291.831        292.667        94.9491
           1595           1595        292.008        292.833        94.9471
           1596           1596        292.168            293        94.9449
           1597           1597        292.337        293.167         94.943
           1598           1598        292.504        293.333        94.9406
           1599           1599        292.673          293.5        94.9383
           1600           1600        292.843        293.667        94.9368
           1601           1601         293.01        293.833        94.9351
           1602           1602        293.177            294        94.9335
           1603           1603        293.345        294.167        94.9321
           1604           1604        293.511        294.333        94.9298
           1605           1605         293.68          294.5        94.9276
           1606           1606         293.85        294.667        94.9255
           1607           1607        294.021        294.833        94.9236
           1608           1608        294.186            295        94.9213
           1609           1609        294.353        295.167        94.9194
           1610           1610        294.522        295.333        94.9171
           1611           1611        294.688          295.5        94.9148
           1612           1612        294.856        295.667        94.9133
           1613           1613        295.024        295.833        94.9116
           1614           1614         295.19            296          94.91
           1615           1615        295.359        296.167        94.9086
           1616           1616        295.529        296.333        94.9063
           1617           1617        295.694          296.5        94.9041
           1618           1618        295.861        296.667         94.902
           1619           1619         296.03        296.833        94.9001
           1620           1620        296.198            297        94.8978
           1621           1621        296.367        297.167        94.8959
           1622           1622        296.534        297.333        94.8936
           1623           1623        296.702          297.5        94.8913
           1624           1624         296.87        297.667        94.8898
           1625           1625        297.036        297.833        94.8881
           1626           1626          297.2            298        94.8865
           1627           1627        297.367        298.167        94.8851
           1628           1628        297.535        298.333        94.8837
           1629           1629        297.704          298.5        94.8818
           1630           1630        297.872        298.667        94.8798
           1631           1631         298.04        298.833        94.8779
           1632           1632        298.209            299         94.876
           1633           1633        298.377        299.167        94.8744
           1634           1634        298.544        299.333        94.8727
           1635           1635        298.713          299.5        94.8705
           1636           1636        298.879        299.667        94.8686
           1637           1637        299.048        299.833        94.8667
           1638           1638        299.213            300        94.8649
           1639           1639        299.379        300.167        94.8632
           1640           1640        299.552        300.333        94.8615
           1641           1641        299.716          300.5          94.86
           1642           1642        299.882        300.667        94.8579
           1643           1643        300.051        300.833        94.8558
           1644           1644         300.22            301        94.8543
           1645           1645        300.388        301.167        94.8527
           1646           1646        300.558        301.333        94.8512
           1647           1647        300.727          301.5        94.8498
           1648           1648        300.888        301.667        94.8487
           1649           1649        301.058        301.833        94.8475
           1650           1650        301.226            302        94.8457
           1651           1651        301.392        302.167        94.8439
           1652           1652        301.562        302.333        94.8423
           1653           1653        301.727          302.5        94.8408
           1654           1654        301.896        302.667        94.8393
           1655           1655        302.064        302.833         94.838
           1656           1656        302.231            303        94.8366
           1657           1657        302.401        303.167        94.8347
           1658           1658        302.568        303.333        94.8327
           1659           1659        302.735          303.5        94.8308
           1660           1660        302.902        303.667        94.8289
           1661           1661        303.067        303.833        94.8273
           1662           1662        303.238            304         94.826
           1663           1663        303.406        304.167        94.8248
           1664           1664        303.575        304.333         94.823
           1665           1665         303.74          304.5        94.8211
           1666           1666        303.908        304.667        94.8193
           1667           1667        304.076        304.833        94.8176
           1668           1668        304.246            305        94.8153
           1669           1669        304.411        305.167        94.8138
           1670           1670        304.579        305.333        94.8126
           1671           1671        304.745          305.5        94.8116
           1672           1672        304.913        305.667        94.8104
           1673           1673        305.079        305.833        94.8088
           1674           1674        305.249            306        94.8072
           1675           1675        305.416        306.167        94.8057
           1676           1676        305.584        306.333        94.8034
           1677           1677        305.752          306.5        94.8016
           1678           1678        305.919        306.667        94.7994
           1679           1679        306.088        306.833        94.7972
           1680           1680        306.255            307        94.7956
           1681           1681        306.422        307.167         94.794
           1682           1682        306.592        307.333        94.7924
           1683           1683        306.759          307.5         94.791
           1684           1684        306.926        307.667          94.79
           1685           1685        307.094        307.833        94.7887
           1686           1686        307.263            308        94.7869
           1687           1687        307.429        308.167        94.7851
           1688           1688        307.595        308.333        94.7835
           1689           1689        307.764          308.5         94.782
           1690           1690        307.932        308.667        94.7805
           1691           1691        308.095        308.833        94.7792
           1692           1692        308.265            309        94.7782
           1693           1693        308.434        309.167        94.7769
           1694           1694        308.599        309.333        94.7752
           1695           1695        308.766          309.5        94.7733
           1696           1696        308.934        309.667        94.7718
           1697           1697        309.104        309.833        94.7702
           1698           1698        309.271            310        94.7688
           1699           1699        309.439        310.167        94.7674
           1700           1700        309.603        310.333        94.7664
           1701           1701        309.771          310.5        94.7655
           1702           1702        309.941        310.667        94.7645
           1703           1703        310.111        310.833        94.7629
           1704           1704        310.277            311        94.7615
           1705           1705        310.448        311.167          94.76
           1706           1706        310.612        311.333        94.7585
           1707           1707        310.777          311.5        94.7571
           1708           1708        310.947        311.667        94.7554
           1709           1709        311.116        311.833        94.7543
           1710           1710        311.286            312        94.7534
           1711           1711        311.453        312.167        94.7526
           1712           1712        311.616        312.333        94.7514
           1713           1713        311.786          312.5        94.7499
           1714           1714        311.955        312.667        94.7483
           1715           1715        312.122        312.833        94.7468
           1716           1716        312.288            313        94.7445
           1717           1717        312.456        313.167        94.7431
           1718           1718        312.622        313.333        94.7419
           1719           1719        312.787          313.5         94.741
           1720           1720        312.957        313.667        94.7398
           1721           1721        313.129        313.833        94.7382
           1722           1722        313.298            314        94.7366
           1723           1723        313.463        314.167        94.7351
           1724           1724        313.633        314.333        94.7328
           1725           1725        313.799          314.5        94.7313
           1726           1726        313.967        314.667        94.7302
           1727           1727        314.135        314.833        94.7292
           1728           1728        314.303            315         94.729
           1729           1729         314.47        315.167        94.7277
           1730           1730        314.634        315.333        94.7261
           1731           1731        314.803          315.5        94.7246
           1732           1732        314.971        315.667        94.7227
           1733           1733         315.14        315.833        94.7213
           1734           1734        315.309            316          94.72
           1735           1735        315.478        316.167        94.7189
           1736           1736        315.644        316.333        94.7181
           1737           1737        315.811          316.5        94.7165
           1738           1738        315.981        316.667        94.7147
           1739           1739        316.152        316.833         94.713
           1740           1740        316.319            317        94.7111
           1741           1741        316.486        317.167        94.7096
           1742           1742        316.651        317.333        94.7083
           1743           1743        316.817          317.5        94.7072
           1744           1744        316.985        317.667        94.7067
           1745           1745        317.156        317.833        94.7061
           1746           1746        317.324            318        94.7053
           1747           1747        317.492        318.167        94.7039
           1748           1748         317.66        318.333        94.7025
           1749           1749        317.827          318.5        94.7011
           1750           1750        317.994        318.667        94.6997
           1751           1751        318.163        318.833        94.6983
           1752           1752         318.33            319        94.6966
           1753           1753          318.5        319.167        94.6955
           1754           1754        318.666        319.333        94.6946
           1755           1755        318.838          319.5        94.6938
           1756           1756        319.002        319.667        94.6926
           1757           1757        319.168        319.833         94.691
           1758           1758        319.337            320        94.6895
           1759           1759        319.502        320.167         94.688
           1760           1760        319.668        320.333        94.6857
           1761           1761        319.837          320.5        94.6843
           1762           1762        320.004        320.667        94.6831
           1763           1763        320.173        320.833        94.6822
           1764           1764        320.341            321         94.681
           1765           1765        320.509        321.167        94.6794
           1766           1766        320.673        321.333        94.6778
           1767           1767        320.841          321.5        94.6763
           1768           1768         321.01        321.667         94.674
           1769           1769        321.177        321.833        94.6725
           1770           1770        321.348            322        94.6714
           1771           1771        321.517        322.167        94.6704
           1772           1772        321.681        322.333        94.6705
           1773           1773        321.851          322.5        94.6699
           1774           1774         322.02        322.667        94.6686
           1775           1775        322.184        322.833        94.6672
           1776           1776        322.355            323        94.6656
           1777           1777        322.522        323.167        94.6641
           1778           1778        322.689        323.333        94.6628
           1779           1779        322.858          323.5        94.6616
           1780           1780         323.02        323.667        94.6605
           1781           1781        323.189        323.833        94.6596
           1782           1782        323.356            324        94.6586
           1783           1783        323.522        324.167         94.657
           1784           1784        323.689        324.333        94.6557
           1785           1785        323.855          324.5        94.6542
           1786           1786        324.026        324.667        94.6527
           1787           1787        324.194        324.833        94.6513
           1788           1788        324.361            325        94.6496
           1789           1789        324.527        325.167        94.6484
           1790           1790        324.699        325.333        94.6475
           1791           1791        324.862          325.5        94.6467
           1792           1792        325.033        325.667        94.6465
           1793           1793        325.201        325.833        94.6452
           1794           1794         325.37            326        94.6438
           1795           1795        325.535        326.167        94.6423
           1796           1796        325.704        326.333        94.6404
           1797           1797        325.872          326.5        94.6389
           1798           1798        326.039        326.667        94.6377
           1799           1799        326.207        326.833        94.6366
           1800           1800        326.373            327        94.6361
           1801           1801        326.542        327.167        94.6352
           1802           1802        326.711        327.333        94.6337
           1803           1803        326.879          327.5         94.632
           1804           1804        327.046        327.667        94.6304
           1805           1805        327.214        327.833         94.629
           1806           1806        327.379            328        94.6276
           1807           1807        327.548        328.167        94.6263
           1808           1808        327.712        328.333        94.6252
           1809           1809        327.882          328.5        94.6244
           1810           1810        328.051        328.667        94.6237
           1811           1811        328.219        328.833        94.6231
           1812           1812        328.387            329        94.6218
           1813           1813        328.551        329.167        94.6204
           1814           1814        328.721        329.333        94.6189
           1815           1815         328.89          329.5        94.6175
           1816           1816        329.055        329.667        94.6151
           1817           1817        329.224        329.833        94.6137
           1818           1818        329.392            330        94.6126
           1819           1819         329.56        330.167        94.6116
           1820           1820        329.725        330.333        94.6117
           1821           1821        329.898          330.5        94.6111
           1822           1822        330.064        330.667        94.6098
           1823           1823        330.229        330.833        94.6083
           1824           1824        330.398            331        94.6067
           1825           1825        330.566        331.167        94.6053
           1826           1826        330.732        331.333         94.604
           1827           1827        330.901          331.5        94.6028
           1828           1828        331.067        331.667        94.6017
           1829           1829        331.238        331.833        94.6008
           1830           1830        331.406            332        94.6001
           1831           1831         331.57        332.167        94.5995
           1832           1832        331.739        332.333        94.5983
           1833           1833        331.907          332.5        94.5968
           1834           1834        332.076        332.667        94.5954
           1835           1835        332.242        332.833        94.5939
           1836           1836        332.414            333        94.5916
           1837           1837        332.577        333.167        94.5902
           1838           1838        332.743        333.333        94.5891
           1839           1839        332.914          333.5        94.5881
           1840           1840        333.082        333.667        94.5882
           1841           1841        333.249        333.833        94.5876
           1842           1842        333.418            334        94.5863
           1843           1843        333.583        334.167        94.5848
           1844           1844        333.753        334.333        94.5832
           1845           1845        333.918          334.5        94.5818
           1846           1846        334.086        334.667        94.5805
           1847           1847        334.256        334.833        94.5792
           1848           1848        334.423            335        94.5782
           1849           1849         334.59        335.167        94.5773
           1850           1850        334.756        335.333        94.5763
           1851           1851        334.924          335.5        94.5747
           1852           1852        335.093        335.667        94.5734
           1853           1853        335.263        335.833        94.5719
           1854           1854        335.425            336        94.5704
           1855           1855        335.596        336.167         94.569
           1856           1856        335.763        336.333        94.5673
           1857           1857        335.933          336.5        94.5661
           1858           1858          336.1        336.667        94.5652
           1859           1859        336.266        336.833        94.5644
           1860           1860        336.437            337        94.5642
           1861           1861        336.603        337.167        94.5629
           1862           1862        336.771        337.333        94.5614
           1863           1863         336.94          337.5          94.56
           1864           1864        337.109        337.667        94.5581
           1865           1865        337.274        337.833        94.5566
           1866           1866        337.446            338        94.5554
           1867           1867        337.612        338.167        94.5543
           1868           1868        337.782        338.333        94.5538
           1869           1869        337.953          338.5        94.5532
           1870           1870        338.123        338.667        94.5527
           1871           1871         338.29        338.833        94.5523
           1872           1872        338.458            339        94.5511
           1873           1873        338.629        339.167        94.5497
           1874           1874        338.796        339.333        94.5483
           1875           1875        338.963          339.5        94.5469
           1876           1876        339.132        339.667        94.5446
           1877           1877          339.3        339.833        94.5431
           1878           1878        339.468            340         94.542
           1879           1879        339.635        340.167        94.5411
           1880           1880        339.806        340.333        94.5412
           1881           1881        339.975          340.5        94.5406
           1882           1882        340.145        340.667        94.5392
           1883           1883        340.313        340.833        94.5378
           1884           1884        340.482            341        94.5362
           1885           1885         340.65        341.167        94.5348
           1886           1886        340.817        341.333        94.5334
           1887           1887         340.99          341.5        94.5322
           1888           1888        341.156        341.667        94.5311
           1889           1889        341.323        341.833        94.5303
           1890           1890         341.49            342        94.5296
           1891           1891         341.66        342.167         94.529
           1892           1892        341.829        342.333        94.5291
           1893           1893        341.999          342.5        94.5286
           1894           1894        342.167        342.667        94.5274
           1895           1895        342.334        342.833         94.526
           1896           1896        342.502            343        94.5244
           1897           1897        342.672        343.167         94.523
           1898           1898        342.839        343.333        94.5217
           1899           1899        343.006          343.5        94.5204
           1900           1900        343.176        343.667        94.5193
           1901           1901        343.345        343.833        94.5182
           1902           1902        343.512            344        94.5164
           1903           1903        343.676        344.167        94.5146
           1904           1904         343.85        344.333         94.513
           1905           1905        344.018          344.5        94.5115
           1906           1906        344.184        344.667          94.51
           1907           1907        344.353        344.833        94.5087
           1908           1908        344.519            345        94.5077
           1909           1909        344.687        345.167        94.5068
           1910           1910        344.855        345.333        94.5061
           1911           1911        345.025          345.5        94.5054
           1912           1912        345.197        345.667        94.5052
           1913           1913        345.366        345.833         94.504
           1914           1914        345.531            346        94.5026
           1915           1915        345.699        346.167        94.5012
           1916           1916        345.869        346.333        94.4992
           1917           1917        346.039          346.5        94.4978
           1918           1918        346.208        346.667        94.4966
           1919           1919        346.373        346.833        94.4955
           1920           1920        346.542            347         94.495
           1921           1921         346.71        347.167        94.4944
           1922           1922        346.877        347.333        94.4939
           1923           1923        347.045          347.5        94.4935
           1924           1924        347.214        347.667        94.4923
           1925           1925         347.38        347.833        94.4909
           1926           1926        347.547            348        94.4895
           1927           1927        347.715        348.167        94.4881
           1928           1928        347.885        348.333        94.4858
           1929           1929        348.051          348.5        94.4843
           1930           1930        348.219        348.667        94.4832
           1931           1931        348.386        348.833        94.4823
           1932           1932        348.558            349         94.482
           1933           1933        348.724        349.167        94.4807
           1934           1934         348.89        349.333        94.4792
           1935           1935         349.06          349.5        94.4777
           1936           1936        349.228        349.667        94.4758
           1937           1937        349.395        349.833        94.4743
           1938           1938        349.565            350        94.4731
           1939           1939        349.733        350.167        94.4719
           1940           1940        349.902        350.333        94.4712
           1941           1941        350.071          350.5        94.4695
           1942           1942        350.237        350.667        94.4678
           1943           1943        350.402        350.833        94.4661
           1944           1944        350.572            351        94.4642
           1945           1945        350.738        351.167        94.4626
           1946           1946        350.907        351.333        94.4614
           1947           1947        351.076          351.5        94.4602
           1948           1948        351.245        351.667        94.4597
           1949           1949        351.413        351.833        94.4592
           1950           1950         351.58            352        94.4587
           1951           1951        351.748        352.167        94.4582
           1952           1952        351.918        352.333         94.458
           1953           1953        352.084          352.5        94.4568
           1954           1954        352.257        352.667        94.4555
           1955           1955         352.42        352.833        94.4541
           1956           1956        352.587            353        94.4521
           1957           1957        352.757        353.167        94.4507
           1958           1958        352.927        353.333        94.4495
           1959           1959        353.092          353.5        94.4484
           1960           1960        353.259        353.667        94.4479
           1961           1961        353.432        353.833         94.447
           1962           1962        353.599            354        94.4455
           1963           1963        353.768        354.167        94.4439
           1964           1964        353.938        354.333        94.4423
           1965           1965        354.101          354.5        94.4408
           1966           1966        354.266        354.667        94.4394
           1967           1967        354.438        354.833        94.4381
           1968           1968        354.607            355        94.4371
           1969           1969        354.771        355.167        94.4362
           1970           1970        354.938        355.333        94.4355
           1971           1971        355.107          355.5        94.4349
           1972           1972        355.274        355.667        94.4337
           1973           1973        355.446        355.833        94.4322
           1974           1974        355.609            356        94.4307
           1975           1975        355.776        356.167        94.4293
           1976           1976        355.947        356.333         94.427
           1977           1977        356.117          356.5        94.4255
           1978           1978        356.285        356.667        94.4244
           1979           1979        356.453        356.833        94.4235
           1980           1980        356.621            357        94.4223
           1981           1981        356.788        357.167        94.4207
           1982           1982        356.958        357.333        94.4191
           1983           1983        357.126          357.5        94.4176
           1984           1984        357.293        357.667        94.4153
           1985           1985        357.462        357.833        94.4138
           1986           1986        357.629            358        94.4127
           1987           1987        357.798        358.167        94.4117
           1988           1988        357.967        358.333        94.4118
           1989           1989        358.134          358.5        94.4112
           1990           1990        358.303        358.667        94.4099
           1991           1991         358.47        358.833        94.4084
           1992           1992        358.638            359        94.4068
           1993           1993        358.806        359.167        94.4054
           1994           1994        358.976        359.333        94.4041
           1995           1995        359.142          359.5        94.4028
           1996           1996        359.312        359.667        94.4018
           1997           1997        359.479        359.833        94.4009
           1998           1998        359.643            360        94.3999
           1999           1999         359.81        360.167        94.3983
           2000           2000        359.981        360.333         94.397
           2001           2001        360.152          360.5        94.3954
           2002           2002        360.317        360.667         94.394
           2003           2003        360.484        360.833        94.3926
           2004           2004         360.65            361        94.3909
           2005           2005        360.818        361.167        94.3897
           2006           2006        360.987        361.333        94.3888
           2007           2007        361.152          361.5         94.388
           2008           2008        361.321        361.667        94.3868
           2009           2009        361.493        361.833        94.3853
           2010           2010        361.658            362        94.3838
           2011           2011        361.824        362.167        94.3823
           2012           2012        361.995        362.333          94.38
           2013           2013        362.165          362.5        94.3785
           2014           2014        362.329        362.667        94.3774
           2015           2015          362.5        362.833        94.3764
           2016           2016        362.671            363        94.3762
           2017           2017        362.837        363.167        94.3749
           2018           2018        363.004        363.333        94.3733
           2019           2019        363.172          363.5        94.3718
           2020           2020        363.343        363.667        94.3699
           2021           2021        363.509        363.833        94.3685
           2022           2022        363.676            364        94.3672
           2023           2023        363.843        364.167        94.3661
           2024           2024        364.009        364.333        94.3656
           2025           2025        364.178          364.5         94.365
           2026           2026        364.345        364.667        94.3642
           2027           2027        364.511        364.833        94.3628
           2028           2028        364.682            365        94.3615
           2029           2029        364.847        365.167          94.36
           2030           2030        365.017        365.333        94.3586
           2031           2031        365.184          365.5        94.3573
           2032           2032        365.352        365.667        94.3556
           2033           2033        365.524        365.833        94.3541
           2034           2034        365.689            366        94.3521
           2035           2035        365.858        366.167        94.3501
           2036           2036        366.024        366.333        94.3486
           2037           2037        366.192          366.5        94.3469
           2038           2038        366.361        366.667        94.3455
           2039           2039        366.528        366.833        94.3441
           2040           2040        366.697            367         94.343
           2041           2041        366.865        367.167        94.3418
           2042           2042        367.033        367.333          94.34
           2043           2043        367.198          367.5        94.3382
           2044           2044        367.367        367.667        94.3366
           2045           2045        367.538        367.833        94.3351
           2046           2046        367.706            368        94.3336
           2047           2047        367.875        368.167        94.3323
           2048           2048         368.04        368.333        94.3313
           2049           2049        368.205          368.5          94.33
           2050           2050        368.375        368.667        94.3283
           2051           2051        368.545        368.833        94.3264
           2052           2052        368.711            369        94.3249
           2053           2053        368.877        369.167        94.3233
           2054           2054        369.048        369.333        94.3219
           2055           2055        369.216          369.5        94.3205
           2056           2056        369.383        369.667        94.3195
           2057           2057        369.552        369.833        94.3183
           2058           2058        369.722            370        94.3165
           2059           2059        369.884        370.167        94.3147
           2060           2060        370.054        370.333        94.3131
           2061           2061        370.221          370.5        94.3115
           2062           2062        370.392        370.667        94.3101
           2063           2063        370.556        370.833        94.3088
           2064           2064        370.723            371        94.3077
           2065           2065        370.892        371.167        94.3065
           2066           2066        371.061        371.333        94.3047
           2067           2067        371.232          371.5        94.3029
           2068           2068        371.398        371.667        94.3013
           2069           2069        371.565        371.833        94.2998
           2070           2070        371.731            372        94.2984
           2071           2071          371.9        372.167         94.297
           2072           2072        372.069        372.333         94.296
           2073           2073        372.237          372.5        94.2951
           2074           2074        372.403        372.667         94.294
           2075           2075        372.573        372.833        94.2925
           2076           2076         372.74            373        94.2911
           2077           2077        372.907        373.167        94.2896
           2078           2078        373.077        373.333        94.2881
           2079           2079        373.245          373.5        94.2867
           2080           2080        373.413        373.667         94.285
           2081           2081        373.584        373.833        94.2839
           2082           2082        373.748            374        94.2826
           2083           2083        373.916        374.167        94.2809
           2084           2084        374.082        374.333        94.2795
           2085           2085        374.251          374.5         94.278
           2086           2086         374.42        374.667        94.2764
           2087           2087         374.59        374.833         94.275
           2088           2088        374.755            375        94.2733
           2089           2089        374.922        375.167        94.2721
           2090           2090        375.092        375.333        94.2709
           2091           2091        375.257          375.5        94.2691
           2092           2092        375.424        375.667        94.2678
           2093           2093        375.594        375.833        94.2662
           2094           2094        375.764            376        94.2647
           2095           2095        375.928        376.167        94.2632
           2096           2096        376.096        376.333        94.2616
           2097           2097        376.264          376.5        94.2604
           2098           2098        376.434        376.667        94.2591
           2099           2099        376.598        376.833        94.2573
           2100           2100        376.765            377         94.256
           2101           2101        376.935        377.167        94.2544
           2102           2102        377.104        377.333        94.2529
           2103           2103        377.271          377.5        94.2515
           2104           2104        377.439        377.667        94.2495
           2105           2105        377.605        377.833        94.2472
           2106           2106        377.771            378         94.245
           2107           2107        377.944        378.167         94.243
           2108           2108        378.112        378.333        94.2411
           2109           2109        378.275          378.5        94.2394
           2110           2110        378.448        378.667         94.238
           2111           2111        378.611        378.833        94.2368
           2112           2112         378.78            379         94.236
           2113           2113        378.949        379.167        94.2344
           2114           2114        379.119        379.333        94.2326
           2115           2115        379.287          379.5        94.2309
           2116           2116        379.451        379.667         94.229
           2117           2117        379.616        379.833        94.2274
           2118           2118        379.781            380        94.2262
           2119           2119         379.95        380.167         94.225
           2120           2120        380.121        380.333        94.2242
           2121           2121        380.288          380.5        94.2226
           2122           2122        380.457        380.667        94.2208
           2123           2123        380.627        380.833        94.2191
           2124           2124        380.794            381        94.2172
           2125           2125         380.96        381.167        94.2157
           2126           2126        381.127        381.333        94.2144
           2127           2127        381.294          381.5        94.2132
           2128           2128        381.463        381.667        94.2115
           2129           2129        381.628        381.833        94.2096
           2130           2130        381.799            382        94.2078
           2131           2131        381.964        382.167        94.2061
           2132           2132        382.132        382.333        94.2038
           2133           2133        382.301          382.5        94.2022
           2134           2134        382.472        382.667         94.201
           2135           2135        382.637        382.833           94.2
           2136           2136        382.804            383        94.1989
           2137           2137        382.972        383.167        94.1973
           2138           2138         383.14        383.333        94.1957
           2139           2139        383.308          383.5        94.1941
           2140           2140        383.473        383.667        94.1918
           2141           2141        383.641        383.833        94.1904
           2142           2142        383.808            384        94.1889
           2143           2143        383.978        384.167        94.1869
           2144           2144        384.142        384.333        94.1856
           2145           2145        384.314          384.5         94.184
           2146           2146        384.483        384.667        94.1824
           2147           2147        384.646        384.833        94.1809
           2148           2148        384.815            385        94.1789
           2149           2149        384.982        385.167        94.1767
           2150           2150        385.154        385.333        94.1745
           2151           2151        385.318          385.5        94.1724
           2152           2152        385.486        385.667        94.1705
           2153           2153        385.654        385.833        94.1689
           2154           2154        385.821            386        94.1675
           2155           2155         385.99        386.167        94.1662
           2156           2156         386.16        386.333        94.1645
           2157           2157        386.325          386.5        94.1626
           2158           2158         386.49        386.667        94.1608
           2159           2159        386.657        386.833         94.159
           2160           2160        386.827            387        94.1567
           2161           2161        386.997        387.167        94.1549
           2162           2162        387.162        387.333        94.1526
           2163           2163        387.327          387.5        94.1504
           2164           2164        387.494        387.667        94.1488
           2165           2165        387.658        387.833        94.1472
           2166           2166        387.827            388        94.1456
           2167           2167        387.998        388.167        94.1442
           2168           2168        388.163        388.333        94.1419
           2169           2169        388.332          388.5        94.1396
           2170           2170        388.501        388.667        94.1376
           2171           2171        388.668        388.833        94.1357
           2172           2172        388.836            389        94.1334
           2173           2173        389.004        389.167        94.1315
           2174           2174        389.169        389.333        94.1292
           2175           2175        389.338          389.5        94.1269
           2176           2176        389.503        389.667        94.1254
           2177           2177         389.67        389.833        94.1237
           2178           2178         389.84            390        94.1221
           2179           2179        390.006        390.167        94.1207
           2180           2180        390.179        390.333        94.1183
           2181           2181        390.343          390.5        94.1161
           2182           2182        390.512        390.667        94.1141
           2183           2183        390.682        390.833        94.1121
           2184           2184        390.847            391        94.1099
           2185           2185         391.01        391.167        94.1083
           2186           2186        391.182        391.333        94.1067
           2187           2187        391.347          391.5        94.1047
           2188           2188        391.517        391.667        94.1034
           2189           2189        391.685        391.833        94.1017
           2190           2190        391.852            392        94.1001
           2191           2191         392.02        392.167        94.0986
           2192           2192        392.184        392.333        94.0966
           2193           2193        392.351          392.5        94.0944
           2194           2194        392.521        392.667        94.0922
           2195           2195        392.688        392.833        94.0901
           2196           2196        392.854            393        94.0882
           2197           2197        393.023        393.167        94.0866
           2198           2198        393.192        393.333        94.0848
           2199           2199         393.36          393.5        94.0826
           2200           2200        393.531        393.667        94.0807
           2201           2201          393.7        393.833        94.0788
           2202           2202        393.871            394         94.077
           2203           2203        394.037        394.167        94.0752
           2204           2204        394.203        394.333        94.0736
           2205           2205        394.371          394.5         94.072
           2206           2206        394.541        394.667          94.07
           2207           2207        394.712        394.833        94.0679
           2208           2208        394.875            395        94.0664
           2209           2209        395.044        395.167        94.0647
           2210           2210        395.213        395.333        94.0629
           2211           2211        395.378          395.5        94.0605
           2212           2212        395.546        395.667        94.0581
           2213           2213        395.713        395.833        94.0558
           2214           2214        395.882            396        94.0538
           2215           2215        396.051        396.167        94.0519
           2216           2216         396.22        396.333        94.0499
           2217           2217        396.385          396.5        94.0476
           2218           2218        396.554        396.667        94.0453
           2219           2219        396.721        396.833        94.0431
           2220           2220        396.887            397        94.0412
           2221           2221        397.054        397.167        94.0396
           2222           2222        397.222        397.333        94.0381
           2223           2223        397.393          397.5        94.0369
           2224           2224        397.562        397.667        94.0351
           2225           2225        397.729        397.833        94.0332
           2226           2226        397.896            398        94.0314
           2227           2227         398.06        398.167        94.0297
           2228           2228         398.23        398.333        94.0274
           2229           2229        398.401          398.5        94.0255
           2230           2230        398.571        398.667        94.0233
           2231           2231        398.734        398.833         94.021
           2232           2232        398.902            399        94.0195
           2233           2233        399.066        399.167        94.0178
           2234           2234        399.238        399.333        94.0162
           2235           2235        399.404          399.5        94.0148
           2236           2236        399.572        399.667        94.0125
           2237           2237        399.741        399.833        94.0103
           2238           2238        399.909            400        94.0082
           2239           2239        400.077        400.167        94.0063
           2240           2240        400.244        400.333         94.004
           2241           2241        400.414          400.5        94.0021
           2242           2242         400.58        400.667        93.9998
           2243           2243        400.746        400.833        93.9975
           2244           2244        400.912            401         93.996
           2245           2245        401.083        401.167        93.9943
           2246           2246        401.255        401.333        93.9927
           2247           2247        401.423          401.5        93.9913
           2248           2248        401.586        401.667         93.989
           2249           2249        401.751        401.833        93.9868
           2250           2250        401.918            402        93.9847
           2251           2251        402.085        402.167        93.9828
           2252           2252        402.256        402.333        93.9805
           2253           2253        402.425          402.5        93.9786
           2254           2254        402.594        402.667        93.9763
           2255           2255        402.761        402.833         93.974
           2256           2256        402.927            403        93.9725
           2257           2257        403.097        403.167        93.9708
           2258           2258        403.265        403.333        93.9692
           2259           2259        403.433          403.5        93.9678
           2260           2260        403.603        403.667        93.9655
           2261           2261        403.768        403.833        93.9632
           2262           2262        403.935            404        93.9612
           2263           2263        404.105        404.167        93.9593
           2264           2264        404.273        404.333         93.957
           2265           2265         404.44          404.5        93.9551
           2266           2266        404.609        404.667        93.9528
           2267           2267        404.776        404.833        93.9505
           2268           2268        404.943            405         93.949
           2269           2269        405.113        405.167        93.9473
           2270           2270         405.28        405.333        93.9457
           2271           2271        405.446          405.5        93.9443
           2272           2272        405.609        405.667        93.9429
           2273           2273        405.783        405.833        93.9409
           2274           2274        405.949            406         93.939
           2275           2275        406.118        406.167         93.937
           2276           2276        406.283        406.333        93.9352
           2277           2277        406.452          406.5        93.9336
           2278           2278         406.62        406.667        93.9319
           2279           2279        406.789        406.833        93.9297
           2280           2280        406.957            407        93.9278
           2281           2281        407.121        407.167        93.9259
           2282           2282         407.29        407.333        93.9241
           2283           2283        407.458          407.5        93.9224
           2284           2284        407.626        407.667        93.9204
           2285           2285        407.793        407.833        93.9181
           2286           2286        407.966            408        93.9158
           2287           2287        408.131        408.167        93.9137
           2288           2288        408.299        408.333        93.9118
           2289           2289        408.466          408.5        93.9102
           2290           2290        408.633        408.667        93.9088
           2291           2291        408.803        408.833        93.9075
           2292           2292        408.968            409        93.9058
           2293           2293        409.134        409.167        93.9039
           2294           2294        409.302        409.333         93.902
           2295           2295        409.468          409.5        93.9003
           2296           2296        409.638        409.667         93.898
           2297           2297        409.809        409.833        93.8962
           2298           2298        409.976            410        93.8939
           2299           2299        410.138        410.167        93.8916
           2300           2300        410.307        410.333        93.8901
           2301           2301        410.475          410.5        93.8884
           2302           2302        410.643        410.667        93.8869
           2303           2303        410.815        410.833        93.8855
           2304           2304         410.98            411        93.8841
           2305           2305        411.145        411.167        93.8821
           2306           2306        411.318        411.333        93.8802
           2307           2307        411.482          411.5        93.8782
           2308           2308        411.649        411.667        93.8764
           2309           2309        411.821        411.833        93.8748
           2310           2310        411.993            412        93.8734
           2311           2311        412.156        412.167        93.8722
           2312           2312        412.326        412.333        93.8705
           2313           2313        412.494          412.5        93.8686
           2314           2314        412.659        412.667        93.8667
           2315           2315         412.83        412.833         93.865
           2316           2316        412.998            413        93.8627
           2317           2317        413.165        413.167        93.8612
           2318           2318        413.336        413.333        93.8597
           2319           2319        413.501          413.5        93.8577
           2320           2320         413.67        413.667        93.8564
           2321           2321        413.841        413.833        93.8547
           2322           2322        414.005            414        93.8531
           2323           2323        414.176        414.167        93.8516
           2324           2324        414.338        414.333        93.8497
           2325           2325         414.51          414.5        93.8474
           2326           2326        414.677        414.667        93.8452
           2327           2327        414.844        414.833        93.8431
           2328           2328        415.014            415        93.8413
           2329           2329        415.179        415.167        93.8396
           2330           2330        415.345        415.333        93.8382
           2331           2331        415.514          415.5         93.837
           2332           2332        415.683        415.667        93.8352
           2333           2333        415.852        415.833        93.8333
           2334           2334        416.019            416        93.8315
           2335           2335        416.189        416.167        93.8297
           2336           2336        416.358        416.333        93.8275
           2337           2337        416.525          416.5        93.8259
           2338           2338        416.692        416.667        93.8247
           2339           2339        416.858        416.833        93.8237
           2340           2340        417.026            417        93.8225
           2341           2341        417.196        417.167        93.8209
           2342           2342        417.362        417.333        93.8193
           2343           2343        417.525          417.5        93.8178
           2344           2344        417.695        417.667        93.8155
           2345           2345        417.863        417.833         93.814
           2346           2346        418.033            418        93.8126
           2347           2347        418.199        418.167        93.8106
           2348           2348        418.362        418.333        93.8093
           2349           2349        418.532          418.5        93.8077
           2350           2350        418.701        418.667        93.8061
           2351           2351        418.873        418.833        93.8046
           2352           2352         419.04            419        93.8026
           2353           2353        419.207        419.167        93.8004
           2354           2354        419.373        419.333        93.7982
           2355           2355        419.539          419.5        93.7961
           2356           2356        419.712        419.667        93.7942
           2357           2357        419.877        419.833        93.7926
           2358           2358        420.047            420        93.7912
           2359           2359        420.216        420.167        93.7899
           2360           2360         420.38        420.333        93.7882
           2361           2361        420.546          420.5        93.7863
           2362           2362        420.716        420.667        93.7844
           2363           2363        420.885        420.833        93.7827
           2364           2364        421.051            421        93.7804
           2365           2365         421.22        421.167        93.7789
           2366           2366        421.385        421.333        93.7774
           2367           2367        421.555          421.5        93.7754
           2368           2368        421.726        421.667        93.7741
           2369           2369        421.892        421.833        93.7724
           2370           2370        422.063            422        93.7708
           2371           2371        422.226        422.167        93.7693
           2372           2372        422.396        422.333        93.7677
           2373           2373        422.564          422.5        93.7662
           2374           2374        422.728        422.667        93.7641
           2375           2375        422.897        422.833        93.7621
           2376           2376         423.07            423        93.7606
           2377           2377        423.236        423.167        93.7589
           2378           2378        423.404        423.333        93.7575
           2379           2379        423.571          423.5        93.7561
           2380           2380        423.739        423.667         93.755
           2381           2381         423.91        423.833        93.7542
           2382           2382        424.077            424        93.7531
           2383           2383        424.238        424.167        93.7515
           2384           2384        424.411        424.333        93.7502
           2385           2385        424.581          424.5        93.7486
           2386           2386        424.748        424.667        93.7472
           2387           2387        424.911        424.833        93.7458
           2388           2388        425.082            425        93.7441
           2389           2389        425.249        425.167        93.7426
           2390           2390        425.419        425.333        93.7406
           2391           2391        425.588          425.5        93.7386
           2392           2392        425.755        425.667         93.737
           2393           2393        425.921        425.833        93.7354
           2394           2394        426.088            426        93.7339
           2395           2395        426.254        426.167        93.7326
           2396           2396        426.423        426.333        93.7312
           2397           2397         426.59          426.5        93.7292
           2398           2398         426.76        426.667        93.7273
           2399           2399        426.928        426.833        93.7254
           2400           2400        427.095            427        93.7235
           2401           2401        427.265        427.167        93.7219
           2402           2402        427.432        427.333        93.7205
           2403           2403        427.599          427.5        93.7193
           2404           2404        427.767        427.667        93.7186
           2405           2405        427.935        427.833        93.7169
           2406           2406        428.101            428        93.7151
           2407           2407        428.268        428.167        93.7134
           2408           2408         428.44        428.333        93.7115
           2409           2409        428.606          428.5          93.71
           2410           2410        428.775        428.667        93.7087
           2411           2411        428.942        428.833        93.7076
           2412           2412        429.109            429        93.7068
           2413           2413        429.277        429.167        93.7051
           2414           2414        429.447        429.333        93.7034
           2415           2415        429.616          429.5        93.7017
           2416           2416        429.781        429.667        93.6998
           2417           2417        429.951        429.833        93.6982
           2418           2418        430.112            430        93.6969
           2419           2419        430.281        430.167        93.6958
           2420           2420        430.452        430.333         93.694
           2421           2421         430.62          430.5        93.6921
           2422           2422        430.789        430.667        93.6903
           2423           2423        430.957        430.833        93.6886
           2424           2424        431.123            431        93.6863
           2425           2425        431.293        431.167        93.6848
           2426           2426        431.459        431.333        93.6836
           2427           2427        431.623          431.5        93.6826
           2428           2428        431.795        431.667        93.6814
           2429           2429        431.962        431.833        93.6798
           2430           2430        432.131            432        93.6782
           2431           2431        432.297        432.167        93.6767
           2432           2432        432.465        432.333        93.6744
           2433           2433        432.631          432.5        93.6729
           2434           2434        432.798        432.667        93.6715
           2435           2435        432.965        432.833        93.6695
           2436           2436        433.137            433        93.6682
           2437           2437        433.306        433.167        93.6666
           2438           2438        433.472        433.333         93.665
           2439           2439         433.64          433.5        93.6635
           2440           2440        433.805        433.667        93.6618
           2441           2441        433.971        433.833        93.6606
           2442           2442        434.143            434        93.6597
           2443           2443         434.31        434.167        93.6589
           2444           2444        434.478        434.333        93.6577
           2445           2445        434.643          434.5        93.6562
           2446           2446        434.814        434.667        93.6546
           2447           2447        434.981        434.833        93.6531
           2448           2448        435.148            435        93.6508
           2449           2449        435.319        435.167        93.6494
           2450           2450        435.484        435.333        93.6483
           2451           2451         435.65          435.5        93.6473
           2452           2452        435.816        435.667        93.6461
           2453           2453        435.989        435.833        93.6445
           2454           2454        436.156            436        93.6429
           2455           2455        436.323        436.167        93.6414
           2456           2456        436.495        436.333        93.6391
           2457           2457        436.663          436.5        93.6376
           2458           2458        436.827        436.667        93.6362
           2459           2459        436.995        436.833        93.6342
           2460           2460        437.162            437        93.6329
           2461           2461        437.331        437.167        93.6313
           2462           2462        437.502        437.333        93.6297
           2463           2463        437.667          437.5        93.6282
           2464           2464        437.834        437.667        93.6265
           2465           2465        438.002        437.833        93.6254
           2466           2466        438.167            438        93.6244
           2467           2467        438.334        438.167        93.6236
           2468           2468        438.507        438.333        93.6224
           2469           2469        438.669          438.5        93.6209
           2470           2470        438.842        438.667        93.6193
           2471           2471        439.011        438.833        93.6179
           2472           2472        439.176            439        93.6156
           2473           2473        439.343        439.167        93.6141
           2474           2474        439.512        439.333         93.613
           2475           2475        439.685          439.5         93.612
           2476           2476        439.852        439.667        93.6118
           2477           2477        440.019        439.833        93.6105
           2478           2478        440.187            440        93.6089
           2479           2479        440.354        440.167        93.6074
           2480           2480        440.518        440.333        93.6055
           2481           2481        440.688          440.5         93.604
           2482           2482        440.851        440.667        93.6028
           2483           2483        441.023        440.833        93.6017
           2484           2484        441.193            441        93.5999
           2485           2485        441.356        441.167         93.598
           2486           2486        441.525        441.333        93.5962
           2487           2487        441.692          441.5        93.5945
           2488           2488        441.862        441.667        93.5922
           2489           2489        442.029        441.833        93.5907
           2490           2490        442.194            442        93.5895
           2491           2491        442.361        442.167        93.5885
           2492           2492        442.528        442.333        93.5886
           2493           2493        442.698          442.5         93.588
           2494           2494        442.871        442.667        93.5867
           2495           2495        443.036        442.833        93.5852
           2496           2496        443.202            443        93.5836
           2497           2497        443.369        443.167        93.5822
           2498           2498        443.538        443.333        93.5809
           2499           2499        443.707          443.5        93.5796
           2500           2500        443.876        443.667        93.5785
           2501           2501         444.04        443.833        93.5773
           2502           2502        444.209            444        93.5756
           2503           2503        444.378        444.167        93.5738
           2504           2504        444.547        444.333        93.5722
           2505           2505        444.716          444.5        93.5707
           2506           2506        444.882        444.667        93.5692
           2507           2507        445.046        444.833        93.5679
           2508           2508        445.216            445        93.5668
           2509           2509         445.38        445.167        93.5656
           2510           2510        445.552        445.333        93.5639
           2511           2511        445.723          445.5         93.562
           2512           2512        445.895        445.667        93.5605
           2513           2513        446.058        445.833        93.5589
           2514           2514        446.224            446        93.5575
           2515           2515        446.394        446.167        93.5561
           2516           2516        446.565        446.333        93.5551
           2517           2517         446.73          446.5        93.5539
           2518           2518        446.897        446.667        93.5521
           2519           2519        447.065        446.833        93.5503
           2520           2520        447.233            447        93.5487
           2521           2521        447.402        447.167        93.5471
           2522           2522        447.571        447.333        93.5457
           2523           2523        447.739          447.5        93.5444
           2524           2524         447.91        447.667        93.5433
           2525           2525        448.076        447.833        93.5424
           2526           2526        448.247            448        93.5414
           2527           2527        448.413        448.167        93.5398
           2528           2528        448.579        448.333        93.5385
           2529           2529        448.745          448.5        93.5369
           2530           2530        448.915        448.667        93.5355
           2531           2531        449.081        448.833        93.5341
           2532           2532         449.25            449        93.5324
           2533           2533        449.417        449.167        93.5312
           2534           2534        449.587        449.333        93.5303
           2535           2535        449.754          449.5        93.5295
           2536           2536        449.926        449.667        93.5293
           2537           2537        450.094        449.833         93.528
           2538           2538        450.258            450        93.5265
           2539           2539        450.425        450.167        93.5251
           2540           2540        450.597        450.333        93.5232
           2541           2541        450.763          450.5        93.5217
           2542           2542         450.93        450.667        93.5205
           2543           2543        451.099        450.833        93.5194
           2544           2544        451.267            451        93.5176
           2545           2545        451.433        451.167        93.5157
           2546           2546        451.599        451.333        93.5139
           2547           2547        451.769          451.5        93.5122
           2548           2548        451.937        451.667        93.5099
           2549           2549        452.105        451.833        93.5084
           2550           2550        452.272            452        93.5072
           2551           2551        452.437        452.167        93.5062
           2552           2552        452.609        452.333        93.5063
           2553           2553        452.775          452.5        93.5057
           2554           2554        452.942        452.667        93.5043
           2555           2555        453.111        452.833        93.5029
           2556           2556         453.28            453        93.5013
           2557           2557        453.445        453.167        93.4999
           2558           2558        453.611        453.333        93.4985
           2559           2559         453.78          453.5        93.4973
           2560           2560        453.946        453.667        93.4962
           2561           2561        454.116        453.833        93.4954
           2562           2562        454.284            454        93.4947
           2563           2563        454.452        454.167        93.4941
           2564           2564        454.615        454.333        93.4938
           2565           2565        454.784          454.5        93.4926
           2566           2566        454.958        454.667        93.4912
           2567           2567        455.123        454.833        93.4898
           2568           2568         455.29            455        93.4878
           2569           2569        455.457        455.167        93.4864
           2570           2570        455.626        455.333        93.4852
           2571           2571        455.795          455.5        93.4841
           2572           2572         455.96        455.667        93.4833
           2573           2573        456.128        455.833        93.4817
           2574           2574        456.294            456        93.4799
           2575           2575        456.461        456.167        93.4782
           2576           2576        456.629        456.333        93.4763
           2577           2577        456.794          456.5        93.4748
           2578           2578        456.963        456.667        93.4735
           2579           2579        457.133        456.833        93.4723
           2580           2580        457.302            457        93.4719
           2581           2581         457.47        457.167        93.4713
           2582           2582        457.631        457.333        93.4705
           2583           2583        457.804          457.5        93.4691
           2584           2584        457.971        457.667        93.4677
           2585           2585        458.135        457.833        93.4663
           2586           2586        458.307            458        93.4649
           2587           2587        458.471        458.167        93.4635
           2588           2588        458.641        458.333        93.4618
           2589           2589         458.81          458.5        93.4606
           2590           2590        458.976        458.667        93.4597
           2591           2591        459.146        458.833        93.4589
           2592           2592        459.311            459        93.4587
           2593           2593        459.479        459.167        93.4574
           2594           2594        459.645        459.333         93.456
           2595           2595        459.811          459.5        93.4545
           2596           2596        459.981        459.667        93.4526
           2597           2597        460.151        459.833        93.4511
           2598           2598        460.316            460        93.4499
           2599           2599        460.479        460.167        93.4488
           2600           2600        460.651        460.333         93.447
           2601           2601        460.819          460.5        93.4451
           2602           2602        460.986        460.667        93.4434
           2603           2603        461.156        460.833        93.4416
           2604           2604        461.321            461        93.4394
           2605           2605        461.488        461.167        93.4378
           2606           2606        461.658        461.333        93.4366
           2607           2607        461.824          461.5        93.4356
           2608           2608        461.991        461.667        93.4358
           2609           2609         462.16        461.833        93.4351
           2610           2610        462.327            462        93.4338
           2611           2611        462.494        462.167        93.4323
           2612           2612        462.659        462.333        93.4307
           2613           2613        462.828          462.5        93.4293
           2614           2614        462.996        462.667         93.428
           2615           2615        463.161        462.833        93.4267
           2616           2616        463.329            463        93.4257
           2617           2617        463.497        463.167        93.4248
           2618           2618         463.67        463.333        93.4241
           2619           2619        463.834          463.5        93.4235
           2620           2620        464.002        463.667        93.4233
           2621           2621        464.166        463.833         93.422
           2622           2622        464.335            464        93.4206
           2623           2623        464.504        464.167        93.4192
           2624           2624        464.672        464.333        93.4173
           2625           2625        464.835          464.5        93.4158
           2626           2626        465.005        464.667        93.4146
           2627           2627        465.174        464.833        93.4135
           2628           2628        465.342            465         93.413
           2629           2629         465.51        465.167        93.4121
           2630           2630        465.678        465.333        93.4106
           2631           2631        465.846          465.5         93.409
           2632           2632        466.011        465.667        93.4074
           2633           2633        466.178        465.833        93.4059
           2634           2634        466.343            466        93.4045
           2635           2635        466.512        466.167        93.4032
           2636           2636         466.68        466.333        93.4022
           2637           2637         466.85          466.5        93.4013
           2638           2638        467.017        466.667        93.4006
           2639           2639        467.186        466.833           93.4
           2640           2640         467.35            467        93.3988
           2641           2641        467.518        467.167        93.3973
           2642           2642        467.686        467.333        93.3958
           2643           2643        467.857          467.5        93.3944
           2644           2644        468.026        467.667        93.3921
           2645           2645        468.189        467.833        93.3906
           2646           2646        468.359            468        93.3895
           2647           2647        468.527        468.167        93.3885
           2648           2648        468.693        468.333        93.3883
           2649           2649         468.86          468.5         93.387
           2650           2650        469.026        468.667        93.3855
           2651           2651        469.195        468.833         93.384
           2652           2652        469.364            469        93.3821
           2653           2653        469.532        469.167        93.3806
           2654           2654        469.699        469.333        93.3794
           2655           2655        469.864          469.5        93.3783
           2656           2656        470.033        469.667        93.3778
           2657           2657        470.202        469.833        93.3772
           2658           2658        470.371            470        93.3767
           2659           2659        470.536        470.167        93.3763
           2660           2660        470.705        470.333        93.3751
           2661           2661        470.872          470.5        93.3737
           2662           2662        471.039        470.667        93.3722
           2663           2663        471.206        470.833        93.3709
           2664           2664        471.375            471        93.3685
           2665           2665        471.542        471.167        93.3671
           2666           2666        471.709        471.333         93.366
           2667           2667        471.874          471.5         93.365
           2668           2668        472.041        471.667        93.3648
           2669           2669        472.208        471.833        93.3635
           2670           2670        472.374            472         93.362
           2671           2671        472.544        472.167        93.3605
           2672           2672        472.711        472.333        93.3585
           2673           2673        472.877          472.5        93.3571
           2674           2674        473.048        472.667        93.3558
           2675           2675        473.212        472.833        93.3547
           2676           2676        473.381            473        93.3543
           2677           2677        473.548        473.167        93.3537
           2678           2678        473.716        473.333        93.3532
           2679           2679        473.884          473.5        93.3528
           2680           2680        474.049        473.667        93.3525
           2681           2681         474.22        473.833        93.3514
           2682           2682        474.386            474          93.35
           2683           2683        474.553        474.167        93.3486
           2684           2684        474.715        474.333        93.3467
           2685           2685        474.886          474.5        93.3453
           2686           2686        475.055        474.667        93.3441
           2687           2687        475.221        474.833         93.343
           2688           2688        475.386            475        93.3425
           2689           2689        475.554        475.167        93.3416
           2690           2690        475.721        475.333          93.34
           2691           2691        475.889          475.5        93.3384
           2692           2692        476.063        475.667        93.3368
           2693           2693        476.223        475.833        93.3353
           2694           2694        476.389            476         93.334
           2695           2695        476.555        476.167        93.3327
           2696           2696        476.723        476.333        93.3316
           2697           2697        476.892          476.5        93.3307
           2698           2698        477.059        476.667        93.3297
           2699           2699        477.227        476.833        93.3281
           2700           2700        477.395            477        93.3268
           2701           2701         477.56        477.167        93.3253
           2702           2702        477.726        477.333        93.3238
           2703           2703        477.894          477.5        93.3224
           2704           2704        478.063        477.667        93.3207
           2705           2705        478.228        477.833        93.3195
           2706           2706        478.394            478        93.3186
           2707           2707        478.566        478.167        93.3178
           2708           2708        478.731        478.333        93.3179
           2709           2709          478.9          478.5        93.3174
           2710           2710        479.064        478.667        93.3161
           2711           2711        479.231        478.833        93.3147
           2712           2712        479.398            479        93.3131
           2713           2713        479.567        479.167        93.3117
           2714           2714        479.736        479.333        93.3104
           2715           2715        479.901          479.5        93.3091
           2716           2716        480.066        479.667        93.3081
           2717           2717        480.235        479.833        93.3072
           2718           2718        480.402            480        93.3062
           2719           2719        480.573        480.167        93.3046
           2720           2720         480.74        480.333        93.3033
           2721           2721        480.903          480.5        93.3018
           2722           2722        481.069        480.667        93.3003
           2723           2723         481.24        480.833        93.2989
           2724           2724        481.407            481        93.2972
           2725           2725        481.573        481.167         93.296
           2726           2726         481.74        481.333        93.2951
           2727           2727         481.91          481.5        93.2943
           2728           2728        482.076        481.667        93.2944
           2729           2729        482.244        481.833        93.2942
           2730           2730        482.412            482         93.294
           2731           2731        482.582        482.167        93.2938
           2732           2732        482.747        482.333        93.2925
           2733           2733        482.915          482.5        93.2912
           2734           2734        483.081        482.667        93.2899
           2735           2735        483.247        482.833        93.2885
           2736           2736        483.417            483        93.2862
           2737           2737        483.584        483.167        93.2847
           2738           2738         483.75        483.333        93.2837
           2739           2739        483.915          483.5        93.2827
           2740           2740        484.084        483.667        93.2828
           2741           2741         484.25        483.833        93.2822
           2742           2742        484.419            484        93.2809
           2743           2743        484.583        484.167        93.2794
           2744           2744        484.748        484.333        93.2778
           2745           2745        484.917          484.5        93.2764
           2746           2746        485.083        484.667        93.2751
           2747           2747        485.252        484.833        93.2739
           2748           2748        485.417            485        93.2728
           2749           2749        485.588        485.167        93.2719
           2750           2750        485.756        485.333        93.2712
           2751           2751        485.923          485.5        93.2706
           2752           2752        486.089        485.667        93.2694
           2753           2753        486.258        485.833        93.2679
           2754           2754        486.425            486        93.2665
           2755           2755        486.591        486.167         93.265
           2756           2756         486.76        486.333        93.2627
           2757           2757        486.926          486.5        93.2613
           2758           2758        487.095        486.667        93.2602
           2759           2759        487.262        486.833        93.2592
           2760           2760        487.429            487        93.2593
           2761           2761        487.594        487.167        93.2587
           2762           2762        487.762        487.333        93.2574
           2763           2763        487.931          487.5        93.2559
           2764           2764        488.099        487.667        93.2543
           2765           2765        488.263        487.833        93.2529
           2766           2766        488.429            488        93.2516
           2767           2767        488.595        488.167        93.2503
           2768           2768        488.762        488.333        93.2493
           2769           2769        488.927          488.5        93.2484
           2770           2770        489.101        488.667        93.2477
           2771           2771        489.267        488.833        93.2471
           2772           2772        489.435            489        93.2459
           2773           2773          489.6        489.167        93.2444
           2774           2774        489.769        489.333         93.243
           2775           2775        489.935          489.5        93.2415
           2776           2776        490.105        489.667        93.2392
           2777           2777        490.269        489.833        93.2377
           2778           2778        490.437            490        93.2366
           2779           2779        490.604        490.167        93.2357
           2780           2780        490.771        490.333        93.2358
           2781           2781        490.939          490.5        93.2355
           2782           2782        491.104        490.667        93.2349
           2783           2783        491.273        490.833        93.2337
           2784           2784        491.442            491        93.2323
           2785           2785        491.605        491.167        93.2309
           2786           2786        491.772        491.333        93.2296
           2787           2787         491.94          491.5        93.2283
           2788           2788        492.106        491.667        93.2266
           2789           2789        492.273        491.833        93.2254
           2790           2790        492.443            492        93.2245
           2791           2791        492.612        492.167        93.2237
           2792           2792         492.78        492.333        93.2238
           2793           2793        492.945          492.5        93.2236
           2794           2794        493.113        492.667        93.2231
           2795           2795        493.283        492.833        93.2219
           2796           2796        493.449            493        93.2205
           2797           2797        493.614        493.167        93.2192
           2798           2798        493.782        493.333        93.2178
           2799           2799        493.952          493.5        93.2165
           2800           2800        494.118        493.667        93.2148
           2801           2801        494.284        493.833        93.2137
           2802           2802         494.45            494        93.2128
           2803           2803        494.618        494.167         93.212
           2804           2804        494.785        494.333        93.2118
           2805           2805        494.952          494.5        93.2105
           2806           2806        495.122        494.667         93.209
           2807           2807        495.289        494.833        93.2076
           2808           2808        495.456            495        93.2056
           2809           2809        495.625        495.167        93.2042
           2810           2810        495.791        495.333        93.2029
           2811           2811        495.959          495.5        93.2018
           2812           2812        496.129        495.667        93.2014
           2813           2813        496.296        495.833        93.2008
           2814           2814        496.465            496        93.2003
           2815           2815        496.628        496.167        93.1999
           2816           2816        496.793        496.333        93.1987
           2817           2817        496.962          496.5        93.1973
           2818           2818        497.132        496.667        93.1958
           2819           2819        497.299        496.833        93.1945
           2820           2820        497.469            497        93.1921
           2821           2821        497.637        497.167        93.1907
           2822           2822        497.801        497.333        93.1896
           2823           2823        497.968          497.5        93.1886
           2824           2824        498.134        497.667        93.1887
           2825           2825        498.301        497.833        93.1881
           2826           2826        498.468            498        93.1868
           2827           2827        498.638        498.167        93.1854
           2828           2828        498.804        498.333        93.1838
           2829           2829        498.975          498.5        93.1823
           2830           2830        499.142        498.667         93.181
           2831           2831        499.308        498.833        93.1798
           2832           2832        499.474            499        93.1787
           2833           2833        499.639        499.167        93.1778
           2834           2834        499.808        499.333        93.1771
           2835           2835        499.979          499.5        93.1765
           2836           2836        500.149        499.667        93.1763
           2837           2837        500.316        499.833        93.1751
           2838           2838        500.478            500        93.1737
           2839           2839         500.65        500.167        93.1723
           2840           2840        500.818        500.333        93.1703
           2841           2841        500.982          500.5        93.1689
           2842           2842        501.152        500.667        93.1677
           2843           2843        501.319        500.833        93.1666
           2844           2844        501.488            501        93.1661
           2845           2845        501.655        501.167        93.1655
           2846           2846         501.82        501.333         93.165
           2847           2847         501.99          501.5        93.1646
           2848           2848        502.157        501.667        93.1634
           2849           2849        502.325        501.833         93.162
           2850           2850         502.49            502        93.1606
           2851           2851        502.659        502.167        93.1592
           2852           2852        502.826        502.333        93.1568
           2853           2853        502.993          502.5        93.1554
           2854           2854        503.159        502.667        93.1543
           2855           2855        503.324        502.833        93.1533
           2856           2856        503.491            503        93.1531
           2857           2857         503.66        503.167        93.1518
           2858           2858        503.827        503.333        93.1503
           2859           2859        503.996          503.5        93.1488
           2860           2860        504.163        503.667        93.1469
           2861           2861         504.33        503.833        93.1454
           2862           2862        504.496            504        93.1441
           2863           2863        504.662        504.167         93.143
           2864           2864        504.833        504.333        93.1426
           2865           2865        504.998          504.5         93.142
           2866           2866        505.168        504.667        93.1415
           2867           2867        505.334        504.833        93.1411
           2868           2868        505.504            505        93.1399
           2869           2869        505.671        505.167        93.1385
           2870           2870        505.838        505.333         93.137
           2871           2871        506.005          505.5        93.1357
           2872           2872        506.175        505.667        93.1333
           2873           2873         506.34        505.833        93.1319
           2874           2874        506.505            506        93.1308
           2875           2875        506.674        506.167        93.1298
           2876           2876        506.837        506.333          93.13
           2877           2877         507.01          506.5        93.1297
           2878           2878        507.178        506.667        93.1294
           2879           2879        507.346        506.833        93.1292
           2880           2880        507.513            507        93.1279
           2881           2881         507.68        507.167        93.1266
           2882           2882        507.847        507.333        93.1252
           2883           2883        508.016          507.5        93.1239
           2884           2884        508.182        507.667        93.1215
           2885           2885        508.347        507.833        93.1201
           2886           2886        508.515            508         93.119
           2887           2887        508.685        508.167        93.1181
           2888           2888         508.85        508.333        93.1182
           2889           2889        509.019          508.5        93.1176
           2890           2890        509.187        508.667        93.1162
           2891           2891        509.352        508.833        93.1148
           2892           2892         509.52            509        93.1132
           2893           2893        509.688        509.167        93.1118
           2894           2894        509.856        509.333        93.1104
           2895           2895        510.025          509.5        93.1092
           2896           2896        510.192        509.667        93.1081
           2897           2897        510.359        509.833        93.1073
           2898           2898        510.527            510        93.1066
           2899           2899        510.698        510.167         93.106
           2900           2900        510.863        510.333        93.1048
           2901           2901         511.03          510.5        93.1033
           2902           2902        511.196        510.667        93.1018
           2903           2903        511.364        510.833        93.1004
           2904           2904        511.534            511        93.0981
           2905           2905        511.698        511.167        93.0966
           2906           2906        511.866        511.333        93.0955
           2907           2907        512.034          511.5        93.0945
           2908           2908          512.2        511.667        93.0947
           2909           2909        512.373        511.833        93.0944
           2910           2910        512.539            512        93.0941
           2911           2911        512.706        512.167        93.0939
           2912           2912        512.873        512.333        93.0927
           2913           2913        513.039          512.5        93.0913
           2914           2914        513.208        512.667        93.0899
           2915           2915        513.375        512.833        93.0886
           2916           2916        513.541            513        93.0863
           2917           2917        513.709        513.167        93.0848
           2918           2918        513.877        513.333        93.0837
           2919           2919        514.045          513.5        93.0828
           2920           2920         514.21        513.667        93.0826
           2921           2921        514.377        513.833        93.0812
           2922           2922        514.544            514        93.0797
           2923           2923        514.712        514.167        93.0782
           2924           2924        514.879        514.333        93.0763
           2925           2925        515.046          514.5        93.0748
           2926           2926        515.211        514.667        93.0736
           2927           2927         515.38        514.833        93.0725
           2928           2928        515.548            515         93.072
           2929           2929        515.714        515.167        93.0714
           2930           2930        515.884        515.333        93.0709
           2931           2931        516.049          515.5        93.0705
           2932           2932        516.216        515.667        93.0693
           2933           2933        516.385        515.833        93.0679
           2934           2934        516.551            516        93.0665
           2935           2935        516.718        516.167        93.0651
           2936           2936        516.884        516.333        93.0628
           2937           2937        517.052          516.5        93.0613
           2938           2938        517.226        516.667        93.0602
           2939           2939         517.39        516.833        93.0593
           2940           2940        517.556            517        93.0591
           2941           2941        517.723        517.167        93.0577
           2942           2942         517.89        517.333        93.0562
           2943           2943        518.057          517.5        93.0547
           2944           2944        518.221        517.667        93.0528
           2945           2945        518.391        517.833        93.0513
           2946           2946         518.56            518        93.0501
           2947           2947        518.726        518.167         93.049
           2948           2948        518.894        518.333        93.0485
           2949           2949        519.063          518.5        93.0479
           2950           2950        519.229        518.667        93.0474
           2951           2951        519.397        518.833         93.047
           2952           2952         519.57            519        93.0468
           2953           2953        519.732        519.167        93.0456
           2954           2954        519.901        519.333        93.0443
           2955           2955        520.069          519.5        93.0429
           2956           2956        520.237        519.667        93.0409
           2957           2957        520.406        519.833        93.0395
           2958           2958        520.572            520        93.0383
           2959           2959        520.739        520.167        93.0372
           2960           2960        520.906        520.333        93.0367
           2961           2961        521.075          520.5        93.0361
           2962           2962        521.242        520.667        93.0357
           2963           2963        521.411        520.833        93.0353
           2964           2964        521.575            521         93.034
           2965           2965        521.744        521.167        93.0326
           2966           2966        521.911        521.333        93.0312
           2967           2967        522.078          521.5        93.0298
           2968           2968        522.245        521.667        93.0275
           2969           2969         522.41        521.833         93.026
           2970           2970        522.581            522        93.0249
           2971           2971        522.748        522.167         93.024
           2972           2972        522.916        522.333        93.0241
           2973           2973        523.084          522.5        93.0238
           2974           2974        523.254        522.667        93.0236
           2975           2975         523.42        522.833        93.0233
           2976           2976        523.587            523        93.0221
           2977           2977        523.756        523.167        93.0207
           2978           2978        523.921        523.333        93.0194
           2979           2979        524.086          523.5         93.018
           2980           2980        524.254        523.667        93.0157
           2981           2981         524.42        523.833        93.0143
           2982           2982        524.589            524        93.0132
           2983           2983        524.755        524.167        93.0122
           2984           2984        524.924        524.333         93.012
           2985           2985        525.094          524.5        93.0107
           2986           2986        525.261        524.667        93.0092
           2987           2987         525.43        524.833        93.0077
           2988           2988        525.591            525        93.0057
           2989           2989        525.761        525.167        93.0043
           2990           2990        525.925        525.333         93.003
           2991           2991        526.095          525.5        93.0019
           2992           2992        526.264        525.667        93.0014
           2993           2993        526.428        525.833        93.0005
           2994           2994        526.599            526         92.999
           2995           2995        526.767        526.167        92.9974
           2996           2996        526.937        526.333        92.9958
           2997           2997          527.1          526.5        92.9943
           2998           2998        527.267        526.667        92.9929
           2999           2999        527.435        526.833        92.9916
           3000           3000        527.605            527        92.9906
           3001           3001        527.771        527.167        92.9897
           3002           3002        527.935        527.333         92.989
           3003           3003        528.104          527.5        92.9884
           3004           3004        528.278        527.667        92.9882
           3005           3005        528.445        527.833        92.9869
           3006           3006        528.609            528        92.9855
           3007           3007        528.775        528.167        92.9841
           3008           3008        528.944        528.333        92.9822
           3009           3009        529.112          528.5        92.9807
           3010           3010        529.281        528.667        92.9795
           3011           3011        529.451        528.833        92.9784
           3012           3012        529.616            529        92.9776
           3013           3013        529.785        529.167         92.976
           3014           3014        529.952        529.333        92.9742
           3015           3015        530.121          529.5        92.9725
           3016           3016        530.292        529.667        92.9706
           3017           3017         530.46        529.833        92.9691
           3018           3018        530.625            530        92.9678
           3019           3019        530.794        530.167        92.9667
           3020           3020        530.963        530.333        92.9662
           3021           3021        531.128          530.5        92.9653
           3022           3022        531.293        530.667        92.9637
           3023           3023        531.465        530.833        92.9621
           3024           3024        531.634            531        92.9605
           3025           3025        531.802        531.167         92.959
           3026           3026        531.969        531.333        92.9576
           3027           3027        532.137          531.5        92.9563
           3028           3028        532.305        531.667        92.9553
           3029           3029        532.471        531.833        92.9544
           3030           3030        532.638            532        92.9537
           3031           3031        532.808        532.167        92.9531
           3032           3032        532.976        532.333        92.9519
           3033           3033        533.142          532.5        92.9504
           3034           3034        533.311        532.667        92.9489
           3035           3035        533.482        532.833        92.9475
           3036           3036        533.648            533        92.9452
           3037           3037        533.818        533.167        92.9437
           3038           3038        533.985        533.333        92.9426
           3039           3039        534.152          533.5        92.9417
           3040           3040        534.319        533.667        92.9418
           3041           3041        534.487        533.833        92.9412
           3042           3042        534.657            534        92.9398
           3043           3043        534.827        534.167        92.9384
           3044           3044        534.997        534.333        92.9368
           3045           3045        535.164          534.5        92.9354
           3046           3046         535.33        534.667         92.934
           3047           3047        535.497        534.833        92.9328
           3048           3048        535.661            535        92.9317
           3049           3049        535.832        535.167        92.9309
           3050           3050        536.001        535.333        92.9302
           3051           3051        536.169          535.5        92.9296
           3052           3052        536.338        535.667        92.9284
           3053           3053        536.507        535.833        92.9269
           3054           3054        536.673            536        92.9254
           3055           3055        536.841        536.167         92.924
           3056           3056         537.01        536.333        92.9217
           3057           3057        537.178          536.5        92.9202
           3058           3058        537.346        536.667        92.9191
           3059           3059        537.515        536.833        92.9181
           3060           3060        537.683            537         92.917
           3061           3061        537.848        537.167        92.9154
           3062           3062         538.02        537.333        92.9138
           3063           3063        538.188          537.5        92.9123
           3064           3064        538.357        537.667          92.91
           3065           3065        538.523        537.833        92.9085
           3066           3066        538.691            538        92.9074
           3067           3067        538.861        538.167        92.9064
           3068           3068        539.031        538.333        92.9062
           3069           3069        539.198          538.5        92.9048
           3070           3070        539.365        538.667        92.9033
           3071           3071        539.532        538.833        92.9018
           3072           3072          539.7            539        92.8999
           3073           3073        539.869        539.167        92.8984
           3074           3074        540.038        539.333        92.8972
           3075           3075        540.204          539.5        92.8961
           3076           3076        540.371        539.667        92.8956
           3077           3077        540.541        539.833        92.8947
           3078           3078        540.708            540        92.8932
           3079           3079        540.879        540.167        92.8915
           3080           3080        541.046        540.333        92.8899
           3081           3081        541.214          540.5        92.8884
           3082           3082        541.376        540.667        92.8871
           3083           3083        541.546        540.833        92.8858
           3084           3084        541.715            541        92.8847
           3085           3085        541.883        541.167        92.8838
           3086           3086        542.053        541.333        92.8828
           3087           3087         542.22          541.5        92.8812
           3088           3088        542.386        541.667        92.8799
           3089           3089        542.552        541.833        92.8784
           3090           3090        542.722            542        92.8769
           3091           3091         542.89        542.167        92.8755
           3092           3092         543.06        542.333        92.8738
           3093           3093        543.228          542.5        92.8727
           3094           3094        543.394        542.667        92.8714
           3095           3095        543.561        542.833        92.8696
           3096           3096         543.73            543        92.8683
           3097           3097        543.899        543.167        92.8667
           3098           3098        544.067        543.333        92.8652
           3099           3099        544.234          543.5        92.8638
           3100           3100          544.4        543.667        92.8621
           3101           3101        544.566        543.833        92.8609
           3102           3102        544.732            544          92.86
           3103           3103        544.902        544.167        92.8592
           3104           3104        545.069        544.333         92.858
           3105           3105        545.237          544.5        92.8565
           3106           3106        545.408        544.667        92.8549
           3107           3107        545.573        544.833        92.8534
           3108           3108        545.741            545        92.8511
           3109           3109        545.907        545.167        92.8497
           3110           3110        546.075        545.333        92.8486
           3111           3111        546.246          545.5        92.8476
           3112           3112        546.414        545.667        92.8464
           3113           3113        546.582        545.833        92.8448
           3114           3114        546.747            546        92.8432
           3115           3115        546.915        546.167        92.8417
           3116           3116        547.083        546.333        92.8394
           3117           3117        547.247          546.5        92.8379
           3118           3118        547.412        546.667        92.8368
           3119           3119        547.581        546.833        92.8358
           3120           3120         547.75            547        92.8347
           3121           3121        547.918        547.167        92.8331
           3122           3122        548.086        547.333        92.8315
           3123           3123        548.254          547.5        92.8299
           3124           3124        548.421        547.667        92.8277
           3125           3125        548.585        547.833        92.8262
           3126           3126         548.75            548         92.825
           3127           3127        548.923        548.167        92.8241
           3128           3128        549.091        548.333        92.8229
           3129           3129        549.258          548.5        92.8213
           3130           3130        549.426        548.667        92.8197
           3131           3131        549.593        548.833        92.8182
           3132           3132        549.757            549        92.8159
           3133           3133        549.924        549.167        92.8144
           3134           3134         550.09        549.333        92.8133
           3135           3135        550.258          549.5        92.8123
           3136           3136        550.422        549.667        92.8111
           3137           3137        550.589        549.833        92.8095
           3138           3138         550.76            550         92.808
           3139           3139        550.928        550.167        92.8064
           3140           3140        551.095        550.333        92.8041
           3141           3141         551.26          550.5        92.8027
           3142           3142        551.426        550.667        92.8015
           3143           3143        551.597        550.833        92.8005
           3144           3144        551.764            551        92.8004
           3145           3145        551.932        551.167         92.799
           3146           3146        552.097        551.333        92.7975
           3147           3147        552.265          551.5         92.796
           3148           3148        552.436        551.667        92.7941
           3149           3149        552.602        551.833        92.7926
           3150           3150        552.765            552        92.7913
           3151           3151        552.931        552.167        92.7902
           3152           3152          553.1        552.333        92.7885
           3153           3153        553.269          552.5        92.7866
           3154           3154        553.435        552.667        92.7848
           3155           3155        553.604        552.833        92.7831
           3156           3156        553.772            553        92.7808
           3157           3157        553.935        553.167        92.7793
           3158           3158        554.103        553.333        92.7777
           3159           3159        554.266          553.5        92.7757
           3160           3160        554.433        553.667        92.7744
           3161           3161          554.6        553.833        92.7728
           3162           3162        554.763            554        92.7712
           3163           3163        554.935        554.167        92.7697
           3164           3164          555.1        554.333        92.7681
           3165           3165        555.268          554.5        92.7665
           3166           3166        555.435        554.667        92.7645
           3167           3167        555.598        554.833        92.7625
           3168           3168        555.764            555        92.7609
           3169           3169        555.932        555.167        92.7593
           3170           3170        556.098        555.333        92.7578
           3171           3171        556.266          555.5        92.7565
           3172           3172        556.431        555.667        92.7554
           3173           3173        556.595        555.833        92.7542
           3174           3174        556.762            556        92.7524
           3175           3175        556.925        556.167        92.7506
           3176           3176        557.095        556.333         92.749
           3177           3177        557.261          556.5        92.7475
           3178           3178        557.433        556.667         92.746
           3179           3179        557.598        556.833        92.7447
           3180           3180        557.766            557        92.7423
           3181           3181         557.93        557.167        92.7401
           3182           3182        558.096        557.333        92.7381
           3183           3183        558.262          557.5        92.7362
           3184           3184        558.432        557.667        92.7339
           3185           3185        558.597        557.833        92.7323
           3186           3186        558.766            558        92.7308
           3187           3187        558.932        558.167        92.7287
           3188           3188        559.097        558.333        92.7274
           3189           3189        559.266          558.5        92.7258
           3190           3190        559.432        558.667        92.7242
           3191           3191        559.597        558.833        92.7227
           3192           3192        559.762            559         92.721
           3193           3193        559.929        559.167        92.7198
           3194           3194        560.097        559.333        92.7186
           3195           3195        560.264          559.5        92.7168
           3196           3196        560.428        559.667        92.7154
           3197           3197        560.594        559.833        92.7139
           3198           3198         560.76            560        92.7123
           3199           3199        560.929        560.167        92.7109
           3200           3200        561.097        560.333        92.7089
           3201           3201        561.263          560.5        92.7066
           3202           3202        561.429        560.667        92.7045
           3203           3203        561.593        560.833        92.7024
           3204           3204        561.758            561        92.7005
           3205           3205        561.924        561.167        92.6989
           3206           3206        562.089        561.333        92.6975
           3207           3207         562.26          561.5        92.6962
           3208           3208        562.428        561.667        92.6945
           3209           3209        562.591        561.833        92.6926
           3210           3210        562.759            562        92.6907
           3211           3211        562.928        562.167         92.689
           3212           3212        563.092        562.333        92.6867
           3213           3213        563.258          562.5        92.6849
           3214           3214        563.427        562.667        92.6826
           3215           3215        563.595        562.833        92.6803
           3216           3216         563.76            563        92.6788
           3217           3217        563.925        563.167        92.6771
           3218           3218         564.09        563.333        92.6756
           3219           3219        564.258          563.5        92.6742
           3220           3220        564.428        563.667        92.6728
           3221           3221        564.594        563.833        92.6708
           3222           3222        564.759            564        92.6689
           3223           3223         564.92        564.167        92.6669
           3224           3224        565.087        564.333        92.6651
           3225           3225        565.255          564.5        92.6635
           3226           3226        565.424        564.667        92.6621
           3227           3227        565.591        564.833        92.6609
           3228           3228        565.753            565        92.6592
           3229           3229        565.919        565.167        92.6573
           3230           3230        566.084        565.333        92.6554
           3231           3231        566.249          565.5        92.6537
           3232           3232        566.418        565.667        92.6514
           3233           3233        566.583        565.833        92.6496
           3234           3234        566.752            566        92.6473
           3235           3235         566.92        566.167        92.6451
           3236           3236        567.084        566.333        92.6435
           3237           3237        567.252          566.5        92.6419
           3238           3238        567.419        566.667        92.6403
           3239           3239        567.583        566.833        92.6389
           3240           3240        567.751            567        92.6375
           3241           3241        567.914        567.167        92.6356
           3242           3242        568.082        567.333        92.6336
           3243           3243        568.249          567.5        92.6317
           3244           3244        568.415        567.667        92.6298
           3245           3245        568.586        567.833        92.6279
           3246           3246        568.752            568        92.6255
           3247           3247        568.922        568.167         92.623
           3248           3248        569.086        568.333        92.6209
           3249           3249        569.252          568.5        92.6189
           3250           3250        569.419        568.667        92.6171
           3251           3251        569.587        568.833        92.6155
           3252           3252        569.753            569        92.6132
           3253           3253        569.919        569.167        92.6109
           3254           3254         570.09        569.333        92.6088
           3255           3255        570.258          569.5        92.6068
           3256           3256        570.425        569.667        92.6046
           3257           3257         570.59        569.833        92.6027
           3258           3258        570.759            570        92.6003
           3259           3259        570.927        570.167         92.598
           3260           3260        571.093        570.333        92.5965
           3261           3261        571.258          570.5        92.5948
           3262           3262        571.426        570.667        92.5933
           3263           3263        571.592        570.833        92.5918
           3264           3264        571.762            571        92.5895
           3265           3265        571.929        571.167        92.5873
           3266           3266        572.097        571.333        92.5852
           3267           3267         572.26          571.5        92.5833
           3268           3268        572.428        571.667        92.5811
           3269           3269        572.597        571.833        92.5791
           3270           3270        572.763            572        92.5768
           3271           3271        572.929        572.167        92.5745
           3272           3272        573.097        572.333         92.573
           3273           3273        573.264          572.5        92.5713
           3274           3274        573.431        572.667        92.5698
           3275           3275        573.601        572.833        92.5683
           3276           3276        573.769            573         92.566
           3277           3277        573.937        573.167        92.5638
           3278           3278        574.103        573.333        92.5617
           3279           3279        574.269          573.5        92.5598
           3280           3280        574.434        573.667        92.5575
           3281           3281        574.602        573.833        92.5556
           3282           3282        574.774            574        92.5533
           3283           3283        574.941        574.167         92.551
           3284           3284        575.108        574.333        92.5495
           3285           3285        575.274          574.5        92.5478
           3286           3286         575.44        574.667        92.5459
           3287           3287        575.608        574.833        92.5435
           3288           3288        575.775            575         92.541
           3289           3289        575.943        575.167        92.5388
           3290           3290        576.109        575.333        92.5367
           3291           3291        576.278          575.5        92.5348
           3292           3292        576.443        575.667        92.5329
           3293           3293        576.613        575.833        92.5305
           3294           3294         576.78            576        92.5282
           3295           3295        576.949        576.167         92.526
           3296           3296        577.116        576.333        92.5242
           3297           3297        577.281          576.5        92.5222
           3298           3298        577.445        576.667        92.5197
           3299           3299        577.613        576.833        92.5172
           3300           3300         577.78            577        92.5151
           3301           3301        577.948        577.167        92.5131
           3302           3302        578.116        577.333        92.5113
           3303           3303        578.282          577.5        92.5097
           3304           3304        578.448        577.667        92.5074
           3305           3305        578.615        577.833        92.5051
           3306           3306        578.779            578         92.503
           3307           3307        578.947        578.167         92.501
           3308           3308        579.117        578.333        92.4975
           3309           3309        579.281          578.5        92.4946
           3310           3310        579.448        578.667         92.492
           3311           3311        579.615        578.833        92.4896
           3312           3312        579.786            579        92.4871
           3313           3313        579.952        579.167        92.4843
           3314           3314        580.119        579.333        92.4816
           3315           3315        580.285          579.5        92.4792
           3316           3316        580.452        579.667        92.4774
           3317           3317        580.619        579.833        92.4756
           3318           3318        580.783            580        92.4738
           3319           3319        580.951        580.167        92.4715
           3320           3320        581.117        580.333        92.4696
           3321           3321        581.285          580.5        92.4677
           3322           3322        581.453        580.667        92.4655
           3323           3323        581.623        580.833        92.4628
           3324           3324        581.794            581        92.4597
           3325           3325        581.957        581.167        92.4571
           3326           3326        582.121        581.333        92.4548
           3327           3327        582.286          581.5        92.4527
           3328           3328        582.455        581.667        92.4498
           3329           3329        582.624        581.833        92.4471
           3330           3330        582.791            582        92.4447
           3331           3331        582.957        582.167        92.4424
           3332           3332        583.126        582.333        92.4402
           3333           3333        583.294          582.5        92.4382
           3334           3334        583.462        582.667        92.4358
           3335           3335        583.628        582.833        92.4334
           3336           3336        583.796            583        92.4319
           3337           3337        583.962        583.167        92.4302
           3338           3338        584.133        583.333        92.4283
           3339           3339        584.297          583.5        92.4259
           3340           3340        584.462        583.667        92.4234
           3341           3341        584.629        583.833        92.4212
           3342           3342        584.796            584        92.4191
           3343           3343        584.968        584.167        92.4172
           3344           3344        585.132        584.333        92.4143
           3345           3345        585.298          584.5        92.4117
           3346           3346        585.464        584.667        92.4093
           3347           3347         585.63        584.833        92.4071
           3348           3348        585.797            585        92.4036
           3349           3349        585.966        585.167        92.4006
           3350           3350        586.136        585.333         92.398
           3351           3351        586.299          585.5        92.3955
           3352           3352        586.464        585.667         92.393
           3353           3353        586.633        585.833        92.3902
           3354           3354        586.803            586        92.3876
           3355           3355         586.97        586.167        92.3851
           3356           3356        587.133        586.333        92.3833
           3357           3357        587.304          586.5        92.3812
           3358           3358        587.474        586.667        92.3787
           3359           3359        587.643        586.833        92.3761
           3360           3360         587.81            587         92.374
           3361           3361        587.975        587.167         92.372
           3362           3362        588.139        587.333        92.3699
           3363           3363         588.31          587.5        92.3673
           3364           3364        588.477        587.667        92.3648
           3365           3365        588.643        587.833        92.3625
           3366           3366        588.811            588        92.3601
           3367           3367        588.979        588.167        92.3571
           3368           3368        589.146        588.333        92.3541
           3369           3369        589.314          588.5        92.3514
           3370           3370        589.483        588.667        92.3491
           3371           3371        589.648        588.833        92.3469
           3372           3372        589.818            589         92.344
           3373           3373        589.987        589.167        92.3413
           3374           3374        590.153        589.333        92.3388
           3375           3375        590.318          589.5        92.3366
           3376           3376         590.49        589.667        92.3331
           3377           3377        590.659        589.833        92.3301
           3378           3378        590.826            590        92.3274
           3379           3379        590.994        590.167         92.325
           3380           3380        591.157        590.333        92.3225
           3381           3381        591.323          590.5        92.3197
           3382           3382        591.492        590.667         92.317
           3383           3383        591.663        590.833        92.3145
           3384           3384        591.833            591        92.3127
           3385           3385            592        591.167        92.3107
           3386           3386        592.168        591.333        92.3081
           3387           3387        592.335          591.5        92.3055
           3388           3388        592.502        591.667        92.3035
           3389           3389        592.669        591.833        92.3015
           3390           3390        592.838            592        92.2993
           3391           3391        593.004        592.167        92.2967
           3392           3392        593.175        592.333        92.2943
           3393           3393        593.343          592.5        92.2919
           3394           3394        593.512        592.667        92.2898
           3395           3395        593.679        592.833        92.2879
           3396           3396        593.845            593         92.285
           3397           3397        594.017        593.167        92.2823
           3398           3398        594.185        593.333          92.28
           3399           3399         594.35          593.5        92.2777
           3400           3400        594.513        593.667        92.2742
           3401           3401        594.684        593.833        92.2712
           3402           3402        594.852            594        92.2686
           3403           3403        595.018        594.167        92.2662
           3404           3404        595.188        594.333        92.2637
           3405           3405        595.355          594.5        92.2608
           3406           3406        595.522        594.667        92.2582
           3407           3407        595.694        594.833        92.2557
           3408           3408        595.863            595        92.2539
           3409           3409        596.028        595.167        92.2519
           3410           3410        596.194        595.333        92.2493
           3411           3411        596.362          595.5        92.2467
           3412           3412        596.531        595.667        92.2447
           3413           3413          596.7        595.833        92.2426
           3414           3414        596.867            596        92.2405
           3415           3415        597.035        596.167        92.2379
           3416           3416        597.202        596.333        92.2355
           3417           3417         597.37          596.5        92.2331
           3418           3418        597.537        596.667         92.231
           3419           3419        597.708        596.833        92.2291
           3420           3420        597.876            597        92.2271
           3421           3421        598.045        597.167        92.2248
           3422           3422        598.213        597.333        92.2225
           3423           3423        598.378          597.5        92.2203
           3424           3424        598.544        597.667        92.2181
           3425           3425        598.711        597.833        92.2154
           3426           3426        598.878            598        92.2127
           3427           3427        599.043        598.167        92.2101
           3428           3428        599.212        598.333        92.2074
           3429           3429         599.38          598.5        92.2043
           3430           3430        599.544        598.667        92.2013
           3431           3431        599.711        598.833        92.1985
           3432           3432         599.88            599        92.1958
           3433           3433        600.047        599.167        92.1927
           3434           3434        600.218        599.333        92.1897
           3435           3435        600.384          599.5        92.1868
           3436           3436        600.551        599.667        92.1841
           3437           3437        600.718        599.833        92.1809
           3438           3438        600.881            600        92.1779
           3439           3439        601.053        600.167         92.175
           3440           3440        601.215        600.333        92.1727
           3441           3441        601.382          600.5        92.1702
           3442           3442        601.552        600.667        92.1674
           3443           3443        601.719        600.833        92.1646
           3444           3444        601.886            601        92.1626
           3445           3445        602.056        601.167        92.1605
           3446           3446        602.221        601.333        92.1583
           3447           3447        602.388          601.5        92.1556
           3448           3448        602.555        601.667        92.1532
           3449           3449        602.724        601.833        92.1508
           3450           3450        602.889            602        92.1484
           3451           3451        603.056        602.167        92.1454
           3452           3452        603.223        602.333        92.1424
           3453           3453        603.389          602.5        92.1397
           3454           3454        603.556        602.667         92.137
           3455           3455        603.725        602.833        92.1339
           3456           3456        603.891            603        92.1309
           3457           3457        604.062        603.167        92.1281
           3458           3458        604.228        603.333        92.1257
           3459           3459        604.397          603.5        92.1234
           3460           3460        604.564        603.667        92.1206
           3461           3461        604.729        603.833        92.1179
           3462           3462        604.893            604        92.1154
           3463           3463        605.057        604.167        92.1131
           3464           3464        605.227        604.333        92.1106
           3465           3465        605.397          604.5        92.1079
           3466           3466        605.567        604.667        92.1053
           3467           3467        605.734        604.833        92.1028
           3468           3468        605.902            605        92.1007
           3469           3469        606.067        605.167        92.0979
           3470           3470        606.238        605.333        92.0951
           3471           3471        606.405          605.5        92.0925
           3472           3472        606.572        605.667        92.0901
           3473           3473        606.737        605.833        92.0878
           3474           3474        606.909            606         92.085
           3475           3475        607.078        606.167        92.0823
           3476           3476        607.245        606.333        92.0802
           3477           3477        607.409          606.5        92.0778
           3478           3478        607.575        606.667        92.0749
           3479           3479        607.738        606.833         92.072
           3480           3480        607.911            607        92.0693
           3481           3481        608.078        607.167        92.0669
           3482           3482        608.245        607.333        92.0645
           3483           3483        608.409          607.5        92.0617
           3484           3484        608.581        607.667        92.0593
           3485           3485        608.748        607.833        92.0569
           3486           3486        608.917            608        92.0547
           3487           3487        609.083        608.167        92.0527
           3488           3488        609.248        608.333        92.0498
           3489           3489        609.415          608.5        92.0472
           3490           3490        609.584        608.667        92.0448
           3491           3491        609.752        608.833        92.0425
           3492           3492         609.92            609         92.039
           3493           3493        610.091        609.167         92.036
           3494           3494        610.255        609.333        92.0334
           3495           3495        610.421          609.5         92.031
           3496           3496        610.591        609.667        92.0285
           3497           3497        610.761        609.833        92.0257
           3498           3498         610.93            610         92.023
           3499           3499        611.094        610.167        92.0205
           3500           3500         611.26        610.333        92.0187
           3501           3501         611.43          610.5        92.0167
           3502           3502        611.597        610.667        92.0141
           3503           3503        611.763        610.833        92.0115
           3504           3504        611.929            611        92.0095
           3505           3505        612.096        611.167        92.0071
           3506           3506        612.266        611.333        92.0042
           3507           3507        612.434          611.5        92.0014
           3508           3508        612.604        611.667        91.9987
           3509           3509        612.768        611.833        91.9964
           3510           3510        612.936            612         91.994
           3511           3511        613.103        612.167        91.9911
           3512           3512        613.267        612.333        91.9887
           3513           3513        613.436          612.5        91.9863
           3514           3514        613.605        612.667        91.9838
           3515           3515        613.776        612.833        91.9808
           3516           3516        613.941            613        91.9778
           3517           3517        614.109        613.167        91.9751
           3518           3518        614.274        613.333        91.9727
           3519           3519        614.444          613.5        91.9705
           3520           3520        614.612        613.667        91.9686
           3521           3521         614.78        613.833        91.9662
           3522           3522        614.949            614        91.9638
           3523           3523        615.114        614.167        91.9615
           3524           3524         615.28        614.333        91.9597
           3525           3525         615.45          614.5         91.958
           3526           3526        615.618        614.667        91.9563
           3527           3527        615.786        614.833         91.954
           3528           3528        615.952            615        91.9522
           3529           3529        616.119        615.167        91.9502
           3530           3530        616.287        615.333         91.948
           3531           3531        616.453          615.5        91.9453
           3532           3532        616.622        615.667        91.9423
           3533           3533         616.79        615.833        91.9397
           3534           3534        616.957            616        91.9374
           3535           3535        617.122        616.167        91.9352
           3536           3536        617.294        616.333        91.9333
           3537           3537        617.459          616.5        91.9309
           3538           3538        617.622        616.667        91.9285
           3539           3539        617.793        616.833        91.9263
           3540           3540        617.963            617        91.9244
           3541           3541        618.131        617.167        91.9224
           3542           3542        618.299        617.333        91.9199
           3543           3543        618.465          617.5        91.9174
           3544           3544        618.629        617.667        91.9153
           3545           3545        618.797        617.833         91.913
           3546           3546        618.968            618        91.9101
           3547           3547        619.134        618.167        91.9073
           3548           3548        619.298        618.333        91.9046
           3549           3549        619.467          618.5        91.9023
           3550           3550        619.635        618.667        91.9002
           3551           3551        619.803        618.833        91.8983
           3552           3552        619.967            619        91.8961
           3553           3553        620.132        619.167        91.8937
           3554           3554        620.302        619.333        91.8915
           3555           3555        620.471          619.5        91.8895
           3556           3556        620.634        619.667         91.886
           3557           3557        620.804        619.833         91.883
           3558           3558        620.974            620        91.8805
           3559           3559        621.142        620.167        91.8781
           3560           3560        621.304        620.333        91.8759
           3561           3561        621.472          620.5        91.8738
           3562           3562        621.643        620.667        91.8714
           3563           3563        621.801        620.833        91.8689
           3564           3564         621.97            621        91.8675
           3565           3565        622.139        621.167        91.8658
           3566           3566        622.308        621.333        91.8638
           3567           3567        622.474          621.5        91.8614
           3568           3568        622.643        621.667        91.8589
           3569           3569        622.807        621.833        91.8567
           3570           3570        622.975            622        91.8546
           3571           3571        623.144        622.167        91.8527
           3572           3572        623.308        622.333        91.8498
           3573           3573        623.481          622.5        91.8472
           3574           3574        623.641        622.667        91.8448
           3575           3575        623.803        622.833        91.8426
           3576           3576         623.97            623        91.8404
           3577           3577        624.127        623.167        91.8384
           3578           3578        624.293        623.333         91.836
           3579           3579        624.453          623.5        91.8336
           3580           3580        624.614        623.667        91.8322
           3581           3581        624.786        623.833        91.8305
           3582           3582        624.966            624        91.8285
           3583           3583        625.143        624.167        91.8261
           3584           3584        625.324        624.333        91.8237
           3585           3585        625.491          624.5        91.8214
           3586           3586        625.653        624.667        91.8194
           3587           3587        625.811        624.833        91.8174
           3588           3588        625.971            625        91.8155
           3589           3589        626.125        625.167        91.8131
           3590           3590        626.287        625.333        91.8108
           3591           3591        626.459          625.5        91.8086
           3592           3592        626.634        625.667        91.8068
           3593           3593        626.801        625.833        91.8048
           3594           3594        626.977            626        91.8023
           3595           3595        627.137        626.167        91.7998
           3596           3596        627.305        626.333        91.7977
           3597           3597        627.467          626.5        91.7957
           3598           3598         627.63        626.667        91.7939
           3599           3599        627.801        626.833        91.7923
           3600           3600        627.969            627          91.79
           3601           3601        628.137        627.167        91.7877
           3602           3602        628.306        627.333        91.7856
           3603           3603        628.476          627.5        91.7836
           3604           3604        628.643        627.667        91.7814
           3605           3605        628.804        627.833        91.7795
           3606           3606        628.975            628        91.7771
           3607           3607        629.145        628.167        91.7748
           3608           3608        629.311        628.333        91.7733
           3609           3609        629.477          628.5        91.7716
           3610           3610        629.642        628.667        91.7701
           3611           3611        629.812        628.833        91.7686
           3612           3612        629.978            629        91.7663
           3613           3613        630.147        629.167        91.7641
           3614           3614        630.313        629.333         91.762
           3615           3615        630.482          629.5        91.7601
           3616           3616        630.648        629.667        91.7578
           3617           3617        630.813        629.833        91.7559
           3618           3618        630.982            630        91.7536
           3619           3619         631.15        630.167        91.7513
           3620           3620        631.318        630.333        91.7498
           3621           3621         631.49          630.5        91.7481
           3622           3622        631.658        630.667        91.7465
           3623           3623        631.826        630.833        91.7451
           3624           3624        631.993            631        91.7438
           3625           3625        632.159        631.167        91.7418
           3626           3626        632.324        631.333        91.7398
           3627           3627        632.488          631.5        91.7379
           3628           3628        632.651        631.667         91.736
           3629           3629        632.825        631.833        91.7341
           3630           3630            633            632        91.7317
           3631           3631        633.171        632.167        91.7292
           3632           3632        633.339        632.333        91.7271
           3633           3633         633.51          632.5        91.7251
           3634           3634        633.682        632.667        91.7234
           3635           3635         633.85        632.833        91.7217
           3636           3636        634.017            633        91.7204
           3637           3637         634.18        633.167        91.7184
           3638           3638        634.345        633.333        91.7163
           3639           3639        634.513          633.5        91.7144
           3640           3640         634.68        633.667        91.7125
           3641           3641        634.849        633.833        91.7109
           3642           3642        635.021            634        91.7095
           3643           3643        635.194        634.167        91.7083
           3644           3644         635.36        634.333        91.7066
           3645           3645        635.524          634.5        91.7047
           3646           3646        635.689        634.667        91.7029
           3647           3647        635.857        634.833        91.7011
           3648           3648        636.025            635        91.6985
           3649           3649        636.193        635.167        91.6959
           3650           3650        636.368        635.333        91.6935
           3651           3651         636.54          635.5        91.6912
           3652           3652        636.705        635.667        91.6893
           3653           3653        636.863        635.833        91.6876
           3654           3654        637.026            636        91.6861
           3655           3655        637.194        636.167        91.6849
           3656           3656         637.37        636.333        91.6831
           3657           3657        637.542          636.5        91.6812
           3658           3658        637.709        636.667        91.6794
           3659           3659        637.872        636.833        91.6776
           3660           3660        638.033            637        91.6754
           3661           3661        638.202        637.167        91.6738
           3662           3662         638.37        637.333        91.6723
           3663           3663        638.539          637.5        91.6703
           3664           3664        638.704        637.667         91.669
           3665           3665        638.871        637.833        91.6673
           3666           3666        639.041            638        91.6657
           3667           3667        639.207        638.167        91.6642
           3668           3668        639.373        638.333        91.6623
           3669           3669        639.542          638.5          91.66
           3670           3670        639.707        638.667        91.6578
           3671           3671        639.873        638.833        91.6557
           3672           3672        640.041            639        91.6539
           3673           3673        640.208        639.167        91.6522
           3674           3674         640.37        639.333        91.6505
           3675           3675        640.533          639.5        91.6482
           3676           3676        640.699        639.667        91.6464
           3677           3677        640.862        639.833        91.6444
           3678           3678        641.033            640        91.6426
           3679           3679        641.196        640.167        91.6409
           3680           3680        641.372        640.333        91.6393
           3681           3681        641.547          640.5        91.6377
           3682           3682        641.713        640.667        91.6356
           3683           3683        641.878        640.833        91.6335
           3684           3684        642.041            641         91.632
           3685           3685        642.203        641.167        91.6304
           3686           3686        642.372        641.333        91.6289
           3687           3687        642.541          641.5        91.6275
           3688           3688        642.711        641.667        91.6251
           3689           3689        642.877        641.833        91.6229
           3690           3690        643.042            642        91.6209
           3691           3691        643.207        642.167         91.619
           3692           3692        643.375        642.333        91.6167
           3693           3693        643.541          642.5        91.6151
           3694           3694        643.712        642.667        91.6139
           3695           3695        643.876        642.833        91.6128
           3696           3696        644.043            643        91.6117
           3697           3697        644.209        643.167          91.61
           3698           3698        644.373        643.333        91.6084
           3699           3699        644.536          643.5        91.6069
           3700           3700        644.706        643.667        91.6046
           3701           3701        644.878        643.833        91.6031
           3702           3702        645.049            644        91.6017
           3703           3703        645.214        644.167        91.5997
           3704           3704         645.38        644.333        91.5984
           3705           3705         645.55          644.5        91.5968
           3706           3706        645.716        644.667        91.5952
           3707           3707        645.879        644.833        91.5937
           3708           3708        646.046            645         91.592
           3709           3709        646.214        645.167        91.5908
           3710           3710        646.384        645.333        91.5896
           3711           3711        646.554          645.5        91.5878
           3712           3712        646.723        645.667        91.5865
           3713           3713        646.889        645.833        91.5849
           3714           3714        647.061            646        91.5834
           3715           3715        647.226        646.167        91.5819
           3716           3716        647.392        646.333        91.5802
           3717           3717        647.559          646.5         91.579
           3718           3718        647.727        646.667        91.5778
           3719           3719        647.893        646.833         91.576
           3720           3720        648.063            647        91.5747
           3721           3721        648.229        647.167        91.5731
           3722           3722        648.395        647.333        91.5716
           3723           3723        648.567          647.5        91.5701
           3724           3724        648.736        647.667        91.5685
           3725           3725        648.904        647.833        91.5673
           3726           3726        649.071            648        91.5664
           3727           3727        649.242        648.167        91.5656
           3728           3728         649.41        648.333        91.5644
           3729           3729        649.574          648.5        91.5628
           3730           3730        649.742        648.667        91.5613
           3731           3731         649.91        648.833        91.5598
           3732           3732        650.072            649        91.5575
           3733           3733         650.24        649.167        91.5561
           3734           3734        650.408        649.333        91.5549
           3735           3735        650.578          649.5         91.554
           3736           3736        650.745        649.667        91.5528
           3737           3737        650.915        649.833        91.5512
           3738           3738        651.085            650        91.5496
           3739           3739         651.25        650.167        91.5481
           3740           3740        651.416        650.333        91.5458
           3741           3741        651.585          650.5        91.5443
           3742           3742        651.753        650.667        91.5432
           3743           3743        651.922        650.833        91.5422
           3744           3744         652.09            651         91.541
           3745           3745        652.256        651.167        91.5394
           3746           3746        652.425        651.333        91.5378
           3747           3747        652.589          651.5        91.5363
           3748           3748        652.754        651.667         91.534
           3749           3749        652.923        651.833        91.5326
           3750           3750        653.093            652        91.5311
           3751           3751        653.266        652.167        91.5291
           3752           3752        653.436        652.333        91.5278
           3753           3753        653.604          652.5        91.5262
           3754           3754        653.778        652.667        91.5246
           3755           3755        653.945        652.833        91.5231
           3756           3756         654.11            653        91.5215
           3757           3757        654.272        653.167        91.5203
           3758           3758        654.439        653.333        91.5193
           3759           3759        654.613          653.5        91.5185
           3760           3760        654.779        653.667        91.5173
           3761           3761        654.947        653.833        91.5158
           3762           3762        655.115            654        91.5143
           3763           3763        655.282        654.167        91.5128
           3764           3764         655.45        654.333        91.5105
           3765           3765        655.614          654.5         91.509
           3766           3766         655.78        654.667        91.5079
           3767           3767        655.948        654.833        91.5069
           3768           3768        656.118            655        91.5057
           3769           3769        656.285        655.167        91.5042
           3770           3770        656.451        655.333        91.5026
           3771           3771        656.617          655.5         91.501
           3772           3772        656.786        655.667        91.4988
           3773           3773        656.953        655.833        91.4973
           3774           3774        657.123            656        91.4961
           3775           3775        657.291        656.167        91.4952
           3776           3776        657.462        656.333        91.4953
           3777           3777        657.628          656.5        91.4947
           3778           3778        657.794        656.667        91.4933
           3779           3779        657.961        656.833        91.4919
           3780           3780        658.127            657        91.4903
           3781           3781        658.296        657.167        91.4889
           3782           3782        658.463        657.333        91.4875
           3783           3783        658.631          657.5        91.4863
           3784           3784        658.801        657.667        91.4852
           3785           3785        658.969        657.833        91.4844
           3786           3786        659.136            658        91.4837
           3787           3787        659.302        658.167        91.4831
           3788           3788        659.469        658.333        91.4819
           3789           3789        659.633          658.5        91.4804
           3790           3790        659.799        658.667        91.4789
           3791           3791        659.968        658.833        91.4775
           3792           3792        660.135            659        91.4752
           3793           3793        660.302        659.167        91.4737
           3794           3794        660.472        659.333        91.4726
           3795           3795        660.637          659.5        91.4716
           3796           3796        660.802        659.667        91.4705
           3797           3797        660.972        659.833        91.4689
           3798           3798         661.14            660        91.4673
           3799           3799        661.307        660.167        91.4658
           3800           3800        661.473        660.333        91.4635
           3801           3801         661.64          660.5         91.462
           3802           3802        661.807        660.667        91.4609
           3803           3803        661.974        660.833        91.4599
           3804           3804         662.14            661        91.4597
           3805           3805        662.307        661.167        91.4583
           3806           3806        662.472        661.333        91.4568
           3807           3807        662.641          661.5        91.4553
           3808           3808        662.806        661.667        91.4534
           3809           3809        662.972        661.833        91.4519
           3810           3810        663.139            662        91.4507
           3811           3811        663.308        662.167        91.4496
           3812           3812        663.478        662.333        91.4491
           3813           3813         663.65          662.5        91.4482
           3814           3814        663.814        662.667        91.4466
           3815           3815        663.973        662.833         91.445
           3816           3816        664.135            663        91.4434
           3817           3817        664.301        663.167        91.4419
           3818           3818         664.47        663.333        91.4406
           3819           3819        664.641          663.5        91.4393
           3820           3820        664.813        663.667        91.4382
           3821           3821        664.978        663.833        91.4373
           3822           3822        665.148            664        91.4366
           3823           3823        665.314        664.167         91.436
           3824           3824        665.481        664.333        91.4358
           3825           3825        665.647          664.5        91.4346
           3826           3826        665.816        664.667        91.4332
           3827           3827        665.979        664.833        91.4317
           3828           3828        666.151            665        91.4298
           3829           3829        666.318        665.167        91.4284
           3830           3830        666.487        665.333        91.4271
           3831           3831        666.655          665.5         91.426
           3832           3832        666.823        665.667        91.4256
           3833           3833        666.994        665.833         91.425
           3834           3834        667.162            666        91.4245
           3835           3835        667.329        666.167        91.4241
           3836           3836        667.492        666.333        91.4229
           3837           3837        667.657          666.5        91.4215
           3838           3838        667.827        666.667        91.4201
           3839           3839        667.994        666.833        91.4187
           3840           3840        668.165            667        91.4163
           3841           3841        668.331        667.167        91.4149
           3842           3842        668.498        667.333        91.4138
           3843           3843        668.665          667.5        91.4128
           3844           3844        668.835        667.667        91.4126
           3845           3845        669.001        667.833        91.4113
           3846           3846         669.17            668        91.4098
           3847           3847         669.34        668.167        91.4083
           3848           3848        669.505        668.333        91.4063
           3849           3849        669.671          668.5        91.4049
           3850           3850        669.842        668.667        91.4036
           3851           3851        670.008        668.833        91.4025
           3852           3852        670.176            669        91.4021
           3853           3853        670.342        669.167        91.4015
           3854           3854         670.51        669.333         91.401
           3855           3855        670.674          669.5        91.4006
           3856           3856         670.85        669.667        91.4007
           3857           3857         671.02        669.833        91.4002
           3858           3858        671.191            670        91.3991
           3859           3859        671.358        670.167        91.3978
           3860           3860        671.524        670.333        91.3961
           3861           3861        671.692          670.5        91.3947
           3862           3862        671.856        670.667        91.3934
           3863           3863        672.024        670.833        91.3922
           3864           3864        672.192            671        91.3911
           3865           3865         672.36        671.167        91.3903
           3866           3866         672.53        671.333        91.3896
           3867           3867        672.699          671.5         91.389
           3868           3868        672.866        671.667        91.3887
           3869           3869         673.03        671.833        91.3875
           3870           3870          673.2            672        91.3861
           3871           3871        673.369        672.167        91.3847
           3872           3872        673.534        672.333        91.3828
           3873           3873        673.702          672.5        91.3813
           3874           3874        673.868        672.667        91.3801
           3875           3875        674.037        672.833         91.379
           3876           3876        674.201            673        91.3785
           3877           3877        674.362        673.167         91.378
           3878           3878        674.535        673.333        91.3775
           3879           3879        674.709          673.5        91.3771
           3880           3880        674.878        673.667        91.3768
           3881           3881        675.045        673.833        91.3757
           3882           3882        675.211            674        91.3743
           3883           3883         675.38        674.167        91.3729
           3884           3884        675.548        674.333         91.371
           3885           3885        675.713          674.5        91.3695
           3886           3886        675.881        674.667        91.3683
           3887           3887        676.051        674.833        91.3672
           3888           3888        676.226            675        91.3668
           3889           3889        676.395        675.167        91.3662
           3890           3890        676.558        675.333        91.3657
           3891           3891        676.723          675.5        91.3653
           3892           3892         676.89        675.667        91.3651
           3893           3893        677.061        675.833        91.3639
           3894           3894        677.229            676        91.3625
           3895           3895        677.397        676.167        91.3612
           3896           3896        677.569        676.333        91.3592
           3897           3897        677.736          676.5        91.3578
           3898           3898        677.903        676.667        91.3566
           3899           3899        678.067        676.833        91.3555
           3900           3900        678.238            677         91.355
           3901           3901        678.407        677.167        91.3544
           3902           3902        678.573        677.333         91.354
           3903           3903        678.741          677.5        91.3535
           3904           3904        678.907        677.667        91.3536
           3905           3905        679.072        677.833        91.3535
           3906           3906        679.244            678        91.3531
           3907           3907        679.409        678.167         91.352
           3908           3908        679.574        678.333        91.3506
           3909           3909        679.744          678.5        91.3493
           3910           3910        679.911        678.667        91.3479
           3911           3911        680.078        678.833        91.3466
           3912           3912        680.247            679        91.3449
           3913           3913        680.413        679.167        91.3438
           3914           3914        680.584        679.333        91.3429
           3915           3915        680.752          679.5        91.3421
           3916           3916        680.919        679.667        91.3422
           3917           3917        681.085        679.833         91.342
           3918           3918        681.253            680        91.3418
           3919           3919        681.416        680.167        91.3416
           3920           3920        681.589        680.333        91.3417
           3921           3921         681.76          680.5        91.3413
           3922           3922        681.932        680.667        91.3402
           3923           3923        682.098        680.833        91.3389
           3924           3924        682.262            681        91.3373
           3925           3925        682.426        681.167        91.3359
           3926           3926        682.599        681.333        91.3346
           3927           3927        682.778          681.5        91.3334
           3928           3928        682.946        681.667        91.3323
           3929           3929        683.107        681.833        91.3315
           3930           3930        683.273            682        91.3308
           3931           3931        683.442        682.167        91.3302
           3932           3932        683.611        682.333        91.3303
           3933           3933        683.779          682.5        91.3301
           3934           3934        683.948        682.667          91.33
           3935           3935        684.113        682.833        91.3298
           3936           3936        684.275            683        91.3299
           3937           3937        684.438        683.167        91.3295
           3938           3938        684.601        683.333        91.3284
           3939           3939        684.775          683.5        91.3272
           3940           3940        684.941        683.667        91.3255
           3941           3941        685.109        683.833        91.3241
           3942           3942        685.275            684        91.3229
           3943           3943        685.444        684.167        91.3217
           3944           3944        685.615        684.333        91.3206
           3945           3945        685.788          684.5        91.3197
           3946           3946        685.952        684.667         91.319
           3947           3947        686.117        684.833        91.3184
           3948           3948        686.285            685        91.3185
           3949           3949        686.451        685.167        91.3184
           3950           3950         686.62        685.333        91.3182
           3951           3951        686.788          685.5        91.3181
           3952           3952        686.956        685.667        91.3181
           3953           3953        687.125        685.833        91.3181
           3954           3954        687.292            686        91.3177
           3955           3955        687.467        686.167        91.3167
           3956           3956        687.639        686.333        91.3153
           3957           3957        687.797          686.5        91.3139
           3958           3958        687.961        686.667        91.3126
           3959           3959        688.131        686.833        91.3113
           3960           3960        688.305            687        91.3096
           3961           3961        688.473        687.167        91.3085
           3962           3962        688.642        687.333        91.3076
           3963           3963        688.818          687.5        91.3068
           3964           3964        688.995        687.667        91.3069
           3965           3965        689.166        687.833        91.3067
           3966           3966        689.326            688        91.3065
           3967           3967        689.487        688.167        91.3063
           3968           3968        689.653        688.333        91.3051
           3969           3969        689.821          688.5        91.3037
           3970           3970         689.99        688.667        91.3024
           3971           3971        690.161        688.833         91.301
           3972           3972        690.332            689        91.2987
           3973           3973        690.502        689.167        91.2973
           3974           3974         690.67        689.333        91.2962
           3975           3975        690.833          689.5        91.2952
           3976           3976        690.996        689.667        91.2953
           3977           3977        691.165        689.833        91.2951
           3978           3978        691.331            690        91.2948
           3979           3979        691.509        690.167        91.2946
           3980           3980         691.69        690.333        91.2946
           3981           3981        691.865          690.5        91.2946
           3982           3982        692.025        690.667        91.2946
           3983           3983        692.188        690.833        91.2945
           3984           3984        692.353            691        91.2945
           3985           3985        692.515        691.167        91.2945
           3986           3986        692.682        691.333        91.2945
           3987           3987        692.854          691.5        91.2945
           3988           3988        693.025        691.667        91.2945
           3989           3989          693.2        691.833        91.2945
           3990           3990        693.371            692        91.2945
           3991           3991        693.535        692.167        91.2945
           3992           3992        693.698        692.333        91.2942
           3993           3993        693.864          692.5        91.2931
           3994           3994        694.033        692.667        91.2919
           3995           3995        694.202        692.833        91.2906
           3996           3996        694.371            693        91.2886
           3997           3997        694.539        693.167        91.2872
           3998           3998        694.707        693.333         91.286
           3999           3999        694.874          693.5        91.2849
           4000           4000         695.04        693.667        91.2844
           4001           4001         695.21        693.833        91.2839
           4002           4002        695.375            694        91.2834
           4003           4003        695.545        694.167         91.283
           4004           4004        695.715        694.333        91.2831
           4005           4005        695.882          694.5         91.283
           4006           4006        696.046        694.667        91.2829
           4007           4007        696.213        694.833        91.2828
           4008           4008        696.381            695        91.2828
           4009           4009        696.549        695.167        91.2828
           4010           4010        696.719        695.333        91.2828
           4011           4011        696.887          695.5        91.2828
           4012           4012        697.055        695.667        91.2828
           4013           4013        697.221        695.833        91.2824
           4014           4014         697.39            696        91.2814
           4015           4015        697.565        696.167        91.2801
           4016           4016        697.728        696.333        91.2785
           4017           4017         697.89          696.5        91.2771
           4018           4018        698.056        696.667        91.2758
           4019           4019        698.225        696.833        91.2746
           4020           4020        698.393            697        91.2735
           4021           4021        698.562        697.167        91.2727
           4022           4022        698.732        697.333         91.272
           4023           4023          698.9          697.5        91.2714
           4024           4024        699.069        697.667        91.2715
           4025           4025        699.236        697.833        91.2713
           4026           4026        699.401            698        91.2712
           4027           4027         699.57        698.167         91.271
           4028           4028         699.74        698.333        91.2711
           4029           4029        699.905          698.5         91.271
           4030           4030        700.074        698.667         91.271
           4031           4031        700.241        698.833         91.271
           4032           4032        700.404            699         91.271
           4033           4033        700.574        699.167         91.271
           4034           4034        700.747        699.333         91.271
           4035           4035        700.915          699.5         91.271
           4036           4036        701.078        699.667         91.271
           4037           4037        701.247        699.833         91.271
           4038           4038        701.415            700         91.271
           4039           4039        701.583        700.167         91.271
           4040           4040        701.751        700.333         91.271
           4041           4041        701.918          700.5         91.271
           4042           4042        702.086        700.667        91.2707
           4043           4043        702.253        700.833        91.2697
           4044           4044        702.419            701        91.2682
           4045           4045        702.587        701.167        91.2669
           4046           4046        702.754        701.333        91.2656
           4047           4047        702.923          701.5        91.2643
           4048           4048         703.09        701.667        91.2626
           4049           4049        703.255        701.833        91.2614
           4050           4050        703.423            702        91.2606
           4051           4051        703.592        702.167        91.2598
           4052           4052         703.76        702.333        91.2599
           4053           4053         703.93          702.5        91.2597
           4054           4054        704.098        702.667        91.2595
           4055           4055        704.267        702.833        91.2593
           4056           4056        704.434            703        91.2593
           4057           4057          704.6        703.167        91.2593
           4058           4058        704.769        703.333        91.2593
           4059           4059        704.935          703.5        91.2592
           4060           4060        705.105        703.667        91.2592
           4061           4061        705.274        703.833        91.2592
           4062           4062         705.42            704        91.2592
           4063           4063        705.578        704.167        91.2592
           4064           4064        705.771        704.333        91.2592
           4065           4065        705.945          704.5        91.2592
           4066           4066        706.112        704.667        91.2592
           4067           4067        706.292        704.833        91.2592
           4068           4068        706.455            705        91.2579
           4069           4069        706.615        705.167        91.2566
           4070           4070        706.775        705.333        91.2553
           4071           4071         706.94          705.5         91.254
           4072           4072        707.108        705.667        91.2516
           4073           4073        707.278        705.833        91.2502
           4074           4074        707.447            706        91.2491
           4075           4075        707.613        706.167        91.2482
           4076           4076        707.782        706.333        91.2483
           4077           4077        707.948          706.5         91.248
           4078           4078        708.114        706.667        91.2478
           4079           4079         708.28        706.833        91.2475
           4080           4080        708.448            707        91.2476
           4081           4081        708.618        707.167        91.2476
           4082           4082        708.787        707.333        91.2475
           4083           4083        708.952          707.5        91.2475
           4084           4084        709.122        707.667        91.2475
           4085           4085        709.289        707.833        91.2475
           4086           4086        709.455            708        91.2475
           4087           4087         709.62        708.167        91.2475
           4088           4088        709.784        708.333        91.2475
           4089           4089        709.952          708.5        91.2475
           4090           4090        710.124        708.667        91.2475
           4091           4091        710.296        708.833        91.2475
           4092           4092        710.465            709        91.2475
           4093           4093         710.63        709.167        91.2475
           4094           4094        710.794        709.333        91.2475
           4095           4095        710.962          709.5        91.2475
           4096           4096        711.135        709.667        91.2475
           4097           4097        711.307        709.833        91.2475
           4098           4098        711.471            710        91.2475
           4099           4099        711.634        710.167        91.2475
           4100           4100        711.801        710.333        91.2475
           4101           4101        711.973          710.5        91.2475
           4102           4102        712.144        710.667        91.2475
           4103           4103        712.318        710.833        91.2475
           4104           4104        712.484            711        91.2475
           4105           4105        712.642        711.167        91.2475
           4106           4106        712.809        711.333        91.2475
           4107           4107        712.974          711.5        91.2475
           4108           4108        713.141        711.667        91.2475
           4109           4109        713.303        711.833        91.2475
           4110           4110        713.465            712        91.2475
           4111           4111        713.634        712.167        91.2475
           4112           4112        713.801        712.333        91.2475
           4113           4113        713.974          712.5        91.2475
           4114           4114        714.136        712.667        91.2475
           4115           4115        714.302        712.833        91.2475
           4116           4116        714.463            713        91.2475
           4117           4117        714.631        713.167        91.2471
           4118           4118        714.805        713.333        91.2461
           4119           4119        714.978          713.5        91.2449
           4120           4120        715.153        713.667        91.2432
           4121           4121        715.318        713.833        91.2418
           4122           4122        715.477            714        91.2405
           4123           4123        715.635        714.167        91.2393
           4124           4124        715.794        714.333        91.2382
           4125           4125         715.97          714.5        91.2374
           4126           4126         716.15        714.667        91.2367
           4127           4127        716.322        714.833        91.2361
           4128           4128        716.491            715        91.2362
           4129           4129        716.654        715.167         91.236
           4130           4130        716.819        715.333        91.2359
           4131           4131         716.98          715.5        91.2357
           4132           4132        717.144        715.667        91.2358
           4133           4133        717.311        715.833        91.2358
           4134           4134        717.481            716        91.2357
           4135           4135        717.651        716.167        91.2357
           4136           4136        717.818        716.333        91.2357
           4137           4137        717.987          716.5        91.2357
           4138           4138        718.158        716.667        91.2357
           4139           4139        718.326        716.833        91.2357
           4140           4140        718.497            717        91.2357
           4141           4141        718.669        717.167        91.2357
           4142           4142        718.833        717.333        91.2357
           4143           4143        719.001          717.5        91.2357
           4144           4144        719.168        717.667        91.2357
           4145           4145        719.339        717.833        91.2357
           4146           4146        719.514            718        91.2357
           4147           4147        719.683        718.167        91.2357
           4148           4148        719.846        718.333        91.2357
           4149           4149         720.01          718.5        91.2357
           4150           4150        720.187        718.667        91.2357
           4151           4151        720.367        718.833        91.2357
           4152           4152        720.543            719        91.2357
           4153           4153        720.716        719.167        91.2357
           4154           4154        720.885        719.333        91.2357
           4155           4155        721.052          719.5        91.2357
           4156           4156         721.21        719.667        91.2357
           4157           4157        721.372        719.833        91.2357
           4158           4158        721.547            720        91.2357
           4159           4159        721.724        720.167        91.2357
           4160           4160        721.893        720.333        91.2354
           4161           4161         722.06          720.5        91.2343
           4162           4162         722.22        720.667        91.2331
           4163           4163        722.381        720.833        91.2318
           4164           4164        722.551            721        91.2298
           4165           4165        722.723        721.167        91.2284
           4166           4166        722.887        721.333        91.2272
           4167           4167         723.05          721.5        91.2261
           4168           4168        723.213        721.667        91.2256
           4169           4169        723.386        721.833        91.2251
           4170           4170        723.557            722        91.2246
           4171           4171        723.725        722.167        91.2242
           4172           4172        723.888        722.333        91.2243
           4173           4173        724.059          722.5        91.2242
           4174           4174        724.224        722.667         91.224
           4175           4175        724.389        722.833         91.224
           4176           4176         724.56            723         91.224
           4177           4177        724.725        723.167         91.224
           4178           4178        724.892        723.333         91.224
           4179           4179        725.062          723.5        91.2239
           4180           4180        725.228        723.667         91.224
           4181           4181        725.392        723.833        91.2239
           4182           4182        725.556            724        91.2239
           4183           4183        725.725        724.167        91.2239
           4184           4184        725.892        724.333        91.2239
           4185           4185        726.057          724.5        91.2239
           4186           4186        726.229        724.667        91.2239
           4187           4187        726.399        724.833        91.2239
           4188           4188        726.565            725        91.2239
           4189           4189        726.729        725.167        91.2239
           4190           4190        726.896        725.333        91.2239
           4191           4191        727.063          725.5        91.2239
           4192           4192         727.23        725.667        91.2239
           4193           4193        727.398        725.833        91.2239
           4194           4194        727.565            726        91.2239
           4195           4195        727.731        726.167        91.2239
           4196           4196        727.897        726.333        91.2239
           4197           4197        728.065          726.5        91.2239
           4198           4198        728.232        726.667        91.2239
           4199           4199        728.405        726.833        91.2239
           4200           4200        728.573            727        91.2239
           4201           4201        728.731        727.167        91.2239
           4202           4202        728.895        727.333        91.2239
           4203           4203         729.07          727.5        91.2239
           4204           4204        729.236        727.667        91.2239
           4205           4205        729.401        727.833        91.2239
           4206           4206        729.574            728        91.2239
           4207           4207        729.743        728.167        91.2239
           4208           4208         729.91        728.333        91.2239
           4209           4209        730.078          728.5        91.2239
           4210           4210        730.247        728.667        91.2239
           4211           4211        730.417        728.833        91.2239
           4212           4212        730.583            729        91.2239
           4213           4213        730.752        729.167        91.2239
           4214           4214        730.921        729.333        91.2239
           4215           4215        731.089          729.5        91.2239
           4216           4216        731.255        729.667        91.2239
           4217           4217        731.421        729.833        91.2236
           4218           4218        731.573            730        91.2225
           4219           4219        731.727        730.167        91.2213
           4220           4220        731.895        730.333        91.2197
           4221           4221        732.074          730.5        91.2183
           4222           4222        732.257        730.667         91.217
           4223           4223         732.44        730.833        91.2158
           4224           4224        732.616            731        91.2147
           4225           4225        732.782        731.167        91.2139
           4226           4226        732.941        731.333        91.2132
           4227           4227        733.101          731.5        91.2126
           4228           4228         733.26        731.667        91.2127
           4229           4229        733.427        731.833        91.2125
           4230           4230        733.599            732        91.2124
           4231           4231        733.781        732.167        91.2122
           4232           4232        733.965        732.333        91.2123
           4233           4233        734.138          732.5        91.2122
           4234           4234        734.297        732.667        91.2122
           4235           4235         734.46        732.833        91.2122
           4236           4236        734.621            733        91.2122
           4237           4237        734.785        733.167        91.2122
           4238           4238        734.952        733.333        91.2122
           4239           4239        735.127          733.5        91.2122
           4240           4240        735.298        733.667        91.2122
           4241           4241        735.464        733.833        91.2122
           4242           4242        735.631            734        91.2122
           4243           4243        735.802        734.167        91.2122
           4244           4244        735.974        734.333        91.2122
           4245           4245        736.147          734.5        91.2122
           4246           4246        736.314        734.667        91.2122
           4247           4247        736.477        734.833        91.2122
           4248           4248        736.648            735        91.2122
           4249           4249        736.813        735.167        91.2122
           4250           4250        736.984        735.333        91.2122
           4251           4251        737.154          735.5        91.2122
           4252           4252        737.326        735.667        91.2122
           4253           4253        737.492        735.833        91.2122
           4254           4254        737.659            736        91.2122
           4255           4255        737.823        736.167        91.2122
           4256           4256         737.99        736.333        91.2122
           4257           4257         738.15          736.5        91.2122
           4258           4258        738.316        736.667        91.2122
           4259           4259        738.486        736.833        91.2122
           4260           4260         738.66            737        91.2122
           4261           4261        738.833        737.167        91.2122
           4262           4262        739.006        737.333        91.2122
           4263           4263        739.175          737.5        91.2122
           4264           4264        739.344        737.667        91.2122
           4265           4265        739.503        737.833        91.2122
           4266           4266        739.667            738        91.2122
           4267           4267        739.838        738.167        91.2122
           4268           4268        740.015        738.333        91.2122
           4269           4269        740.186          738.5        91.2122
           4270           4270        740.355        738.667        91.2122
           4271           4271        740.518        738.833        91.2122
           4272           4272        740.683            739        91.2122
           4273           4273         740.85        739.167        91.2122
           4274           4274        741.021        739.333        91.2122
           4275           4275        741.194          739.5        91.2122
           4276           4276        741.361        739.667        91.2119
           4277           4277        741.525        739.833        91.2108
           4278           4278        741.689            740        91.2095
           4279           4279        741.861        740.167        91.2083
           4280           4280        742.028        740.333        91.2063
           4281           4281          742.2          740.5        91.2049
           4282           4282         742.37        740.667        91.2037
           4283           4283        742.544        740.833        91.2026
           4284           4284        742.708            741        91.2021
           4285           4285        742.865        741.167        91.2015
           4286           4286        743.034        741.333        91.2011
           4287           4287        743.205          741.5        91.2007
           4288           4288        743.376        741.667        91.2007
           4289           4289        743.552        741.833        91.2006
           4290           4290        743.729            742        91.2005
           4291           4291        743.899        742.167        91.2004
           4292           4292        744.064        742.333        91.2005
           4293           4293        744.225          742.5        91.2005
           4294           4294        744.387        742.667        91.2004
           4295           4295        744.552        742.833        91.2004
           4296           4296        744.722            743        91.2004
           4297           4297        744.893        743.167        91.2004
           4298           4298        745.063        743.333        91.2004
           4299           4299        745.233          743.5        91.2004
           4300           4300        745.404        743.667        91.2004
           4301           4301        745.574        743.833        91.2004
           4302           4302         745.74            744        91.2004
           4303           4303        745.905        744.167        91.2004
           4304           4304        746.068        744.333        91.2004
           4305           4305        746.241          744.5        91.2004
           4306           4306        746.411        744.667        91.2004
           4307           4307        746.576        744.833        91.2004
           4308           4308        746.743            745        91.2004
           4309           4309        746.911        745.167        91.2004
           4310           4310        747.079        745.333        91.2004
           4311           4311        747.247          745.5        91.2004
           4312           4312        747.416        745.667        91.2004
           4313           4313        747.587        745.833        91.2004
           4314           4314         747.76            746        91.2004
           4315           4315         747.93        746.167        91.2004
           4316           4316        748.091        746.333        91.2004
           4317           4317         748.25          746.5        91.2004
           4318           4318        748.417        746.667        91.2001
           4319           4319         748.59        746.833        91.1991
           4320           4320         748.77            747        91.1977
           4321           4321        748.944        747.167        91.1963
           4322           4322        749.112        747.333         91.195
           4323           4323        749.273          747.5        91.1937
           4324           4324        749.418        747.667         91.192
           4325           4325        749.563        747.833        91.1909
           4326           4326        749.727            748          91.19
           4327           4327        749.904        748.167        91.1892
           4328           4328        750.092        748.333        91.1893
           4329           4329        750.269          748.5        91.1891
           4330           4330         750.44        748.667        91.1889
           4331           4331         750.61        748.833        91.1887
           4332           4332         750.78            749        91.1888
           4333           4333        750.937        749.167        91.1887
           4334           4334        751.111        749.333        91.1887
           4335           4335        751.267          749.5        91.1887
           4336           4336        751.426        749.667        91.1887
           4337           4337        751.582        749.833        91.1887
           4338           4338        751.737            750        91.1887
           4339           4339        751.907        750.167        91.1887
           4340           4340        752.073        750.333        91.1887
           4341           4341        752.269          750.5        91.1887
           4342           4342        752.456        750.667        91.1887
           4343           4343        752.634        750.833        91.1887
           4344           4344        752.793            751        91.1887
           4345           4345        752.942        751.167        91.1887
           4346           4346        753.086        751.333        91.1887
           4347           4347        753.242          751.5        91.1887
           4348           4348        753.411        751.667        91.1887
           4349           4349        753.604        751.833        91.1887
           4350           4350        753.802            752        91.1887
           4351           4351        753.973        752.167        91.1887
           4352           4352        754.138        752.333        91.1883
           4353           4353         754.31          752.5        91.1873
           4354           4354         754.47        752.667         91.186
           4355           4355        754.623        752.833        91.1847
           4356           4356        754.784            753        91.1828
           4357           4357        754.957        753.167        91.1813
           4358           4358        755.132        753.333        91.1802
           4359           4359        755.302          753.5        91.1791
           4360           4360        755.464        753.667        91.1786
           4361           4361         755.62        753.833         91.178
           4362           4362        755.783            754        91.1775
           4363           4363        755.961        754.167        91.1771
           4364           4364        756.133        754.333        91.1772
           4365           4365        756.304          754.5        91.1771
           4366           4366        756.473        754.667         91.177
           4367           4367        756.639        754.833        91.1769
           4368           4368        756.806            755         91.177
           4369           4369        756.987        755.167        91.1769
           4370           4370        757.148        755.333        91.1769
           4371           4371        757.304          755.5        91.1769
           4372           4372        757.467        755.667        91.1769
           4373           4373        757.637        755.833        91.1769
           4374           4374        757.813            756        91.1769
           4375           4375        757.986        756.167        91.1769
           4376           4376        758.166        756.333        91.1769
           4377           4377        758.337          756.5        91.1769
           4378           4378          758.5        756.667        91.1769
           4379           4379        758.663        756.833        91.1769
           4380           4380        758.829            757        91.1769
           4381           4381        758.995        757.167        91.1769
           4382           4382        759.163        757.333        91.1769
           4383           4383        759.329          757.5        91.1769
           4384           4384        759.498        757.667        91.1769
           4385           4385        759.666        757.833        91.1769
           4386           4386        759.841            758        91.1769
           4387           4387        760.017        758.167        91.1769
           4388           4388        760.184        758.333        91.1769
           4389           4389        760.353          758.5        91.1766
           4390           4390        760.521        758.667        91.1755
           4391           4391        760.686        758.833        91.1743
           4392           4392         760.85            759        91.1726
           4393           4393        761.016        759.167        91.1712
           4394           4394        761.196        759.333          91.17
           4395           4395        761.373          759.5        91.1688
           4396           4396        761.531        759.667        91.1677
           4397           4397          761.7        759.833        91.1668
           4398           4398        761.867            760        91.1661
           4399           4399        762.028        760.167        91.1655
           4400           4400         762.19        760.333        91.1656
           4401           4401        762.355          760.5        91.1655
           4402           4402        762.526        760.667        91.1653
           4403           4403          762.7        760.833        91.1652
           4404           4404        762.874            761        91.1652
           4405           4405        763.035        761.167        91.1652
           4406           4406        763.199        761.333        91.1652
           4407           4407        763.368          761.5        91.1651
           4408           4408        763.544        761.667        91.1652
           4409           4409        763.704        761.833        91.1652
           4410           4410        763.882            762        91.1651
           4411           4411        764.053        762.167        91.1651
           4412           4412        764.217        762.333        91.1651
           4413           4413        764.385          762.5        91.1651
           4414           4414        764.539        762.667        91.1651
           4415           4415        764.715        762.833        91.1651
           4416           4416        764.899            763        91.1651
           4417           4417        765.073        763.167        91.1651
           4418           4418        765.234        763.333        91.1651
           4419           4419        765.395          763.5        91.1651
           4420           4420        765.566        763.667        91.1648
           4421           4421        765.738        763.833        91.1637
           4422           4422        765.899            764        91.1625
           4423           4423        766.057        764.167        91.1612
           4424           4424        766.217        764.333        91.1592
           4425           4425        766.381          764.5        91.1578
           4426           4426        766.554        764.667        91.1566
           4427           4427         766.72        764.833        91.1556
           4428           4428        766.916            765        91.1551
           4429           4429        767.113        765.167        91.1545
           4430           4430        767.269        765.333         91.154
           4431           4431         767.39          765.5        91.1536
           4432           4432        767.555        765.667        91.1537
           4433           4433        767.729        765.833        91.1536
           4434           4434        767.898            766        91.1535
           4435           4435        768.069        766.167        91.1534
           4436           4436        768.239        766.333        91.1534
           4437           4437        768.402          766.5        91.1534
           4438           4438        768.566        766.667        91.1534
           4439           4439        768.729        766.833        91.1534
           4440           4440        768.897            767        91.1534
           4441           4441        769.065        767.167        91.1534
           4442           4442        769.223        767.333        91.1534
           4443           4443        769.388          767.5        91.1534
           4444           4444        769.569        767.667        91.1534
           4445           4445        769.739        767.833        91.1534
           4446           4446        769.905            768        91.1534
           4447           4447        770.073        768.167        91.1534
           4448           4448         770.24        768.333        91.1534
           4449           4449        770.405          768.5        91.1531
           4450           4450        770.572        768.667         91.152
           4451           4451        770.739        768.833        91.1508
           4452           4452        770.914            769        91.1491
           4453           4453        771.121        769.167        91.1477
           4454           4454        771.311        769.333        91.1464
           4455           4455        771.464          769.5        91.1452
           4456           4456          771.6        769.667        91.1442
           4457           4457        771.751        769.833        91.1433
           4458           4458        771.913            770        91.1426
           4459           4459        772.078        770.167         91.142
           4460           4460        772.251        770.333        91.1421
           4461           4461        772.425          770.5         91.142
           4462           4462        772.596        770.667        91.1418
           4463           4463        772.765        770.833        91.1417
           4464           4464        772.932            771        91.1417
           4465           4465        773.097        771.167        91.1417
           4466           4466        773.258        771.333        91.1416
           4467           4467        773.421          771.5        91.1416
           4468           4468        773.588        771.667        91.1416
           4469           4469        773.758        771.833        91.1416
           4470           4470        773.931            772        91.1416
           4471           4471        774.099        772.167        91.1416
           4472           4472        774.262        772.333        91.1416
           4473           4473         774.43          772.5        91.1416
           4474           4474        774.599        772.667        91.1416
           4475           4475        774.758        772.833        91.1416
           4476           4476        774.925            773        91.1416
           4477           4477        775.094        773.167        91.1416
           4478           4478        775.265        773.333        91.1416
           4479           4479        775.431          773.5        91.1416
           4480           4480        775.594        773.667        91.1416
           4481           4481         775.76        773.833        91.1416
           4482           4482        775.929            774        91.1416
           4483           4483        776.095        774.167        91.1416
           4484           4484         776.26        774.333        91.1416
           4485           4485        776.436          774.5        91.1416
           4486           4486        776.606        774.667        91.1413
           4487           4487        776.774        774.833        91.1403
           4488           4488        776.937            775        91.1389
           4489           4489        777.098        775.167        91.1375
           4490           4490        777.262        775.333        91.1362
           4491           4491        777.424          775.5        91.1349
           4492           4492        777.593        775.667        91.1332
           4493           4493        777.767        775.833        91.1321
           4494           4494        777.935            776        91.1312
           4495           4495        778.104        776.167        91.1304
           4496           4496        778.269        776.333        91.1305
           4497           4497        778.431          776.5        91.1303
           4498           4498        778.595        776.667        91.1301
           4499           4499        778.764        776.833        91.1299
           4500           4500        778.929            777          91.13
           4501           4501        779.095        777.167        91.1299
           4502           4502        779.259        777.333        91.1299
           4503           4503        779.428          777.5        91.1299
           4504           4504        779.601        777.667        91.1299
           4505           4505        779.768        777.833        91.1299
           4506           4506        779.938            778        91.1299
           4507           4507        780.105        778.167        91.1299
           4508           4508        780.269        778.333        91.1299
           4509           4509        780.436          778.5        91.1299
           4510           4510        780.599        778.667        91.1299
           4511           4511        780.763        778.833        91.1299
           4512           4512         780.93            779        91.1299
           4513           4513          781.1        779.167        91.1299
           4514           4514        781.273        779.333        91.1295
           4515           4515        781.439          779.5        91.1286
           4516           4516        781.605        779.667        91.1271
           4517           4517        781.765        779.833        91.1258
           4518           4518        781.928            780        91.1245
           4519           4519        782.092        780.167        91.1232
           4520           4520        782.264        780.333        91.1215
           4521           4521        782.432          780.5        91.1203
           4522           4522        782.603        780.667        91.1194
           4523           4523        782.771        780.833        91.1187
           4524           4524        782.941            781        91.1188
           4525           4525        783.109        781.167        91.1186
           4526           4526        783.269        781.333        91.1183
           4527           4527        783.432          781.5        91.1182
           4528           4528        783.595        781.667        91.1182
           4529           4529        783.761        781.833        91.1182
           4530           4530        783.926            782        91.1181
           4531           4531        784.097        782.167        91.1181
           4532           4532        784.271        782.333        91.1181
           4533           4533        784.436          782.5        91.1181
           4534           4534        784.601        782.667        91.1181
           4535           4535        784.764        782.833        91.1181
           4536           4536        784.928            783        91.1181
           4537           4537          785.1        783.167        91.1181
           4538           4538        785.271        783.333        91.1181
           4539           4539        785.436          783.5        91.1181
           4540           4540        785.604        783.667        91.1181
           4541           4541        785.767        783.833        91.1181
           4542           4542        785.933            784        91.1181
           4543           4543        786.102        784.167        91.1181
           4544           4544        786.272        784.333        91.1181
           4545           4545         786.44          784.5        91.1181
           4546           4546        786.599        784.667        91.1181
           4547           4547        786.754        784.833        91.1181
           4548           4548        786.908            785        91.1181
           4549           4549        787.083        785.167        91.1181
           4550           4550        787.253        785.333        91.1181
           4551           4551        787.422          785.5        91.1181
           4552           4552        787.588        785.667        91.1181
           4553           4553        787.757        785.833        91.1181
           4554           4554        787.922            786        91.1181
           4555           4555         788.08        786.167        91.1181
           4556           4556        788.224        786.333        91.1181
           4557           4557        788.375          786.5        91.1181
           4558           4558        788.512        786.667        91.1178
           4559           4559        788.674        786.833        91.1168
           4560           4560        788.834            787        91.1153
           4561           4561        789.015        787.167        91.1143
           4562           4562        789.215        787.333        91.1141
           4563           4563        789.394          787.5         91.114
           4564           4564        789.567        787.667        91.1127
           4565           4565          789.7        787.833        91.1116
           4566           4566          789.8            788         91.111
           4567           4567         789.91        788.167        91.1111
           4568           4568        790.043        788.333        91.1101
           4569           4569        790.223          788.5        91.1093
           4570           4570        790.455        788.667        91.1087
           4571           4571        790.678        788.833        91.1082
           4572           4572        790.871            789        91.1076
           4573           4573        791.038        789.167        91.1072
           4574           4574        791.202        789.333        91.1068
           4575           4575        791.363          789.5        91.1065
           4576           4576        791.513        789.667        91.1066
           4577           4577        791.654        789.833        91.1065
           4578           4578        791.817            790        91.1064
           4579           4579        791.966        790.167        91.1064
           4580           4580        792.133        790.333        91.1064
           4581           4581        792.306          790.5        91.1064
           4582           4582        792.475        790.667        91.1064
           4583           4583        792.674        790.833        91.1063
           4584           4584        792.852            791        91.1063
           4585           4585        793.012        791.167        91.1063
           4586           4586        793.229        791.333        91.1063
           4587           4587        793.447          791.5        91.1063
           4588           4588        793.605        791.667        91.1063
           4589           4589        793.738        791.833        91.1063
           4590           4590         793.87            792        91.1063
           4591           4591        794.009        792.167        91.1063
           4592           4592        794.161        792.333        91.1063
           4593           4593        794.322          792.5        91.1063
           4594           4594        794.492        792.667        91.1063
           4595           4595        794.672        792.833        91.1063
           4596           4596        794.869            793        91.1063
           4597           4597        795.058        793.167        91.1063
           4598           4598        795.231        793.333        91.1063
           4599           4599         795.39          793.5        91.1063
           4600           4600        795.542        793.667         91.105
           4601           4601        795.702        793.833        91.1037
           4602           4602        795.855            794        91.1024
           4603           4603        796.018        794.167        91.1011
           4604           4604         796.18        794.333        91.0988
           4605           4605        796.336          794.5        91.0973
           4606           4606        796.505        794.667        91.0962
           4607           4607         796.66        794.833        91.0953
           4608           4608        796.821            795        91.0954
           4609           4609        796.995        795.167        91.0951
           4610           4610        797.162        795.333        91.0949
           4611           4611        797.329          795.5        91.0947
           4612           4612        797.499        795.667        91.0947
           4613           4613        797.674        795.833        91.0947
           4614           4614        797.848            796        91.0946
           4615           4615        798.012        796.167        91.0946
           4616           4616        798.164        796.333        91.0946
           4617           4617        798.326          796.5        91.0946
           4618           4618        798.508        796.667        91.0946
           4619           4619        798.677        796.833        91.0946
           4620           4620        798.842            797        91.0946
           4621           4621            799        797.167        91.0946
           4622           4622        799.167        797.333        91.0946
           4623           4623        799.325          797.5        91.0946
           4624           4624        799.493        797.667        91.0946
           4625           4625        799.679        797.833        91.0946
           4626           4626        799.859            798        91.0946
           4627           4627        800.029        798.167        91.0946
           4628           4628        800.198        798.333        91.0946
           4629           4629        800.362          798.5        91.0946
           4630           4630        800.518        798.667        91.0946
           4631           4631        800.673        798.833        91.0946
           4632           4632        800.836            799        91.0946
           4633           4633        801.002        799.167        91.0946
           4634           4634        801.174        799.333        91.0946
           4635           4635        801.352          799.5        91.0946
           4636           4636        801.526        799.667        91.0946
           4637           4637        801.688        799.833        91.0946


Results:
Texts:

  !A
  A, 8.5033 mg

Sample:
  A, 8.5033 mg
Sample Remarks:
  
Experiment Comments:
  -
Curve Categories:
Evaluation:
  
Sample Holder:
  Alumina 70ul
  Weight  : 0
  Material: Ceramic

Order Number:
  
Customer:
  
User:
  METTLER


________________________________________________________________________________
Not signed                                                        STARe SW 10.00
