# Supplementary material for: Microbial induced calcite precipitation can consolidate martian and lunar regolith simulants
Source: PLoS One. 2022 Apr 14;17(4):e0266415. doi: 10.1371/journal.pone.0266415 (PMC9009621; doi:10.1371/journal.pone.0266415)
Supplement: S1 Data — (ZIP) [file pone.0266415.s002.zip › Plos one_data file/TGA_data/LSS-SP-N.txt]

Comment;This report has been generated by The Solid State and Structural Chemistry Unit (SSCU) IISc. For the research work carried by Dr. Rashmi Dikshit
________________________________________________________________________________

Title
Evaluation Categories:

Curve Name:
  !R-C
Curve Values:
          Index              t             Ts             Tr          Value
                           [s]           [�C]           [�C]            [%]
              0              0        28.7526             25            100
              1              1        27.8903        25.1667        100.001
              2              2        27.9063        25.3333        100.004
              3              3         27.958           25.5        100.007
              4              4        28.0531        25.6667        100.016
              5              5        28.1719        25.8333        100.026
              6              6        28.3014             26        100.036
              7              7        28.4354        26.1667        100.047
              8              8        28.5737        26.3333        100.064
              9              9        28.7036           26.5        100.076
             10             10        28.8266        26.6667        100.087
             11             11        28.9601        26.8333        100.097
             12             12        29.0831             27        100.103
             13             13        29.2099        27.1667         100.11
             14             14        29.3421        27.3333        100.116
             15             15        29.4775           27.5        100.121
             16             16        29.6122        27.6667        100.125
             17             17        29.7508        27.8333        100.129
             18             18        29.8866             28        100.133
             19             19        30.0317        28.1667        100.137
             20             20        30.1772        28.3333         100.14
             21             21        30.3113           28.5        100.144
             22             22        30.4513        28.6667        100.148
             23             23        30.5929        28.8333        100.151
             24             24         30.736             29        100.154
             25             25        30.8813        29.1667        100.158
             26             26        31.0264        29.3333        100.161
             27             27         31.174           29.5        100.164
             28             28        31.3224        29.6667        100.166
             29             29        31.4707        29.8333        100.168
             30             30         31.619             30         100.17
             31             31        31.7682        30.1667        100.173
             32             32        31.9158        30.3333        100.174
             33             33        32.0697           30.5        100.176
             34             34         32.223        30.6667        100.179
             35             35        32.3757        30.8333        100.181
             36             36        32.5251             31        100.183
             37             37        32.6858        31.1667        100.185
             38             38        32.8458        31.3333        100.187
             39             39        33.0014           31.5        100.188
             40             40        33.1559        31.6667         100.19
             41             41         33.321        31.8333        100.192
             42             42        33.4785             32        100.194
             43             43         33.637        32.1667        100.196
             44             44        33.8014        32.3333        100.198
             45             45        33.9624           32.5        100.201
             46             46        34.1319        32.6667        100.203
             47             47        34.2912        32.8333        100.205
             48             48        34.4551             33        100.207
             49             49         34.619        33.1667        100.208
             50             50         34.786        33.3333         100.21
             51             51        34.9524           33.5        100.212
             52             52         35.116        33.6667        100.214
             53             53         35.287        33.8333        100.215
             54             54        35.4516             34        100.216
             55             55        35.6202        34.1667        100.217
             56             56        35.7888        34.3333        100.219
             57             57        35.9562           34.5        100.221
             58             58        36.1267        34.6667        100.223
             59             59        36.2966        34.8333        100.224
             60             60        36.4675             35        100.226
             61             61        36.6324        35.1667        100.227
             62             62        36.8084        35.3333        100.229
             63             63        36.9726           35.5        100.229
             64             64        37.1431        35.6667        100.229
             65             65        37.3049        35.8333         100.23
             66             66         37.472             36         100.23
             67             67        37.6417        36.1667         100.23
             68             68        37.8149        36.3333        100.231
             69             69        37.9833           36.5        100.232
             70             70         38.151        36.6667        100.233
             71             71        38.3261        36.8333        100.234
             72             72        38.4931             37        100.236
             73             73        38.6601        37.1667        100.237
             74             74        38.8291        37.3333        100.238
             75             75        39.0005           37.5        100.239
             76             76        39.1735        37.6667        100.239
             77             77        39.3358        37.8333        100.239
             78             78        39.5038             38         100.24
             79             79        39.6739        38.1667        100.241
             80             80        39.8464        38.3333        100.242
             81             81        40.0168           38.5        100.243
             82             82        40.1838        38.6667        100.244
             83             83        40.3493        38.8333        100.245
             84             84        40.5193             39        100.246
             85             85        40.6892        39.1667        100.247
             86             86        40.8617        39.3333        100.248
             87             87        41.0235           39.5        100.249
             88             88        41.1918        39.6667        100.249
             89             89        41.3551        39.8333        100.249
             90             90        41.5256             40        100.249
             91             91        41.6898        40.1667        100.249
             92             92        41.8617        40.3333        100.249
             93             93         42.031           40.5        100.249
             94             94        42.1996        40.6667        100.249
             95             95        42.3577        40.8333        100.249
             96             96        42.5246             41        100.249
             97             97        42.6914        41.1667        100.249
             98             98        42.8602        41.3333        100.249
             99             99        43.0278           41.5        100.249
            100            100        43.1944        41.6667        100.249
            101            101         43.352        41.8333        100.249
            102            102         43.522             42        100.249
            103            103        43.6857        42.1667        100.248
            104            104        43.8524        42.3333        100.247
            105            105        44.0149           42.5        100.246
            106            106        44.1799        42.6667        100.245
            107            107        44.3469        42.8333        100.244
            108            108        44.5097             43        100.242
            109            109        44.6749        43.1667        100.241
            110            110        44.8432        43.3333        100.241
            111            111        45.0124           43.5         100.24
            112            112        45.1748        43.6667         100.24
            113            113        45.3377        43.8333         100.24
            114            114         45.504             44         100.24
            115            115        45.6662        44.1667         100.24
            116            116        45.8273        44.3333         100.24
            117            117        45.9923           44.5         100.24
            118            118        46.1589        44.6667         100.24
            119            119        46.3207        44.8333         100.24
            120            120        46.4825             45         100.24
            121            121        46.6482        45.1667         100.24
            122            122        46.8078        45.3333         100.24
            123            123        46.9682           45.5         100.24
            124            124        47.1373        45.6667         100.24
            125            125        47.3022        45.8333         100.24
            126            126        47.4635             46         100.24
            127            127        47.6242        46.1667         100.24
            128            128        47.7878        46.3333         100.24
            129            129        47.9508           46.5         100.24
            130            130        48.1163        46.6667         100.24
            131            131         48.271        46.8333         100.24
            132            132        48.4379             47         100.24
            133            133        48.6052        47.1667         100.24
            134            134        48.7647        47.3333         100.24
            135            135        48.9217           47.5         100.24
            136            136        49.0907        47.6667         100.24
            137            137        49.2567        47.8333         100.24
            138            138        49.4174             48         100.24
            139            139        49.5765        48.1667         100.24
            140            140        49.7407        48.3333        100.239
            141            141        49.8981           48.5        100.238
            142            142        50.0585        48.6667        100.237
            143            143        50.2249        48.8333        100.236
            144            144        50.3852             49        100.235
            145            145        50.5489        49.1667        100.234
            146            146        50.7105        49.3333        100.233
            147            147        50.8689           49.5        100.232
            148            148        51.0354        49.6667        100.231
            149            149         51.195        49.8333        100.231
            150            150        51.3606             50        100.231
            151            151         51.521        50.1667         100.23
            152            152        51.6863        50.3333         100.23
            153            153         51.847           50.5         100.23
            154            154        52.0042        50.6667         100.23
            155            155        52.1633        50.8333         100.23
            156            156        52.3253             51        100.231
            157            157        52.4892        51.1667        100.232
            158            158        52.6481        51.3333        100.233
            159            159        52.8129           51.5        100.234
            160            160        52.9746        51.6667        100.235
            161            161        53.1413        51.8333        100.235
            162            162        53.2963             52        100.235
            163            163        53.4578        52.1667        100.235
            164            164        53.6287        52.3333        100.233
            165            165        53.7795           52.5        100.232
            166            166        53.9458        52.6667        100.231
            167            167        54.1055        52.8333        100.231
            168            168        54.2656             53        100.231
            169            169        54.4281        53.1667         100.23
            170            170        54.5895        53.3333         100.23
            171            171        54.7574           53.5         100.23
            172            172        54.9212        53.6667         100.23
            173            173        55.0799        53.8333        100.229
            174            174         55.237             54        100.228
            175            175         55.402        54.1667        100.227
            176            176        55.5645        54.3333        100.225
            177            177        55.7294           54.5        100.224
            178            178        55.8862        54.6667        100.223
            179            179        56.0514        54.8333        100.222
            180            180        56.2131             55        100.222
            181            181        56.3697        55.1667        100.221
            182            182        56.5341        55.3333        100.221
            183            183        56.6961           55.5        100.221
            184            184        56.8564        55.6667        100.221
            185            185        57.0191        55.8333        100.221
            186            186        57.1848             56        100.221
            187            187        57.3459        56.1667         100.22
            188            188        57.5059        56.3333         100.22
            189            189        57.6659           56.5         100.22
            190            190        57.8282        56.6667         100.22
            191            191        57.9915        56.8333         100.22
            192            192        58.1561             57         100.22
            193            193        58.3148        57.1667         100.22
            194            194        58.4758        57.3333         100.22
            195            195        58.6397           57.5         100.22
            196            196        58.8031        57.6667         100.22
            197            197        58.9619        57.8333         100.22
            198            198          59.13             58         100.22
            199            199        59.2916        58.1667         100.22
            200            200        59.4512        58.3333         100.22
            201            201        59.6112           58.5         100.22
            202            202        59.7721        58.6667         100.22
            203            203        59.9329        58.8333         100.22
            204            204        60.0931             59         100.22
            205            205        60.2553        59.1667         100.22
            206            206        60.4158        59.3333         100.22
            207            207        60.5739           59.5         100.22
            208            208        60.7421        59.6667         100.22
            209            209           60.9        59.8333         100.22
            210            210        61.0588             60         100.22
            211            211        61.2212        60.1667         100.22
            212            212        61.3868        60.3333         100.22
            213            213        61.5455           60.5         100.22
            214            214        61.7076        60.6667         100.22
            215            215         61.871        60.8333         100.22
            216            216        62.0305             61         100.22
            217            217        62.1884        61.1667         100.22
            218            218        62.3483        61.3333         100.22
            219            219        62.5105           61.5         100.22
            220            220        62.6784        61.6667         100.22
            221            221        62.8419        61.8333         100.22
            222            222             63             62         100.22
            223            223        63.1658        62.1667         100.22
            224            224        63.3228        62.3333        100.219
            225            225         63.486           62.5        100.218
            226            226        63.6502        62.6667        100.217
            227            227        63.8123        62.8333        100.216
            228            228          63.97             63        100.215
            229            229         64.131        63.1667        100.214
            230            230        64.2967        63.3333        100.214
            231            231        64.4561           63.5        100.214
            232            232        64.6174        63.6667        100.214
            233            233        64.7786        63.8333        100.216
            234            234        64.9407             64        100.216
            235            235        65.1056        64.1667        100.216
            236            236        65.2618        64.3333        100.215
            237            237         65.427           64.5        100.214
            238            238        65.5913        64.6667        100.214
            239            239        65.7525        64.8333        100.213
            240            240        65.9161             65        100.212
            241            241        66.0753        65.1667        100.212
            242            242        66.2344        65.3333        100.212
            243            243        66.3992           65.5        100.211
            244            244        66.5577        65.6667        100.211
            245            245        66.7175        65.8333        100.211
            246            246        66.8812             66        100.211
            247            247        67.0457        66.1667        100.211
            248            248        67.2048        66.3333        100.211
            249            249        67.3663           66.5        100.211
            250            250        67.5292        66.6667        100.211
            251            251        67.6896        66.8333        100.211
            252            252        67.8537             67        100.211
            253            253        68.0164        67.1667        100.211
            254            254        68.1765        67.3333        100.211
            255            255        68.3405           67.5        100.211
            256            256         68.501        67.6667        100.211
            257            257        68.6643        67.8333        100.211
            258            258        68.8256             68        100.211
            259            259        68.9854        68.1667        100.211
            260            260        69.1461        68.3333        100.211
            261            261        69.3081           68.5        100.211
            262            262         69.472        68.6667        100.211
            263            263        69.6353        68.8333        100.211
            264            264        69.7967             69        100.211
            265            265        69.9579        69.1667        100.211
            266            266        70.1215        69.3333        100.211
            267            267        70.2803           69.5        100.211
            268            268        70.4471        69.6667        100.211
            269            269         70.608        69.8333        100.211
            270            270        70.7671             70        100.211
            271            271        70.9288        70.1667        100.211
            272            272         71.099        70.3333        100.211
            273            273        71.2585           70.5        100.211
            274            274        71.4127        70.6667        100.211
            275            275         71.579        70.8333        100.211
            276            276        71.7331             71        100.211
            277            277        71.8965        71.1667        100.211
            278            278        72.0556        71.3333        100.211
            279            279        72.2175           71.5        100.211
            280            280        72.3808        71.6667        100.211
            281            281        72.5439        71.8333        100.211
            282            282        72.7014             72        100.211
            283            283        72.8668        72.1667        100.211
            284            284        73.0288        72.3333        100.211
            285            285        73.1865           72.5        100.211
            286            286        73.3513        72.6667        100.211
            287            287        73.5174        72.8333        100.211
            288            288        73.6763             73        100.211
            289            289        73.8399        73.1667        100.211
            290            290        74.0039        73.3333        100.211
            291            291        74.1608           73.5        100.211
            292            292         74.327        73.6667        100.211
            293            293          74.48        73.8333        100.211
            294            294        74.6404             74        100.211
            295            295        74.8055        74.1667        100.211
            296            296        74.9654        74.3333        100.211
            297            297        75.1303           74.5        100.211
            298            298        75.2942        74.6667        100.211
            299            299        75.4539        74.8333        100.211
            300            300         75.621             75        100.211
            301            301        75.7809        75.1667        100.211
            302            302        75.9404        75.3333        100.211
            303            303        76.1012           75.5        100.211
            304            304        76.2661        75.6667        100.211
            305            305        76.4301        75.8333        100.211
            306            306        76.5883             76        100.211
            307            307        76.7549        76.1667        100.211
            308            308        76.9177        76.3333        100.211
            309            309        77.0809           76.5        100.211
            310            310        77.2496        76.6667        100.211
            311            311        77.4108        76.8333        100.211
            312            312        77.5687             77        100.211
            313            313        77.7321        77.1667        100.211
            314            314        77.8935        77.3333        100.211
            315            315          78.06           77.5        100.211
            316            316        78.2237        77.6667        100.211
            317            317        78.3826        77.8333        100.211
            318            318        78.5447             78        100.211
            319            319        78.7073        78.1667        100.211
            320            320        78.8711        78.3333        100.211
            321            321        79.0358           78.5         100.21
            322            322        79.1958        78.6667        100.209
            323            323        79.3576        78.8333        100.208
            324            324        79.5179             79        100.207
            325            325          79.68        79.1667        100.205
            326            326        79.8472        79.3333        100.203
            327            327        80.0059           79.5        100.203
            328            328        80.1701        79.6667        100.202
            329            329        80.3283        79.8333        100.202
            330            330        80.4882             80        100.202
            331            331        80.6476        80.1667        100.201
            332            332        80.8153        80.3333        100.201
            333            333        80.9777           80.5        100.201
            334            334        81.1419        80.6667        100.202
            335            335        81.3041        80.8333        100.202
            336            336        81.4657             81        100.203
            337            337        81.6217        81.1667        100.205
            338            338         81.791        81.3333        100.206
            339            339        81.9538           81.5        100.207
            340            340        82.1124        81.6667        100.208
            341            341        82.2755        81.8333        100.209
            342            342        82.4409             82        100.209
            343            343        82.6043        82.1667         100.21
            344            344        82.7654        82.3333        100.211
            345            345        82.9242           82.5        100.209
            346            346        83.0967        82.6667        100.208
            347            347        83.2498        82.8333        100.207
            348            348        83.4144             83        100.207
            349            349        83.5798        83.1667        100.205
            350            350        83.7442        83.3333        100.203
            351            351        83.9026           83.5        100.203
            352            352        84.0655        83.6667        100.202
            353            353        84.2229        83.8333        100.202
            354            354        84.3843             84        100.202
            355            355        84.5484        84.1667        100.201
            356            356        84.7179        84.3333        100.201
            357            357        84.8741           84.5        100.201
            358            358        85.0367        84.6667        100.201
            359            359         85.201        84.8333        100.202
            360            360        85.3694             85        100.202
            361            361         85.523        85.1667        100.203
            362            362        85.6867        85.3333        100.203
            363            363        85.8475           85.5        100.203
            364            364        86.0097        85.6667        100.203
            365            365        86.1773        85.8333        100.204
            366            366        86.3453             86        100.204
            367            367        86.5004        86.1667        100.204
            368            368        86.6601        86.3333        100.204
            369            369        86.8256           86.5        100.203
            370            370        86.9887        86.6667        100.203
            371            371        87.1523        86.8333        100.203
            372            372        87.3162             87        100.203
            373            373         87.481        87.1667        100.202
            374            374        87.6421        87.3333        100.202
            375            375        87.8031           87.5        100.203
            376            376        87.9654        87.6667        100.204
            377            377        88.1313        87.8333        100.204
            378            378        88.2976             88        100.204
            379            379        88.4593        88.1667        100.204
            380            380        88.6182        88.3333        100.204
            381            381        88.7839           88.5        100.203
            382            382        88.9467        88.6667        100.202
            383            383        89.1046        88.8333        100.202
            384            384        89.2704             89        100.203
            385            385        89.4385        89.1667        100.204
            386            386        89.6002        89.3333        100.205
            387            387        89.7623           89.5        100.206
            388            388        89.9257        89.6667        100.207
            389            389        90.0854        89.8333        100.208
            390            390        90.2527             90        100.209
            391            391        90.4082        90.1667        100.209
            392            392        90.5718        90.3333        100.208
            393            393        90.7389           90.5        100.207
            394            394        90.8992        90.6667        100.207
            395            395        91.0639        90.8333        100.207
            396            396        91.2243             91        100.207
            397            397        91.3906        91.1667        100.208
            398            398        91.5536        91.3333        100.209
            399            399        91.7147           91.5        100.209
            400            400         91.882        91.6667        100.209
            401            401        92.0484        91.8333         100.21
            402            402        92.2057             92         100.21
            403            403        92.3644        92.1667         100.21
            404            404        92.5208        92.3333        100.211
            405            405         92.686           92.5        100.211
            406            406        92.8526        92.6667        100.211
            407            407        93.0164        92.8333        100.211
            408            408        93.1811             93        100.211
            409            409        93.3448        93.1667        100.211
            410            410        93.5035        93.3333        100.211
            411            411        93.6702           93.5        100.211
            412            412         93.831        93.6667        100.211
            413            413        93.9971        93.8333        100.211
            414            414        94.1547             94        100.211
            415            415         94.319        94.1667        100.211
            416            416        94.4782        94.3333        100.211
            417            417        94.6486           94.5        100.211
            418            418        94.8122        94.6667        100.211
            419            419        94.9771        94.8333        100.211
            420            420        95.1366             95        100.211
            421            421        95.2964        95.1667        100.211
            422            422        95.4643        95.3333        100.211
            423            423        95.6267           95.5        100.211
            424            424        95.7877        95.6667        100.211
            425            425          95.95        95.8333        100.211
            426            426        96.1114             96        100.211
            427            427        96.2767        96.1667        100.211
            428            428         96.438        96.3333        100.211
            429            429        96.5992           96.5        100.211
            430            430        96.7652        96.6667        100.211
            431            431        96.9262        96.8333        100.211
            432            432        97.0895             97        100.211
            433            433        97.2491        97.1667        100.211
            434            434         97.414        97.3333        100.211
            435            435        97.5797           97.5        100.211
            436            436        97.7405        97.6667        100.211
            437            437        97.9083        97.8333        100.211
            438            438        98.0725             98        100.211
            439            439         98.234        98.1667        100.211
            440            440        98.3994        98.3333        100.211
            441            441        98.5692           98.5        100.211
            442            442        98.7301        98.6667        100.211
            443            443        98.8913        98.8333        100.211
            444            444        99.0592             99        100.211
            445            445        99.2221        99.1667        100.211
            446            446        99.3863        99.3333        100.211
            447            447        99.5477           99.5        100.211
            448            448        99.7117        99.6667        100.211
            449            449        99.8731        99.8333        100.211
            450            450        100.034            100        100.211
            451            451        100.194        100.167        100.211
            452            452        100.366        100.333        100.211
            453            453        100.526          100.5        100.211
            454            454        100.692        100.667        100.211
            455            455        100.864        100.833        100.211
            456            456        101.021            101        100.211
            457            457        101.187        101.167        100.211
            458            458        101.354        101.333        100.211
            459            459        101.516          101.5        100.211
            460            460        101.675        101.667        100.212
            461            461        101.834        101.833        100.213
            462            462        101.999            102        100.213
            463            463        102.164        102.167        100.213
            464            464        102.325        102.333        100.213
            465            465        102.491          102.5        100.213
            466            466        102.657        102.667        100.213
            467            467        102.817        102.833        100.212
            468            468        102.988            103        100.212
            469            469         103.15        103.167        100.212
            470            470         103.31        103.333        100.211
            471            471        103.468          103.5        100.211
            472            472        103.633        103.667        100.211
            473            473        103.798        103.833        100.211
            474            474        103.957            104        100.211
            475            475        104.121        104.167        100.211
            476            476        104.285        104.333        100.211
            477            477        104.451          104.5        100.211
            478            478        104.616        104.667        100.211
            479            479        104.776        104.833        100.211
            480            480        104.942            105        100.211
            481            481        105.105        105.167        100.211
            482            482        105.269        105.333        100.211
            483            483        105.432          105.5        100.211
            484            484        105.596        105.667        100.211
            485            485        105.757        105.833        100.211
            486            486        105.924            106        100.211
            487            487        106.089        106.167        100.211
            488            488        106.251        106.333        100.211
            489            489        106.413          106.5        100.211
            490            490        106.579        106.667        100.211
            491            491        106.742        106.833        100.211
            492            492         106.91            107        100.211
            493            493        107.069        107.167        100.211
            494            494        107.233        107.333        100.211
            495            495        107.399          107.5        100.211
            496            496        107.562        107.667        100.211
            497            497        107.725        107.833        100.211
            498            498        107.888            108        100.211
            499            499        108.054        108.167        100.211
            500            500        108.219        108.333        100.211
            501            501        108.378          108.5        100.211
            502            502        108.543        108.667        100.211
            503            503        108.705        108.833        100.211
            504            504        108.871            109        100.211
            505            505        109.036        109.167        100.211
            506            506        109.195        109.333        100.211
            507            507        109.362          109.5        100.211
            508            508        109.522        109.667        100.212
            509            509         109.69        109.833        100.213
            510            510        109.855            110        100.214
            511            511        110.022        110.167        100.215
            512            512        110.185        110.333        100.216
            513            513        110.348          110.5        100.218
            514            514        110.507        110.667        100.219
            515            515        110.674        110.833        100.219
            516            516        110.838            111         100.22
            517            517        111.002        111.167         100.22
            518            518        111.165        111.333         100.22
            519            519         111.33          111.5         100.22
            520            520        111.494        111.667         100.22
            521            521        111.661        111.833         100.22
            522            522        111.825            112         100.22
            523            523        111.986        112.167         100.22
            524            524        112.151        112.333         100.22
            525            525        112.313          112.5         100.22
            526            526        112.473        112.667         100.22
            527            527        112.639        112.833         100.22
            528            528        112.802            113         100.22
            529            529        112.969        113.167         100.22
            530            530        113.131        113.333         100.22
            531            531        113.297          113.5         100.22
            532            532        113.457        113.667         100.22
            533            533        113.621        113.833         100.22
            534            534        113.788            114         100.22
            535            535        113.952        114.167         100.22
            536            536         114.12        114.333         100.22
            537            537        114.287          114.5         100.22
            538            538        114.447        114.667         100.22
            539            539        114.609        114.833         100.22
            540            540        114.777            115         100.22
            541            541        114.941        115.167         100.22
            542            542        115.107        115.333         100.22
            543            543        115.267          115.5         100.22
            544            544        115.432        115.667         100.22
            545            545        115.599        115.833         100.22
            546            546        115.761            116         100.22
            547            547        115.922        116.167         100.22
            548            548        116.086        116.333         100.22
            549            549        116.251          116.5         100.22
            550            550        116.418        116.667         100.22
            551            551        116.585        116.833         100.22
            552            552        116.743            117         100.22
            553            553        116.911        117.167         100.22
            554            554        117.073        117.333         100.22
            555            555        117.232          117.5         100.22
            556            556        117.394        117.667         100.22
            557            557         117.56        117.833         100.22
            558            558        117.724            118         100.22
            559            559        117.891        118.167         100.22
            560            560        118.053        118.333         100.22
            561            561        118.215          118.5         100.22
            562            562        118.385        118.667         100.22
            563            563         118.55        118.833         100.22
            564            564        118.715            119         100.22
            565            565        118.875        119.167         100.22
            566            566        119.037        119.333         100.22
            567            567        119.203          119.5         100.22
            568            568        119.367        119.667         100.22
            569            569        119.531        119.833         100.22
            570            570          119.7            120         100.22
            571            571         119.86        120.167         100.22
            572            572        120.023        120.333         100.22
            573            573        120.186          120.5         100.22
            574            574        120.354        120.667         100.22
            575            575        120.514        120.833         100.22
            576            576        120.681            121         100.22
            577            577        120.847        121.167         100.22
            578            578        121.013        121.333         100.22
            579            579        121.179          121.5         100.22
            580            580        121.343        121.667         100.22
            581            581        121.502        121.833         100.22
            582            582        121.669            122         100.22
            583            583        121.829        122.167         100.22
            584            584        121.991        122.333         100.22
            585            585        122.163          122.5         100.22
            586            586        122.322        122.667         100.22
            587            587        122.487        122.833         100.22
            588            588        122.655            123         100.22
            589            589        122.818        123.167         100.22
            590            590        122.981        123.333         100.22
            591            591        123.146          123.5         100.22
            592            592        123.305        123.667         100.22
            593            593        123.472        123.833         100.22
            594            594         123.64            124         100.22
            595            595        123.807        124.167         100.22
            596            596        123.969        124.333         100.22
            597            597        124.137          124.5        100.221
            598            598        124.302        124.667        100.223
            599            599        124.467        124.833        100.224
            600            600        124.631            125        100.225
            601            601         124.79        125.167        100.227
            602            602        124.954        125.333        100.228
            603            603        125.122          125.5        100.229
            604            604        125.279        125.667        100.229
            605            605        125.443        125.833        100.229
            606            606         125.61            126        100.229
            607            607        125.776        126.167        100.229
            608            608         125.94        126.333        100.229
            609            609        126.101          126.5        100.229
            610            610        126.265        126.667        100.229
            611            611        126.429        126.833        100.229
            612            612        126.597            127        100.229
            613            613        126.767        127.167        100.229
            614            614        126.927        127.333         100.23
            615            615         127.09          127.5         100.23
            616            616        127.254        127.667         100.23
            617            617        127.421        127.833         100.23
            618            618        127.584            128         100.23
            619            619         127.75        128.167         100.23
            620            620        127.918        128.333         100.23
            621            621        128.077          128.5         100.23
            622            622        128.243        128.667         100.23
            623            623        128.408        128.833         100.23
            624            624         128.57            129         100.23
            625            625         128.74        129.167         100.23
            626            626        128.904        129.333        100.229
            627            627        129.064          129.5        100.228
            628            628        129.225        129.667        100.227
            629            629        129.394        129.833        100.225
            630            630        129.563            130        100.224
            631            631        129.726        130.167        100.223
            632            632        129.889        130.333        100.222
            633            633        130.053          130.5        100.222
            634            634        130.215        130.667        100.222
            635            635        130.381        130.833        100.223
            636            636        130.546            131        100.223
            637            637        130.707        131.167        100.224
            638            638        130.875        131.333        100.225
            639            639        131.038          131.5        100.226
            640            640        131.201        131.667        100.227
            641            641        131.371        131.833        100.227
            642            642        131.532            132        100.227
            643            643        131.695        132.167        100.226
            644            644        131.863        132.333        100.225
            645            645        132.026          132.5        100.224
            646            646        132.192        132.667        100.224
            647            647        132.354        132.833        100.224
            648            648        132.522            133        100.224
            649            649        132.686        133.167        100.226
            650            650        132.848        133.333        100.227
            651            651        133.014          133.5        100.228
            652            652         133.18        133.667        100.228
            653            653        133.343        133.833        100.229
            654            654        133.512            134        100.229
            655            655        133.677        134.167         100.23
            656            656         133.84        134.333         100.23
            657            657        134.008          134.5         100.23
            658            658         134.17        134.667         100.23
            659            659        134.339        134.833         100.23
            660            660        134.503            135         100.23
            661            661        134.665        135.167         100.23
            662            662        134.828        135.333        100.229
            663            663         134.99          135.5        100.228
            664            664        135.156        135.667        100.227
            665            665        135.323        135.833        100.225
            666            666         135.49            136        100.224
            667            667        135.657        136.167        100.223
            668            668        135.814        136.333        100.222
            669            669        135.984          136.5        100.222
            670            670        136.151        136.667        100.221
            671            671        136.317        136.833        100.221
            672            672        136.478            137        100.221
            673            673         136.64        137.167        100.221
            674            674        136.806        137.333        100.221
            675            675        136.966          137.5        100.221
            676            676        137.132        137.667         100.22
            677            677        137.296        137.833         100.22
            678            678        137.465            138         100.22
            679            679        137.625        138.167         100.22
            680            680        137.792        138.333         100.22
            681            681        137.958          138.5         100.22
            682            682        138.122        138.667         100.22
            683            683        138.287        138.833         100.22
            684            684        138.453            139         100.22
            685            685        138.622        139.167         100.22
            686            686        138.781        139.333         100.22
            687            687        138.949          139.5         100.22
            688            688        139.112        139.667         100.22
            689            689        139.276        139.833         100.22
            690            690        139.444            140         100.22
            691            691         139.61        140.167         100.22
            692            692        139.775        140.333         100.22
            693            693        139.938          140.5         100.22
            694            694        140.098        140.667         100.22
            695            695        140.269        140.833         100.22
            696            696        140.434            141         100.22
            697            697        140.596        141.167         100.22
            698            698        140.763        141.333         100.22
            699            699        140.925          141.5         100.22
            700            700        141.089        141.667         100.22
            701            701         141.26        141.833         100.22
            702            702        141.422            142         100.22
            703            703        141.582        142.167         100.22
            704            704         141.75        142.333         100.22
            705            705        141.914          142.5         100.22
            706            706        142.085        142.667         100.22
            707            707        142.244        142.833         100.22
            708            708        142.412            143         100.22
            709            709        142.576        143.167         100.22
            710            710        142.739        143.333         100.22
            711            711        142.905          143.5         100.22
            712            712        143.069        143.667         100.22
            713            713        143.237        143.833         100.22
            714            714        143.405            144         100.22
            715            715        143.567        144.167         100.22
            716            716         143.73        144.333         100.22
            717            717        143.897          144.5         100.22
            718            718        144.062        144.667         100.22
            719            719        144.221        144.833         100.22
            720            720        144.391            145         100.22
            721            721        144.554        145.167         100.22
            722            722        144.718        145.333         100.22
            723            723        144.884          145.5         100.22
            724            724        145.048        145.667         100.22
            725            725        145.218        145.833         100.22
            726            726        145.381            146         100.22
            727            727        145.546        146.167         100.22
            728            728         145.71        146.333         100.22
            729            729        145.877          146.5         100.22
            730            730        146.042        146.667         100.22
            731            731        146.206        146.833         100.22
            732            732        146.373            147         100.22
            733            733        146.539        147.167         100.22
            734            734        146.706        147.333         100.22
            735            735        146.873          147.5         100.22
            736            736        147.038        147.667         100.22
            737            737        147.202        147.833         100.22
            738            738        147.364            148         100.22
            739            739        147.535        148.167         100.22
            740            740        147.696        148.333         100.22
            741            741        147.863          148.5         100.22
            742            742        148.025        148.667         100.22
            743            743        148.189        148.833         100.22
            744            744        148.356            149         100.22
            745            745        148.519        149.167         100.22
            746            746        148.685        149.333         100.22
            747            747        148.857          149.5         100.22
            748            748        149.023        149.667         100.22
            749            749        149.182        149.833         100.22
            750            750        149.342            150         100.22
            751            751        149.508        150.167         100.22
            752            752        149.678        150.333         100.22
            753            753        149.845          150.5         100.22
            754            754        150.006        150.667         100.22
            755            755        150.173        150.833         100.22
            756            756        150.337            151         100.22
            757            757        150.497        151.167         100.22
            758            758        150.667        151.333         100.22
            759            759        150.833          151.5         100.22
            760            760        150.998        151.667         100.22
            761            761        151.169        151.833        100.219
            762            762        151.336            152        100.218
            763            763        151.498        152.167        100.217
            764            764        151.663        152.333        100.216
            765            765        151.826          152.5        100.214
            766            766        151.995        152.667        100.213
            767            767        152.164        152.833        100.212
            768            768        152.326            153        100.211
            769            769        152.494        153.167        100.212
            770            770        152.658        153.333        100.211
            771            771        152.817          153.5        100.211
            772            772        152.985        153.667        100.211
            773            773        153.147        153.833        100.211
            774            774        153.312            154        100.211
            775            775        153.482        154.167        100.211
            776            776        153.652        154.333        100.211
            777            777        153.813          154.5        100.211
            778            778        153.978        154.667        100.211
            779            779        154.141        154.833        100.211
            780            780        154.308            155        100.211
            781            781        154.473        155.167        100.211
            782            782        154.633        155.333        100.211
            783            783        154.803          155.5        100.211
            784            784        154.971        155.667        100.211
            785            785        155.133        155.833        100.211
            786            786        155.298            156        100.211
            787            787        155.467        156.167        100.211
            788            788        155.629        156.333        100.211
            789            789        155.795          156.5        100.211
            790            790        155.965        156.667        100.211
            791            791        156.132        156.833        100.211
            792            792        156.292            157        100.211
            793            793        156.462        157.167        100.211
            794            794        156.624        157.333        100.211
            795            795        156.789          157.5        100.211
            796            796        156.957        157.667        100.211
            797            797        157.124        157.833        100.211
            798            798        157.286            158        100.211
            799            799        157.454        158.167        100.211
            800            800        157.621        158.333        100.211
            801            801        157.783          158.5        100.211
            802            802         157.95        158.667        100.211
            803            803        158.115        158.833        100.211
            804            804         158.28            159        100.211
            805            805        158.445        159.167        100.211
            806            806        158.611        159.333        100.211
            807            807        158.779          159.5        100.211
            808            808        158.943        159.667        100.211
            809            809        159.108        159.833        100.211
            810            810        159.282            160        100.211
            811            811        159.443        160.167        100.211
            812            812        159.609        160.333        100.211
            813            813        159.773          160.5        100.211
            814            814        159.936        160.667        100.211
            815            815        160.099        160.833        100.211
            816            816        160.265            161        100.211
            817            817         160.43        161.167        100.211
            818            818        160.596        161.333        100.211
            819            819        160.763          161.5        100.211
            820            820        160.924        161.667        100.211
            821            821        161.091        161.833        100.211
            822            822         161.26            162        100.211
            823            823        161.424        162.167        100.211
            824            824        161.587        162.333        100.211
            825            825        161.755          162.5         100.21
            826            826        161.918        162.667        100.209
            827            827        162.084        162.833        100.208
            828            828        162.251            163        100.207
            829            829        162.415        163.167        100.205
            830            830        162.579        163.333        100.203
            831            831        162.749          163.5        100.203
            832            832        162.916        163.667        100.202
            833            833        163.077        163.833        100.202
            834            834        163.243            164        100.202
            835            835         163.41        164.167        100.201
            836            836        163.581        164.333        100.201
            837            837        163.746          164.5        100.201
            838            838        163.909        164.667        100.201
            839            839        164.074        164.833        100.201
            840            840        164.241            165        100.201
            841            841        164.403        165.167        100.201
            842            842        164.565        165.333        100.201
            843            843        164.733          165.5        100.201
            844            844        164.901        165.667        100.201
            845            845        165.068        165.833        100.201
            846            846        165.233            166        100.201
            847            847        165.398        166.167        100.201
            848            848        165.567        166.333        100.201
            849            849        165.733          166.5        100.201
            850            850        165.901        166.667        100.201
            851            851        166.069        166.833        100.201
            852            852        166.234            167        100.201
            853            853        166.399        167.167        100.201
            854            854        166.558        167.333        100.201
            855            855        166.724          167.5        100.201
            856            856        166.891        167.667        100.201
            857            857        167.057        167.833        100.201
            858            858        167.223            168        100.201
            859            859        167.385        168.167          100.2
            860            860        167.553        168.333        100.199
            861            861        167.719          168.5        100.198
            862            862        167.883        168.667        100.197
            863            863         168.05        168.833        100.196
            864            864        168.215            169        100.195
            865            865        168.379        169.167        100.194
            866            866        168.545        169.333        100.193
            867            867        168.713          169.5        100.192
            868            868         168.88        169.667        100.192
            869            869        169.041        169.833        100.192
            870            870        169.206            170        100.192
            871            871        169.371        170.167        100.192
            872            872        169.537        170.333        100.192
            873            873        169.703          170.5        100.192
            874            874        169.865        170.667        100.192
            875            875        170.032        170.833        100.192
            876            876        170.198            171        100.192
            877            877        170.363        171.167        100.192
            878            878         170.53        171.333        100.192
            879            879        170.696          171.5        100.192
            880            880        170.863        171.667        100.192
            881            881        171.026        171.833        100.192
            882            882        171.193            172        100.192
            883            883        171.359        172.167        100.192
            884            884        171.524        172.333        100.192
            885            885         171.69          172.5        100.192
            886            886        171.854        172.667        100.192
            887            887        172.017        172.833        100.192
            888            888        172.182            173        100.192
            889            889        172.347        173.167        100.192
            890            890        172.516        173.333        100.192
            891            891        172.682          173.5        100.192
            892            892        172.847        173.667        100.192
            893            893         173.01        173.833        100.191
            894            894         173.18            174         100.19
            895            895        173.346        174.167        100.189
            896            896        173.513        174.333        100.188
            897            897        173.679          174.5        100.187
            898            898        173.841        174.667        100.186
            899            899        174.007        174.833        100.185
            900            900        174.176            175        100.184
            901            901        174.342        175.167        100.183
            902            902        174.506        175.333        100.183
            903            903        174.672          175.5        100.183
            904            904        174.837        175.667        100.182
            905            905            175        175.833        100.182
            906            906        175.168            176        100.182
            907            907        175.335        176.167        100.182
            908            908        175.497        176.333        100.182
            909            909        175.665          176.5        100.182
            910            910        175.836        176.667        100.182
            911            911        176.002        176.833        100.182
            912            912        176.166            177        100.182
            913            913        176.332        177.167        100.182
            914            914        176.498        177.333        100.182
            915            915        176.665          177.5        100.182
            916            916         176.83        177.667        100.182
            917            917        176.991        177.833        100.182
            918            918        177.159            178        100.182
            919            919        177.327        178.167        100.182
            920            920        177.492        178.333        100.182
            921            921         177.66          178.5        100.182
            922            922        177.825        178.667        100.181
            923            923        177.992        178.833         100.18
            924            924         178.16            179        100.179
            925            925        178.326        179.167        100.177
            926            926        178.489        179.333        100.176
            927            927        178.656          179.5        100.175
            928            928         178.82        179.667        100.174
            929            929        178.989        179.833        100.174
            930            930        179.154            180        100.173
            931            931        179.317        180.167        100.173
            932            932        179.483        180.333        100.173
            933            933        179.651          180.5        100.173
            934            934        179.816        180.667        100.173
            935            935        179.981        180.833        100.173
            936            936        180.149            181        100.172
            937            937        180.316        181.167        100.173
            938            938         180.48        181.333        100.172
            939            939        180.645          181.5        100.172
            940            940        180.812        181.667        100.172
            941            941        180.978        181.833        100.172
            942            942        181.146            182        100.172
            943            943        181.307        182.167        100.172
            944            944        181.477        182.333        100.172
            945            945        181.645          182.5        100.172
            946            946         181.81        182.667        100.171
            947            947        181.971        182.833         100.17
            948            948        182.141            183        100.169
            949            949        182.308        183.167        100.168
            950            950        182.471        183.333        100.166
            951            951        182.637          183.5        100.166
            952            952        182.802        183.667        100.165
            953            953        182.974        183.833        100.164
            954            954        183.137            184        100.164
            955            955        183.303        184.167        100.163
            956            956        183.468        184.333        100.163
            957            957        183.637          184.5        100.163
            958            958        183.801        184.667        100.163
            959            959        183.971        184.833        100.163
            960            960        184.136            185        100.163
            961            961          184.3        185.167        100.163
            962            962        184.463        185.333        100.163
            963            963        184.631          185.5        100.163
            964            964        184.797        185.667        100.163
            965            965        184.965        185.833        100.162
            966            966        185.128            186        100.161
            967            967        185.293        186.167         100.16
            968            968        185.463        186.333        100.159
            969            969        185.631          186.5        100.157
            970            970        185.796        186.667        100.156
            971            971        185.964        186.833        100.155
            972            972        186.127            187        100.154
            973            973        186.294        187.167        100.154
            974            974        186.465        187.333        100.154
            975            975         186.63          187.5        100.153
            976            976        186.791        187.667        100.153
            977            977        186.959        187.833        100.153
            978            978        187.125            188        100.153
            979            979        187.296        188.167        100.153
            980            980        187.458        188.333        100.153
            981            981        187.624          188.5        100.152
            982            982        187.793        188.667        100.151
            983            983        187.958        188.833         100.15
            984            984        188.127            189        100.149
            985            985        188.295        189.167        100.147
            986            986        188.457        189.333        100.146
            987            987        188.621          189.5        100.145
            988            988         188.79        189.667        100.144
            989            989        188.952        189.833        100.144
            990            990         189.12            190        100.144
            991            991        189.291        190.167        100.144
            992            992        189.459        190.333        100.144
            993            993        189.623          190.5        100.144
            994            994        189.786        190.667        100.143
            995            995        189.951        190.833        100.143
            996            996        190.118            191        100.142
            997            997        190.285        191.167         100.14
            998            998         190.45        191.333        100.139
            999            999        190.618          191.5        100.138
           1000           1000        190.783        191.667        100.137
           1001           1001         190.95        191.833        100.136
           1002           1002        191.115            192        100.135
           1003           1003        191.283        192.167        100.135
           1004           1004        191.451        192.333        100.134
           1005           1005        191.618          192.5        100.134
           1006           1006        191.783        192.667        100.134
           1007           1007        191.948        192.833        100.134
           1008           1008        192.116            193        100.134
           1009           1009        192.279        193.167        100.133
           1010           1010        192.447        193.333        100.132
           1011           1011         192.61          193.5        100.131
           1012           1012        192.776        193.667         100.13
           1013           1013        192.944        193.833        100.128
           1014           1014        193.114            194        100.127
           1015           1015        193.277        194.167        100.126
           1016           1016        193.442        194.333        100.125
           1017           1017        193.606          194.5        100.125
           1018           1018        193.775        194.667        100.125
           1019           1019        193.941        194.833        100.125
           1020           1020        194.108            195        100.125
           1021           1021        194.272        195.167        100.125
           1022           1022         194.44        195.333        100.125
           1023           1023        194.612          195.5        100.125
           1024           1024        194.777        195.667        100.124
           1025           1025        194.947        195.833        100.124
           1026           1026        195.103            196        100.124
           1027           1027        195.274        196.167        100.124
           1028           1028        195.443        196.333        100.124
           1029           1029        195.614          196.5        100.124
           1030           1030        195.778        196.667        100.123
           1031           1031        195.944        196.833        100.122
           1032           1032        196.111            197        100.121
           1033           1033         196.28        197.167         100.12
           1034           1034        196.447        197.333        100.118
           1035           1035        196.613          197.5        100.118
           1036           1036        196.775        197.667        100.117
           1037           1037        196.943        197.833        100.116
           1038           1038        197.111            198        100.116
           1039           1039        197.277        198.167        100.114
           1040           1040        197.445        198.333        100.113
           1041           1041        197.607          198.5        100.112
           1042           1042        197.775        198.667         100.11
           1043           1043        197.947        198.833        100.109
           1044           1044        198.111            199        100.108
           1045           1045        198.278        199.167        100.107
           1046           1046        198.444        199.333        100.107
           1047           1047        198.615          199.5        100.106
           1048           1048        198.776        199.667        100.106
           1049           1049        198.943        199.833        100.106
           1050           1050        199.112            200        100.106
           1051           1051        199.277        200.167        100.105
           1052           1052        199.448        200.333        100.104
           1053           1053        199.612          200.5        100.103
           1054           1054        199.773        200.667        100.102
           1055           1055        199.941        200.833        100.101
           1056           1056        200.109            201          100.1
           1057           1057        200.276        201.167        100.098
           1058           1058        200.443        201.333        100.097
           1059           1059         200.61          201.5        100.096
           1060           1060        200.776        201.667        100.094
           1061           1061        200.942        201.833        100.093
           1062           1062        201.109            202        100.091
           1063           1063        201.274        202.167         100.09
           1064           1064        201.443        202.333        100.089
           1065           1065        201.606          202.5        100.088
           1066           1066        201.775        202.667        100.088
           1067           1067        201.941        202.833        100.087
           1068           1068        202.106            203        100.086
           1069           1069        202.272        203.167        100.087
           1070           1070        202.444        203.333        100.086
           1071           1071        202.607          203.5        100.086
           1072           1072        202.778        203.667        100.086
           1073           1073        202.941        203.833        100.086
           1074           1074        203.108            204        100.086
           1075           1075        203.273        204.167        100.086
           1076           1076        203.437        204.333        100.086
           1077           1077         203.61          204.5        100.085
           1078           1078        203.776        204.667        100.084
           1079           1079        203.942        204.833        100.083
           1080           1080        204.107            205        100.082
           1081           1081        204.276        205.167         100.08
           1082           1082        204.444        205.333        100.079
           1083           1083        204.613          205.5        100.078
           1084           1084        204.779        205.667        100.077
           1085           1085        204.944        205.833        100.076
           1086           1086        205.111            206        100.075
           1087           1087        205.274        206.167        100.074
           1088           1088        205.438        206.333        100.072
           1089           1089        205.603          206.5         100.07
           1090           1090        205.769        206.667        100.069
           1091           1091        205.937        206.833        100.068
           1092           1092        206.106            207        100.067
           1093           1093        206.271        207.167        100.068
           1094           1094        206.442        207.333        100.067
           1095           1095        206.603          207.5        100.067
           1096           1096        206.772        207.667        100.067
           1097           1097        206.938        207.833        100.067
           1098           1098        207.108            208        100.066
           1099           1099        207.278        208.167        100.065
           1100           1100        207.444        208.333        100.064
           1101           1101        207.611          208.5        100.062
           1102           1102        207.776        208.667        100.061
           1103           1103        207.945        208.833         100.06
           1104           1104        208.109            209        100.059
           1105           1105        208.276        209.167        100.059
           1106           1106         208.44        209.333        100.058
           1107           1107        208.606          209.5        100.058
           1108           1108        208.776        209.667        100.058
           1109           1109        208.944        209.833        100.057
           1110           1110        209.111            210        100.055
           1111           1111        209.276        210.167        100.054
           1112           1112        209.445        210.333        100.053
           1113           1113        209.612          210.5        100.051
           1114           1114        209.773        210.667         100.05
           1115           1115        209.943        210.833        100.049
           1116           1116        210.111            211        100.048
           1117           1117        210.277        211.167        100.048
           1118           1118        210.442        211.333        100.047
           1119           1119        210.611          211.5        100.046
           1120           1120        210.777        211.667        100.045
           1121           1121        210.949        211.833        100.043
           1122           1122        211.113            212        100.042
           1123           1123        211.276        212.167        100.041
           1124           1124        211.446        212.333         100.04
           1125           1125        211.611          212.5         100.04
           1126           1126        211.781        212.667        100.039
           1127           1127        211.948        212.833        100.039
           1128           1128        212.114            213        100.038
           1129           1129         212.28        213.167        100.038
           1130           1130        212.446        213.333        100.038
           1131           1131        212.615          213.5        100.037
           1132           1132        212.781        213.667        100.036
           1133           1133        212.951        213.833        100.035
           1134           1134        213.115            214        100.034
           1135           1135        213.277        214.167        100.032
           1136           1136        213.448        214.333        100.031
           1137           1137        213.614          214.5        100.031
           1138           1138        213.783        214.667         100.03
           1139           1139         213.95        214.833        100.029
           1140           1140        214.116            215        100.029
           1141           1141        214.287        215.167        100.028
           1142           1142        214.446        215.333        100.027
           1143           1143         214.61          215.5        100.025
           1144           1144         214.78        215.667        100.024
           1145           1145        214.947        215.833        100.022
           1146           1146        215.113            216        100.021
           1147           1147        215.278        216.167         100.02
           1148           1148         215.45        216.333         100.02
           1149           1149        215.614          216.5         100.02
           1150           1150        215.781        216.667        100.019
           1151           1151        215.949        216.833        100.019
           1152           1152        216.117            217        100.019
           1153           1153        216.283        217.167        100.019
           1154           1154        216.453        217.333        100.019
           1155           1155         216.62          217.5        100.018
           1156           1156        216.784        217.667        100.017
           1157           1157        216.953        217.833        100.015
           1158           1158        217.119            218        100.014
           1159           1159        217.288        218.167        100.013
           1160           1160        217.455        218.333        100.012
           1161           1161        217.623          218.5        100.011
           1162           1162        217.789        218.667        100.011
           1163           1163        217.959        218.833         100.01
           1164           1164        218.122            219        100.009
           1165           1165        218.289        219.167        100.007
           1166           1166        218.457        219.333        100.006
           1167           1167        218.623          219.5        100.005
           1168           1168        218.789        219.667        100.004
           1169           1169        218.962        219.833        100.003
           1170           1170        219.127            220        100.002
           1171           1171        219.294        220.167        100.001
           1172           1172        219.458        220.333            100
           1173           1173        219.624          220.5            100
           1174           1174        219.789        220.667            100
           1175           1175        219.961        220.833        99.9997
           1176           1176        220.126            221        99.9987
           1177           1177        220.296        221.167        99.9976
           1178           1178        220.465        221.333        99.9965
           1179           1179        220.629          221.5        99.9954
           1180           1180        220.797        221.667        99.9943
           1181           1181        220.964        221.833        99.9929
           1182           1182        221.132            222         99.992
           1183           1183        221.302        222.167        99.9912
           1184           1184        221.464        222.333        99.9906
           1185           1185        221.633          222.5        99.9907
           1186           1186        221.802        222.667        99.9905
           1187           1187        221.967        222.833        99.9901
           1188           1188        222.134            223        99.9891
           1189           1189        222.302        223.167         99.988
           1190           1190         222.47        223.333        99.9869
           1191           1191        222.638          223.5        99.9858
           1192           1192        222.804        223.667        99.9847
           1193           1193         222.97        223.833        99.9833
           1194           1194        223.135            224        99.9824
           1195           1195        223.303        224.167        99.9817
           1196           1196         223.47        224.333         99.981
           1197           1197        223.634          224.5        99.9811
           1198           1198        223.801        224.667        99.9809
           1199           1199        223.965        224.833        99.9805
           1200           1200        224.134            225        99.9795
           1201           1201          224.3        225.167        99.9784
           1202           1202        224.465        225.333        99.9773
           1203           1203        224.633          225.5        99.9762
           1204           1204        224.804        225.667        99.9751
           1205           1205         224.97        225.833        99.9737
           1206           1206        225.138            226        99.9728
           1207           1207        225.308        226.167         99.972
           1208           1208        225.474        226.333        99.9714
           1209           1209        225.638          226.5        99.9715
           1210           1210        225.806        226.667        99.9713
           1211           1211        225.975        226.833        99.9709
           1212           1212        226.143            227        99.9699
           1213           1213        226.309        227.167        99.9688
           1214           1214        226.474        227.333        99.9677
           1215           1215        226.644          227.5        99.9666
           1216           1216        226.809        227.667        99.9655
           1217           1217        226.977        227.833        99.9641
           1218           1218         227.14            228        99.9632
           1219           1219        227.308        228.167        99.9624
           1220           1220        227.475        228.333        99.9618
           1221           1221        227.642          228.5        99.9619
           1222           1222        227.811        228.667        99.9617
           1223           1223        227.974        228.833        99.9615
           1224           1224        228.141            229        99.9614
           1225           1225        228.311        229.167        99.9604
           1226           1226        228.476        229.333        99.9593
           1227           1227        228.647          229.5        99.9582
           1228           1228        228.815        229.667        99.9571
           1229           1229         228.98        229.833        99.9552
           1230           1230        229.147            230         99.954
           1231           1231        229.316        230.167        99.9531
           1232           1232        229.481        230.333        99.9524
           1233           1233         229.65          230.5        99.9525
           1234           1234        229.818        230.667        99.9522
           1235           1235        229.993        230.833         99.952
           1236           1236        230.153            231        99.9518
           1237           1237        230.324        231.167        99.9516
           1238           1238        230.492        231.333        99.9507
           1239           1239        230.654          231.5        99.9497
           1240           1240        230.818        231.667        99.9486
           1241           1241        230.986        231.833         99.947
           1242           1242        231.156            232        99.9458
           1243           1243        231.324        232.167        99.9448
           1244           1244        231.491        232.333        99.9439
           1245           1245        231.659          232.5        99.9436
           1246           1246        231.825        232.667        99.9431
           1247           1247        231.993        232.833        99.9424
           1248           1248        232.157            233        99.9413
           1249           1249        232.325        233.167        99.9402
           1250           1250        232.495        233.333         99.939
           1251           1251        232.658          233.5        99.9379
           1252           1252        232.828        233.667        99.9367
           1253           1253        232.992        233.833        99.9354
           1254           1254        233.161            234        99.9344
           1255           1255        233.328        234.167        99.9337
           1256           1256        233.495        234.333         99.933
           1257           1257        233.664          234.5        99.9331
           1258           1258        233.832        234.667        99.9329
           1259           1259            234        234.833        99.9328
           1260           1260        234.167            235        99.9326
           1261           1261         234.33        235.167        99.9324
           1262           1262        234.497        235.333        99.9315
           1263           1263        234.664          235.5        99.9305
           1264           1264        234.832        235.667        99.9294
           1265           1265        234.992        235.833        99.9278
           1266           1266        235.162            236        99.9266
           1267           1267        235.333        236.167        99.9256
           1268           1268        235.501        236.333        99.9248
           1269           1269        235.665          236.5        99.9244
           1270           1270        235.835        236.667        99.9239
           1271           1271        236.001        236.833        99.9235
           1272           1272         236.17            237        99.9232
           1273           1273        236.338        237.167        99.9232
           1274           1274        236.502        237.333        99.9232
           1275           1275        236.668          237.5        99.9231
           1276           1276        236.837        237.667         99.923
           1277           1277        237.003        237.833         99.923
           1278           1278        237.167            238        99.9227
           1279           1279        237.338        238.167        99.9219
           1280           1280        237.507        238.333        99.9208
           1281           1281        237.674          238.5        99.9195
           1282           1282        237.842        238.667        99.9184
           1283           1283        238.007        238.833        99.9173
           1284           1284        238.173            239        99.9163
           1285           1285        238.339        239.167        99.9155
           1286           1286        238.509        239.333        99.9148
           1287           1287        238.675          239.5        99.9142
           1288           1288        238.844        239.667        99.9137
           1289           1289        239.008        239.833        99.9127
           1290           1290        239.175            240        99.9115
           1291           1291        239.341        240.167        99.9103
           1292           1292        239.509        240.333        99.9092
           1293           1293        239.679          240.5        99.9073
           1294           1294        239.844        240.667        99.9061
           1295           1295        240.013        240.833        99.9052
           1296           1296        240.181            241        99.9044
           1297           1297        240.349        241.167        99.9045
           1298           1298        240.519        241.333        99.9043
           1299           1299        240.686          241.5         99.904
           1300           1300        240.851        241.667        99.9038
           1301           1301        241.017        241.833        99.9039
           1302           1302        241.186            242        99.9036
           1303           1303        241.352        242.167        99.9027
           1304           1304        241.521        242.333        99.9017
           1305           1305        241.688          242.5        99.9003
           1306           1306        241.855        242.667        99.8992
           1307           1307        242.023        242.833        99.8981
           1308           1308        242.192            243        99.8972
           1309           1309        242.358        243.167        99.8963
           1310           1310        242.528        243.333        99.8956
           1311           1311        242.692          243.5         99.895
           1312           1312        242.857        243.667        99.8945
           1313           1313        243.024        243.833        99.8935
           1314           1314        243.192            244        99.8923
           1315           1315        243.359        244.167        99.8911
           1316           1316        243.525        244.333          99.89
           1317           1317        243.697          244.5        99.8881
           1318           1318        243.861        244.667        99.8869
           1319           1319        244.027        244.833         99.886
           1320           1320        244.193            245        99.8852
           1321           1321        244.367        245.167        99.8853
           1322           1322         244.53        245.333        99.8851
           1323           1323        244.701          245.5        99.8848
           1324           1324        244.869        245.667        99.8847
           1325           1325        245.035        245.833        99.8847
           1326           1326          245.2            246        99.8844
           1327           1327        245.371        246.167        99.8835
           1328           1328        245.536        246.333        99.8825
           1329           1329        245.703          246.5        99.8811
           1330           1330        245.871        246.667          99.88
           1331           1331        246.035        246.833        99.8789
           1332           1332        246.206            247         99.878
           1333           1333        246.372        247.167        99.8771
           1334           1334        246.541        247.333        99.8764
           1335           1335        246.712          247.5        99.8758
           1336           1336        246.874        247.667        99.8753
           1337           1337         247.04        247.833        99.8752
           1338           1338         247.21            248        99.8741
           1339           1339         247.38        248.167         99.873
           1340           1340        247.547        248.333        99.8718
           1341           1341        247.714          248.5        99.8702
           1342           1342        247.877        248.667        99.8691
           1343           1343        248.042        248.833        99.8681
           1344           1344        248.211            249        99.8672
           1345           1345        248.377        249.167        99.8668
           1346           1346        248.546        249.333        99.8663
           1347           1347        248.714          249.5        99.8659
           1348           1348        248.881        249.667        99.8656
           1349           1349        249.052        249.833        99.8654
           1350           1350        249.216            250        99.8645
           1351           1351        249.385        250.167        99.8633
           1352           1352         249.55        250.333        99.8622
           1353           1353        249.716          250.5        99.8606
           1354           1354        249.883        250.667        99.8595
           1355           1355        250.048        250.833        99.8585
           1356           1356        250.219            251        99.8576
           1357           1357        250.389        251.167        99.8572
           1358           1358        250.555        251.333        99.8567
           1359           1359        250.725          251.5        99.8563
           1360           1360        250.892        251.667         99.856
           1361           1361         251.06        251.833        99.8561
           1362           1362        251.226            252         99.856
           1363           1363        251.394        252.167        99.8556
           1364           1364        251.561        252.333        99.8548
           1365           1365        251.731          252.5        99.8536
           1366           1366        251.896        252.667        99.8525
           1367           1367        252.065        252.833        99.8514
           1368           1368        252.231            253        99.8504
           1369           1369        252.398        253.167         99.849
           1370           1370        252.563        253.333         99.848
           1371           1371        252.733          253.5        99.8473
           1372           1372          252.9        253.667        99.8467
           1373           1373        253.067        253.833        99.8465
           1374           1374        253.232            254        99.8455
           1375           1375        253.398        254.167        99.8443
           1376           1376        253.569        254.333        99.8431
           1377           1377        253.737          254.5        99.8415
           1378           1378        253.905        254.667        99.8403
           1379           1379        254.071        254.833        99.8393
           1380           1380         254.24            255        99.8384
           1381           1381        254.407        255.167         99.838
           1382           1382        254.572        255.333        99.8376
           1383           1383        254.736          255.5        99.8372
           1384           1384        254.903        255.667        99.8368
           1385           1385        255.072        255.833        99.8366
           1386           1386        255.236            256        99.8357
           1387           1387        255.404        256.167        99.8346
           1388           1388        255.577        256.333        99.8335
           1389           1389        255.745          256.5        99.8319
           1390           1390        255.915        256.667        99.8307
           1391           1391        256.082        256.833        99.8297
           1392           1392         256.25            257        99.8288
           1393           1393        256.412        257.167        99.8284
           1394           1394         256.58        257.333         99.828
           1395           1395         256.75          257.5        99.8276
           1396           1396        256.917        257.667        99.8272
           1397           1397        257.085        257.833        99.8273
           1398           1398        257.253            258        99.8269
           1399           1399        257.418        258.167         99.826
           1400           1400        257.585        258.333        99.8249
           1401           1401        257.755          258.5        99.8236
           1402           1402        257.925        258.667        99.8224
           1403           1403        258.088        258.833        99.8214
           1404           1404        258.259            259        99.8204
           1405           1405        258.424        259.167        99.8195
           1406           1406        258.591        259.333        99.8188
           1407           1407        258.756          259.5        99.8182
           1408           1408        258.922        259.667        99.8178
           1409           1409        259.094        259.833        99.8178
           1410           1410        259.259            260        99.8174
           1411           1411        259.429        260.167        99.8164
           1412           1412        259.594        260.333        99.8153
           1413           1413        259.766          260.5         99.814
           1414           1414        259.926        260.667        99.8129
           1415           1415        260.091        260.833        99.8118
           1416           1416        260.262            261        99.8108
           1417           1417         260.43        261.167        99.8099
           1418           1418        260.595        261.333        99.8092
           1419           1419        260.765          261.5        99.8086
           1420           1420        260.935        261.667        99.8082
           1421           1421        261.102        261.833        99.8082
           1422           1422        261.268            262        99.8081
           1423           1423        261.435        262.167        99.8077
           1424           1424        261.599        262.333        99.8068
           1425           1425        261.772          262.5        99.8057
           1426           1426        261.934        262.667        99.8046
           1427           1427        262.101        262.833        99.8035
           1428           1428        262.269            263        99.8024
           1429           1429        262.439        263.167         99.801
           1430           1430        262.604        263.333        99.8001
           1431           1431         262.77          263.5        99.7993
           1432           1432        262.941        263.667        99.7987
           1433           1433        263.108        263.833        99.7988
           1434           1434        263.279            264        99.7986
           1435           1435        263.442        264.167        99.7984
           1436           1436        263.607        264.333        99.7983
           1437           1437        263.779          264.5        99.7973
           1438           1438        263.947        264.667        99.7962
           1439           1439        264.115        264.833        99.7951
           1440           1440        264.282            265         99.794
           1441           1441        264.448        265.167        99.7921
           1442           1442        264.614        265.333        99.7909
           1443           1443        264.778          265.5          99.79
           1444           1444         264.95        265.667        99.7892
           1445           1445         265.12        265.833        99.7893
           1446           1446        265.288            266        99.7891
           1447           1447        265.455        266.167        99.7886
           1448           1448        265.621        266.333        99.7876
           1449           1449         265.79          266.5        99.7865
           1450           1450        265.956        266.667        99.7854
           1451           1451        266.122        266.833        99.7843
           1452           1452        266.289            267        99.7832
           1453           1453        266.457        267.167        99.7818
           1454           1454        266.627        267.333        99.7809
           1455           1455        266.792          267.5        99.7802
           1456           1456        266.962        267.667        99.7795
           1457           1457        267.125        267.833        99.7796
           1458           1458        267.291            268        99.7794
           1459           1459        267.453        268.167        99.7792
           1460           1460        267.621        268.333        99.7791
           1461           1461        267.791          268.5        99.7789
           1462           1462        267.959        268.667         99.778
           1463           1463        268.128        268.833        99.7769
           1464           1464        268.298            269        99.7759
           1465           1465        268.468        269.167        99.7742
           1466           1466        268.635        269.333        99.7731
           1467           1467        268.801          269.5        99.7721
           1468           1468        268.966        269.667        99.7712
           1469           1469        269.134        269.833        99.7708
           1470           1470        269.303            270        99.7704
           1471           1471         269.47        270.167          99.77
           1472           1472        269.637        270.333        99.7697
           1473           1473        269.801          270.5        99.7686
           1474           1474        269.969        270.667        99.7675
           1475           1475        270.143        270.833        99.7663
           1476           1476        270.308            271        99.7652
           1477           1477        270.471        271.167        99.7633
           1478           1478        270.642        271.333        99.7621
           1479           1479         270.81          271.5        99.7612
           1480           1480        270.977        271.667        99.7605
           1481           1481        271.141        271.833        99.7606
           1482           1482        271.311            272        99.7603
           1483           1483         271.48        272.167        99.7601
           1484           1484        271.645        272.333        99.7599
           1485           1485        271.813          272.5          99.76
           1486           1486        271.978        272.667        99.7599
           1487           1487        272.146        272.833        99.7596
           1488           1488        272.313            273        99.7588
           1489           1489        272.485        273.167        99.7576
           1490           1490        272.648        273.333        99.7565
           1491           1491        272.815          273.5        99.7555
           1492           1492        272.985        273.667        99.7544
           1493           1493         273.15        273.833         99.753
           1494           1494        273.319            274        99.7521
           1495           1495        273.487        274.167        99.7513
           1496           1496        273.655        274.333        99.7507
           1497           1497        273.824          274.5        99.7508
           1498           1498        273.989        274.667        99.7506
           1499           1499        274.155        274.833        99.7502
           1500           1500         274.32            275        99.7493
           1501           1501        274.487        275.167        99.7481
           1502           1502        274.659        275.333         99.747
           1503           1503        274.828          275.5        99.7459
           1504           1504        274.994        275.667        99.7448
           1505           1505        275.165        275.833        99.7434
           1506           1506        275.331            276        99.7425
           1507           1507        275.496        276.167        99.7418
           1508           1508        275.666        276.333        99.7411
           1509           1509        275.831          276.5        99.7412
           1510           1510        275.999        276.667         99.741
           1511           1511        276.168        276.833        99.7409
           1512           1512        276.338            277        99.7407
           1513           1513        276.505        277.167        99.7397
           1514           1514        276.671        277.333        99.7386
           1515           1515         276.84          277.5        99.7375
           1516           1516        277.006        277.667        99.7364
           1517           1517        277.173        277.833        99.7345
           1518           1518         277.34            278        99.7333
           1519           1519        277.506        278.167        99.7324
           1520           1520        277.676        278.333        99.7317
           1521           1521        277.845          278.5        99.7318
           1522           1522        278.012        278.667        99.7315
           1523           1523        278.184        278.833        99.7313
           1524           1524        278.349            279        99.7311
           1525           1525        278.516        279.167        99.7312
           1526           1526        278.686        279.333        99.7312
           1527           1527        278.851          279.5        99.7311
           1528           1528         279.02        279.667        99.7311
           1529           1529        279.185        279.833          99.73
           1530           1530        279.352            280         99.729
           1531           1531        279.522        280.167        99.7279
           1532           1532         279.69        280.333        99.7268
           1533           1533        279.856          280.5        99.7249
           1534           1534        280.023        280.667        99.7237
           1535           1535        280.193        280.833        99.7229
           1536           1536        280.364            281        99.7221
           1537           1537        280.531        281.167        99.7222
           1538           1538        280.696        281.333        99.7219
           1539           1539        280.867          281.5        99.7217
           1540           1540        281.033        281.667        99.7215
           1541           1541        281.201        281.833        99.7216
           1542           1542        281.368            282        99.7216
           1543           1543        281.535        282.167        99.7213
           1544           1544        281.704        282.333        99.7204
           1545           1545        281.872          282.5        99.7193
           1546           1546        282.039        282.667        99.7182
           1547           1547        282.207        282.833        99.7171
           1548           1548        282.376            283         99.716
           1549           1549        282.546        283.167        99.7146
           1550           1550        282.713        283.333        99.7137
           1551           1551        282.878          283.5         99.713
           1552           1552        283.049        283.667        99.7123
           1553           1553        283.217        283.833        99.7124
           1554           1554        283.383            284        99.7123
           1555           1555         283.55        284.167        99.7118
           1556           1556        283.717        284.333        99.7109
           1557           1557        283.883          284.5        99.7097
           1558           1558         284.05        284.667        99.7086
           1559           1559        284.221        284.833        99.7075
           1560           1560        284.389            285        99.7064
           1561           1561        284.557        285.167        99.7051
           1562           1562        284.723        285.333        99.7041
           1563           1563        284.889          285.5        99.7034
           1564           1564        285.059        285.667        99.7028
           1565           1565        285.229        285.833        99.7028
           1566           1566         285.39            286        99.7027
           1567           1567        285.561        286.167        99.7025
           1568           1568        285.726        286.333        99.7023
           1569           1569        285.895          286.5        99.7013
           1570           1570        286.065        286.667        99.7002
           1571           1571        286.232        286.833        99.6991
           1572           1572        286.399            287         99.698
           1573           1573        286.566        287.167        99.6961
           1574           1574        286.734        287.333         99.695
           1575           1575        286.898          287.5        99.6941
           1576           1576        287.064        287.667        99.6933
           1577           1577        287.239        287.833        99.6934
           1578           1578        287.403            288        99.6932
           1579           1579         287.57        288.167        99.6929
           1580           1580        287.741        288.333        99.6928
           1581           1581        287.907          288.5        99.6928
           1582           1582        288.072        288.667        99.6928
           1583           1583        288.243        288.833        99.6927
           1584           1584        288.414            289        99.6927
           1585           1585         288.58        289.167        99.6925
           1586           1586         288.75        289.333        99.6916
           1587           1587        288.917          289.5        99.6906
           1588           1588        289.083        289.667        99.6895
           1589           1589        289.253        289.833        99.6879
           1590           1590         289.42            290        99.6867
           1591           1591        289.587        290.167        99.6858
           1592           1592        289.761        290.333        99.6849
           1593           1593        289.924          290.5        99.6845
           1594           1594        290.096        290.667         99.684
           1595           1595        290.258        290.833        99.6836
           1596           1596        290.424            291        99.6833
           1597           1597        290.594        291.167        99.6834
           1598           1598        290.763        291.333        99.6833
           1599           1599        290.929          291.5        99.6832
           1600           1600        291.097        291.667        99.6831
           1601           1601        291.264        291.833        99.6821
           1602           1602        291.432            292         99.681
           1603           1603        291.602        292.167        99.6799
           1604           1604        291.769        292.333        99.6788
           1605           1605        291.939          292.5        99.6769
           1606           1606        292.106        292.667        99.6758
           1607           1607        292.275        292.833        99.6749
           1608           1608        292.438            293        99.6741
           1609           1609        292.608        293.167        99.6742
           1610           1610        292.777        293.333         99.674
           1611           1611        292.947          293.5        99.6735
           1612           1612        293.116        293.667        99.6725
           1613           1613         293.28        293.833        99.6714
           1614           1614        293.448            294        99.6703
           1615           1615        293.613        294.167        99.6691
           1616           1616        293.784        294.333        99.6681
           1617           1617        293.952          294.5        99.6667
           1618           1618        294.117        294.667        99.6657
           1619           1619        294.285        294.833         99.665
           1620           1620        294.453            295        99.6644
           1621           1621        294.621        295.167        99.6645
           1622           1622        294.788        295.333         99.664
           1623           1623        294.955          295.5         99.663
           1624           1624         295.12        295.667        99.6618
           1625           1625        295.291        295.833        99.6605
           1626           1626        295.455            296        99.6594
           1627           1627        295.625        296.167        99.6583
           1628           1628        295.792        296.333        99.6573
           1629           1629        295.961          296.5        99.6564
           1630           1630        296.132        296.667        99.6557
           1631           1631        296.297        296.833        99.6551
           1632           1632        296.466            297        99.6547
           1633           1633        296.633        297.167        99.6547
           1634           1634        296.801        297.333        99.6543
           1635           1635        296.971          297.5        99.6533
           1636           1636        297.138        297.667        99.6522
           1637           1637        297.302        297.833        99.6509
           1638           1638        297.476            298        99.6497
           1639           1639         297.64        298.167        99.6487
           1640           1640        297.806        298.333        99.6477
           1641           1641        297.976          298.5        99.6468
           1642           1642        298.143        298.667        99.6461
           1643           1643        298.314        298.833        99.6455
           1644           1644        298.484            299        99.6451
           1645           1645        298.652        299.167        99.6451
           1646           1646        298.821        299.333        99.6447
           1647           1647        298.988          299.5        99.6437
           1648           1648        299.155        299.667        99.6426
           1649           1649        299.324        299.833        99.6413
           1650           1650        299.492            300        99.6402
           1651           1651        299.657        300.167        99.6391
           1652           1652        299.824        300.333        99.6381
           1653           1653        299.999          300.5        99.6372
           1654           1654        300.164        300.667        99.6365
           1655           1655        300.331        300.833        99.6359
           1656           1656        300.499            301        99.6355
           1657           1657        300.665        301.167        99.6355
           1658           1658        300.837        301.333        99.6354
           1659           1659        301.002          301.5         99.635
           1660           1660        301.173        301.667        99.6341
           1661           1661        301.337        301.833        99.6329
           1662           1662        301.507            302        99.6318
           1663           1663        301.674        302.167        99.6307
           1664           1664        301.845        302.333        99.6297
           1665           1665        302.012          302.5        99.6283
           1666           1666        302.179        302.667        99.6273
           1667           1667        302.345        302.833        99.6266
           1668           1668        302.515            303         99.626
           1669           1669        302.683        303.167        99.6261
           1670           1670        302.851        303.333        99.6259
           1671           1671         303.02          303.5        99.6257
           1672           1672         303.19        303.667        99.6256
           1673           1673        303.356        303.833        99.6256
           1674           1674        303.527            304        99.6253
           1675           1675        303.691        304.167        99.6244
           1676           1676        303.856        304.333        99.6234
           1677           1677        304.023          304.5         99.622
           1678           1678         304.19        304.667        99.6209
           1679           1679        304.359        304.833        99.6199
           1680           1680         304.53            305        99.6189
           1681           1681        304.699        305.167         99.618
           1682           1682        304.867        305.333        99.6173
           1683           1683        305.032          305.5        99.6167
           1684           1684        305.198        305.667        99.6163
           1685           1685        305.364        305.833        99.6163
           1686           1686        305.533            306        99.6162
           1687           1687        305.701        306.167        99.6161
           1688           1688        305.866        306.333         99.616
           1689           1689        306.033          306.5        99.6149
           1690           1690        306.203        306.667        99.6139
           1691           1691        306.372        306.833        99.6128
           1692           1692        306.539            307        99.6117
           1693           1693        306.709        307.167        99.6098
           1694           1694        306.879        307.333        99.6086
           1695           1695        307.043          307.5        99.6077
           1696           1696        307.211        307.667        99.6069
           1697           1697        307.379        307.833         99.607
           1698           1698        307.549            308        99.6068
           1699           1699        307.716        308.167        99.6066
           1700           1700        307.884        308.333        99.6064
           1701           1701        308.054          308.5        99.6065
           1702           1702        308.219        308.667        99.6064
           1703           1703        308.388        308.833        99.6064
           1704           1704        308.557            309        99.6064
           1705           1705        308.725        309.167        99.6053
           1706           1706        308.893        309.333        99.6042
           1707           1707        309.059          309.5        99.6031
           1708           1708        309.225        309.667        99.6021
           1709           1709        309.397        309.833        99.6002
           1710           1710        309.564            310         99.599
           1711           1711        309.732        310.167        99.5981
           1712           1712        309.899        310.333        99.5973
           1713           1713        310.071          310.5        99.5974
           1714           1714        310.237        310.667        99.5972
           1715           1715        310.403        310.833         99.597
           1716           1716         310.57            311        99.5968
           1717           1717        310.744        311.167        99.5966
           1718           1718        310.908        311.333        99.5957
           1719           1719        311.075          311.5        99.5946
           1720           1720        311.241        311.667        99.5936
           1721           1721        311.408        311.833        99.5919
           1722           1722        311.581            312        99.5908
           1723           1723        311.749        312.167        99.5898
           1724           1724        311.915        312.333        99.5889
           1725           1725        312.079          312.5        99.5885
           1726           1726         312.25        312.667        99.5881
           1727           1727         312.42        312.833        99.5877
           1728           1728        312.585            313        99.5873
           1729           1729        312.752        313.167        99.5863
           1730           1730        312.922        313.333        99.5852
           1731           1731        313.092          313.5         99.584
           1732           1732        313.258        313.667        99.5829
           1733           1733        313.424        313.833         99.581
           1734           1734        313.594            314        99.5798
           1735           1735        313.761        314.167        99.5789
           1736           1736        313.931        314.333        99.5782
           1737           1737          314.1          314.5        99.5783
           1738           1738        314.265        314.667         99.578
           1739           1739        314.434        314.833        99.5775
           1740           1740        314.603            315        99.5766
           1741           1741         314.77        315.167        99.5754
           1742           1742        314.937        315.333        99.5743
           1743           1743        315.103          315.5        99.5732
           1744           1744        315.273        315.667        99.5721
           1745           1745        315.442        315.833        99.5707
           1746           1746        315.609            316        99.5698
           1747           1747        315.775        316.167         99.569
           1748           1748        315.944        316.333        99.5684
           1749           1749        316.115          316.5        99.5685
           1750           1750        316.281        316.667        99.5683
           1751           1751        316.452        316.833        99.5682
           1752           1752         316.62            317         99.568
           1753           1753        316.782        317.167        99.5681
           1754           1754        316.955        317.333         99.568
           1755           1755        317.119          317.5         99.568
           1756           1756        317.283        317.667         99.568
           1757           1757        317.454        317.833        99.5669
           1758           1758        317.618            318        99.5658
           1759           1759        317.788        318.167        99.5648
           1760           1760        317.955        318.333        99.5637
           1761           1761        318.126          318.5        99.5618
           1762           1762        318.296        318.667        99.5606
           1763           1763        318.465        318.833        99.5597
           1764           1764        318.631            319         99.559
           1765           1765        318.799        319.167         99.559
           1766           1766        318.969        319.333        99.5588
           1767           1767        319.135          319.5        99.5586
           1768           1768        319.302        319.667        99.5584
           1769           1769        319.469        319.833        99.5585
           1770           1770        319.637            320        99.5582
           1771           1771        319.806        320.167        99.5573
           1772           1772        319.976        320.333        99.5562
           1773           1773        320.142          320.5        99.5549
           1774           1774        320.312        320.667        99.5537
           1775           1775        320.479        320.833        99.5527
           1776           1776        320.646            321        99.5517
           1777           1777        320.814        321.167        99.5508
           1778           1778        320.982        321.333        99.5501
           1779           1779        321.149          321.5        99.5496
           1780           1780        321.314        321.667        99.5491
           1781           1781        321.486        321.833        99.5492
           1782           1782        321.654            322        99.5488
           1783           1783        321.824        322.167        99.5478
           1784           1784        321.991        322.333        99.5467
           1785           1785        322.158          322.5        99.5453
           1786           1786        322.325        322.667        99.5442
           1787           1787        322.494        322.833        99.5431
           1788           1788        322.663            323        99.5421
           1789           1789        322.829        323.167        99.5413
           1790           1790        322.997        323.333        99.5406
           1791           1791        323.165          323.5          99.54
           1792           1792        323.333        323.667        99.5395
           1793           1793        323.502        323.833        99.5396
           1794           1794        323.673            324        99.5395
           1795           1795         323.84        324.167        99.5391
           1796           1796        324.007        324.333        99.5381
           1797           1797        324.174          324.5         99.537
           1798           1798        324.343        324.667        99.5359
           1799           1799        324.513        324.833        99.5348
           1800           1800        324.683            325        99.5337
           1801           1801        324.847        325.167        99.5323
           1802           1802        325.021        325.333        99.5314
           1803           1803        325.181          325.5        99.5307
           1804           1804        325.351        325.667          99.53
           1805           1805        325.521        325.833        99.5291
           1806           1806        325.687            326        99.5278
           1807           1807        325.856        326.167        99.5266
           1808           1808         326.02        326.333        99.5254
           1809           1809        326.187          326.5        99.5235
           1810           1810        326.358        326.667        99.5223
           1811           1811        326.527        326.833        99.5214
           1812           1812        326.692            327        99.5206
           1813           1813        326.862        327.167        99.5207
           1814           1814        327.027        327.333        99.5204
           1815           1815        327.199          327.5        99.5202
           1816           1816        327.368        327.667        99.5201
           1817           1817        327.536        327.833        99.5201
           1818           1818        327.705            328        99.5201
           1819           1819        327.868        328.167          99.52
           1820           1820        328.041        328.333          99.52
           1821           1821        328.209          328.5          99.52
           1822           1822        328.376        328.667        99.5197
           1823           1823        328.545        328.833        99.5189
           1824           1824        328.716            329        99.5179
           1825           1825        328.881        329.167        99.5165
           1826           1826        329.046        329.333        99.5154
           1827           1827        329.214          329.5        99.5143
           1828           1828        329.384        329.667        99.5134
           1829           1829        329.554        329.833        99.5125
           1830           1830        329.722            330        99.5115
           1831           1831         329.89        330.167        99.5101
           1832           1832        330.058        330.333        99.5086
           1833           1833        330.225          330.5        99.5073
           1834           1834        330.394        330.667         99.506
           1835           1835         330.56        330.833        99.5049
           1836           1836        330.731            331        99.5038
           1837           1837        330.899        331.167        99.5029
           1838           1838         331.07        331.333        99.5022
           1839           1839        331.237          331.5        99.5016
           1840           1840        331.404        331.667        99.5011
           1841           1841         331.57        331.833        99.5001
           1842           1842         331.74            332        99.4989
           1843           1843         331.91        332.167        99.4977
           1844           1844        332.077        332.333        99.4966
           1845           1845        332.245          332.5        99.4947
           1846           1846        332.412        332.667        99.4935
           1847           1847        332.581        332.833        99.4926
           1848           1848        332.748            333        99.4918
           1849           1849        332.916        333.167        99.4916
           1850           1850        333.085        333.333        99.4905
           1851           1851        333.255          333.5        99.4893
           1852           1852        333.423        333.667        99.4881
           1853           1853        333.589        333.833        99.4865
           1854           1854        333.757            334        99.4853
           1855           1855        333.927        334.167        99.4843
           1856           1856        334.094        334.333        99.4834
           1857           1857        334.264          334.5         99.483
           1858           1858        334.433        334.667        99.4823
           1859           1859        334.602        334.833         99.481
           1860           1860        334.769            335        99.4797
           1861           1861        334.935        335.167        99.4784
           1862           1862        335.101        335.333        99.4772
           1863           1863        335.272          335.5         99.476
           1864           1864        335.438        335.667         99.475
           1865           1865        335.607        335.833        99.4739
           1866           1866        335.774            336        99.4723
           1867           1867        335.943        336.167        99.4707
           1868           1868        336.113        336.333        99.4691
           1869           1869        336.277          336.5        99.4676
           1870           1870        336.443        336.667        99.4663
           1871           1871        336.613        336.833        99.4652
           1872           1872         336.78            337        99.4642
           1873           1873        336.948        337.167        99.4628
           1874           1874        337.115        337.333        99.4612
           1875           1875        337.283          337.5        99.4598
           1876           1876        337.451        337.667        99.4584
           1877           1877        337.617        337.833        99.4565
           1878           1878        337.785            338        99.4553
           1879           1879        337.953        338.167        99.4543
           1880           1880        338.122        338.333        99.4534
           1881           1881        338.291          338.5        99.4533
           1882           1882        338.459        338.667        99.4522
           1883           1883        338.628        338.833        99.4509
           1884           1884        338.791            339        99.4497
           1885           1885        338.958        339.167        99.4481
           1886           1886         339.13        339.333        99.4469
           1887           1887        339.299          339.5        99.4459
           1888           1888        339.465        339.667         99.445
           1889           1889        339.633        339.833        99.4444
           1890           1890        339.802            340         99.443
           1891           1891        339.971        340.167        99.4416
           1892           1892        340.139        340.333        99.4402
           1893           1893        340.302          340.5        99.4387
           1894           1894        340.471        340.667        99.4374
           1895           1895        340.635        340.833        99.4364
           1896           1896        340.804            341        99.4354
           1897           1897        340.973        341.167         99.434
           1898           1898        341.142        341.333        99.4324
           1899           1899        341.309          341.5         99.431
           1900           1900        341.479        341.667        99.4296
           1901           1901        341.645        341.833        99.4277
           1902           1902        341.811            342        99.4265
           1903           1903        341.977        342.167        99.4252
           1904           1904        342.149        342.333        99.4236
           1905           1905        342.315          342.5        99.4225
           1906           1906        342.484        342.667        99.4212
           1907           1907        342.651        342.833        99.4199
           1908           1908         342.82            343        99.4187
           1909           1909        342.987        343.167         99.417
           1910           1910        343.154        343.333        99.4152
           1911           1911         343.32          343.5        99.4134
           1912           1912        343.486        343.667        99.4117
           1913           1913        343.656        343.833        99.4102
           1914           1914        343.824            344        99.4088
           1915           1915        343.995        344.167        99.4077
           1916           1916        344.157        344.333        99.4067
           1917           1917        344.326          344.5        99.4061
           1918           1918        344.497        344.667        99.4047
           1919           1919        344.663        344.833        99.4033
           1920           1920        344.832            345        99.4018
           1921           1921        345.003        345.167        99.4003
           1922           1922        345.167        345.333         99.399
           1923           1923        345.334          345.5         99.398
           1924           1924        345.503        345.667        99.3971
           1925           1925        345.673        345.833        99.3956
           1926           1926         345.84            346        99.3941
           1927           1927        346.006        346.167        99.3926
           1928           1928        346.175        346.333        99.3912
           1929           1929        346.343          346.5        99.3893
           1930           1930         346.51        346.667        99.3881
           1931           1931         346.68        346.833        99.3868
           1932           1932        346.848            347        99.3852
           1933           1933        347.015        347.167        99.3841
           1934           1934        347.185        347.333        99.3828
           1935           1935        347.352          347.5        99.3815
           1936           1936        347.518        347.667        99.3803
           1937           1937        347.688        347.833        99.3789
           1938           1938        347.854            348        99.3777
           1939           1939        348.027        348.167        99.3761
           1940           1940        348.193        348.333        99.3744
           1941           1941        348.359          348.5        99.3731
           1942           1942        348.526        348.667        99.3718
           1943           1943        348.692        348.833        99.3703
           1944           1944        348.861            349        99.3684
           1945           1945        349.029        349.167        99.3664
           1946           1946        349.197        349.333        99.3646
           1947           1947        349.363          349.5        99.3629
           1948           1948        349.533        349.667        99.3614
           1949           1949          349.7        349.833         99.359
           1950           1950         349.87            350        99.3568
           1951           1951        350.033        350.167        99.3549
           1952           1952        350.202        350.333        99.3531
           1953           1953        350.374          350.5         99.351
           1954           1954         350.54        350.667        99.3488
           1955           1955        350.707        350.833        99.3467
           1956           1956        350.877            351        99.3447
           1957           1957        351.043        351.167        99.3432
           1958           1958         351.21        351.333        99.3418
           1959           1959        351.379          351.5        99.3403
           1960           1960        351.552        351.667        99.3385
           1961           1961        351.716        351.833         99.337
           1962           1962        351.883            352        99.3354
           1963           1963        352.051        352.167        99.3338
           1964           1964        352.216        352.333        99.3324
           1965           1965        352.383          352.5          99.33
           1966           1966        352.549        352.667         99.328
           1967           1967        352.721        352.833        99.3261
           1968           1968        352.889            353        99.3243
           1969           1969        353.055        353.167        99.3222
           1970           1970        353.225        353.333          99.32
           1971           1971        353.393          353.5        99.3179
           1972           1972        353.559        353.667        99.3159
           1973           1973        353.729        353.833        99.3145
           1974           1974        353.898            354         99.313
           1975           1975        354.066        354.167        99.3116
           1976           1976        354.234        354.333        99.3097
           1977           1977        354.404          354.5        99.3082
           1978           1978         354.57        354.667        99.3066
           1979           1979        354.738        354.833        99.3048
           1980           1980        354.906            355        99.3026
           1981           1981        355.072        355.167        99.3001
           1982           1982         355.24        355.333         99.298
           1983           1983        355.411          355.5        99.2961
           1984           1984        355.577        355.667        99.2943
           1985           1985        355.745        355.833         99.292
           1986           1986        355.916            356        99.2898
           1987           1987         356.08        356.167        99.2878
           1988           1988        356.248        356.333        99.2859
           1989           1989        356.416          356.5        99.2842
           1990           1990        356.588        356.667        99.2825
           1991           1991        356.753        356.833        99.2806
           1992           1992        356.925            357        99.2786
           1993           1993        357.092        357.167        99.2774
           1994           1994        357.256        357.333         99.276
           1995           1995        357.421          357.5        99.2745
           1996           1996        357.597        357.667        99.2725
           1997           1997        357.762        357.833        99.2705
           1998           1998         357.93            358        99.2686
           1999           1999        358.099        358.167         99.267
           2000           2000        358.268        358.333        99.2654
           2001           2001        358.433          358.5         99.263
           2002           2002        358.602        358.667        99.2609
           2003           2003         358.77        358.833         99.259
           2004           2004        358.937            359        99.2571
           2005           2005        359.109        359.167        99.2543
           2006           2006        359.273        359.333        99.2519
           2007           2007        359.443          359.5        99.2497
           2008           2008        359.609        359.667        99.2477
           2009           2009        359.779        359.833        99.2457
           2010           2010        359.948            360        99.2434
           2011           2011        360.116        360.167        99.2412
           2012           2012        360.282        360.333        99.2392
           2013           2013        360.449          360.5        99.2375
           2014           2014        360.619        360.667        99.2352
           2015           2015        360.789        360.833        99.2329
           2016           2016        360.956            361        99.2308
           2017           2017        361.125        361.167        99.2286
           2018           2018        361.292        361.333         99.226
           2019           2019        361.458          361.5        99.2236
           2020           2020        361.626        361.667        99.2213
           2021           2021        361.797        361.833        99.2194
           2022           2022        361.963            362        99.2174
           2023           2023        362.134        362.167        99.2151
           2024           2024        362.302        362.333        99.2128
           2025           2025        362.466          362.5        99.2111
           2026           2026        362.635        362.667        99.2092
           2027           2027        362.803        362.833        99.2068
           2028           2028         362.97            363        99.2044
           2029           2029        363.136        363.167        99.2022
           2030           2030        363.304        363.333           99.2
           2031           2031        363.474          363.5        99.1975
           2032           2032        363.642        363.667        99.1949
           2033           2033        363.809        363.833        99.1928
           2034           2034        363.972            364        99.1908
           2035           2035         364.14        364.167        99.1888
           2036           2036         364.31        364.333        99.1864
           2037           2037        364.481          364.5        99.1845
           2038           2038         364.65        364.667        99.1825
           2039           2039        364.817        364.833        99.1805
           2040           2040        364.983            365         99.178
           2041           2041        365.152        365.167        99.1756
           2042           2042        365.322        365.333        99.1734
           2043           2043         365.49          365.5        99.1711
           2044           2044        365.657        365.667        99.1685
           2045           2045        365.821        365.833        99.1661
           2046           2046         365.99            366        99.1639
           2047           2047        366.157        366.167        99.1619
           2048           2048        366.327        366.333          99.16
           2049           2049        366.498          366.5        99.1577
           2050           2050        366.664        366.667        99.1555
           2051           2051        366.832        366.833        99.1535
           2052           2052        366.999            367        99.1516
           2053           2053        367.167        367.167        99.1488
           2054           2054        367.337        367.333        99.1463
           2055           2055        367.505          367.5        99.1442
           2056           2056        367.675        367.667        99.1422
           2057           2057        367.837        367.833        99.1393
           2058           2058        368.006            368        99.1368
           2059           2059        368.171        368.167        99.1346
           2060           2060         368.34        368.333        99.1326
           2061           2061         368.51          368.5        99.1298
           2062           2062        368.677        368.667        99.1273
           2063           2063        368.844        368.833         99.125
           2064           2064        369.012            369         99.123
           2065           2065        369.177        369.167        99.1202
           2066           2066        369.347        369.333        99.1177
           2067           2067        369.513          369.5        99.1154
           2068           2068        369.683        369.667        99.1134
           2069           2069        369.852        369.833        99.1106
           2070           2070        370.021            370        99.1081
           2071           2071        370.191        370.167        99.1059
           2072           2072        370.358        370.333        99.1038
           2073           2073        370.524          370.5         99.101
           2074           2074        370.691        370.667        99.0985
           2075           2075        370.858        370.833        99.0963
           2076           2076        371.029            371        99.0942
           2077           2077        371.196        371.167        99.0914
           2078           2078        371.363        371.333        99.0889
           2079           2079        371.529          371.5        99.0867
           2080           2080        371.697        371.667        99.0846
           2081           2081        371.864        371.833        99.0818
           2082           2082        372.037            372        99.0793
           2083           2083        372.202        372.167        99.0771
           2084           2084         372.37        372.333         99.075
           2085           2085        372.537          372.5        99.0722
           2086           2086        372.704        372.667        99.0697
           2087           2087        372.872        372.833        99.0675
           2088           2088        373.039            373        99.0654
           2089           2089        373.208        373.167        99.0626
           2090           2090        373.377        373.333        99.0601
           2091           2091        373.545          373.5        99.0579
           2092           2092        373.714        373.667        99.0558
           2093           2093        373.879        373.833         99.053
           2094           2094        374.046            374        99.0505
           2095           2095         374.21        374.167        99.0483
           2096           2096        374.377        374.333        99.0462
           2097           2097        374.546          374.5        99.0434
           2098           2098        374.714        374.667        99.0409
           2099           2099        374.885        374.833        99.0387
           2100           2100        375.054            375        99.0366
           2101           2101        375.219        375.167        99.0338
           2102           2102        375.386        375.333        99.0313
           2103           2103        375.554          375.5        99.0291
           2104           2104        375.726        375.667         99.027
           2105           2105        375.894        375.833        99.0242
           2106           2106        376.064            376        99.0217
           2107           2107         376.23        376.167        99.0195
           2108           2108        376.395        376.333        99.0175
           2109           2109        376.561          376.5        99.0154
           2110           2110        376.731        376.667        99.0131
           2111           2111        376.898        376.833        99.0109
           2112           2112        377.065            377        99.0089
           2113           2113        377.232        377.167        99.0072
           2114           2114        377.401        377.333        99.0049
           2115           2115        377.572          377.5        99.0026
           2116           2116         377.74        377.667        99.0005
           2117           2117        377.909        377.833        98.9975
           2118           2118        378.075            378        98.9948
           2119           2119        378.244        378.167        98.9923
           2120           2120        378.408        378.333          98.99
           2121           2121        378.577          378.5        98.9875
           2122           2122        378.746        378.667        98.9849
           2123           2123        378.911        378.833        98.9825
           2124           2124        379.078            379        98.9803
           2125           2125        379.247        379.167        98.9786
           2126           2126        379.415        379.333        98.9762
           2127           2127        379.583          379.5        98.9739
           2128           2128         379.75        379.667        98.9717
           2129           2129        379.916        379.833        98.9695
           2130           2130        380.086            380         98.967
           2131           2131        380.256        380.167        98.9646
           2132           2132        380.422        380.333        98.9623
           2133           2133        380.594          380.5        98.9601
           2134           2134        380.758        380.667        98.9575
           2135           2135        380.924        380.833         98.955
           2136           2136        381.092            381        98.9527
           2137           2137        381.262        381.167        98.9505
           2138           2138        381.429        381.333        98.9479
           2139           2139        381.594          381.5        98.9454
           2140           2140        381.763        381.667        98.9431
           2141           2141        381.932        381.833        98.9401
           2142           2142        382.102            382        98.9373
           2143           2143        382.268        382.167        98.9348
           2144           2144        382.437        382.333        98.9324
           2145           2145        382.603          382.5        98.9299
           2146           2146        382.771        382.667        98.9273
           2147           2147        382.939        382.833        98.9249
           2148           2148        383.105            383        98.9227
           2149           2149        383.273        383.167        98.9202
           2150           2150         383.44        383.333        98.9177
           2151           2151        383.607          383.5        98.9153
           2152           2152        383.776        383.667        98.9131
           2153           2153        383.942        383.833        98.9106
           2154           2154        384.111            384        98.9081
           2155           2155        384.282        384.167        98.9057
           2156           2156        384.448        384.333        98.9035
           2157           2157        384.615          384.5        98.9018
           2158           2158        384.783        384.667        98.8994
           2159           2159        384.953        384.833        98.8971
           2160           2160        385.118            385         98.895
           2161           2161        385.287        385.167        98.8928
           2162           2162        385.455        385.333        98.8902
           2163           2163        385.622          385.5        98.8878
           2164           2164        385.792        385.667        98.8855
           2165           2165        385.958        385.833        98.8833
           2166           2166        386.125            386        98.8807
           2167           2167        386.293        386.167        98.8782
           2168           2168        386.464        386.333        98.8759
           2169           2169        386.631          386.5         98.874
           2170           2170        386.801        386.667         98.872
           2171           2171        386.968        386.833        98.8697
           2172           2172        387.138            387        98.8674
           2173           2173        387.305        387.167        98.8657
           2174           2174        387.472        387.333        98.8638
           2175           2175        387.638          387.5        98.8614
           2176           2176        387.805        387.667         98.859
           2177           2177        387.973        387.833        98.8568
           2178           2178        388.141            388        98.8546
           2179           2179        388.313        388.167         98.852
           2180           2180        388.478        388.333        98.8495
           2181           2181         388.65          388.5        98.8474
           2182           2182        388.816        388.667        98.8454
           2183           2183        388.984        388.833        98.8434
           2184           2184        389.153            389         98.841
           2185           2185        389.318        389.167        98.8391
           2186           2186        389.487        389.333        98.8368
           2187           2187        389.655          389.5        98.8342
           2188           2188        389.822        389.667        98.8315
           2189           2189        389.994        389.833        98.8289
           2190           2190        390.161            390        98.8267
           2191           2191        390.331        390.167        98.8245
           2192           2192        390.499        390.333        98.8219
           2193           2193        390.665          390.5          98.82
           2194           2194        390.831        390.667         98.818
           2195           2195        391.001        390.833        98.8159
           2196           2196        391.167            391        98.8134
           2197           2197        391.335        391.167         98.811
           2198           2198        391.498        391.333        98.8088
           2199           2199        391.672          391.5        98.8068
           2200           2200        391.838        391.667         98.805
           2201           2201        392.006        391.833        98.8027
           2202           2202        392.174            392        98.8005
           2203           2203         392.34        392.167        98.7985
           2204           2204        392.512        392.333        98.7966
           2205           2205        392.676          392.5        98.7938
           2206           2206        392.844        392.667        98.7913
           2207           2207        393.012        392.833        98.7892
           2208           2208        393.181            393        98.7871
           2209           2209        393.351        393.167        98.7851
           2210           2210        393.516        393.333        98.7828
           2211           2211        393.686          393.5        98.7807
           2212           2212        393.857        393.667        98.7786
           2213           2213        394.021        393.833        98.7769
           2214           2214        394.188            394        98.7746
           2215           2215        394.355        394.167        98.7724
           2216           2216        394.524        394.333        98.7702
           2217           2217         394.69          394.5        98.7683
           2218           2218        394.861        394.667        98.7663
           2219           2219        395.028        394.833        98.7641
           2220           2220        395.196            395        98.7618
           2221           2221        395.363        395.167        98.7601
           2222           2222        395.532        395.333        98.7585
           2223           2223        395.703          395.5        98.7567
           2224           2224        395.868        395.667        98.7545
           2225           2225        396.036        395.833        98.7525
           2226           2226        396.206            396        98.7506
           2227           2227        396.372        396.167        98.7489
           2228           2228         396.54        396.333        98.7473
           2229           2229         396.71          396.5        98.7449
           2230           2230        396.876        396.667        98.7428
           2231           2231        397.045        396.833        98.7408
           2232           2232        397.212            397         98.739
           2233           2233        397.381        397.167         98.737
           2234           2234        397.549        397.333        98.7347
           2235           2235        397.714          397.5        98.7326
           2236           2236        397.883        397.667        98.7306
           2237           2237        398.053        397.833        98.7289
           2238           2238        398.222            398        98.7266
           2239           2239        398.385        398.167        98.7244
           2240           2240        398.552        398.333        98.7222
           2241           2241        398.722          398.5        98.7203
           2242           2242        398.888        398.667        98.7184
           2243           2243        399.057        398.833        98.7161
           2244           2244         399.23            399        98.7139
           2245           2245        399.398        399.167        98.7122
           2246           2246        399.563        399.333        98.7102
           2247           2247        399.733          399.5        98.7078
           2248           2248        399.898        399.667        98.7055
           2249           2249        400.066        399.833        98.7033
           2250           2250        400.233            400        98.7014
           2251           2251        400.401        400.167        98.6997
           2252           2252        400.569        400.333        98.6981
           2253           2253         400.74          400.5        98.6963
           2254           2254        400.907        400.667        98.6943
           2255           2255        401.075        400.833        98.6926
           2256           2256        401.244            401        98.6909
           2257           2257        401.411        401.167        98.6888
           2258           2258        401.575        401.333        98.6867
           2259           2259        401.746          401.5        98.6846
           2260           2260        401.915        401.667        98.6827
           2261           2261        402.078        401.833        98.6812
           2262           2262        402.247            402        98.6795
           2263           2263        402.416        402.167        98.6774
           2264           2264        402.584        402.333        98.6753
           2265           2265         402.75          402.5        98.6736
           2266           2266        402.919        402.667         98.672
           2267           2267        403.087        402.833        98.6703
           2268           2268        403.257            403        98.6681
           2269           2269        403.423        403.167        98.6661
           2270           2270        403.592        403.333        98.6643
           2271           2271        403.759          403.5        98.6625
           2272           2272        403.926        403.667        98.6609
           2273           2273        404.096        403.833        98.6596
           2274           2274        404.261            404        98.6583
           2275           2275        404.433        404.167        98.6565
           2276           2276        404.598        404.333        98.6548
           2277           2277        404.762          404.5        98.6536
           2278           2278        404.929        404.667        98.6522
           2279           2279        405.099        404.833         98.651
           2280           2280        405.267            405        98.6499
           2281           2281        405.437        405.167        98.6479
           2282           2282        405.605        405.333        98.6461
           2283           2283        405.772          405.5        98.6445
           2284           2284         405.94        405.667        98.6429
           2285           2285         406.11        405.833        98.6408
           2286           2286        406.279            406        98.6386
           2287           2287        406.447        406.167        98.6366
           2288           2288        406.613        406.333        98.6347
           2289           2289        406.781          406.5        98.6332
           2290           2290        406.949        406.667        98.6318
           2291           2291        407.115        406.833        98.6303
           2292           2292        407.284            407        98.6284
           2293           2293        407.452        407.167        98.6269
           2294           2294        407.622        407.333        98.6253
           2295           2295        407.792          407.5        98.6238
           2296           2296        407.959        407.667        98.6224
           2297           2297        408.131        407.833        98.6211
           2298           2298        408.292            408        98.6198
           2299           2299         408.46        408.167        98.6181
           2300           2300        408.627        408.333        98.6164
           2301           2301        408.798          408.5        98.6152
           2302           2302        408.962        408.667        98.6138
           2303           2303         409.13        408.833        98.6123
           2304           2304        409.297            409        98.6104
           2305           2305        409.463        409.167        98.6084
           2306           2306        409.632        409.333        98.6066
           2307           2307        409.805          409.5        98.6049
           2308           2308         409.97        409.667        98.6033
           2309           2309        410.138        409.833         98.602
           2310           2310        410.306            410        98.6007
           2311           2311        410.477        410.167         98.599
           2312           2312        410.644        410.333        98.5972
           2313           2313        410.813          410.5         98.596
           2314           2314        410.981        410.667        98.5946
           2315           2315        411.146        410.833        98.5934
           2316           2316        411.315            411        98.5923
           2317           2317        411.482        411.167        98.5904
           2318           2318        411.651        411.333        98.5886
           2319           2319         411.82          411.5        98.5869
           2320           2320         411.99        411.667        98.5853
           2321           2321        412.156        411.833        98.5835
           2322           2322        412.326            412        98.5822
           2323           2323        412.492        412.167        98.5812
           2324           2324         412.66        412.333        98.5803
           2325           2325        412.828          412.5        98.5794
           2326           2326        412.996        412.667         98.578
           2327           2327        413.162        412.833        98.5767
           2328           2328         413.33            413        98.5755
           2329           2329        413.501        413.167        98.5736
           2330           2330        413.668        413.333        98.5724
           2331           2331        413.833          413.5        98.5715
           2332           2332            414        413.667        98.5707
           2333           2333         414.17        413.833        98.5705
           2334           2334         414.34            414        98.5694
           2335           2335         414.51        414.167        98.5682
           2336           2336        414.677        414.333        98.5669
           2337           2337        414.844          414.5        98.5654
           2338           2338        415.011        414.667        98.5642
           2339           2339        415.179        414.833        98.5629
           2340           2340        415.349            415        98.5612
           2341           2341        415.517        415.167        98.5596
           2342           2342        415.681        415.333        98.5581
           2343           2343        415.849          415.5        98.5566
           2344           2344        416.017        415.667        98.5552
           2345           2345        416.183        415.833        98.5539
           2346           2346        416.354            416        98.5526
           2347           2347        416.521        416.167        98.5509
           2348           2348        416.693        416.333        98.5492
           2349           2349         416.86          416.5         98.548
           2350           2350        417.027        416.667        98.5467
           2351           2351        417.194        416.833        98.5454
           2352           2352        417.364            417        98.5443
           2353           2353        417.531        417.167        98.5424
           2354           2354        417.694        417.333        98.5406
           2355           2355        417.863          417.5        98.5389
           2356           2356        418.031        417.667        98.5374
           2357           2357        418.201        417.833        98.5355
           2358           2358        418.369            418        98.5342
           2359           2359        418.534        418.167        98.5332
           2360           2360        418.704        418.333        98.5323
           2361           2361        418.872          418.5        98.5325
           2362           2362        419.038        418.667        98.5319
           2363           2363        419.209        418.833        98.5308
           2364           2364        419.379            419        98.5296
           2365           2365        419.547        419.167        98.5283
           2366           2366        419.716        419.333        98.5272
           2367           2367        419.882          419.5        98.5261
           2368           2368        420.049        419.667        98.5251
           2369           2369        420.217        419.833        98.5242
           2370           2370        420.386            420        98.5235
           2371           2371        420.558        420.167        98.5229
           2372           2372        420.724        420.333        98.5224
           2373           2373        420.892          420.5        98.5214
           2374           2374        421.061        420.667        98.5202
           2375           2375        421.226        420.833         98.519
           2376           2376        421.392            421        98.5179
           2377           2377         421.56        421.167         98.516
           2378           2378        421.729        421.333        98.5148
           2379           2379        421.898          421.5        98.5139
           2380           2380        422.069        421.667        98.5131
           2381           2381        422.236        421.833        98.5132
           2382           2382        422.405            422        98.5127
           2383           2383         422.57        422.167        98.5116
           2384           2384        422.736        422.333        98.5104
           2385           2385        422.907          422.5        98.5091
           2386           2386        423.074        422.667         98.508
           2387           2387        423.243        422.833        98.5069
           2388           2388         423.41            423        98.5059
           2389           2389        423.577        423.167         98.505
           2390           2390        423.745        423.333        98.5043
           2391           2391        423.914          423.5        98.5037
           2392           2392        424.082        423.667        98.5032
           2393           2393        424.249        423.833        98.5023
           2394           2394        424.416            424        98.5011
           2395           2395        424.584        424.167        98.4999
           2396           2396        424.754        424.333        98.4987
           2397           2397        424.921          424.5        98.4968
           2398           2398        425.089        424.667        98.4956
           2399           2399        425.256        424.833        98.4947
           2400           2400        425.422            425        98.4939
           2401           2401         425.59        425.167         98.493
           2402           2402        425.757        425.333        98.4917
           2403           2403        425.922          425.5        98.4904
           2404           2404        426.092        425.667        98.4891
           2405           2405        426.259        425.833        98.4873
           2406           2406        426.428            426         98.486
           2407           2407        426.596        426.167        98.4851
           2408           2408        426.767        426.333        98.4843
           2409           2409        426.933          426.5        98.4844
           2410           2410        427.104        426.667        98.4842
           2411           2411        427.272        426.833        98.4837
           2412           2412        427.439            427        98.4827
           2413           2413        427.607        427.167        98.4816
           2414           2414        427.774        427.333        98.4805
           2415           2415        427.943          427.5        98.4794
           2416           2416        428.112        427.667        98.4783
           2417           2417         428.28        427.833        98.4769
           2418           2418        428.446            428        98.4759
           2419           2419        428.614        428.167        98.4752
           2420           2420         428.78        428.333        98.4746
           2421           2421        428.951          428.5        98.4747
           2422           2422        429.119        428.667        98.4745
           2423           2423        429.288        428.833         98.474
           2424           2424        429.451            429        98.4731
           2425           2425        429.619        429.167         98.472
           2426           2426         429.79        429.333        98.4709
           2427           2427        429.957          429.5        98.4698
           2428           2428        430.127        429.667        98.4687
           2429           2429        430.296        429.833        98.4673
           2430           2430        430.464            430        98.4664
           2431           2431        430.635        430.167        98.4656
           2432           2432        430.801        430.333         98.465
           2433           2433        430.967          430.5        98.4651
           2434           2434        431.134        430.667        98.4649
           2435           2435        431.302        430.833        98.4647
           2436           2436         431.47            431        98.4646
           2437           2437        431.635        431.167        98.4636
           2438           2438        431.803        431.333        98.4625
           2439           2439        431.972          431.5        98.4614
           2440           2440        432.143        431.667        98.4603
           2441           2441        432.308        431.833        98.4584
           2442           2442        432.477            432        98.4572
           2443           2443        432.645        432.167        98.4563
           2444           2444        432.816        432.333        98.4555
           2445           2445        432.979          432.5        98.4556
           2446           2446        433.147        432.667        98.4554
           2447           2447        433.314        432.833        98.4552
           2448           2448        433.486            433         98.455
           2449           2449        433.652        433.167         98.454
           2450           2450        433.816        433.333        98.4529
           2451           2451        433.985          433.5        98.4518
           2452           2452        434.156        433.667        98.4507
           2453           2453        434.321        433.833        98.4488
           2454           2454        434.486            434        98.4476
           2455           2455        434.658        434.167        98.4467
           2456           2456        434.827        434.333        98.4459
           2457           2457        434.995          434.5         98.446
           2458           2458        435.161        434.667        98.4458
           2459           2459        435.329        434.833        98.4456
           2460           2460        435.497            435        98.4454
           2461           2461        435.663        435.167        98.4444
           2462           2462        435.831        435.333        98.4433
           2463           2463        435.999          435.5        98.4422
           2464           2464        436.167        435.667        98.4411
           2465           2465        436.336        435.833        98.4392
           2466           2466        436.505            436         98.438
           2467           2467        436.672        436.167        98.4371
           2468           2468        436.839        436.333        98.4363
           2469           2469         437.01          436.5        98.4364
           2470           2470        437.177        436.667        98.4362
           2471           2471        437.342        436.833         98.436
           2472           2472        437.508            437        98.4358
           2473           2473        437.679        437.167        98.4356
           2474           2474        437.848        437.333        98.4347
           2475           2475        438.014          437.5        98.4336
           2476           2476        438.181        437.667        98.4325
           2477           2477        438.351        437.833        98.4309
           2478           2478        438.519            438        98.4298
           2479           2479        438.688        438.167        98.4288
           2480           2480        438.857        438.333        98.4279
           2481           2481        439.022          438.5        98.4275
           2482           2482        439.191        438.667        98.4271
           2483           2483        439.356        438.833        98.4267
           2484           2484        439.524            439        98.4264
           2485           2485        439.694        439.167        98.4264
           2486           2486        439.864        439.333        98.4263
           2487           2487        440.031          439.5         98.426
           2488           2488        440.198        439.667        98.4251
           2489           2489         440.37        439.833         98.424
           2490           2490        440.534            440        98.4229
           2491           2491        440.704        440.167        98.4218
           2492           2492        440.874        440.333        98.4207
           2493           2493         441.04          440.5        98.4193
           2494           2494        441.206        440.667        98.4184
           2495           2495        441.378        440.833        98.4176
           2496           2496        441.544            441         98.417
           2497           2497        441.713        441.167        98.4171
           2498           2498        441.879        441.333        98.4169
           2499           2499        442.045          441.5        98.4167
           2500           2500        442.217        441.667        98.4166
           2501           2501        442.378        441.833        98.4166
           2502           2502        442.546            442        98.4164
           2503           2503        442.715        442.167        98.4155
           2504           2504        442.884        442.333        98.4144
           2505           2505        443.055          442.5        98.4131
           2506           2506         443.22        442.667        98.4119
           2507           2507        443.387        442.833        98.4109
           2508           2508        443.557            443        98.4099
           2509           2509        443.727        443.167         98.409
           2510           2510        443.894        443.333        98.4083
           2511           2511        444.061          443.5        98.4078
           2512           2512        444.229        443.667        98.4073
           2513           2513        444.395        443.833        98.4074
           2514           2514        444.565            444        98.4072
           2515           2515        444.734        444.167        98.4068
           2516           2516        444.899        444.333        98.4059
           2517           2517        445.063          444.5        98.4048
           2518           2518        445.234        444.667        98.4037
           2519           2519        445.402        444.833        98.4026
           2520           2520         445.57            445        98.4015
           2521           2521        445.739        445.167        98.4001
           2522           2522        445.908        445.333        98.3992
           2523           2523        446.074          445.5        98.3984
           2524           2524        446.245        445.667        98.3978
           2525           2525        446.411        445.833        98.3979
           2526           2526        446.576            446        98.3977
           2527           2527        446.746        446.167        98.3975
           2528           2528         446.91        446.333        98.3974
           2529           2529        447.079          446.5        98.3974
           2530           2530        447.251        446.667        98.3974
           2531           2531        447.417        446.833        98.3974
           2532           2532        447.584            447        98.3974
           2533           2533        447.752        447.167        98.3963
           2534           2534        447.917        447.333        98.3952
           2535           2535        448.085          447.5        98.3942
           2536           2536        448.254        447.667        98.3931
           2537           2537        448.419        447.833        98.3912
           2538           2538         448.59            448          98.39
           2539           2539        448.757        448.167        98.3891
           2540           2540        448.924        448.333        98.3884
           2541           2541        449.093          448.5        98.3885
           2542           2542        449.262        448.667        98.3882
           2543           2543        449.428        448.833         98.388
           2544           2544        449.595            449        98.3878
           2545           2545        449.765        449.167        98.3879
           2546           2546        449.931        449.333        98.3879
           2547           2547        450.103          449.5        98.3878
           2548           2548        450.269        449.667        98.3878
           2549           2549        450.432        449.833        98.3867
           2550           2550        450.606            450        98.3857
           2551           2551        450.772        450.167        98.3846
           2552           2552         450.94        450.333        98.3835
           2553           2553        451.105          450.5        98.3816
           2554           2554         451.27        450.667        98.3804
           2555           2555        451.443        450.833        98.3795
           2556           2556        451.609            451        98.3788
           2557           2557        451.775        451.167        98.3789
           2558           2558        451.945        451.333        98.3786
           2559           2559        452.108          451.5        98.3784
           2560           2560        452.278        451.667        98.3782
           2561           2561        452.447        451.833        98.3783
           2562           2562        452.612            452        98.3783
           2563           2563        452.778        452.167        98.3782
           2564           2564        452.947        452.333        98.3782
           2565           2565        453.116          452.5        98.3771
           2566           2566        453.283        452.667        98.3761
           2567           2567        453.451        452.833         98.375
           2568           2568        453.619            453        98.3739
           2569           2569        453.788        453.167         98.372
           2570           2570        453.953        453.333        98.3708
           2571           2571        454.122          453.5        98.3699
           2572           2572        454.289        453.667        98.3692
           2573           2573        454.458        453.833        98.3693
           2574           2574        454.623            454         98.369
           2575           2575        454.792        454.167        98.3688
           2576           2576        454.957        454.333        98.3686
           2577           2577        455.123          454.5        98.3687
           2578           2578        455.291        454.667        98.3687
           2579           2579        455.462        454.833        98.3686
           2580           2580        455.629            455        98.3686
           2581           2581        455.799        455.167        98.3675
           2582           2582        455.965        455.333        98.3665
           2583           2583        456.132          455.5        98.3654
           2584           2584        456.302        455.667        98.3643
           2585           2585        456.463        455.833        98.3624
           2586           2586        456.631            456        98.3612
           2587           2587        456.799        456.167        98.3603
           2588           2588        456.966        456.333        98.3596
           2589           2589        457.136          456.5        98.3597
           2590           2590        457.304        456.667        98.3594
           2591           2591        457.473        456.833        98.3592
           2592           2592        457.641            457         98.359
           2593           2593        457.809        457.167        98.3591
           2594           2594        457.975        457.333        98.3591
           2595           2595        458.141          457.5         98.359
           2596           2596        458.309        457.667         98.359
           2597           2597        458.475        457.833         98.359
           2598           2598        458.644            458         98.359
           2599           2599        458.814        458.167         98.359
           2600           2600        458.981        458.333         98.359
           2601           2601        459.147          458.5        98.3579
           2602           2602        459.315        458.667        98.3568
           2603           2603        459.481        458.833        98.3558
           2604           2604        459.651            459        98.3547
           2605           2605         459.82        459.167        98.3528
           2606           2606        459.986        459.333        98.3516
           2607           2607        460.153          459.5        98.3507
           2608           2608        460.324        459.667          98.35
           2609           2609        460.491        459.833        98.3501
           2610           2610        460.656            460        98.3498
           2611           2611        460.825        460.167        98.3496
           2612           2612        460.992        460.333        98.3494
           2613           2613        461.161          460.5        98.3495
           2614           2614        461.328        460.667        98.3495
           2615           2615        461.498        460.833        98.3494
           2616           2616        461.662            461        98.3494
           2617           2617        461.828        461.167        98.3494
           2618           2618        461.997        461.333        98.3494
           2619           2619        462.167          461.5        98.3494
           2620           2620        462.333        461.667        98.3494
           2621           2621        462.501        461.833        98.3483
           2622           2622        462.666            462        98.3473
           2623           2623        462.834        462.167        98.3462
           2624           2624        462.999        462.333        98.3451
           2625           2625        463.167          462.5        98.3432
           2626           2626        463.334        462.667         98.342
           2627           2627        463.506        462.833        98.3412
           2628           2628        463.671            463        98.3404
           2629           2629        463.838        463.167        98.3405
           2630           2630        464.004        463.333        98.3402
           2631           2631        464.174          463.5          98.34
           2632           2632        464.338        463.667        98.3399
           2633           2633        464.507        463.833        98.3399
           2634           2634        464.672            464        98.3399
           2635           2635        464.843        464.167        98.3398
           2636           2636        465.011        464.333        98.3398
           2637           2637        465.177          464.5        98.3395
           2638           2638        465.343        464.667        98.3387
           2639           2639        465.512        464.833        98.3376
           2640           2640        465.679            465        98.3366
           2641           2641        465.851        465.167         98.335
           2642           2642        466.017        465.333        98.3338
           2643           2643         466.18          465.5        98.3329
           2644           2644        466.345        465.667         98.332
           2645           2645        466.511        465.833        98.3316
           2646           2646         466.68            466        98.3311
           2647           2647        466.851        466.167        98.3307
           2648           2648        467.019        466.333        98.3304
           2649           2649        467.186          466.5        98.3305
           2650           2650        467.356        466.667        98.3304
           2651           2651        467.521        466.833        98.3303
           2652           2652        467.687            467        98.3302
           2653           2653        467.854        467.167        98.3302
           2654           2654        468.019        467.333        98.3302
           2655           2655        468.188          467.5        98.3302
           2656           2656        468.356        467.667        98.3302
           2657           2657        468.522        467.833        98.3302
           2658           2658         468.69            468        98.3299
           2659           2659        468.859        468.167        98.3291
           2660           2660        469.024        468.333        98.3281
           2661           2661        469.191          468.5        98.3267
           2662           2662        469.357        468.667        98.3256
           2663           2663         469.53        468.833        98.3245
           2664           2664        469.695            469        98.3236
           2665           2665        469.863        469.167        98.3227
           2666           2666        470.031        469.333         98.322
           2667           2667        470.198          469.5        98.3214
           2668           2668        470.366        469.667        98.3209
           2669           2669        470.532        469.833         98.321
           2670           2670        470.699            470        98.3209
           2671           2671        470.866        470.167        98.3207
           2672           2672        471.035        470.333        98.3206
           2673           2673        471.202          470.5        98.3207
           2674           2674        471.372        470.667        98.3207
           2675           2675        471.535        470.833        98.3206
           2676           2676          471.7            471        98.3206
           2677           2677        471.871        471.167        98.3195
           2678           2678        472.038        471.333        98.3185
           2679           2679        472.204          471.5        98.3174
           2680           2680        472.373        471.667        98.3163
           2681           2681        472.539        471.833        98.3144
           2682           2682        472.708            472        98.3133
           2683           2683        472.878        472.167        98.3124
           2684           2684        473.043        472.333        98.3116
           2685           2685        473.212          472.5        98.3117
           2686           2686        473.378        472.667        98.3115
           2687           2687        473.544        472.833        98.3112
           2688           2688        473.714            473        98.3111
           2689           2689        473.881        473.167        98.3111
           2690           2690        474.047        473.333        98.3111
           2691           2691        474.215          473.5        98.3111
           2692           2692         474.38        473.667         98.311
           2693           2693         474.55        473.833         98.311
           2694           2694        474.718            474         98.311
           2695           2695        474.886        474.167         98.311
           2696           2696        475.048        474.333         98.311
           2697           2697        475.217          474.5          98.31
           2698           2698        475.388        474.667        98.3089
           2699           2699        475.555        474.833        98.3078
           2700           2700        475.721            475        98.3067
           2701           2701        475.885        475.167        98.3048
           2702           2702        476.054        475.333        98.3036
           2703           2703        476.223          475.5        98.3028
           2704           2704        476.391        475.667         98.302
           2705           2705        476.558        475.833        98.3021
           2706           2706        476.727            476        98.3019
           2707           2707        476.893        476.167        98.3017
           2708           2708        477.059        476.333        98.3015
           2709           2709        477.226          476.5        98.3015
           2710           2710        477.394        476.667        98.3015
           2711           2711        477.561        476.833        98.3015
           2712           2712         477.73            477        98.3014
           2713           2713        477.899        477.167        98.3014
           2714           2714        478.066        477.333        98.3014
           2715           2715         478.23          477.5        98.3012
           2716           2716        478.396        477.667        98.3004
           2717           2717        478.562        477.833        98.2992
           2718           2718        478.732            478        98.2981
           2719           2719        478.902        478.167         98.297
           2720           2720        479.068        478.333         98.296
           2721           2721        479.236          478.5        98.2946
           2722           2722        479.402        478.667        98.2936
           2723           2723        479.568        478.833        98.2929
           2724           2724        479.738            479        98.2923
           2725           2725        479.906        479.167        98.2924
           2726           2726        480.073        479.333        98.2922
           2727           2727        480.237          479.5         98.292
           2728           2728        480.405        479.667        98.2919
           2729           2729        480.574        479.833        98.2919
           2730           2730        480.741            480        98.2919
           2731           2731         480.91        480.167        98.2918
           2732           2732        481.078        480.333        98.2918
           2733           2733        481.248          480.5        98.2918
           2734           2734        481.409        480.667        98.2918
           2735           2735        481.573        480.833        98.2918
           2736           2736        481.743            481        98.2918
           2737           2737        481.912        481.167        98.2907
           2738           2738        482.077        481.333        98.2897
           2739           2739        482.245          481.5        98.2886
           2740           2740        482.411        481.667        98.2876
           2741           2741        482.583        481.833        98.2856
           2742           2742        482.747            482        98.2845
           2743           2743        482.913        482.167        98.2836
           2744           2744        483.082        482.333        98.2828
           2745           2745         483.25          482.5        98.2829
           2746           2746         483.42        482.667        98.2827
           2747           2747        483.585        482.833        98.2825
           2748           2748         483.75            483        98.2823
           2749           2749        483.917        483.167        98.2823
           2750           2750        484.084        483.333        98.2823
           2751           2751        484.252          483.5        98.2823
           2752           2752        484.418        483.667        98.2822
           2753           2753        484.587        483.833        98.2822
           2754           2754        484.752            484        98.2822
           2755           2755        484.919        484.167         98.282
           2756           2756        485.088        484.333        98.2812
           2757           2757        485.256          484.5          98.28
           2758           2758        485.422        484.667        98.2789
           2759           2759         485.59        484.833        98.2778
           2760           2760        485.757            485        98.2768
           2761           2761        485.925        485.167        98.2754
           2762           2762        486.091        485.333        98.2744
           2763           2763        486.257          485.5        98.2737
           2764           2764        486.424        485.667        98.2731
           2765           2765        486.591        485.833        98.2732
           2766           2766        486.762            486         98.273
           2767           2767        486.926        486.167        98.2728
           2768           2768         487.09        486.333        98.2727
           2769           2769        487.259          486.5        98.2727
           2770           2770        487.429        486.667        98.2727
           2771           2771        487.598        486.833        98.2727
           2772           2772        487.766            487        98.2726
           2773           2773        487.934        487.167        98.2716
           2774           2774        488.098        487.333        98.2705
           2775           2775        488.264          487.5        98.2694
           2776           2776        488.434        487.667        98.2684
           2777           2777        488.601        487.833        98.2664
           2778           2778        488.766            488        98.2653
           2779           2779        488.932        488.167        98.2644
           2780           2780          489.1        488.333        98.2636
           2781           2781        489.265          488.5        98.2637
           2782           2782        489.432        488.667        98.2635
           2783           2783        489.601        488.833        98.2633
           2784           2784         489.77            489        98.2631
           2785           2785        489.937        489.167        98.2632
           2786           2786        490.108        489.333        98.2631
           2787           2787        490.274          489.5        98.2631
           2788           2788        490.439        489.667         98.263
           2789           2789        490.605        489.833        98.2628
           2790           2790        490.772            490        98.2619
           2791           2791        490.941        490.167        98.2609
           2792           2792        491.107        490.333        98.2598
           2793           2793        491.282          490.5        98.2582
           2794           2794        491.446        490.667        98.2571
           2795           2795        491.612        490.833        98.2561
           2796           2796        491.781            491        98.2552
           2797           2797        491.949        491.167        98.2548
           2798           2798        492.111        491.333        98.2543
           2799           2799        492.283          491.5         98.254
           2800           2800        492.449        491.667        98.2536
           2801           2801        492.617        491.833        98.2537
           2802           2802        492.785            492        98.2536
           2803           2803        492.952        492.167        98.2535
           2804           2804        493.115        492.333        98.2535
           2805           2805        493.284          492.5        98.2535
           2806           2806        493.452        492.667        98.2535
           2807           2807        493.618        492.833        98.2532
           2808           2808        493.785            493        98.2524
           2809           2809        493.957        493.167        98.2512
           2810           2810         494.12        493.333        98.2501
           2811           2811        494.288          493.5         98.249
           2812           2812        494.457        493.667         98.248
           2813           2813        494.622        493.833        98.2466
           2814           2814        494.792            494        98.2457
           2815           2815        494.961        494.167        98.2449
           2816           2816        495.124        494.333        98.2443
           2817           2817         495.29          494.5        98.2444
           2818           2818        495.459        494.667        98.2442
           2819           2819        495.626        494.833         98.244
           2820           2820        495.793            495        98.2439
           2821           2821        495.963        495.167        98.2437
           2822           2822        496.129        495.333        98.2428
           2823           2823        496.296          495.5        98.2417
           2824           2824        496.461        495.667        98.2407
           2825           2825        496.631        495.833         98.239
           2826           2826        496.795            496        98.2379
           2827           2827         496.96        496.167        98.2369
           2828           2828        497.127        496.333         98.236
           2829           2829        497.294          496.5        98.2356
           2830           2830        497.468        496.667        98.2352
           2831           2831        497.636        496.833        98.2348
           2832           2832        497.802            497        98.2345
           2833           2833         497.97        497.167        98.2345
           2834           2834        498.135        497.333        98.2344
           2835           2835        498.301          497.5        98.2343
           2836           2836         498.47        497.667        98.2343
           2837           2837        498.638        497.833        98.2343
           2838           2838        498.805            498        98.2343
           2839           2839        498.974        498.167        98.2343
           2840           2840         499.14        498.333        98.2342
           2841           2841        499.305          498.5        98.2343
           2842           2842        499.474        498.667        98.2342
           2843           2843        499.639        498.833         98.234
           2844           2844        499.805            499        98.2332
           2845           2845        499.972        499.167         98.232
           2846           2846        500.142        499.333        98.2309
           2847           2847        500.314          499.5        98.2298
           2848           2848        500.481        499.667        98.2288
           2849           2849        500.645        499.833        98.2274
           2850           2850        500.815            500        98.2265
           2851           2851        500.982        500.167        98.2257
           2852           2852        501.146        500.333        98.2251
           2853           2853        501.312          500.5        98.2252
           2854           2854        501.483        500.667         98.225
           2855           2855        501.646        500.833        98.2248
           2856           2856        501.815            501        98.2247
           2857           2857        501.984        501.167        98.2247
           2858           2858        502.149        501.333        98.2247
           2859           2859        502.318          501.5        98.2244
           2860           2860        502.486        501.667        98.2236
           2861           2861        502.651        501.833        98.2224
           2862           2862        502.815            502        98.2213
           2863           2863        502.985        502.167        98.2202
           2864           2864        503.154        502.333        98.2192
           2865           2865        503.319          502.5        98.2178
           2866           2866        503.487        502.667        98.2169
           2867           2867        503.653        502.833        98.2161
           2868           2868        503.819            503        98.2155
           2869           2869        503.988        503.167        98.2156
           2870           2870        504.156        503.333        98.2154
           2871           2871        504.324          503.5        98.2152
           2872           2872        504.492        503.667        98.2151
           2873           2873        504.659        503.833        98.2151
           2874           2874        504.825            504        98.2151
           2875           2875        504.991        504.167        98.2148
           2876           2876        505.158        504.333         98.214
           2877           2877        505.327          504.5        98.2128
           2878           2878        505.492        504.667        98.2117
           2879           2879         505.66        504.833        98.2107
           2880           2880        505.828            505        98.2096
           2881           2881        505.996        505.167        98.2082
           2882           2882        506.161        505.333        98.2073
           2883           2883        506.328          505.5        98.2066
           2884           2884        506.495        505.667        98.2059
           2885           2885        506.663        505.833         98.206
           2886           2886        506.833            506        98.2058
           2887           2887        506.998        506.167        98.2057
           2888           2888        507.161        506.333        98.2055
           2889           2889        507.332          506.5        98.2056
           2890           2890          507.5        506.667        98.2055
           2891           2891        507.665        506.833        98.2055
           2892           2892         507.83            507        98.2055
           2893           2893        507.995        507.167        98.2044
           2894           2894        508.165        507.333        98.2033
           2895           2895        508.337          507.5        98.2023
           2896           2896        508.502        507.667        98.2012
           2897           2897        508.669        507.833        98.1993
           2898           2898        508.838            508        98.1981
           2899           2899        509.006        508.167        98.1972
           2900           2900        509.172        508.333        98.1965
           2901           2901        509.337          508.5        98.1966
           2902           2902          509.5        508.667        98.1963
           2903           2903        509.669        508.833        98.1961
           2904           2904        509.838            509        98.1959
           2905           2905        510.006        509.167         98.196
           2906           2906        510.173        509.333        98.1957
           2907           2907        510.342          509.5        98.1948
           2908           2908         510.51        509.667        98.1937
           2909           2909        510.677        509.833        98.1924
           2910           2910        510.843            510        98.1912
           2911           2911         511.01        510.167        98.1902
           2912           2912        511.174        510.333        98.1892
           2913           2913        511.345          510.5        98.1883
           2914           2914        511.513        510.667        98.1876
           2915           2915        511.675        510.833        98.1871
           2916           2916        511.845            511        98.1866
           2917           2917         512.01        511.167        98.1867
           2918           2918        512.178        511.333        98.1865
           2919           2919        512.351          511.5        98.1864
           2920           2920        512.515        511.667        98.1863
           2921           2921        512.679        511.833        98.1863
           2922           2922        512.851            512        98.1863
           2923           2923        513.014        512.167         98.186
           2924           2924        513.183        512.333        98.1852
           2925           2925        513.349          512.5         98.184
           2926           2926        513.524        512.667        98.1829
           2927           2927        513.687        512.833        98.1819
           2928           2928        513.852            513        98.1808
           2929           2929        514.022        513.167        98.1794
           2930           2930        514.189        513.333        98.1785
           2931           2931        514.356          513.5        98.1778
           2932           2932        514.519        513.667        98.1771
           2933           2933        514.686        513.833        98.1772
           2934           2934        514.855            514         98.177
           2935           2935        515.027        514.167        98.1769
           2936           2936        515.191        514.333        98.1767
           2937           2937        515.363          514.5        98.1768
           2938           2938        515.532        514.667        98.1765
           2939           2939        515.697        514.833        98.1756
           2940           2940        515.861            515        98.1745
           2941           2941        516.027        515.167        98.1732
           2942           2942        516.197        515.333        98.1721
           2943           2943        516.364          515.5         98.171
           2944           2944         516.53        515.667          98.17
           2945           2945        516.699        515.833        98.1692
           2946           2946        516.868            516        98.1685
           2947           2947        517.036        516.167        98.1679
           2948           2948        517.209        516.333        98.1674
           2949           2949        517.374          516.5        98.1675
           2950           2950         517.54        516.667        98.1674
           2951           2951        517.709        516.833         98.167
           2952           2952        517.875            517        98.1661
           2953           2953         518.04        517.167        98.1649
           2954           2954         518.21        517.333        98.1638
           2955           2955        518.375          517.5        98.1627
           2956           2956         518.54        517.667        98.1616
           2957           2957        518.709        517.833        98.1602
           2958           2958        518.874            518        98.1593
           2959           2959        519.045        518.167        98.1586
           2960           2960        519.212        518.333         98.158
           2961           2961        519.376          518.5         98.158
           2962           2962        519.542        518.667        98.1579
           2963           2963        519.711        518.833        98.1577
           2964           2964        519.876            519        98.1575
           2965           2965        520.045        519.167        98.1573
           2966           2966        520.214        519.333        98.1564
           2967           2967        520.383          519.5        98.1554
           2968           2968        520.551        519.667        98.1543
           2969           2969        520.719        519.833        98.1527
           2970           2970        520.886            520        98.1515
           2971           2971        521.051        520.167        98.1505
           2972           2972        521.218        520.333        98.1497
           2973           2973        521.384          520.5        98.1493
           2974           2974        521.551        520.667        98.1488
           2975           2975        521.716        520.833        98.1484
           2976           2976        521.884            521        98.1481
           2977           2977        522.052        521.167        98.1482
           2978           2978         522.22        521.333        98.1481
           2979           2979        522.393          521.5         98.148
           2980           2980        522.559        521.667        98.1479
           2981           2981        522.723        521.833        98.1477
           2982           2982        522.891            522        98.1468
           2983           2983        523.059        522.167        98.1458
           2984           2984        523.226        522.333        98.1447
           2985           2985        523.393          522.5        98.1431
           2986           2986        523.563        522.667        98.1419
           2987           2987        523.735        522.833        98.1409
           2988           2988        523.898            523        98.1401
           2989           2989        524.069        523.167        98.1397
           2990           2990        524.237        523.333        98.1392
           2991           2991        524.401          523.5        98.1388
           2992           2992        524.564        523.667        98.1385
           2993           2993        524.736        523.833        98.1386
           2994           2994        524.905            524        98.1385
           2995           2995         525.07        524.167        98.1384
           2996           2996        525.242        524.333        98.1383
           2997           2997        525.408          524.5        98.1383
           2998           2998        525.573        524.667        98.1383
           2999           2999        525.742        524.833        98.1383
           3000           3000        525.913            525        98.1383
           3001           3001        526.078        525.167        98.1383
           3002           3002        526.246        525.333         98.138
           3003           3003        526.412          525.5        98.1372
           3004           3004        526.578        525.667        98.1362
           3005           3005        526.745        525.833        98.1348
           3006           3006        526.914            526        98.1337
           3007           3007         527.08        526.167        98.1326
           3008           3008         527.25        526.333        98.1317
           3009           3009        527.421          526.5        98.1308
           3010           3010        527.585        526.667        98.1301
           3011           3011        527.751        526.833        98.1295
           3012           3012        527.923            527         98.129
           3013           3013        528.089        527.167        98.1291
           3014           3014        528.257        527.333         98.129
           3015           3015        528.425          527.5        98.1288
           3016           3016        528.592        527.667        98.1287
           3017           3017        528.761        527.833        98.1285
           3018           3018        528.926            528        98.1276
           3019           3019        529.093        528.167        98.1266
           3020           3020        529.262        528.333        98.1255
           3021           3021        529.431          528.5        98.1239
           3022           3022        529.596        528.667        98.1227
           3023           3023        529.762        528.833        98.1218
           3024           3024        529.928            529        98.1209
           3025           3025        530.096        529.167        98.1205
           3026           3026        530.265        529.333          98.12
           3027           3027        530.433          529.5        98.1196
           3028           3028        530.605        529.667        98.1193
           3029           3029        530.771        529.833        98.1194
           3030           3030        530.936            530        98.1193
           3031           3031        531.107        530.167        98.1189
           3032           3032        531.271        530.333        98.1181
           3033           3033        531.437          530.5        98.1169
           3034           3034        531.607        530.667        98.1158
           3035           3035        531.777        530.833        98.1147
           3036           3036        531.943            531        98.1137
           3037           3037        532.111        531.167        98.1123
           3038           3038        532.277        531.333        98.1113
           3039           3039        532.446          531.5        98.1106
           3040           3040        532.613        531.667          98.11
           3041           3041        532.783        531.833        98.1101
           3042           3042        532.947            532        98.1099
           3043           3043        533.113        532.167        98.1097
           3044           3044        533.283        532.333        98.1096
           3045           3045        533.447          532.5        98.1085
           3046           3046        533.617        532.667        98.1074
           3047           3047        533.787        532.833        98.1063
           3048           3048        533.955            533        98.1052
           3049           3049        534.122        533.167        98.1033
           3050           3050        534.287        533.333        98.1022
           3051           3051        534.456          533.5        98.1013
           3052           3052        534.623        533.667        98.1005
           3053           3053        534.797        533.833        98.1006
           3054           3054        534.963            534        98.1004
           3055           3055         535.13        534.167        98.1002
           3056           3056          535.3        534.333           98.1
           3057           3057        535.468          534.5           98.1
           3058           3058        535.631        534.667           98.1
           3059           3059        535.799        534.833           98.1
           3060           3060        535.968            535        98.0999
           3061           3061        536.137        535.167        98.0999
           3062           3062        536.303        535.333        98.0997
           3063           3063        536.469          535.5        98.0988
           3064           3064        536.637        535.667        98.0978
           3065           3065        536.809        535.833        98.0964
           3066           3066        536.975            536        98.0953
           3067           3067        537.145        536.167        98.0943
           3068           3068         537.31        536.333        98.0933
           3069           3069         537.48          536.5        98.0924
           3070           3070        537.646        536.667        98.0917
           3071           3071        537.815        536.833        98.0911
           3072           3072        537.985            537        98.0907
           3073           3073        538.153        537.167        98.0907
           3074           3074        538.319        537.333        98.0906
           3075           3075        538.488          537.5        98.0902
           3076           3076        538.654        537.667        98.0893
           3077           3077        538.826        537.833        98.0882
           3078           3078        538.992            538         98.087
           3079           3079         539.16        538.167        98.0859
           3080           3080        539.325        538.333        98.0849
           3081           3081        539.495          538.5        98.0835
           3082           3082        539.662        538.667        98.0826
           3083           3083        539.827        538.833        98.0818
           3084           3084        539.997            539        98.0812
           3085           3085        540.165        539.167         98.081
           3086           3086         540.33        539.333          98.08
           3087           3087          540.5          539.5        98.0788
           3088           3088        540.664        539.667        98.0776
           3089           3089        540.834        539.833         98.076
           3090           3090        541.004            540        98.0748
           3091           3091        541.168        540.167        98.0738
           3092           3092        541.336        540.333        98.0729
           3093           3093        541.502          540.5        98.0725
           3094           3094        541.671        540.667        98.0721
           3095           3095        541.837        540.833        98.0717
           3096           3096        542.005            541        98.0713
           3097           3097        542.171        541.167        98.0714
           3098           3098         542.34        541.333        98.0713
           3099           3099        542.508          541.5        98.0712
           3100           3100        542.679        541.667        98.0711
           3101           3101        542.844        541.833        98.0712
           3102           3102        543.015            542        98.0712
           3103           3103        543.184        542.167        98.0711
           3104           3104        543.352        542.333        98.0711
           3105           3105         543.52          542.5        98.0709
           3106           3106        543.688        542.667          98.07
           3107           3107        543.858        542.833         98.069
           3108           3108        544.022            543        98.0679
           3109           3109        544.188        543.167        98.0663
           3110           3110        544.355        543.333        98.0652
           3111           3111        544.522          543.5        98.0642
           3112           3112        544.695        543.667        98.0633
           3113           3113        544.856        543.833        98.0629
           3114           3114        545.027            544        98.0624
           3115           3115        545.196        544.167        98.0621
           3116           3116        545.362        544.333        98.0617
           3117           3117         545.53          544.5        98.0618
           3118           3118        545.697        544.667        98.0617
           3119           3119        545.866        544.833        98.0614
           3120           3120        546.032            545        98.0605
           3121           3121        546.198        545.167        98.0593
           3122           3122        546.366        545.333        98.0582
           3123           3123        546.534          545.5        98.0571
           3124           3124          546.7        545.667        98.0561
           3125           3125        546.869        545.833        98.0547
           3126           3126        547.041            546        98.0537
           3127           3127        547.211        546.167         98.053
           3128           3128        547.372        546.333        98.0524
           3129           3129        547.536          546.5        98.0522
           3130           3130        547.707        546.667        98.0512
           3131           3131        547.878        546.833          98.05
           3132           3132        548.043            547        98.0488
           3133           3133         548.21        547.167        98.0472
           3134           3134        548.378        547.333         98.046
           3135           3135        548.544          547.5         98.045
           3136           3136        548.713        547.667        98.0441
           3137           3137        548.883        547.833        98.0437
           3138           3138        549.052            548        98.0433
           3139           3139        549.221        548.167        98.0429
           3140           3140        549.386        548.333        98.0425
           3141           3141        549.552          548.5        98.0426
           3142           3142        549.718        548.667        98.0425
           3143           3143        549.888        548.833        98.0424
           3144           3144        550.054            549        98.0424
           3145           3145        550.223        549.167        98.0424
           3146           3146        550.392        549.333        98.0421
           3147           3147        550.557          549.5        98.0412
           3148           3148        550.727        549.667        98.0402
           3149           3149        550.895        549.833        98.0389
           3150           3150        551.061            550        98.0377
           3151           3151        551.226        550.167        98.0367
           3152           3152        551.394        550.333        98.0357
           3153           3153        551.561          550.5        98.0348
           3154           3154        551.729        550.667        98.0341
           3155           3155          551.9        550.833        98.0336
           3156           3156        552.061            551        98.0331
           3157           3157        552.232        551.167        98.0321
           3158           3158          552.4        551.333        98.0309
           3159           3159        552.565          551.5        98.0297
           3160           3160        552.734        551.667        98.0285
           3161           3161        552.902        551.833        98.0266
           3162           3162        553.069            552        98.0255
           3163           3163        553.239        552.167        98.0245
           3164           3164        553.405        552.333        98.0238
           3165           3165        553.573          552.5        98.0238
           3166           3166        553.738        552.667        98.0236
           3167           3167        553.908        552.833        98.0234
           3168           3168        554.074            553        98.0232
           3169           3169        554.242        553.167        98.0233
           3170           3170        554.411        553.333        98.0232
           3171           3171        554.574          553.5        98.0232
           3172           3172        554.743        553.667        98.0232
           3173           3173         554.91        553.833        98.0232
           3174           3174         555.08            554        98.0232
           3175           3175        555.245        554.167        98.0229
           3176           3176        555.414        554.333        98.0221
           3177           3177        555.582          554.5        98.0209
           3178           3178         555.75        554.667        98.0198
           3179           3179        555.916        554.833        98.0188
           3180           3180        556.082            555        98.0177
           3181           3181        556.252        555.167        98.0163
           3182           3182        556.419        555.333        98.0154
           3183           3183        556.588          555.5        98.0146
           3184           3184        556.758        555.667         98.014
           3185           3185        556.928        555.833        98.0141
           3186           3186        557.096            556        98.0139
           3187           3187        557.261        556.167        98.0138
           3188           3188        557.424        556.333        98.0136
           3189           3189        557.591          556.5        98.0137
           3190           3190        557.756        556.667        98.0136
           3191           3191        557.927        556.833        98.0133
           3192           3192        558.099            557        98.0125
           3193           3193        558.262        557.167        98.0113
           3194           3194        558.429        557.333        98.0102
           3195           3195          558.6          557.5        98.0092
           3196           3196        558.765        557.667        98.0081
           3197           3197        558.929        557.833        98.0067
           3198           3198        559.097            558        98.0058
           3199           3199        559.266        558.167        98.0051
           3200           3200        559.433        558.333        98.0044
           3201           3201        559.599          558.5        98.0045
           3202           3202        559.767        558.667        98.0041
           3203           3203        559.937        558.833         98.003
           3204           3204        560.104            559        98.0019
           3205           3205        560.268        559.167        98.0006
           3206           3206        560.437        559.333        97.9994
           3207           3207        560.605          559.5        97.9983
           3208           3208        560.773        559.667        97.9973
           3209           3209        560.943        559.833        97.9964
           3210           3210        561.108            560        97.9957
           3211           3211        561.278        560.167        97.9949
           3212           3212        561.445        560.333        97.9936
           3213           3213         561.61          560.5        97.9925
           3214           3214        561.773        560.667        97.9913
           3215           3215        561.945        560.833        97.9901
           3216           3216         562.11            561         97.989
           3217           3217        562.278        561.167        97.9876
           3218           3218        562.443        561.333        97.9866
           3219           3219         562.61          561.5        97.9859
           3220           3220        562.778        561.667        97.9853
           3221           3221        562.942        561.833        97.9853
           3222           3222        563.111            562        97.9852
           3223           3223        563.279        562.167         97.985
           3224           3224        563.448        562.333        97.9848
           3225           3225        563.618          562.5        97.9846
           3226           3226         563.78        562.667        97.9837
           3227           3227        563.949        562.833        97.9827
           3228           3228        564.116            563        97.9816
           3229           3229        564.284        563.167          97.98
           3230           3230         564.45        563.333        97.9788
           3231           3231        564.618          563.5        97.9778
           3232           3232        564.789        563.667         97.977
           3233           3233        564.957        563.833        97.9766
           3234           3234        565.128            564        97.9761
           3235           3235        565.295        564.167        97.9757
           3236           3236        565.463        564.333        97.9754
           3237           3237        565.624          564.5        97.9754
           3238           3238        565.797        564.667        97.9754
           3239           3239        565.963        564.833        97.9753
           3240           3240         566.13            565        97.9752
           3241           3241        566.296        565.167        97.9752
           3242           3242        566.468        565.333        97.9752
           3243           3243        566.632          565.5        97.9752
           3244           3244          566.8        565.667        97.9752
           3245           3245        566.971        565.833        97.9752
           3246           3246         567.14            566        97.9749
           3247           3247        567.304        566.167        97.9741
           3248           3248        567.471        566.333        97.9731
           3249           3249        567.638          566.5        97.9717
           3250           3250         567.81        566.667        97.9706
           3251           3251        567.976        566.833        97.9695
           3252           3252        568.147            567        97.9686
           3253           3253        568.316        567.167        97.9677
           3254           3254        568.479        567.333        97.9667
           3255           3255        568.646          567.5        97.9653
           3256           3256        568.814        567.667        97.9638
           3257           3257        568.978        567.833        97.9625
           3258           3258        569.145            568        97.9612
           3259           3259        569.313        568.167        97.9601
           3260           3260        569.483        568.333         97.959
           3261           3261         569.65          568.5        97.9581
           3262           3262        569.817        568.667        97.9574
           3263           3263        569.984        568.833        97.9568
           3264           3264        570.154            569        97.9563
           3265           3265        570.325        569.167        97.9564
           3266           3266        570.493        569.333        97.9563
           3267           3267        570.657          569.5        97.9559
           3268           3268        570.823        569.667         97.955
           3269           3269         570.99        569.833        97.9538
           3270           3270        571.157            570        97.9527
           3271           3271        571.328        570.167        97.9516
           3272           3272        571.494        570.333        97.9505
           3273           3273        571.662          570.5        97.9492
           3274           3274        571.829        570.667        97.9482
           3275           3275        571.997        570.833        97.9475
           3276           3276        572.162            571        97.9469
           3277           3277        572.329        571.167        97.9469
           3278           3278        572.494        571.333        97.9468
           3279           3279        572.664          571.5        97.9466
           3280           3280         572.83        571.667        97.9464
           3281           3281        572.998        571.833        97.9465
           3282           3282        573.166            572        97.9462
           3283           3283        573.335        572.167        97.9453
           3284           3284          573.5        572.333        97.9443
           3285           3285        573.666          572.5        97.9429
           3286           3286        573.833        572.667        97.9418
           3287           3287        574.003        572.833        97.9407
           3288           3288        574.172            573        97.9398
           3289           3289         574.34        573.167        97.9389
           3290           3290        574.504        573.333        97.9382
           3291           3291        574.673          573.5        97.9373
           3292           3292        574.837        573.667        97.9361
           3293           3293        575.009        573.833         97.935
           3294           3294        575.179            574        97.9337
           3295           3295        575.339        574.167        97.9325
           3296           3296        575.506        574.333        97.9314
           3297           3297        575.675          574.5          97.93
           3298           3298        575.842        574.667        97.9291
           3299           3299        576.008        574.833        97.9283
           3300           3300        576.174            575        97.9277
           3301           3301        576.345        575.167        97.9278
           3302           3302        576.514        575.333        97.9276
           3303           3303        576.681          575.5        97.9274
           3304           3304        576.847        575.667        97.9273
           3305           3305        577.016        575.833         97.927
           3306           3306        577.182            576        97.9261
           3307           3307        577.348        576.167        97.9251
           3308           3308        577.512        576.333         97.924
           3309           3309        577.682          576.5        97.9224
           3310           3310        577.853        576.667        97.9212
           3311           3311        578.021        576.833        97.9203
           3312           3312        578.186            577        97.9194
           3313           3313        578.352        577.167         97.919
           3314           3314        578.521        577.333        97.9185
           3315           3315        578.691          577.5        97.9181
           3316           3316        578.858        577.667        97.9178
           3317           3317        579.026        577.833        97.9168
           3318           3318        579.189            578        97.9156
           3319           3319        579.361        578.167        97.9145
           3320           3320        579.529        578.333        97.9134
           3321           3321        579.702          578.5        97.9115
           3322           3322        579.867        578.667        97.9103
           3323           3323        580.034        578.833        97.9094
           3324           3324        580.204            579        97.9086
           3325           3325        580.369        579.167        97.9087
           3326           3326        580.537        579.333        97.9085
           3327           3327        580.702          579.5        97.9083
           3328           3328        580.873        579.667        97.9081
           3329           3329        581.039        579.833        97.9071
           3330           3330        581.203            580         97.906
           3331           3331        581.372        580.167        97.9049
           3332           3332        581.538        580.333        97.9038
           3333           3333        581.709          580.5        97.9019
           3334           3334        581.876        580.667        97.9007
           3335           3335        582.042        580.833        97.8998
           3336           3336        582.208            581         97.899
           3337           3337        582.376        581.167        97.8991
           3338           3338        582.543        581.333        97.8986
           3339           3339        582.711          581.5        97.8975
           3340           3340        582.878        581.667        97.8964
           3341           3341        583.046        581.833         97.895
           3342           3342        583.209            582        97.8939
           3343           3343        583.375        582.167        97.8928
           3344           3344        583.543        582.333        97.8918
           3345           3345         583.71          582.5        97.8909
           3346           3346        583.879        582.667        97.8902
           3347           3347        584.049        582.833        97.8896
           3348           3348        584.221            583        97.8892
           3349           3349        584.389        583.167        97.8882
           3350           3350        584.549        583.333         97.887
           3351           3351        584.715          583.5        97.8858
           3352           3352        584.884        583.667        97.8846
           3353           3353        585.057        583.833        97.8827
           3354           3354        585.223            584        97.8815
           3355           3355        585.387        584.167        97.8806
           3356           3356        585.555        584.333        97.8798
           3357           3357        585.721          584.5        97.8799
           3358           3358        585.883        584.667        97.8797
           3359           3359        586.058        584.833        97.8792
           3360           3360        586.225            585        97.8782
           3361           3361        586.392        585.167        97.8771
           3362           3362         586.56        585.333         97.876
           3363           3363        586.729          585.5        97.8749
           3364           3364        586.889        585.667        97.8738
           3365           3365         587.06        585.833        97.8724
           3366           3366        587.225            586        97.8715
           3367           3367        587.395        586.167        97.8707
           3368           3368        587.566        586.333        97.8701
           3369           3369        587.731          586.5        97.8699
           3370           3370          587.9        586.667        97.8689
           3371           3371        588.066        586.833        97.8677
           3372           3372        588.232            587        97.8665
           3373           3373          588.4        587.167        97.8649
           3374           3374        588.572        587.333        97.8637
           3375           3375        588.739          587.5        97.8625
           3376           3376        588.908        587.667        97.8608
           3377           3377        589.073        587.833        97.8592
           3378           3378        589.239            588        97.8576
           3379           3379        589.404        588.167        97.8562
           3380           3380        589.575        588.333        97.8548
           3381           3381        589.742          588.5        97.8524
           3382           3382        589.908        588.667        97.8503
           3383           3383        590.077        588.833        97.8484
           3384           3384        590.241            589        97.8467
           3385           3385        590.409        589.167        97.8448
           3386           3386        590.579        589.333        97.8435
           3387           3387        590.746          589.5        97.8424
           3388           3388        590.912        589.667        97.8415
           3389           3389        591.078        589.833        97.8414
           3390           3390         591.24            590        97.8402
           3391           3391        591.412        590.167         97.839
           3392           3392        591.581        590.333        97.8377
           3393           3393        591.749          590.5        97.8362
           3394           3394        591.916        590.667         97.835
           3395           3395        592.087        590.833         97.834
           3396           3396        592.254            591         97.833
           3397           3397        592.417        591.167        97.8324
           3398           3398        592.581        591.333        97.8311
           3399           3399        592.749          591.5        97.8296
           3400           3400        592.921        591.667        97.8283
           3401           3401        593.092        591.833        97.8267
           3402           3402        593.259            592        97.8255
           3403           3403         593.43        592.167        97.8244
           3404           3404        593.596        592.333        97.8235
           3405           3405        593.761          592.5         97.822
           3406           3406         593.93        592.667        97.8205
           3407           3407        594.095        592.833         97.819
           3408           3408         594.26            593        97.8176
           3409           3409        594.434        593.167        97.8155
           3410           3410        594.602        593.333        97.8134
           3411           3411        594.767          593.5        97.8114
           3412           3412        594.932        593.667        97.8095
           3413           3413        595.099        593.833         97.808
           3414           3414        595.258            594        97.8063
           3415           3415        595.418        594.167        97.8042
           3416           3416        595.575        594.333        97.8022
           3417           3417         595.74          594.5        97.8005
           3418           3418        595.899        594.667        97.7988
           3419           3419        596.062        594.833        97.7974
           3420           3420        596.223            595        97.7959
           3421           3421        596.388        595.167        97.7939
           3422           3422        596.552        595.333        97.7923
           3423           3423        596.716          595.5        97.7907
           3424           3424        596.877        595.667        97.7888
           3425           3425        597.042        595.833        97.7866
           3426           3426        597.206            596        97.7841
           3427           3427        597.372        596.167         97.782
           3428           3428        597.535        596.333        97.7801
           3429           3429        597.697          596.5        97.7783
           3430           3430        597.862        596.667         97.776
           3431           3431        598.019        596.833        97.7738
           3432           3432        598.188            597        97.7718
           3433           3433        598.355        597.167        97.7699
           3434           3434        598.514        597.333        97.7679
           3435           3435        598.679          597.5        97.7656
           3436           3436        598.845        597.667        97.7635
           3437           3437        599.016        597.833        97.7615
           3438           3438        599.179            598        97.7598
           3439           3439        599.344        598.167        97.7575
           3440           3440        599.507        598.333        97.7553
           3441           3441        599.674          598.5        97.7531
           3442           3442        599.839        598.667        97.7509
           3443           3443        600.005        598.833        97.7481
           3444           3444        600.171            599        97.7446
           3445           3445        600.333        599.167        97.7405
           3446           3446        600.493        599.333        97.7347
           3447           3447        600.656          599.5        97.7285
           3448           3448        600.821        599.667         97.722
           3449           3449        600.984        599.833        97.7156
           3450           3450        601.146            600         97.707
           3451           3451         601.31        600.167        97.7003
           3452           3452        601.475        600.333        97.6943
           3453           3453        601.637          600.5        97.6883
           3454           3454        601.799        600.667        97.6843
           3455           3455        601.964        600.833        97.6802
           3456           3456        602.129            601        97.6764
           3457           3457        602.292        601.167        97.6725
           3458           3458        602.457        601.333        97.6703
           3459           3459        602.617          601.5        97.6677
           3460           3460        602.778        601.667        97.6654
           3461           3461        602.947        601.833        97.6633
           3462           3462        603.115            602         97.661
           3463           3463        603.281        602.167        97.6588
           3464           3464        603.446        602.333        97.6567
           3465           3465         603.61          602.5        97.6548
           3466           3466        603.776        602.667         97.652
           3467           3467         603.94        602.833        97.6495
           3468           3468        604.108            603        97.6473
           3469           3469        604.273        603.167        97.6453
           3470           3470        604.429        603.333        97.6425
           3471           3471        604.595          603.5          97.64
           3472           3472        604.769        603.667        97.6378
           3473           3473        604.935        603.833        97.6358
           3474           3474          605.1            604        97.6329
           3475           3475        605.261        604.167        97.6304
           3476           3476        605.425        604.333        97.6279
           3477           3477        605.595          604.5        97.6251
           3478           3478        605.761        604.667        97.6222
           3479           3479        605.932        604.833        97.6194
           3480           3480        606.101            605        97.6163
           3481           3481        606.267        605.167        97.6133
           3482           3482        606.434        605.333        97.6104
           3483           3483        606.598          605.5        97.6072
           3484           3484        606.766        605.667        97.6041
           3485           3485        606.929        605.833        97.6013
           3486           3486        607.098            606        97.5986
           3487           3487        607.265        606.167        97.5957
           3488           3488         607.43        606.333        97.5929
           3489           3489        607.598          606.5        97.5903
           3490           3490        607.765        606.667        97.5874
           3491           3491        607.932        606.833        97.5845
           3492           3492          608.1            607        97.5817
           3493           3493        608.267        607.167        97.5785
           3494           3494        608.433        607.333        97.5751
           3495           3495        608.598          607.5         97.572
           3496           3496        608.767        607.667        97.5687
           3497           3497        608.934        607.833        97.5654
           3498           3498          609.1            608        97.5626
           3499           3499        609.264        608.167        97.5593
           3500           3500        609.429        608.333        97.5562
           3501           3501        609.596          608.5        97.5533
           3502           3502         609.77        608.667        97.5507
           3503           3503        609.935        608.833        97.5477
           3504           3504        610.099            609        97.5447
           3505           3505        610.264        609.167        97.5413
           3506           3506        610.431        609.333        97.5382
           3507           3507        610.597          609.5        97.5351
           3508           3508        610.765        609.667        97.5316
           3509           3509        610.931        609.833        97.5282
           3510           3510        611.099            610        97.5252
           3511           3511        611.266        610.167        97.5223
           3512           3512        611.438        610.333        97.5191
           3513           3513        611.604          610.5        97.5161
           3514           3514        611.771        610.667        97.5138
           3515           3515        611.939        610.833        97.5108
           3516           3516        612.106            611        97.5076
           3517           3517        612.275        611.167        97.5041
           3518           3518        612.438        611.333        97.5006
           3519           3519        612.602          611.5        97.4972
           3520           3520        612.773        611.667        97.4935
           3521           3521         612.94        611.833          97.49
           3522           3522        613.104            612        97.4859
           3523           3523        613.273        612.167        97.4821
           3524           3524        613.443        612.333        97.4785
           3525           3525         613.61          612.5        97.4746
           3526           3526        613.776        612.667        97.4705
           3527           3527        613.943        612.833        97.4664
           3528           3528        614.112            613        97.4626
           3529           3529         614.28        613.167         97.459
           3530           3530        614.446        613.333        97.4551
           3531           3531        614.613          613.5        97.4513
           3532           3532        614.776        613.667        97.4473
           3533           3533        614.946        613.833        97.4434
           3534           3534        615.116            614        97.4388
           3535           3535        615.284        614.167        97.4345
           3536           3536        615.449        614.333          97.43
           3537           3537        615.617          614.5        97.4257
           3538           3538        615.781        614.667        97.4207
           3539           3539         615.95        614.833        97.4162
           3540           3540        616.117            615        97.4121
           3541           3541        616.281        615.167        97.4077
           3542           3542        616.453        615.333         97.404
           3543           3543         616.62          615.5        97.4003
           3544           3544        616.786        615.667        97.3966
           3545           3545        616.953        615.833        97.3929
           3546           3546        617.121            616        97.3902
           3547           3547        617.285        616.167        97.3868
           3548           3548        617.456        616.333        97.3833
           3549           3549        617.624          616.5        97.3796
           3550           3550         617.79        616.667        97.3758
           3551           3551        617.951        616.833        97.3717
           3552           3552        618.121            617        97.3679
           3553           3553        618.296        617.167        97.3642
           3554           3554        618.464        617.333        97.3599
           3555           3555        618.632          617.5        97.3558
           3556           3556        618.798        617.667        97.3516
           3557           3557        618.969        617.833        97.3476
           3558           3558        619.137            618         97.343
           3559           3559        619.303        618.167        97.3386
           3560           3560        619.471        618.333        97.3341
           3561           3561        619.634          618.5        97.3297
           3562           3562          619.8        618.667        97.3255
           3563           3563         619.97        618.833        97.3213
           3564           3564        620.133            619        97.3172
           3565           3565        620.301        619.167        97.3128
           3566           3566        620.471        619.333        97.3094
           3567           3567        620.639          619.5        97.3058
           3568           3568        620.805        619.667        97.3019
           3569           3569        620.978        619.833        97.2982
           3570           3570         621.15            620        97.2941
           3571           3571        621.316        620.167        97.2901
           3572           3572        621.477        620.333        97.2858
           3573           3573        621.652          620.5        97.2816
           3574           3574        621.815        620.667        97.2774
           3575           3575        621.982        620.833        97.2729
           3576           3576        622.146            621        97.2683
           3577           3577        622.313        621.167        97.2638
           3578           3578        622.479        621.333        97.2591
           3579           3579        622.648          621.5        97.2543
           3580           3580        622.817        621.667        97.2495
           3581           3581        622.985        621.833        97.2447
           3582           3582        623.154            622        97.2393
           3583           3583        623.324        622.167        97.2346
           3584           3584        623.489        622.333        97.2301
           3585           3585        623.658          622.5        97.2256
           3586           3586        623.825        622.667        97.2216
           3587           3587        623.992        622.833        97.2173
           3588           3588        624.159            623         97.213
           3589           3589        624.324        623.167        97.2085
           3590           3590        624.492        623.333        97.2043
           3591           3591        624.657          623.5        97.1998
           3592           3592        624.822        623.667        97.1954
           3593           3593        624.993        623.833        97.1906
           3594           3594        625.162            624         97.186
           3595           3595        625.326        624.167        97.1809
           3596           3596        625.495        624.333        97.1756
           3597           3597        625.663          624.5        97.1705
           3598           3598        625.833        624.667        97.1649
           3599           3599        626.001        624.833        97.1596
           3600           3600        626.164            625        97.1542
           3601           3601        626.333        625.167        97.1491
           3602           3602          626.5        625.333        97.1445
           3603           3603        626.663          625.5        97.1398
           3604           3604         626.83        625.667        97.1354
           3605           3605        627.001        625.833        97.1307
           3606           3606        627.168            626        97.1263
           3607           3607        627.336        626.167        97.1215
           3608           3608        627.502        626.333        97.1165
           3609           3609         627.67          626.5        97.1116
           3610           3610        627.836        626.667        97.1057
           3611           3611        628.002        626.833        97.1004
           3612           3612        628.169            627        97.0952
           3613           3613        628.339        627.167        97.0903
           3614           3614        628.507        627.333        97.0854
           3615           3615        628.674          627.5        97.0805
           3616           3616        628.847        627.667        97.0756
           3617           3617        629.013        627.833        97.0709
           3618           3618         629.18            628        97.0659
           3619           3619        629.347        628.167        97.0611
           3620           3620        629.509        628.333        97.0563
           3621           3621        629.672          628.5        97.0517
           3622           3622        629.845        628.667        97.0467
           3623           3623        630.014        628.833        97.0419
           3624           3624        630.178            629        97.0371
           3625           3625        630.347        629.167        97.0325
           3626           3626        630.514        629.333        97.0283
           3627           3627        630.681          629.5        97.0237
           3628           3628        630.851        629.667        97.0189
           3629           3629        631.017        629.833        97.0143
           3630           3630        631.186            630        97.0097
           3631           3631        631.353        630.167        97.0049
           3632           3632        631.523        630.333             97
           3633           3633        631.691          630.5        96.9953
           3634           3634        631.855        630.667        96.9898
           3635           3635        632.021        630.833        96.9848
           3636           3636        632.188            631        96.9795
           3637           3637        632.357        631.167         96.974
           3638           3638        632.524        631.333        96.9686
           3639           3639        632.691          631.5        96.9632
           3640           3640        632.859        631.667        96.9579
           3641           3641        633.023        631.833        96.9524
           3642           3642        633.188            632        96.9473
           3643           3643         633.36        632.167        96.9421
           3644           3644         633.53        632.333        96.9371
           3645           3645        633.696          632.5        96.9319
           3646           3646        633.861        632.667        96.9273
           3647           3647        634.029        632.833        96.9221
           3648           3648        634.196            633        96.9167
           3649           3649        634.364        633.167        96.9115
           3650           3650        634.531        633.333        96.9059
           3651           3651        634.703          633.5        96.9005
           3652           3652        634.871        633.667        96.8949
           3653           3653        635.032        633.833         96.889
           3654           3654        635.202            634        96.8832
           3655           3655        635.366        634.167        96.8774
           3656           3656        635.531        634.333        96.8719
           3657           3657        635.696          634.5        96.8662
           3658           3658         635.87        634.667        96.8612
           3659           3659        636.043        634.833        96.8556
           3660           3660        636.209            635        96.8499
           3661           3661        636.378        635.167        96.8445
           3662           3662        636.543        635.333        96.8389
           3663           3663         636.71          635.5        96.8335
           3664           3664        636.876        635.667        96.8278
           3665           3665        637.049        635.833        96.8218
           3666           3666        637.215            636         96.816
           3667           3667        637.378        636.167        96.8103
           3668           3668        637.546        636.333        96.8047
           3669           3669        637.712          636.5         96.799
           3670           3670         637.88        636.667        96.7932
           3671           3671        638.049        636.833        96.7875
           3672           3672        638.216            637        96.7817
           3673           3673        638.383        637.167        96.7763
           3674           3674        638.553        637.333        96.7704
           3675           3675        638.718          637.5         96.765
           3676           3676        638.886        637.667        96.7596
           3677           3677        639.053        637.833        96.7545
           3678           3678        639.219            638        96.7494
           3679           3679        639.386        638.167        96.7439
           3680           3680        639.557        638.333        96.7385
           3681           3681        639.728          638.5        96.7329
           3682           3682        639.893        638.667        96.7266
           3683           3683        640.062        638.833        96.7206
           3684           3684        640.227            639        96.7148
           3685           3685        640.394        639.167        96.7092
           3686           3686        640.559        639.333        96.7033
           3687           3687        640.729          639.5        96.6979
           3688           3688        640.898        639.667        96.6922
           3689           3689        641.062        639.833        96.6863
           3690           3690        641.227            640         96.681
           3691           3691        641.396        640.167        96.6753
           3692           3692        641.563        640.333        96.6693
           3693           3693        641.735          640.5        96.6635
           3694           3694        641.904        640.667        96.6575
           3695           3695        642.066        640.833        96.6518
           3696           3696        642.232            641        96.6461
           3697           3697        642.402        641.167        96.6407
           3698           3698        642.568        641.333        96.6354
           3699           3699        642.739          641.5        96.6302
           3700           3700        642.908        641.667         96.625
           3701           3701        643.077        641.833        96.6201
           3702           3702        643.241            642        96.6152
           3703           3703         643.41        642.167        96.6103
           3704           3704        643.576        642.333        96.6054
           3705           3705        643.746          642.5        96.6007
           3706           3706        643.916        642.667        96.5958
           3707           3707        644.086        642.833         96.591
           3708           3708         644.25            643        96.5859
           3709           3709         644.42        643.167        96.5804
           3710           3710        644.587        643.333        96.5751
           3711           3711        644.755          643.5        96.5697
           3712           3712        644.928        643.667        96.5647
           3713           3713        645.094        643.833        96.5601
           3714           3714        645.261            644        96.5551
           3715           3715        645.429        644.167        96.5499
           3716           3716        645.597        644.333        96.5449
           3717           3717        645.764          644.5        96.5397
           3718           3718        645.933        644.667        96.5345
           3719           3719          646.1        644.833        96.5294
           3720           3720        646.269            645        96.5247
           3721           3721        646.439        645.167        96.5203
           3722           3722        646.606        645.333        96.5161
           3723           3723        646.777          645.5        96.5118
           3724           3724        646.945        645.667        96.5075
           3725           3725        647.114        645.833        96.5033
           3726           3726        647.281            646        96.4988
           3727           3727        647.446        646.167        96.4946
           3728           3728        647.617        646.333        96.4906
           3729           3729        647.784          646.5        96.4865
           3730           3730        647.952        646.667        96.4824
           3731           3731        648.119        646.833        96.4782
           3732           3732        648.287            647        96.4741
           3733           3733        648.454        647.167        96.4697
           3734           3734        648.624        647.333        96.4657
           3735           3735        648.799          647.5        96.4618
           3736           3736        648.967        647.667        96.4578
           3737           3737        649.135        647.833        96.4539
           3738           3738        649.301            648        96.4507
           3739           3739        649.468        648.167        96.4471
           3740           3740        649.638        648.333        96.4436
           3741           3741        649.807          648.5        96.4405
           3742           3742        649.979        648.667        96.4371
           3743           3743        650.147        648.833        96.4339
           3744           3744        650.317            649        96.4307
           3745           3745        650.487        649.167        96.4272
           3746           3746        650.655        649.333        96.4239
           3747           3747        650.821          649.5         96.421
           3748           3748        650.991        649.667        96.4182
           3749           3749        651.158        649.833        96.4151
           3750           3750        651.327            650        96.4127
           3751           3751        651.497        650.167        96.4104
           3752           3752        651.668        650.333         96.408
           3753           3753        651.835          650.5        96.4052
           3754           3754        652.003        650.667        96.4028
           3755           3755        652.172        650.833        96.4005
           3756           3756        652.346            651        96.3982
           3757           3757        652.514        651.167        96.3956
           3758           3758        652.683        651.333        96.3932
           3759           3759         652.85          651.5        96.3909
           3760           3760        653.014        651.667        96.3889
           3761           3761         653.18        651.833        96.3871
           3762           3762        653.353            652        96.3855
           3763           3763        653.521        652.167        96.3835
           3764           3764        653.685        652.333        96.3816
           3765           3765        653.854          652.5        96.3797
           3766           3766        654.022        652.667        96.3782
           3767           3767        654.196        652.833        96.3769
           3768           3768        654.365            653        96.3757
           3769           3769        654.536        653.167        96.3746
           3770           3770        654.703        653.333        96.3732
           3771           3771        654.869          653.5        96.3717
           3772           3772        655.039        653.667        96.3702
           3773           3773        655.205        653.833        96.3688
           3774           3774        655.374            654        96.3669
           3775           3775        655.544        654.167        96.3656
           3776           3776        655.709        654.333        96.3647
           3777           3777        655.883          654.5        96.3638
           3778           3778        656.055        654.667        96.3639
           3779           3779        656.221        654.833        96.3634
           3780           3780        656.383            655        96.3623
           3781           3781         656.55        655.167        96.3611
           3782           3782        656.716        655.333        96.3598
           3783           3783         656.89          655.5        96.3587
           3784           3784        657.064        655.667        96.3576
           3785           3785        657.234        655.833        96.3566
           3786           3786        657.398            656        96.3557
           3787           3787        657.564        656.167         96.355
           3788           3788        657.733        656.333        96.3542
           3789           3789        657.901          656.5        96.3529
           3790           3790        658.066        656.667        96.3518
           3791           3791        658.235        656.833        96.3506
           3792           3792        658.405            657        96.3494
           3793           3793        658.574        657.167        96.3482
           3794           3794        658.743        657.333        96.3468
           3795           3795        658.909          657.5        96.3459
           3796           3796         659.08        657.667        96.3451
           3797           3797         659.25        657.833        96.3445
           3798           3798        659.417            658        96.3435
           3799           3799        659.583        658.167        96.3423
           3800           3800        659.754        658.333         96.341
           3801           3801        659.922          658.5        96.3398
           3802           3802        660.085        658.667        96.3379
           3803           3803        660.255        658.833        96.3367
           3804           3804        660.425            659        96.3358
           3805           3805        660.594        659.167         96.335
           3806           3806        660.764        659.333        96.3351
           3807           3807        660.931          659.5        96.3349
           3808           3808        661.097        659.667        96.3344
           3809           3809        661.264        659.833        96.3334
           3810           3810         661.43            660        96.3323
           3811           3811          661.6        660.167        96.3312
           3812           3812        661.769        660.333        96.3301
           3813           3813        661.939          660.5         96.329
           3814           3814         662.11        660.667        96.3276
           3815           3815        662.277        660.833        96.3267
           3816           3816        662.442            661        96.3259
           3817           3817        662.612        661.167        96.3253
           3818           3818         662.78        661.333        96.3254
           3819           3819        662.943          661.5        96.3252
           3820           3820        663.113        661.667         96.325
           3821           3821        663.283        661.833        96.3249
           3822           3822        663.445            662        96.3239
           3823           3823        663.614        662.167        96.3228
           3824           3824        663.787        662.333        96.3217
           3825           3825        663.949          662.5        96.3206
           3826           3826        664.121        662.667        96.3186
           3827           3827        664.286        662.833        96.3175
           3828           3828        664.456            663        96.3166
           3829           3829        664.626        663.167        96.3158
           3830           3830        664.786        663.333        96.3159
           3831           3831        664.955          663.5        96.3157
           3832           3832        665.125        663.667        96.3155
           3833           3833        665.296        663.833        96.3153
           3834           3834        665.463            664        96.3153
           3835           3835        665.631        664.167        96.3153
           3836           3836        665.799        664.333        96.3153
           3837           3837        665.967          664.5        96.3152
           3838           3838        666.134        664.667        96.3142
           3839           3839        666.294        664.833        96.3131
           3840           3840        666.465            665         96.312
           3841           3841        666.636        665.167         96.311
           3842           3842        666.803        665.333        96.3091
           3843           3843        666.972          665.5        96.3079
           3844           3844        667.135        665.667         96.307
           3845           3845        667.303        665.833        96.3062
           3846           3846        667.471            666        96.3063
           3847           3847        667.648        666.167        96.3061
           3848           3848        667.814        666.333        96.3059
           3849           3849        667.978          666.5        96.3057
           3850           3850        668.145        666.667        96.3058
           3851           3851        668.317        666.833        96.3057
           3852           3852        668.491            667        96.3057
           3853           3853        668.659        667.167        96.3057
           3854           3854        668.821        667.333        96.3046
           3855           3855        668.987          667.5        96.3035
           3856           3856         669.15        667.667        96.3025
           3857           3857        669.317        667.833        96.3014
           3858           3858        669.489            668        96.2995
           3859           3859        669.659        668.167        96.2983
           3860           3860        669.829        668.333        96.2974
           3861           3861        669.995          668.5        96.2966
           3862           3862        670.165        668.667        96.2967
           3863           3863        670.331        668.833        96.2965
           3864           3864        670.495            669        96.2963
           3865           3865        670.663        669.167        96.2961
           3866           3866        670.831        669.333        96.2962
           3867           3867            671          669.5        96.2961
           3868           3868        671.164        669.667        96.2958
           3869           3869        671.331        669.833         96.295
           3870           3870        671.505            670        96.2938
           3871           3871        671.675        670.167        96.2927
           3872           3872        671.845        670.333        96.2916
           3873           3873         672.01          670.5        96.2906
           3874           3874         672.17        670.667        96.2892
           3875           3875         672.34        670.833        96.2883
           3876           3876        672.508            671        96.2875
           3877           3877        672.677        671.167        96.2869
           3878           3878        672.847        671.333         96.287
           3879           3879        673.019          671.5        96.2868
           3880           3880        673.188        671.667        96.2864
           3881           3881        673.356        671.833        96.2854
           3882           3882        673.527            672        96.2843
           3883           3883        673.695        672.167        96.2832
           3884           3884        673.859        672.333        96.2821
           3885           3885        674.027          672.5         96.281
           3886           3886         674.19        672.667        96.2796
           3887           3887        674.364        672.833        96.2787
           3888           3888         674.53            673        96.2779
           3889           3889        674.697        673.167        96.2773
           3890           3890        674.862        673.333        96.2774
           3891           3891        675.029          673.5        96.2772
           3892           3892        675.199        673.667         96.277
           3893           3893        675.365        673.833        96.2769
           3894           3894        675.536            674        96.2769
           3895           3895        675.704        674.167        96.2769
           3896           3896        675.872        674.333        96.2769
           3897           3897        676.042          674.5        96.2769
           3898           3898        676.209        674.667        96.2766
           3899           3899        676.375        674.833        96.2757
           3900           3900        676.542            675        96.2747
           3901           3901        676.706        675.167        96.2737
           3902           3902        676.873        675.333         96.272
           3903           3903        677.044          675.5        96.2709
           3904           3904        677.214        675.667        96.2699
           3905           3905        677.383        675.833         96.269
           3906           3906        677.546            676        96.2686
           3907           3907        677.718        676.167        96.2682
           3908           3908        677.891        676.333        96.2678
           3909           3909         678.06          676.5        96.2675
           3910           3910        678.222        676.667        96.2675
           3911           3911        678.385        676.833        96.2674
           3912           3912        678.552            677        96.2673
           3913           3913        678.722        677.167        96.2673
           3914           3914        678.891        677.333        96.2673
           3915           3915        679.063          677.5         96.267
           3916           3916        679.232        677.667        96.2661
           3917           3917        679.403        677.833        96.2651
           3918           3918         679.57            678        96.2638
           3919           3919        679.734        678.167        96.2626
           3920           3920        679.898        678.333        96.2616
           3921           3921        680.066          678.5        96.2606
           3922           3922         680.23        678.667        96.2597
           3923           3923        680.402        678.833         96.259
           3924           3924        680.574            679        96.2585
           3925           3925        680.743        679.167         96.258
           3926           3926        680.916        679.333        96.2581
           3927           3927         681.08          679.5        96.2579
           3928           3928        681.238        679.667        96.2578
           3929           3929        681.409        679.833        96.2577
           3930           3930        681.586            680        96.2577
           3931           3931        681.751        680.167        96.2577
           3932           3932        681.918        680.333        96.2574
           3933           3933        682.085          680.5        96.2566
           3934           3934        682.256        680.667        96.2554
           3935           3935        682.419        680.833        96.2543
           3936           3936        682.583            681        96.2533
           3937           3937        682.749        681.167        96.2522
           3938           3938        682.919        681.333        96.2508
           3939           3939        683.088          681.5        96.2499
           3940           3940        683.257        681.667        96.2492
           3941           3941        683.422        681.833        96.2485
           3942           3942        683.591            682        96.2486
           3943           3943        683.758        682.167        96.2484
           3944           3944        683.924        682.333        96.2483
           3945           3945        684.093          682.5        96.2481
           3946           3946        684.262        682.667        96.2482
           3947           3947        684.432        682.833        96.2481
           3948           3948        684.599            683        96.2481
           3949           3949        684.769        683.167        96.2481
           3950           3950        684.933        683.333        96.2481
           3951           3951          685.1          683.5        96.2481
           3952           3952        685.267        683.667        96.2481
           3953           3953        685.431        683.833        96.2481
           3954           3954        685.599            684        96.2481
           3955           3955        685.769        684.167        96.2481
           3956           3956        685.938        684.333        96.2481
           3957           3957        686.107          684.5        96.2481
           3958           3958        686.277        684.667        96.2481
           3959           3959        686.446        684.833        96.2481
           3960           3960        686.615            685        96.2481
           3961           3961        686.783        685.167        96.2481
           3962           3962        686.945        685.333        96.2478
           3963           3963        687.113          685.5        96.2469
           3964           3964         687.28        685.667        96.2459
           3965           3965        687.443        685.833        96.2449
           3966           3966        687.615            686        96.2432
           3967           3967        687.783        686.167        96.2421
           3968           3968        687.957        686.333        96.2411
           3969           3969        688.127          686.5        96.2402
           3970           3970         688.29        686.667        96.2399
           3971           3971        688.453        686.833        96.2394
           3972           3972        688.624            687        96.2387
           3973           3973        688.791        687.167        96.2376
           3974           3974        688.956        687.333        96.2365
           3975           3975        689.127          687.5        96.2353
           3976           3976         689.29        687.667        96.2342
           3977           3977         689.45        687.833         96.233
           3978           3978        689.614            688        96.2317
           3979           3979        689.785        688.167        96.2307
           3980           3980        689.961        688.333          96.23
           3981           3981        690.138          688.5        96.2293
           3982           3982         690.32        688.667        96.2294
           3983           3983        690.479        688.833        96.2293
           3984           3984        690.632            689        96.2291
           3985           3985        690.795        689.167        96.2289
           3986           3986        690.965        689.333         96.229
           3987           3987        691.136          689.5        96.2289
           3988           3988        691.306        689.667        96.2289
           3989           3989        691.476        689.833        96.2289
           3990           3990        691.641            690        96.2289
           3991           3991        691.809        690.167        96.2289
           3992           3992        691.981        690.333        96.2289
           3993           3993        692.146          690.5        96.2289
           3994           3994         692.31        690.667        96.2286
           3995           3995        692.477        690.833        96.2278
           3996           3996        692.645            691        96.2267
           3997           3997        692.819        691.167        96.2257
           3998           3998        692.997        691.333        96.2241
           3999           3999        693.166          691.5        96.2229
           4000           4000        693.326        691.667        96.2219
           4001           4001        693.487        691.833        96.2211
           4002           4002        693.651            692        96.2207
           4003           4003        693.805        692.167        96.2202
           4004           4004         693.98        692.333        96.2198
           4005           4005        694.165          692.5        96.2195
           4006           4006        694.336        692.667        96.2196
           4007           4007        694.506        692.833        96.2195
           4008           4008        694.674            693        96.2194
           4009           4009         694.83        693.167        96.2193
           4010           4010        695.001        693.333        96.2193
           4011           4011         695.17          693.5        96.2193
           4012           4012        695.339        693.667        96.2193
           4013           4013        695.508        693.833        96.2193
           4014           4014         695.68            694        96.2193
           4015           4015        695.844        694.167        96.2193
           4016           4016        696.003        694.333        96.2193
           4017           4017        696.173          694.5        96.2193
           4018           4018        696.348        694.667        96.2193
           4019           4019        696.514        694.833        96.2193
           4020           4020        696.692            695         96.219
           4021           4021         696.87        695.167        96.2182
           4022           4022        697.022        695.333         96.217
           4023           4023         697.18          695.5        96.2159
           4024           4024        697.343        695.667        96.2149
           4025           4025        697.513        695.833        96.2138
           4026           4026        697.688            696        96.2124
           4027           4027        697.861        696.167        96.2115
           4028           4028        698.026        696.333        96.2108
           4029           4029         698.19          696.5        96.2101
           4030           4030        698.352        696.667        96.2102
           4031           4031        698.512        696.833        96.2101
           4032           4032        698.687            697        96.2099
           4033           4033        698.863        697.167        96.2097
           4034           4034        699.039        697.333        96.2098
           4035           4035        699.205          697.5        96.2097
           4036           4036        699.364        697.667        96.2097
           4037           4037        699.521        697.833        96.2097
           4038           4038        699.694            698        96.2097
           4039           4039        699.873        698.167        96.2097
           4040           4040        700.052        698.333        96.2097
           4041           4041        700.222          698.5        96.2097
           4042           4042        700.387        698.667        96.2097
           4043           4043        700.546        698.833        96.2097
           4044           4044        700.704            699        96.2097
           4045           4045        700.873        699.167        96.2097
           4046           4046         701.05        699.333        96.2097
           4047           4047        701.233          699.5        96.2097
           4048           4048        701.408        699.667        96.2097
           4049           4049        701.576        699.833        96.2097
           4050           4050        701.735            700        96.2097
           4051           4051        701.895        700.167        96.2097
           4052           4052        702.049        700.333        96.2097
           4053           4053        702.211          700.5        96.2097
           4054           4054        702.391        700.667        96.2094
           4055           4055        702.571        700.833        96.2086
           4056           4056        702.741            701        96.2075
           4057           4057        702.915        701.167        96.2065
           4058           4058        703.096        701.333        96.2049
           4059           4059        703.259          701.5        96.2037
           4060           4060        703.405        701.667        96.2027
           4061           4061        703.568        701.833        96.2019
           4062           4062        703.738            702        96.2015
           4063           4063        703.909        702.167         96.201
           4064           4064        704.079        702.333        96.2006
           4065           4065        704.249          702.5        96.2003
           4066           4066        704.413        702.667        96.2001
           4067           4067        704.586        702.833        96.1991
           4068           4068         704.76            703         96.198
           4069           4069        704.914        703.167        96.1969
           4070           4070        705.082        703.333        96.1953
           4071           4071        705.263          703.5        96.1942
           4072           4072        705.434        703.667        96.1932
           4073           4073        705.596        703.833        96.1923
           4074           4074        705.766            704        96.1919
           4075           4075        705.935        704.167        96.1914
           4076           4076        706.104        704.333         96.191
           4077           4077        706.272          704.5        96.1907
           4078           4078        706.436        704.667        96.1908
           4079           4079        706.588        704.833        96.1907
           4080           4080        706.774            705        96.1906
           4081           4081        706.947        705.167        96.1905
           4082           4082        707.102        705.333        96.1906
           4083           4083        707.269          705.5        96.1905
           4084           4084        707.457        705.667        96.1905
           4085           4085         707.64        705.833        96.1905
           4086           4086        707.807            706        96.1905
           4087           4087         707.97        706.167        96.1905
           4088           4088        708.127        706.333        96.1905
           4089           4089        708.282          706.5        96.1905
           4090           4090        708.456        706.667        96.1905
           4091           4091        708.633        706.833        96.1905
           4092           4092        708.809            707        96.1905
           4093           4093        708.981        707.167        96.1905
           4094           4094        709.143        707.333        96.1905
           4095           4095        709.308          707.5        96.1905
           4096           4096        709.484        707.667        96.1905
           4097           4097        709.657        707.833        96.1905
           4098           4098        709.825            708        96.1905
           4099           4099        709.979        708.167        96.1902
           4100           4100        710.156        708.333        96.1894
           4101           4101        710.337          708.5        96.1884
           4102           4102        710.498        708.667         96.187
           4103           4103        710.664        708.833        96.1859
           4104           4104        710.831            709        96.1848
           4105           4105        711.002        709.167        96.1839
           4106           4106        711.175        709.333         96.183
           4107           4107        711.343          709.5        96.1823
           4108           4108         711.51        709.667        96.1817
           4109           4109        711.681        709.833        96.1812
           4110           4110        711.857            710        96.1813
           4111           4111        712.031        710.167        96.1812
           4112           4112        712.191        710.333        96.1811
           4113           4113        712.354          710.5        96.1809
           4114           4114        712.513        710.667         96.181
           4115           4115        712.692        710.833         96.181
           4116           4116        712.865            711        96.1809
           4117           4117        713.012        711.167        96.1809
           4118           4118        713.174        711.333        96.1809
           4119           4119        713.363          711.5        96.1809
           4120           4120        713.542        711.667        96.1809
           4121           4121        713.714        711.833        96.1809
           4122           4122        713.879            712        96.1809
           4123           4123        714.044        712.167        96.1809
           4124           4124         714.21        712.333        96.1809
           4125           4125        714.385          712.5        96.1809
           4126           4126        714.556        712.667        96.1809
           4127           4127        714.721        712.833        96.1809
           4128           4128        714.881            713        96.1809
           4129           4129        715.046        713.167        96.1809
           4130           4130        715.219        713.333        96.1809
           4131           4131        715.394          713.5        96.1809
           4132           4132        715.567        713.667        96.1809
           4133           4133        715.729        713.833        96.1809
           4134           4134        715.903            714        96.1798
           4135           4135        716.088        714.167        96.1788
           4136           4136        716.252        714.333        96.1777
           4137           4137        716.414          714.5        96.1766
           4138           4138         716.58        714.667        96.1747
           4139           4139        716.755        714.833        96.1735
           4140           4140        716.916            715        96.1727
           4141           4141         717.09        715.167        96.1719
           4142           4142        717.274        715.333         96.172
           4143           4143        717.448          715.5        96.1718
           4144           4144        717.606        715.667        96.1715
           4145           4145        717.764        715.833        96.1714
           4146           4146        717.923            716        96.1714
           4147           4147        718.103        716.167        96.1714
           4148           4148        718.289        716.333        96.1714
           4149           4149        718.462          716.5        96.1713
           4150           4150        718.632        716.667        96.1713
           4151           4151        718.793        716.833        96.1713
           4152           4152         718.96            717        96.1713
           4153           4153        719.131        717.167        96.1713
           4154           4154          719.3        717.333        96.1713
           4155           4155        719.475          717.5        96.1713
           4156           4156         719.64        717.667        96.1713
           4157           4157        719.812        717.833        96.1713
           4158           4158        719.986            718        96.1713
           4159           4159        720.163        718.167        96.1713
           4160           4160        720.343        718.333        96.1713
           4161           4161        720.512          718.5        96.1713
           4162           4162         720.66        718.667         96.171
           4163           4163        720.799        718.833        96.1702
           4164           4164         720.97            719        96.1692
           4165           4165        721.158        719.167        96.1681
           4166           4166        721.346        719.333        96.1665
           4167           4167        721.541          719.5        96.1653
           4168           4168        721.738        719.667        96.1644
           4169           4169        721.903        719.833        96.1635
           4170           4170        722.021            720        96.1631
           4171           4171        722.149        720.167        96.1626
           4172           4172        722.324        720.333        96.1622
           4173           4173        722.534          720.5        96.1619
           4174           4174        722.749        720.667         96.162
           4175           4175        722.923        720.833        96.1619
           4176           4176        723.076            721        96.1618
           4177           4177        723.231        721.167        96.1617
           4178           4178        723.394        721.333        96.1618
           4179           4179         723.56          721.5        96.1617
           4180           4180        723.713        721.667        96.1617
           4181           4181         723.88        721.833        96.1617
           4182           4182        724.078            722        96.1617
           4183           4183        724.255        722.167        96.1617
           4184           4184        724.409        722.333        96.1617
           4185           4185        724.584          722.5        96.1617
           4186           4186        724.748        722.667        96.1617
           4187           4187        724.907        722.833        96.1617
           4188           4188        725.093            723        96.1617
           4189           4189        725.266        723.167        96.1617
           4190           4190        725.422        723.333        96.1617
           4191           4191        725.573          723.5        96.1615
           4192           4192        725.744        723.667        96.1606
           4193           4193        725.921        723.833        96.1596
           4194           4194        726.099            724        96.1582
           4195           4195        726.262        724.167        96.1571
           4196           4196        726.431        724.333        96.1561
           4197           4197        726.602          724.5        96.1551
           4198           4198         726.77        724.667        96.1542
           4199           4199        726.936        724.833        96.1535
           4200           4200        727.104            725        96.1529
           4201           4201        727.269        725.167        96.1525
           4202           4202        727.432        725.333        96.1525
           4203           4203        727.607          725.5        96.1524
           4204           4204        727.775        725.667        96.1523
           4205           4205        727.926        725.833        96.1522
           4206           4206        728.083            726        96.1522
           4207           4207        728.261        726.167        96.1522
           4208           4208        728.445        726.333        96.1521
           4209           4209        728.637          726.5        96.1521
           4210           4210        728.816        726.667        96.1521
           4211           4211        728.981        726.833        96.1521
           4212           4212         729.12            727        96.1521
           4213           4213        729.262        727.167        96.1521
           4214           4214        729.427        727.333        96.1521
           4215           4215        729.611          727.5        96.1521
           4216           4216        729.792        727.667        96.1521
           4217           4217        729.959        727.833        96.1521
           4218           4218         730.14            728        96.1521
           4219           4219        730.321        728.167        96.1519
           4220           4220        730.482        728.333         96.151
           4221           4221         730.63          728.5          96.15
           4222           4222        730.775        728.667        96.1486
           4223           4223        730.943        728.833        96.1475
           4224           4224        731.133            729        96.1465
           4225           4225        731.333        729.167        96.1455
           4226           4226        731.504        729.333        96.1446
           4227           4227        731.643          729.5        96.1439
           4228           4228        731.806        729.667        96.1433
           4229           4229        731.978        729.833        96.1428
           4230           4230        732.151            730        96.1429
           4231           4231        732.321        730.167        96.1428
           4232           4232        732.485        730.333        96.1427
           4233           4233        732.653          730.5        96.1426
           4234           4234        732.815        730.667        96.1426
           4235           4235        732.976        730.833        96.1426
           4236           4236        733.151            731        96.1425
           4237           4237        733.331        731.167        96.1425
           4238           4238        733.499        731.333        96.1423
           4239           4239        733.668          731.5        96.1414
           4240           4240        733.828        731.667        96.1404
           4241           4241        733.998        731.833        96.1393
           4242           4242        734.173            732        96.1377
           4243           4243        734.342        732.167        96.1365
           4244           4244        734.507        732.333        96.1356
           4245           4245        734.663          732.5        96.1347
           4246           4246        734.826        732.667        96.1343
           4247           4247        734.991        732.833        96.1338
           4248           4248        735.169            733        96.1335
           4249           4249         735.35        733.167        96.1331
           4250           4250        735.511        733.333        96.1332
           4251           4251        735.676          733.5        96.1331
           4252           4252        735.839        733.667         96.133
           4253           4253        736.022        733.833        96.1329
           4254           4254        736.206            734         96.133
           4255           4255        736.385        734.167         96.133
           4256           4256        736.542        734.333        96.1329
           4257           4257        736.694          734.5        96.1329
           4258           4258        736.855        734.667        96.1329
           4259           4259        737.027        734.833        96.1329
           4260           4260        737.198            735        96.1327
           4261           4261         737.37        735.167        96.1319
           4262           4262        737.546        735.333        96.1307
           4263           4263        737.722          735.5        96.1296
           4264           4264        737.883        735.667        96.1285
           4265           4265        738.041        735.833        96.1275
           4266           4266        738.216            736        96.1261
           4267           4267        738.394        736.167        96.1252
           4268           4268        738.549        736.333        96.1244
           4269           4269        738.705          736.5        96.1238
           4270           4270         738.87        736.667        96.1239
           4271           4271        739.049        736.833        96.1237
           4272           4272        739.235            737        96.1235
           4273           4273        739.411        737.167        96.1234
           4274           4274        739.568        737.333        96.1234
           4275           4275        739.712          737.5        96.1234
           4276           4276         739.88        737.667        96.1231
           4277           4277        740.064        737.833        96.1223
           4278           4278        740.252            738        96.1211
           4279           4279         740.42        738.167          96.12
           4280           4280        740.592        738.333        96.1189
           4281           4281        740.773          738.5        96.1179
           4282           4282        740.931        738.667        96.1165
           4283           4283        741.087        738.833        96.1156
           4284           4284        741.247            739        96.1148
           4285           4285        741.411        739.167        96.1142
           4286           4286        741.587        739.333        96.1143
           4287           4287        741.766          739.5        96.1141
           4288           4288        741.938        739.667        96.1139
           4289           4289        742.112        739.833        96.1138
           4290           4290        742.288            740        96.1138
           4291           4291        742.449        740.167        96.1138
           4292           4292        742.599        740.333        96.1138
           4293           4293        742.761          740.5        96.1137
           4294           4294        742.935        740.667        96.1138
           4295           4295        743.114        740.833        96.1137
           4296           4296        743.297            741        96.1137
           4297           4297        743.469        741.167        96.1137
           4298           4298        743.633        741.333        96.1135
           4299           4299        743.793          741.5        96.1126
           4300           4300        743.952        741.667        96.1116
           4301           4301        744.122        741.833        96.1105
           4302           4302         744.29            742        96.1089
           4303           4303        744.458        742.167        96.1078
           4304           4304         744.63        742.333        96.1068
           4305           4305        744.802          742.5        96.1059
           4306           4306         744.97        742.667        96.1055
           4307           4307        745.133        742.833        96.1051
           4308           4308        745.306            743        96.1047
           4309           4309        745.474        743.167        96.1043
           4310           4310        745.643        743.333        96.1033
           4311           4311        745.814          743.5        96.1022
           4312           4312        745.979        743.667         96.101
           4313           4313        746.143        743.833        96.0999
           4314           4314        746.303            744         96.098
           4315           4315        746.464        744.167        96.0968
           4316           4316        746.643        744.333        96.0959
           4317           4317        746.837          744.5        96.0951
           4318           4318        747.018        744.667        96.0952
           4319           4319        747.178        744.833         96.095
           4320           4320        747.336            745        96.0948
           4321           4321        747.495        745.167        96.0946
           4322           4322        747.655        745.333        96.0947
           4323           4323        747.824          745.5        96.0946
           4324           4324        748.005        745.667        96.0946
           4325           4325        748.188        745.833        96.0946
           4326           4326         748.36            746        96.0946
           4327           4327        748.511        746.167        96.0946
           4328           4328        748.662        746.333        96.0943
           4329           4329        748.841          746.5        96.0935
           4330           4330        749.024        746.667        96.0923
           4331           4331        749.202        746.833        96.0912
           4332           4332        749.373            747        96.0901
           4333           4333        749.532        747.167        96.0891
           4334           4334        749.687        747.333        96.0877
           4335           4335        749.852          747.5        96.0868
           4336           4336        750.017        747.667         96.086
           4337           4337        750.175        747.833        96.0854
           4338           4338        750.356            748        96.0855
           4339           4339        750.532        748.167        96.0853
           4340           4340        750.697        748.333        96.0851
           4341           4341        750.873          748.5         96.085
           4342           4342        751.048        748.667         96.085
           4343           4343        751.213        748.833         96.085
           4344           4344        751.377            749         96.085
           4345           4345        751.543        749.167         96.085
           4346           4346        751.708        749.333        96.0847
           4347           4347        751.881          749.5        96.0838
           4348           4348        752.051        749.667        96.0828
           4349           4349        752.222        749.833        96.0818
           4350           4350        752.386            750        96.0801
           4351           4351        752.545        750.167         96.079
           4352           4352        752.715        750.333         96.078
           4353           4353        752.896          750.5        96.0771
           4354           4354        753.073        750.667        96.0767
           4355           4355        753.243        750.833        96.0763
           4356           4356        753.404            751        96.0759
           4357           4357        753.564        751.167        96.0756
           4358           4358        753.728        751.333        96.0756
           4359           4359        753.904          751.5        96.0755
           4360           4360        754.088        751.667        96.0752
           4361           4361        754.258        751.833        96.0743
           4362           4362        754.413            752        96.0732
           4363           4363         754.57        752.167        96.0721
           4364           4364        754.734        752.333         96.071
           4365           4365        754.905          752.5        96.0699
           4366           4366        755.078        752.667        96.0685
           4367           4367        755.253        752.833        96.0676
           4368           4368        755.427            753        96.0669
           4369           4369        755.596        753.167        96.0662
           4370           4370        755.764        753.333        96.0663
           4371           4371        755.911          753.5        96.0661
           4372           4372        756.075        753.667         96.066
           4373           4373        756.258        753.833        96.0658
           4374           4374        756.434            754        96.0656
           4375           4375        756.603        754.167        96.0647
           4376           4376        756.761        754.333        96.0637
           4377           4377        756.925          754.5        96.0626
           4378           4378        757.092        754.667         96.061
           4379           4379        757.257        754.833        96.0598
           4380           4380        757.424            755        96.0588
           4381           4381        757.594        755.167        96.0579
           4382           4382        757.764        755.333        96.0575
           4383           4383        757.936          755.5        96.0571
           4384           4384        758.108        755.667        96.0567
           4385           4385        758.284        755.833        96.0564
           4386           4386        758.446            756        96.0564
           4387           4387          758.6        756.167        96.0564
           4388           4388        758.767        756.333         96.056
           4389           4389        758.932          756.5        96.0551
           4390           4390        759.108        756.667         96.054
           4391           4391        759.282        756.833        96.0529
           4392           4392        759.452            757        96.0518
           4393           4393        759.622        757.167        96.0507
           4394           4394        759.789        757.333        96.0493
           4395           4395        759.964          757.5        96.0484
           4396           4396        760.121        757.667        96.0477
           4397           4397        760.285        757.833         96.047
           4398           4398         760.46            758        96.0471
           4399           4399        760.629        758.167        96.0469
           4400           4400          760.8        758.333        96.0465
           4401           4401        760.968          758.5        96.0456
           4402           4402        761.139        758.667        96.0444
           4403           4403          761.3        758.833        96.0433
           4404           4404        761.464            759        96.0422
           4405           4405        761.636        759.167        96.0411
           4406           4406        761.807        759.333        96.0397
           4407           4407        761.977          759.5        96.0388
           4408           4408        762.144        759.667        96.0381
           4409           4409        762.308        759.833        96.0374
           4410           4410        762.479            760        96.0375
           4411           4411        762.645        760.167        96.0373
           4412           4412         762.81        760.333        96.0369
           4413           4413        762.984          760.5         96.036
           4414           4414        763.156        760.667        96.0348
           4415           4415        763.322        760.833        96.0337
           4416           4416        763.488            761        96.0326
           4417           4417        763.659        761.167        96.0315
           4418           4418        763.824        761.333        96.0301
           4419           4419        763.994          761.5        96.0292
           4420           4420        764.159        761.667        96.0285
           4421           4421        764.328        761.833        96.0278
           4422           4422        764.501            762        96.0279
           4423           4423        764.668        762.167        96.0277
           4424           4424        764.836        762.333        96.0276
           4425           4425        765.003          762.5        96.0274
           4426           4426        765.171        762.667        96.0275
           4427           4427        765.343        762.833        96.0272
           4428           4428        765.513            763        96.0263
           4429           4429        765.678        763.167        96.0253
           4430           4430        765.844        763.333        96.0239
           4431           4431        766.013          763.5        96.0228
           4432           4432        766.179        763.667        96.0217
           4433           4433        766.348        763.833        96.0208
           4434           4434        766.524            764        96.0196
           4435           4435        766.694        764.167         96.018
           4436           4436        766.862        764.333        96.0164
           4437           4437         767.03          764.5        96.0149
           4438           4438        767.191        764.667        96.0134
           4439           4439        767.359        764.833        96.0121
           4440           4440        767.526            765         96.011
           4441           4441        767.698        765.167          96.01
           4442           4442        767.867        765.333        96.0096
           4443           4443        768.037          765.5        96.0092
           4444           4444        768.208        765.667        96.0087
           4445           4445        768.376        765.833        96.0084
           4446           4446         768.54            766        96.0085
           4447           4447        768.712        766.167        96.0084
           4448           4448        768.882        766.333        96.0083
           4449           4449         769.05          766.5        96.0082
           4450           4450        769.214        766.667        96.0072
           4451           4451        769.378        766.833        96.0061
           4452           4452        769.555            767         96.005
           4453           4453        769.724        767.167        96.0039
           4454           4454        769.892        767.333         96.002
           4455           4455        770.062          767.5        96.0008
           4456           4456        770.228        767.667             96
           4457           4457         770.39        767.833        95.9992
           4458           4458        770.559            768        95.9993
           4459           4459        770.729        768.167        95.9991
           4460           4460          770.9        768.333        95.9988
           4461           4461        771.069          768.5        95.9987
           4462           4462        771.235        768.667        95.9985
           4463           4463        771.404        768.833        95.9975
           4464           4464         771.57            769        95.9965
           4465           4465        771.739        769.167        95.9954
           4466           4466        771.905        769.333        95.9938
           4467           4467        772.073          769.5        95.9926
           4468           4468        772.245        769.667        95.9917
           4469           4469        772.417        769.833        95.9908
           4470           4470        772.585            770        95.9904
           4471           4471        772.753        770.167        95.9899
           4472           4472        772.918        770.333        95.9895
           4473           4473        773.079          770.5        95.9892
           4474           4474        773.246        770.667         95.989
           4475           4475        773.418        770.833         95.988
           4476           4476        773.588            771        95.9869
           4477           4477        773.758        771.167        95.9858
           4478           4478        773.933        771.333        95.9842
           4479           4479        774.103          771.5        95.9831
           4480           4480        774.267        771.667        95.9818
           4481           4481         774.43        771.833        95.9801
           4482           4482        774.599            772        95.9786
           4483           4483        774.772        772.167         95.977
           4484           4484         774.94        772.333        95.9755
           4485           4485        775.107          772.5        95.9742
           4486           4486        775.279        772.667        95.9728
           4487           4487        775.445        772.833        95.9715
           4488           4488         775.61            773        95.9699
           4489           4489         775.78        773.167        95.9682
           4490           4490        775.948        773.333        95.9669
           4491           4491        776.118          773.5        95.9656
           4492           4492        776.285        773.667        95.9641
           4493           4493        776.456        773.833        95.9622
           4494           4494        776.619            774        95.9602
           4495           4495        776.786        774.167        95.9586
           4496           4496        776.955        774.333        95.9578
           4497           4497        777.134          774.5        95.9572
           4498           4498        777.304        774.667        95.9573
           4499           4499        777.465        774.833        95.9573
           4500           4500        777.631            775        95.9575
           4501           4501          777.8        775.167        95.9578
           4502           4502        777.968        775.333        95.9588
           4503           4503        778.138          775.5        95.9593
           4504           4504         778.31        775.667        95.9594
           4505           4505        778.475        775.833        95.9589
           4506           4506        778.643            776        95.9577
           4507           4507        778.813        776.167        95.9567
           4508           4508        778.983        776.333        95.9557
           4509           4509        779.152          776.5        95.9547
           4510           4510        779.318        776.667        95.9533
           4511           4511        779.489        776.833        95.9524
           4512           4512        779.658            777        95.9517
           4513           4513         779.83        777.167        95.9511
           4514           4514        779.998        777.333        95.9509
           4515           4515        780.165          777.5        95.9499
           4516           4516        780.332        777.667        95.9487
           4517           4517        780.502        777.833        95.9475
           4518           4518        780.667            778        95.9459
           4519           4519        780.837        778.167        95.9447
           4520           4520        781.012        778.333        95.9437
           4521           4521        781.183          778.5        95.9428
           4522           4522        781.353        778.667        95.9424
           4523           4523        781.516        778.833        95.9419
           4524           4524        781.685            779        95.9413
           4525           4525        781.854        779.167        95.9402
           4526           4526        782.023        779.333         95.939
           4527           4527        782.195          779.5        95.9379
           4528           4528        782.366        779.667        95.9367
           4529           4529        782.536        779.833        95.9356
           4530           4530          782.7            780        95.9332
           4531           4531        782.868        780.167        95.9311
           4532           4532        783.037        780.333        95.9293
           4533           4533        783.204          780.5        95.9276
           4534           4534        783.375        780.667        95.9258
           4535           4535        783.548        780.833        95.9245
           4536           4536        783.717            781        95.9234
           4537           4537        783.888        781.167        95.9225
           4538           4538        784.055        781.333        95.9226
           4539           4539        784.223          781.5        95.9224
           4540           4540         784.39        781.667        95.9221
           4541           4541         784.56        781.833        95.9219
           4542           4542        784.726            782         95.922
           4543           4543          784.9        782.167        95.9219
           4544           4544        785.075        782.333        95.9219
           4545           4545        785.245          782.5        95.9218
           4546           4546        785.414        782.667        95.9219
           4547           4547        785.584        782.833        95.9219
           4548           4548        785.752            783        95.9216
           4549           4549        785.923        783.167        95.9208
           4550           4550        786.091        783.333        95.9196
           4551           4551        786.262          783.5        95.9185
           4552           4552        786.429        783.667        95.9174
           4553           4553        786.596        783.833        95.9164
           4554           4554        786.768            784         95.915
           4555           4555        786.933        784.167         95.914
           4556           4556        787.101        784.333         95.913
           4557           4557        787.268          784.5        95.9116
           4558           4558        787.436        784.667        95.9105
           4559           4559        787.608        784.833        95.9093
           4560           4560        787.775            785         95.908
           4561           4561        787.947        785.167        95.9068
           4562           4562        788.115        785.333        95.9055
           4563           4563        788.284          785.5        95.9045
           4564           4564        788.453        785.667        95.9038
           4565           4565        788.613        785.833        95.9031
           4566           4566        788.781            786        95.9032
           4567           4567        788.948        786.167        95.9028
           4568           4568        789.123        786.333        95.9017
           4569           4569        789.292          786.5        95.9006
           4570           4570        789.464        786.667        95.8993
           4571           4571        789.635        786.833        95.8981
           4572           4572        789.797            787         95.897
           4573           4573        789.966        787.167         95.896
           4574           4574         790.13        787.333        95.8951
           4575           4575          790.3          787.5        95.8942
           4576           4576        790.475        787.667        95.8927
           4577           4577        790.642        787.833        95.8913
           4578           4578        790.811            788          95.89
           4579           4579        790.979        788.167        95.8887
           4580           4580        791.142        788.333        95.8875
           4581           4581        791.309          788.5        95.8865
           4582           4582        791.481        788.667        95.8856
           4583           4583        791.652        788.833        95.8846
           4584           4584        791.822            789        95.8832
           4585           4585        791.996        789.167        95.8817
           4586           4586        792.164        789.333        95.8804
           4587           4587        792.331          789.5        95.8791
           4588           4588        792.499        789.667        95.8779
           4589           4589        792.666        789.833        95.8769
           4590           4590        792.835            790         95.876
           4591           4591        793.011        790.167        95.8753
           4592           4592        793.179        790.333        95.8747
           4593           4593        793.342          790.5        95.8742
           4594           4594        793.512        790.667        95.8743
           4595           4595         793.68        790.833        95.8741
           4596           4596        793.844            791         95.874
           4597           4597        794.015        791.167        95.8739
           4598           4598        794.191        791.333        95.8739
           4599           4599        794.363          791.5        95.8736
           4600           4600        794.536        791.667        95.8727
           4601           4601        794.705        791.833        95.8717
           4602           4602        794.869            792        95.8704
           4603           4603        795.032        792.167         95.869
           4604           4604        795.198        792.333        95.8671
           4605           4605         795.37          792.5        95.8651
           4606           4606        795.542        792.667        95.8628
           4607           4607        795.716        792.833         95.861
           4608           4608        795.888            793        95.8594
           4609           4609        796.054        793.167         95.858
           4610           4610        796.216        793.333        95.8571
           4611           4611        796.384          793.5        95.8563
           4612           4612        796.558        793.667        95.8556
           4613           4613        796.732        793.833         95.855
           4614           4614        796.901            794        95.8551
           4615           4615        797.075        794.167         95.855
           4616           4616        797.243        794.333        95.8548
           4617           4617        797.412          794.5        95.8547
           4618           4618        797.579        794.667        95.8547
           4619           4619        797.746        794.833        95.8547
           4620           4620         797.91            795        95.8547
           4621           4621        798.077        795.167        95.8547
           4622           4622         798.25        795.333        95.8544
           4623           4623        798.427          795.5        95.8535
           4624           4624        798.602        795.667        95.8525
           4625           4625        798.768        795.833        95.8515
           4626           4626        798.933            796        95.8504
           4627           4627        799.105        796.167        95.8493
           4628           4628        799.273        796.333        95.8483
           4629           4629        799.443          796.5        95.8472
           4630           4630        799.612        796.667        95.8461
           4631           4631        799.784        796.833        95.8453
           4632           4632        799.956            797        95.8451
           4633           4633        800.125        797.167        95.8451
           4634           4634        800.292        797.333        95.8451
           4635           4635        800.459          797.5        95.8451
           4636           4636        800.626        797.667        95.8451
           4637           4637          800.8        797.833        95.8451
           4638           4638        800.967            798        95.8451
           4639           4639        801.135        798.167        95.8451
           4640           4640        801.308        798.333        95.8448
           4641           4641        801.478          798.5        95.8439
           4642           4642        801.649        798.667        95.8429
           4643           4643        801.819        798.833        95.8419
           4644           4644        801.989            799        95.8408
           4645           4645        802.157        799.167        95.8397
           4646           4646        802.323        799.333        95.8387
           4647           4647        802.496          799.5        95.8376
           4648           4648        802.665        799.667        95.8365
           4649           4649        802.838        799.833        95.8355


Results:
Texts:

  !R-C
  R-C, 10.4220 mg

Sample:
  R-C, 10.4220 mg
Sample Remarks:
  
Experiment Comments:
  -
Curve Categories:
Evaluation:
  
Sample Holder:
  Alumina 70ul
  Weight  : 0
  Material: Ceramic

Order Number:
  
Customer:
  
User:
  METTLER


________________________________________________________________________________
Not signed                                                        STARe SW 11.00
