# Supplementary material for: Microbial induced calcite precipitation can consolidate martian and lunar regolith simulants
Source: PLoS One. 2022 Apr 14;17(4):e0266415. doi: 10.1371/journal.pone.0266415 (PMC9009621; doi:10.1371/journal.pone.0266415)
Supplement: S1 Data — (ZIP) [file pone.0266415.s002.zip › Plos one_data file/TGA_data/MSS-SP-GG-N.txt]

  Comment: This report has been generated by The Solid State and Structural Chemistry Unit (SSCU) IISc. For the research work carried by Dr. Rashmi Dikshit                                                       26.02.2021 17:06
________________________________________________________________________________

Title
Evaluation Categories:

Curve Name:
  !2
Curve Values:
          Index              t             Ts             Tr          Value
                           [s]           [�C]           [�C]            [%]
              0              0        100.107            100            100
              1              1        99.1363        100.167        100.001
              2              2        99.1782        100.333        100.003
              3              3        99.2587          100.5        100.006
              4              4         99.382        100.667        100.012
              5              5        99.5053        100.833        100.017
              6              6        99.6363            101        100.023
              7              7        99.7683        101.167        100.029
              8              8        99.9108        101.333        100.037
              9              9        100.056          101.5        100.044
             10             10        100.204        101.667         100.05
             11             11        100.363        101.833        100.056
             12             12        100.522            102        100.061
             13             13        100.676        102.167        100.064
             14             14        100.841        102.333        100.068
             15             15        101.006          102.5        100.071
             16             16         101.17        102.667        100.075
             17             17         101.34        102.833        100.077
             18             18         101.51            103        100.079
             19             19        101.683        103.167        100.082
             20             20        101.853        103.333        100.085
             21             21        102.025          103.5        100.086
             22             22        102.206        103.667        100.088
             23             23        102.381        103.833         100.09
             24             24        102.559            104        100.091
             25             25        102.738        104.167        100.092
             26             26        102.919        104.333        100.093
             27             27        103.105          104.5        100.094
             28             28        103.279        104.667        100.095
             29             29        103.465        104.833        100.094
             30             30        103.642            105        100.095
             31             31        103.831        105.167        100.095
             32             32        104.018        105.333        100.095
             33             33        104.196          105.5        100.095
             34             34        104.381        105.667        100.095
             35             35        104.565        105.833        100.095
             36             36        104.752            106        100.095
             37             37        104.931        106.167        100.095
             38             38        105.119        106.333        100.095
             39             39        105.304          106.5        100.095
             40             40        105.486        106.667        100.095
             41             41        105.673        106.833        100.095
             42             42        105.858            107        100.094
             43             43         106.04        107.167        100.093
             44             44        106.228        107.333        100.091
             45             45        106.415          107.5         100.09
             46             46        106.597        107.667        100.088
             47             47         106.78        107.833        100.087
             48             48        106.957            108        100.086
             49             49        107.135        108.167        100.086
             50             50        107.332        108.333        100.085
             51             51        107.507          108.5        100.085
             52             52        107.688        108.667        100.085
             53             53        107.873        108.833        100.084
             54             54        108.048            109        100.083
             55             55         108.23        109.167        100.082
             56             56        108.407        109.333        100.081
             57             57        108.585          109.5        100.079
             58             58        108.768        109.667        100.078
             59             59        108.953        109.833        100.077
             60             60        109.126            110        100.076
             61             61        109.307        110.167        100.075
             62             62        109.484        110.333        100.074
             63             63        109.664          110.5        100.072
             64             64         109.84        110.667        100.071
             65             65        110.014        110.833        100.069
             66             66        110.191            111        100.067
             67             67        110.368        111.167        100.066
             68             68         110.55        111.333        100.065
             69             69        110.709          111.5        100.065
             70             70        110.895        111.667        100.063
             71             71        111.078        111.833        100.062
             72             72        111.242            112         100.06
             73             73        111.416        112.167        100.058
             74             74        111.594        112.333        100.057
             75             75        111.754          112.5        100.056
             76             76        111.946        112.667        100.055
             77             77        112.109        112.833        100.054
             78             78        112.282            113        100.053
             79             79        112.452        113.167        100.051
             80             80        112.626        113.333        100.049
             81             81        112.793          113.5        100.048
             82             82        112.962        113.667        100.046
             83             83         113.14        113.833        100.045
             84             84        113.315            114        100.044
             85             85        113.485        114.167        100.043
             86             86        113.656        114.333        100.041
             87             87        113.821          114.5        100.039
             88             88        113.993        114.667        100.038
             89             89        114.163        114.833        100.036
             90             90        114.327            115        100.034
             91             91        114.506        115.167        100.033
             92             92        114.669        115.333        100.031
             93             93         114.84          115.5         100.03
             94             94        115.008        115.667        100.029
             95             95        115.178        115.833        100.027
             96             96        115.351            116        100.026
             97             97        115.514        116.167        100.024
             98             98        115.682        116.333        100.023
             99             99        115.845          116.5        100.022
            100            100        116.019        116.667         100.02
            101            101        116.188        116.833        100.019
            102            102         116.35            117        100.018
            103            103        116.533        117.167        100.016
            104            104        116.692        117.333        100.015
            105            105        116.863          117.5        100.014
            106            106        117.032        117.667        100.013
            107            107          117.2        117.833        100.012
            108            108        117.374            118        100.011
            109            109        117.539        118.167         100.01
            110            110        117.698        118.333        100.009
            111            111        117.865          118.5        100.007
            112            112        118.033        118.667        100.006
            113            113        118.208        118.833        100.004
            114            114        118.375            119        100.003
            115            115        118.546        119.167        100.001
            116            116        118.701        119.333        99.9995
            117            117        118.879          119.5        99.9983
            118            118        119.042        119.667        99.9968
            119            119        119.213        119.833        99.9954
            120            120        119.377            120        99.9941
            121            121        119.553        120.167        99.9926
            122            122        119.715        120.333        99.9912
            123            123        119.878          120.5        99.9894
            124            124        120.052        120.667        99.9876
            125            125        120.219        120.833        99.9862
            126            126        120.383            121        99.9848
            127            127         120.55        121.167        99.9835
            128            128        120.712        121.333        99.9822
            129            129        120.881          121.5        99.9813
            130            130        121.047        121.667        99.9802
            131            131        121.223        121.833        99.9786
            132            132        121.381            122        99.9769
            133            133        121.548        122.167        99.9755
            134            134        121.717        122.333        99.9741
            135            135        121.887          122.5        99.9725
            136            136        122.057        122.667        99.9705
            137            137        122.219        122.833        99.9682
            138            138        122.377            123        99.9662
            139            139        122.544        123.167        99.9644
            140            140        122.723        123.333        99.9627
            141            141        122.892          123.5        99.9613
            142            142        123.047        123.667        99.9598
            143            143        123.213        123.833        99.9579
            144            144        123.375            124         99.956
            145            145         123.55        124.167        99.9546
            146            146        123.702        124.333        99.9532
            147            147         123.87          124.5        99.9515
            148            148        124.044        124.667        99.9494
            149            149        124.211        124.833        99.9472
            150            150        124.377            125        99.9452
            151            151        124.532        125.167         99.943
            152            152        124.706        125.333        99.9404
            153            153        124.881          125.5        99.9377
            154            154        125.035        125.667        99.9353
            155            155        125.204        125.833        99.9332
            156            156        125.369            126        99.9312
            157            157        125.543        126.167        99.9287
            158            158        125.704        126.333        99.9263
            159            159        125.868          126.5        99.9238
            160            160        126.023        126.667        99.9209
            161            161        126.191        126.833        99.9176
            162            162        126.363            127        99.9149
            163            163         126.53        127.167        99.9122
            164            164        126.698        127.333        99.9091
            165            165        126.857          127.5        99.9062
            166            166        127.023        127.667        99.9027
            167            167        127.188        127.833        99.8993
            168            168        127.361            128        99.8961
            169            169        127.515        128.167        99.8918
            170            170        127.684        128.333        99.8881
            171            171         127.85          128.5        99.8845
            172            172        128.012        128.667        99.8806
            173            173        128.178        128.833        99.8769
            174            174        128.339            129        99.8734
            175            175        128.506        129.167        99.8696
            176            176        128.662        129.333         99.866
            177            177        128.834          129.5         99.862
            178            178        128.993        129.667        99.8582
            179            179        129.157        129.833        99.8544
            180            180        129.319            130        99.8503
            181            181        129.487        130.167        99.8449
            182            182        129.655        130.333        99.8402
            183            183        129.818          130.5        99.8357
            184            184        129.976        130.667        99.8309
            185            185        130.137        130.833         99.826
            186            186        130.306            131        99.8211
            187            187         130.47        131.167        99.8163
            188            188        130.639        131.333        99.8112
            189            189        130.802          131.5        99.8069
            190            190        130.964        131.667        99.8026
            191            191        131.132        131.833        99.7981
            192            192        131.291            132        99.7938
            193            193        131.454        132.167        99.7894
            194            194        131.621        132.333        99.7848
            195            195        131.785          132.5          99.78
            196            196        131.948        132.667        99.7754
            197            197        132.118        132.833        99.7699
            198            198        132.278            133        99.7651
            199            199        132.447        133.167        99.7606
            200            200        132.605        133.333        99.7558
            201            201        132.767          133.5        99.7514
            202            202        132.934        133.667        99.7467
            203            203        133.099        133.833        99.7424
            204            204        133.245            134        99.7384
            205            205        133.425        134.167        99.7342
            206            206        133.593        134.333        99.7299
            207            207        133.762          134.5        99.7255
            208            208        133.919        134.667        99.7212
            209            209        134.084        134.833        99.7171
            210            210        134.243            135        99.7128
            211            211        134.415        135.167        99.7089
            212            212        134.581        135.333        99.7052
            213            213        134.746          135.5        99.7015
            214            214        134.913        135.667        99.6979
            215            215        135.079        135.833        99.6944
            216            216        135.242            136        99.6906
            217            217        135.407        136.167        99.6869
            218            218        135.569        136.333        99.6834
            219            219        135.745          136.5        99.6796
            220            220        135.907        136.667         99.676
            221            221        136.082        136.833        99.6732
            222            222        136.238            137        99.6703
            223            223        136.403        137.167         99.667
            224            224        136.574        137.333        99.6639
            225            225        136.742          137.5        99.6616
            226            226        136.913        137.667        99.6593
            227            227        137.073        137.833         99.657
            228            228         137.24            138        99.6543
            229            229        137.407        138.167        99.6522
            230            230        137.572        138.333          99.65
            231            231        137.744          138.5        99.6477
            232            232        137.903        138.667         99.645
            233            233        138.074        138.833        99.6423
            234            234        138.231            139        99.6399
            235            235        138.408        139.167        99.6378
            236            236        138.571        139.333        99.6358
            237            237        138.744          139.5        99.6332
            238            238        138.901        139.667        99.6308
            239            239        139.068        139.833        99.6286
            240            240        139.233            140        99.6266
            241            241        139.396        140.167        99.6246
            242            242        139.569        140.333        99.6228
            243            243        139.734          140.5        99.6206
            244            244        139.899        140.667        99.6185
            245            245        140.063        140.833        99.6172
            246            246         140.23            141        99.6156
            247            247        140.402        141.167        99.6142
            248            248        140.569        141.333        99.6129
            249            249        140.735          141.5        99.6117
            250            250        140.903        141.667          99.61
            251            251        141.069        141.833        99.6082
            252            252        141.228            142        99.6064
            253            253        141.392        142.167        99.6048
            254            254        141.568        142.333        99.6033
            255            255        141.735          142.5        99.6018
            256            256        141.898        142.667        99.5999
            257            257        142.073        142.833        99.5982
            258            258        142.239            143        99.5964
            259            259        142.399        143.167        99.5948
            260            260        142.564        143.333        99.5933
            261            261        142.725          143.5        99.5918
            262            262        142.891        143.667        99.5904
            263            263        143.063        143.833        99.5885
            264            264        143.231            144        99.5867
            265            265        143.401        144.167        99.5853
            266            266        143.559        144.333        99.5838
            267            267        143.726          144.5        99.5825
            268            268        143.893        144.667        99.5812
            269            269        144.057        144.833          99.58
            270            270        144.221            145        99.5783
            271            271        144.392        145.167        99.5765
            272            272        144.558        145.333        99.5748
            273            273        144.719          145.5        99.5731
            274            274        144.884        145.667        99.5717
            275            275        145.049        145.833        99.5704
            276            276        145.216            146        99.5694
            277            277        145.379        146.167        99.5678
            278            278         145.55        146.333        99.5661
            279            279        145.715          146.5        99.5645
            280            280        145.883        146.667        99.5629
            281            281        146.046        146.833        99.5609
            282            282        146.223            147        99.5595
            283            283        146.376        147.167        99.5584
            284            284        146.538        147.333        99.5575
            285            285        146.712          147.5        99.5565
            286            286        146.878        147.667         99.555
            287            287        147.045        147.833        99.5536
            288            288        147.208            148        99.5522
            289            289        147.377        148.167        99.5502
            290            290        147.538        148.333        99.5488
            291            291        147.713          148.5        99.5475
            292            292        147.874        148.667        99.5458
            293            293        148.042        148.833        99.5446
            294            294        148.206            149        99.5431
            295            295        148.372        149.167        99.5417
            296            296        148.538        149.333        99.5404
            297            297        148.702          149.5        99.5389
            298            298        148.868        149.667        99.5375
            299            299        149.042        149.833        99.5357
            300            300        149.204            150        99.5339
            301            301        149.367        150.167        99.5325
            302            302        149.528        150.333        99.5311
            303            303        149.696          150.5        99.5297
            304            304        149.865        150.667        99.5285
            305            305        150.033        150.833        99.5276
            306            306        150.192            151        99.5267
            307            307        150.368        151.167        99.5258
            308            308        150.533        151.333        99.5244
            309            309        150.694          151.5        99.5232
            310            310        150.857        151.667        99.5218
            311            311        151.019        151.833        99.5205
            312            312        151.193            152        99.5192
            313            313        151.359        152.167        99.5177
            314            314        151.518        152.333        99.5167
            315            315        151.689          152.5        99.5155
            316            316         151.86        152.667         99.514
            317            317        152.019        152.833        99.5128
            318            318        152.189            153        99.5114
            319            319        152.351        153.167          99.51
            320            320        152.517        153.333        99.5087
            321            321        152.682          153.5        99.5072
            322            322        152.852        153.667        99.5058
            323            323        153.017        153.833        99.5041
            324            324        153.183            154        99.5022
            325            325        153.351        154.167        99.5008
            326            326        153.517        154.333        99.4994
            327            327        153.682          154.5        99.4981
            328            328        153.849        154.667        99.4968
            329            329        154.012        154.833        99.4956
            330            330        154.181            155        99.4938
            331            331        154.339        155.167        99.4921
            332            332        154.505        155.333        99.4904
            333            333        154.669          155.5        99.4887
            334            334        154.836        155.667        99.4873
            335            335        155.009        155.833         99.486
            336            336        155.171            156         99.485
            337            337        155.338        156.167        99.4834
            338            338        155.503        156.333        99.4817
            339            339        155.664          156.5          99.48
            340            340        155.837        156.667        99.4785
            341            341        155.998        156.833        99.4765
            342            342        156.158            157        99.4751
            343            343        156.332        157.167         99.474
            344            344        156.493        157.333        99.4731
            345            345        156.665          157.5         99.472
            346            346        156.816        157.667        99.4706
            347            347        156.999        157.833        99.4692
            348            348        157.158            158        99.4678
            349            349        157.328        158.167        99.4657
            350            350        157.495        158.333        99.4644
            351            351        157.659          158.5        99.4631
            352            352        157.829        158.667        99.4613
            353            353         157.99        158.833        99.4602
            354            354        158.158            159        99.4587
            355            355        158.322        159.167        99.4573
            356            356        158.491        159.333        99.4559
            357            357         158.65          159.5        99.4545
            358            358        158.823        159.667        99.4534
            359            359        158.983        159.833        99.4523
            360            360        159.147            160        99.4507
            361            361        159.315        160.167        99.4495
            362            362        159.481        160.333        99.4481
            363            363        159.651          160.5        99.4467
            364            364        159.812        160.667        99.4454
            365            365        159.973        160.833        99.4436
            366            366        160.143            161        99.4416
            367            367        160.306        161.167        99.4396
            368            368        160.475        161.333        99.4377
            369            369        160.636          161.5        99.4361
            370            370          160.8        161.667        99.4346
            371            371        160.968        161.833        99.4333
            372            372        161.133            162        99.4322
            373            373        161.302        162.167        99.4306
            374            374        161.474        162.333        99.4289
            375            375        161.634          162.5        99.4273
            376            376        161.793        162.667        99.4257
            377            377         161.97        162.833        99.4237
            378            378        162.128            163        99.4223
            379            379        162.297        163.167        99.4209
            380            380        162.459        163.333        99.4192
            381            381        162.626          163.5         99.418
            382            382        162.793        163.667        99.4165
            383            383        162.957        163.833        99.4151
            384            384        163.118            164        99.4137
            385            385        163.296        164.167        99.4123
            386            386        163.447        164.333        99.4109
            387            387        163.614          164.5        99.4091
            388            388        163.784        164.667        99.4073
            389            389        163.954        164.833        99.4059
            390            390        164.118            165        99.4044
            391            391        164.279        165.167        99.4031
            392            392        164.446        165.333        99.4019
            393            393        164.611          165.5        99.3998
            394            394        164.774        165.667        99.3978
            395            395        164.937        165.833         99.396
            396            396        165.106            166        99.3942
            397            397        165.272        166.167        99.3922
            398            398        165.433        166.333        99.3908
            399            399        165.603          166.5        99.3894
            400            400        165.767        166.667        99.3875
            401            401        165.935        166.833        99.3864
            402            402        166.103            167        99.3849
            403            403        166.263        167.167        99.3834
            404            404        166.426        167.333        99.3821
            405            405        166.593          167.5        99.3803
            406            406        166.764        167.667        99.3783
            407            407        166.924        167.833        99.3763
            408            408        167.088            168        99.3744
            409            409        167.257        168.167        99.3728
            410            410        167.429        168.333         99.371
            411            411        167.591          168.5        99.3688
            412            412        167.753        168.667        99.3666
            413            413        167.922        168.833        99.3647
            414            414        168.083            169        99.3629
            415            415        168.258        169.167        99.3613
            416            416        168.408        169.333        99.3598
            417            417        168.572          169.5        99.3586
            418            418        168.746        169.667        99.3568
            419            419        168.915        169.833         99.355
            420            420        169.078            170        99.3532
            421            421         169.24        170.167        99.3515
            422            422        169.406        170.333        99.3498
            423            423        169.569          170.5        99.3476
            424            424        169.734        170.667        99.3454
            425            425        169.903        170.833        99.3436
            426            426        170.073            171        99.3418
            427            427        170.236        171.167        99.3399
            428            428        170.403        171.333        99.3375
            429            429        170.559          171.5        99.3354
            430            430        170.734        171.667        99.3333
            431            431        170.899        171.833        99.3314
            432            432        171.056            172        99.3296
            433            433        171.226        172.167         99.327
            434            434        171.398        172.333        99.3247
            435            435        171.557          172.5        99.3225
            436            436        171.722        172.667        99.3205
            437            437        171.884        172.833        99.3183
            438            438        172.062            173        99.3158
            439            439        172.223        173.167        99.3135
            440            440        172.384        173.333        99.3113
            441            441        172.544          173.5        99.3097
            442            442        172.715        173.667        99.3078
            443            443        172.885        173.833        99.3055
            444            444        173.048            174        99.3033
            445            445        173.209        174.167        99.3014
            446            446        173.377        174.333        99.2996
            447            447        173.542          174.5         99.298
            448            448        173.706        174.667        99.2965
            449            449        173.868        174.833        99.2944
            450            450        174.039            175        99.2924
            451            451        174.202        175.167        99.2905
            452            452         174.37        175.333        99.2887
            453            453        174.538          175.5        99.2856
            454            454        174.694        175.667        99.2829
            455            455        174.858        175.833        99.2806
            456            456        175.027            176        99.2785
            457            457        175.195        176.167        99.2762
            458            458        175.359        176.333        99.2737
            459            459        175.527          176.5        99.2713
            460            460        175.684        176.667        99.2691
            461            461        175.855        176.833        99.2672
            462            462        176.021            177        99.2647
            463            463        176.187        177.167        99.2622
            464            464        176.348        177.333        99.2599
            465            465        176.515          177.5        99.2574
            466            466        176.678        177.667        99.2547
            467            467        176.843        177.833         99.252
            468            468        177.011            178        99.2495
            469            469        177.175        178.167        99.2471
            470            470        177.345        178.333        99.2442
            471            471        177.509          178.5        99.2415
            472            472        177.674        178.667        99.2389
            473            473        177.838        178.833        99.2365
            474            474        178.006            179        99.2337
            475            475        178.173        179.167         99.231
            476            476        178.334        179.333        99.2284
            477            477        178.503          179.5        99.2263
            478            478        178.663        179.667        99.2241
            479            479         178.83        179.833        99.2215
            480            480        178.994            180         99.219
            481            481        179.167        180.167        99.2172
            482            482        179.327        180.333         99.215
            483            483        179.497          180.5        99.2124
            484            484        179.662        180.667        99.2098
            485            485        179.826        180.833        99.2071
            486            486        179.986            181         99.204
            487            487        180.158        181.167         99.201
            488            488         180.32        181.333        99.1982
            489            489        180.485          181.5        99.1953
            490            490        180.648        181.667        99.1921
            491            491        180.819        181.833        99.1891
            492            492        180.984            182        99.1863
            493            493        181.151        182.167         99.184
            494            494        181.306        182.333         99.181
            495            495        181.474          182.5        99.1783
            496            496        181.652        182.667        99.1757
            497            497        181.812        182.833        99.1724
            498            498        181.973            183        99.1693
            499            499        182.137        183.167        99.1665
            500            500        182.308        183.333        99.1639
            501            501        182.469          183.5        99.1603
            502            502        182.636        183.667        99.1572
            503            503        182.797        183.833        99.1545
            504            504        182.964            184        99.1521
            505            505        183.127        184.167         99.149
            506            506        183.298        184.333        99.1462
            507            507        183.461          184.5        99.1434
            508            508        183.627        184.667        99.1402
            509            509        183.795        184.833         99.137
            510            510        183.955            185        99.1342
            511            511        184.131        185.167        99.1314
            512            512        184.286        185.333        99.1283
            513            513        184.458          185.5        99.1257
            514            514        184.616        185.667        99.1231
            515            515        184.787        185.833        99.1206
            516            516        184.949            186        99.1176
            517            517        185.113        186.167         99.115
            518            518        185.283        186.333        99.1122
            519            519        185.447          186.5         99.109
            520            520        185.619        186.667        99.1059
            521            521        185.784        186.833         99.103
            522            522        185.945            187        99.1002
            523            523        186.106        187.167        99.0971
            524            524        186.277        187.333         99.094
            525            525        186.443          187.5        99.0914
            526            526          186.6        187.667        99.0882
            527            527        186.772        187.833        99.0851
            528            528        186.937            188        99.0822
            529            529        187.107        188.167        99.0792
            530            530        187.267        188.333        99.0761
            531            531         187.43          188.5        99.0731
            532            532        187.598        188.667        99.0703
            533            533        187.774        188.833         99.067
            534            534        187.928            189        99.0639
            535            535        188.085        189.167        99.0611
            536            536        188.256        189.333        99.0584
            537            537        188.431          189.5        99.0557
            538            538        188.589        189.667        99.0528
            539            539        188.763        189.833        99.0502
            540            540        188.925            190        99.0477
            541            541        189.094        190.167         99.045
            542            542        189.262        190.333        99.0422
            543            543        189.427          190.5        99.0396
            544            544        189.599        190.667        99.0372
            545            545        189.755        190.833        99.0335
            546            546        189.927            191        99.0305
            547            547        190.094        191.167        99.0276
            548            548        190.251        191.333        99.0243
            549            549        190.428          191.5         99.021
            550            550        190.582        191.667        99.0182
            551            551         190.75        191.833        99.0154
            552            552        190.914            192        99.0123
            553            553         191.09        192.167        99.0096
            554            554        191.248        192.333        99.0071
            555            555        191.424          192.5        99.0045
            556            556        191.577        192.667        99.0015
            557            557        191.748        192.833        98.9989
            558            558         191.92            193        98.9964
            559            559        192.073        193.167        98.9942
            560            560        192.249        193.333        98.9921
            561            561        192.417          193.5        98.9896
            562            562        192.583        193.667        98.9872
            563            563        192.748        193.833        98.9849
            564            564        192.912            194        98.9829
            565            565        193.073        194.167        98.9798
            566            566        193.247        194.333        98.9771
            567            567        193.412          194.5        98.9747
            568            568        193.574        194.667        98.9725
            569            569        193.745        194.833        98.9694
            570            570        193.907            195        98.9666
            571            571         194.08        195.167        98.9642
            572            572        194.241        195.333         98.962
            573            573        194.413          195.5        98.9589
            574            574        194.569        195.667        98.9561
            575            575        194.738        195.833        98.9537
            576            576        194.905            196        98.9514
            577            577        195.074        196.167        98.9483
            578            578        195.235        196.333        98.9455
            579            579        195.409          196.5        98.9428
            580            580        195.572        196.667        98.9397
            581            581        195.739        196.833        98.9365
            582            582        195.894            197        98.9337
            583            583        196.074        197.167        98.9309
            584            584        196.242        197.333        98.9278
            585            585        196.398          197.5        98.9252
            586            586         196.56        197.667        98.9226
            587            587        196.733        197.833        98.9201
            588            588        196.897            198        98.9171
            589            589        197.067        198.167        98.9145
            590            590        197.231        198.333         98.912
            591            591          197.4          198.5        98.9095
            592            592        197.563        198.667        98.9066
            593            593        197.719        198.833        98.9039
            594            594        197.893            199        98.9014
            595            595        198.065        199.167        98.8989
            596            596        198.224        199.333         98.896
            597            597        198.389          199.5        98.8933
            598            598        198.556        199.667        98.8906
            599            599        198.727        199.833        98.8874
            600            600        198.895            200        98.8843
            601            601        199.059        200.167        98.8814
            602            602        199.223        200.333        98.8789
            603            603        199.387          200.5        98.8764
            604            604        199.561        200.667        98.8736
            605            605        199.727        200.833        98.8715
            606            606        199.893            201        98.8693
            607            607         200.05        201.167         98.867
            608            608        200.226        201.333        98.8642
            609            609        200.393          201.5        98.8615
            610            610        200.557        201.667        98.8591
            611            611        200.718        201.833        98.8567
            612            612        200.879            202        98.8538
            613            613        201.055        202.167        98.8511
            614            614        201.217        202.333        98.8483
            615            615        201.387          202.5        98.8452
            616            616        201.549        202.667        98.8421
            617            617        201.712        202.833        98.8392
            618            618         201.88            203        98.8367
            619            619        202.048        203.167        98.8342
            620            620        202.213        203.333        98.8314
            621            621        202.387          203.5        98.8293
            622            622        202.552        203.667        98.8268
            623            623        202.716        203.833        98.8238
            624            624        202.884            204        98.8208
            625            625        203.048        204.167        98.8179
            626            626        203.209        204.333        98.8152
            627            627        203.381          204.5        98.8121
            628            628        203.557        204.667        98.8091
            629            629        203.714        204.833        98.8068
            630            630         203.88            205        98.8042
            631            631        204.042        205.167        98.8013
            632            632        204.214        205.333        98.7984
            633            633        204.378          205.5        98.7961
            634            634        204.541        205.667        98.7936
            635            635        204.706        205.833        98.7907
            636            636        204.876            206        98.7879
            637            637         205.04        206.167        98.7855
            638            638        205.213        206.333         98.783
            639            639        205.368          206.5        98.7801
            640            640        205.532        206.667        98.7773
            641            641        205.705        206.833         98.775
            642            642        205.873            207        98.7725
            643            643        206.036        207.167        98.7696
            644            644          206.2        207.333        98.7667
            645            645        206.369          207.5        98.7644
            646            646        206.532        207.667        98.7619
            647            647        206.694        207.833         98.759
            648            648        206.875            208        98.7562
            649            649        207.034        208.167        98.7539
            650            650        207.198        208.333        98.7514
            651            651        207.361          208.5        98.7485
            652            652        207.529        208.667        98.7457
            653            653        207.692        208.833        98.7433
            654            654        207.867            209        98.7408
            655            655        208.035        209.167        98.7379
            656            656        208.198        209.333        98.7351
            657            657        208.363          209.5        98.7325
            658            658        208.534        209.667        98.7293
            659            659        208.695        209.833        98.7263
            660            660        208.853            210        98.7234
            661            661        209.025        210.167        98.7205
            662            662        209.195        210.333        98.7173
            663            663        209.356          210.5        98.7143
            664            664        209.518        210.667        98.7115
            665            665        209.695        210.833        98.7091
            666            666        209.863            211        98.7062
            667            667        210.018        211.167        98.7034
            668            668        210.188        211.333        98.7008
            669            669        210.362          211.5        98.6984
            670            670        210.533        211.667        98.6956
            671            671        210.689        211.833        98.6928
            672            672        210.857            212        98.6903
            673            673        211.035        212.167        98.6878
            674            674        211.189        212.333         98.685
            675            675        211.357          212.5        98.6823
            676            676         211.52        212.667        98.6797
            677            677        211.687        212.833        98.6773
            678            678        211.855            213        98.6744
            679            679        212.026        213.167        98.6717
            680            680        212.184        213.333        98.6692
            681            681         212.35          213.5        98.6659
            682            682        212.521        213.667        98.6628
            683            683        212.685        213.833          98.66
            684            684        212.858            214        98.6574
            685            685        213.013        214.167        98.6547
            686            686         213.19        214.333        98.6518
            687            687        213.351          214.5        98.6492
            688            688         213.52        214.667        98.6468
            689            689        213.681        214.833         98.644
            690            690        213.854            215        98.6412
            691            691        214.017        215.167        98.6386
            692            692        214.179        215.333        98.6362
            693            693        214.342          215.5        98.6325
            694            694        214.519        215.667        98.6295
            695            695        214.679        215.833        98.6266
            696            696        214.854            216        98.6233
            697            697        215.012        216.167        98.6201
            698            698        215.175        216.333        98.6172
            699            699        215.344          216.5        98.6144
            700            700        215.509        216.667        98.6113
            701            701        215.682        216.833        98.6086
            702            702        215.848            217        98.6061
            703            703        216.015        217.167        98.6035
            704            704        216.181        217.333        98.6006
            705            705        216.346          217.5        98.5979
            706            706        216.513        217.667        98.5954
            707            707        216.682        217.833        98.5929
            708            708        216.849            218          98.59
            709            709        217.012        218.167        98.5873
            710            710        217.179        218.333        98.5846
            711            711        217.342          218.5        98.5814
            712            712         217.51        218.667        98.5783
            713            713        217.682        218.833        98.5754
            714            714        217.841            219        98.5726
            715            715        218.008        219.167        98.5695
            716            716        218.176        219.333        98.5664
            717            717        218.343          219.5        98.5641
            718            718        218.508        219.667        98.5616
            719            719         218.67        219.833        98.5586
            720            720        218.845            220        98.5557
            721            721        219.008        220.167        98.5534
            722            722        219.177        220.333        98.5509
            723            723        219.348          220.5         98.548
            724            724        219.505        220.667        98.5452
            725            725        219.674        220.833        98.5425
            726            726        219.836            221        98.5394
            727            727        220.011        221.167        98.5363
            728            728        220.182        221.333        98.5334
            729            729        220.337          221.5        98.5305
            730            730        220.508        221.667        98.5273
            731            731        220.674        221.833        98.5244
            732            732         220.84            222        98.5216
            733            733        221.007        222.167        98.5192
            734            734        221.175        222.333        98.5163
            735            735        221.341          222.5        98.5135
            736            736        221.507        222.667        98.5109
            737            737        221.673        222.833        98.5076
            738            738         221.84            223        98.5045
            739            739        222.003        223.167        98.5017
            740            740        222.176        223.333        98.4991
            741            741        222.341          223.5        98.4955
            742            742        222.504        223.667        98.4925
            743            743         222.67        223.833        98.4898
            744            744        222.838            224        98.4873
            745            745        223.001        224.167        98.4842
            746            746        223.169        224.333        98.4814
            747            747        223.337          224.5        98.4786
            748            748        223.507        224.667        98.4754
            749            749        223.666        224.833        98.4722
            750            750         223.84            225        98.4694
            751            751        224.005        225.167        98.4667
            752            752        224.171        225.333        98.4636
            753            753         224.34          225.5        98.4609
            754            754        224.502        225.667        98.4584
            755            755        224.673        225.833        98.4558
            756            756        224.837            226        98.4529
            757            757        225.004        226.167        98.4502
            758            758        225.169        226.333        98.4474
            759            759        225.332          226.5        98.4443
            760            760        225.503        226.667        98.4411
            761            761        225.671        226.833        98.4379
            762            762        225.834            227        98.4345
            763            763        226.001        227.167        98.4312
            764            764        226.171        227.333        98.4281
            765            765        226.332          227.5        98.4252
            766            766        226.504        227.667         98.422
            767            767        226.669        227.833        98.4189
            768            768        226.836            228        98.4161
            769            769        227.004        228.167        98.4137
            770            770        227.169        228.333        98.4108
            771            771        227.335          228.5         98.408
            772            772          227.5        228.667        98.4054
            773            773         227.67        228.833        98.4021
            774            774        227.834            229         98.399
            775            775        228.005        229.167        98.3962
            776            776        228.168        229.333        98.3936
            777            777        228.336          229.5          98.39
            778            778        228.501        229.667        98.3869
            779            779        228.668        229.833        98.3839
            780            780        228.835            230        98.3806
            781            781        229.002        230.167        98.3774
            782            782        229.172        230.333        98.3743
            783            783        229.339          230.5        98.3708
            784            784        229.503        230.667        98.3674
            785            785        229.669        230.833        98.3646
            786            786        229.833            231        98.3617
            787            787        230.005        231.167        98.3585
            788            788         230.17        231.333        98.3554
            789            789        230.336          231.5        98.3531
            790            790        230.508        231.667        98.3506
            791            791         230.67        231.833        98.3476
            792            792        230.836            232        98.3447
            793            793        231.009        232.167        98.3421
            794            794        231.171        232.333        98.3389
            795            795        231.346          232.5        98.3359
            796            796          231.5        232.667         98.333
            797            797        231.668        232.833        98.3292
            798            798        231.832            233        98.3258
            799            799        232.002        233.167        98.3227
            800            800         232.17        233.333        98.3199
            801            801        232.336          233.5        98.3163
            802            802        232.506        233.667        98.3132
            803            803        232.665        233.833        98.3102
            804            804        232.844            234        98.3068
            805            805        233.004        234.167        98.3036
            806            806        233.169        234.333        98.3007
            807            807        233.337          234.5        98.2979
            808            808        233.498        234.667        98.2947
            809            809        233.673        234.833        98.2921
            810            810        233.837            235        98.2893
            811            811        234.008        235.167         98.286
            812            812        234.171        235.333        98.2829
            813            813        234.336          235.5        98.2797
            814            814        234.505        235.667        98.2762
            815            815        234.669        235.833        98.2729
            816            816        234.831            236        98.2698
            817            817        234.998        236.167        98.2669
            818            818        235.169        236.333        98.2637
            819            819        235.342          236.5        98.2606
            820            820        235.508        236.667        98.2578
            821            821         235.67        236.833        98.2546
            822            822        235.842            237        98.2514
            823            823         236.01        237.167        98.2486
            824            824        236.168        237.333        98.2459
            825            825         236.34          237.5        98.2423
            826            826        236.505        237.667        98.2392
            827            827        236.671        237.833        98.2362
            828            828        236.837            238        98.2329
            829            829        237.007        238.167        98.2297
            830            830        237.175        238.333        98.2268
            831            831        237.343          238.5         98.224
            832            832        237.505        238.667        98.2209
            833            833         237.67        238.833        98.2182
            834            834         237.84            239        98.2154
            835            835        238.007        239.167        98.2122
            836            836        238.175        239.333         98.209
            837            837         238.34          239.5        98.2061
            838            838        238.505        239.667        98.2033
            839            839        238.673        239.833        98.2002
            840            840        238.844            240        98.1971
            841            841        239.008        240.167        98.1945
            842            842        239.177        240.333        98.1913
            843            843        239.339          240.5        98.1882
            844            844        239.502        240.667        98.1852
            845            845        239.679        240.833        98.1814
            846            846        239.844            241        98.1781
            847            847        240.005        241.167         98.175
            848            848        240.169        241.333        98.1722
            849            849        240.337          241.5        98.1686
            850            850         240.51        241.667        98.1655
            851            851        240.676        241.833        98.1624
            852            852         240.84            242         98.159
            853            853        241.011        242.167        98.1558
            854            854        241.179        242.333        98.1527
            855            855        241.342          242.5        98.1492
            856            856        241.508        242.667        98.1459
            857            857        241.676        242.833        98.1427
            858            858        241.842            243        98.1392
            859            859        242.007        243.167        98.1358
            860            860        242.176        243.333        98.1327
            861            861        242.344          243.5        98.1289
            862            862        242.516        243.667        98.1254
            863            863        242.684        243.833        98.1223
            864            864        242.844            244        98.1195
            865            865        243.012        244.167        98.1159
            866            866        243.177        244.333        98.1127
            867            867        243.347          244.5        98.1097
            868            868        243.512        244.667        98.1063
            869            869        243.677        244.833        98.1031
            870            870        243.847            245        98.0999
            871            871        244.011        245.167        98.0965
            872            872        244.178        245.333        98.0931
            873            873        244.344          245.5          98.09
            874            874        244.512        245.667        98.0864
            875            875        244.677        245.833         98.083
            876            876         244.84            246        98.0799
            877            877        245.006        246.167        98.0761
            878            878         245.18        246.333        98.0727
            879            879        245.346          246.5        98.0693
            880            880        245.516        246.667        98.0655
            881            881         245.68        246.833        98.0618
            882            882        245.849            247        98.0584
            883            883        246.015        247.167        98.0546
            884            884        246.178        247.333         98.051
            885            885        246.349          247.5        98.0479
            886            886        246.516        247.667        98.0443
            887            887        246.683        247.833        98.0409
            888            888        246.849            248        98.0377
            889            889        247.011        248.167         98.034
            890            890        247.182        248.333        98.0305
            891            891        247.349          248.5        98.0274
            892            892        247.519        248.667        98.0245
            893            893        247.687        248.833        98.0209
            894            894        247.852            249        98.0178
            895            895        248.017        249.167        98.0147
            896            896        248.182        249.333        98.0113
            897            897         248.35          249.5        98.0081
            898            898        248.518        249.667         98.005
            899            899        248.681        249.833        98.0015
            900            900        248.847            250        97.9981
            901            901        249.012        250.167        97.9941
            902            902        249.178        250.333        97.9903
            903            903        249.349          250.5        97.9866
            904            904        249.523        250.667        97.9826
            905            905        249.683        250.833        97.9784
            906            906        249.857            251        97.9746
            907            907        250.014        251.167        97.9706
            908            908         250.18        251.333        97.9668
            909            909        250.355          251.5        97.9637
            910            910        250.516        251.667          97.96
            911            911        250.686        251.833        97.9566
            912            912        250.849            252        97.9533
            913            913        251.018        252.167        97.9496
            914            914        251.183        252.333        97.9461
            915            915         251.35          252.5        97.9427
            916            916         251.52        252.667        97.9389
            917            917        251.687        252.833        97.9352
            918            918        251.851            253        97.9317
            919            919        252.019        253.167         97.928
            920            920        252.185        253.333        97.9244
            921            921        252.352          253.5        97.9213
            922            922        252.518        253.667        97.9177
            923            923        252.685        253.833        97.9143
            924            924        252.856            254        97.9111
            925            925        253.022        254.167        97.9073
            926            926        253.185        254.333        97.9039
            927            927        253.357          254.5        97.9004
            928            928        253.519        254.667        97.8967
            929            929        253.691        254.833        97.8927
            930            930        253.855            255        97.8886
            931            931        254.024        255.167        97.8847
            932            932         254.19        255.333         97.881
            933            933        254.361          255.5        97.8768
            934            934        254.522        255.667        97.8729
            935            935        254.689        255.833        97.8692
            936            936        254.859            256        97.8652
            937            937        255.022        256.167        97.8616
            938            938        255.193        256.333         97.858
            939            939        255.355          256.5        97.8542
            940            940        255.523        256.667        97.8506
            941            941        255.693        256.833        97.8475
            942            942        255.859            257        97.8439
            943            943         256.02        257.167        97.8404
            944            944        256.193        257.333        97.8372
            945            945        256.356          257.5        97.8335
            946            946        256.525        257.667        97.8297
            947            947        256.692        257.833        97.8256
            948            948        256.858            258        97.8217
            949            949        257.026        258.167        97.8175
            950            950         257.19        258.333        97.8133
            951            951        257.357          258.5        97.8095
            952            952        257.524        258.667        97.8059
            953            953        257.689        258.833        97.8022
            954            954        257.856            259        97.7986
            955            955        258.027        259.167         97.795
            956            956        258.194        259.333        97.7912
            957            957        258.361          259.5        97.7875
            958            958        258.528        259.667         97.784
            959            959        258.695        259.833        97.7803
            960            960        258.863            260        97.7767
            961            961        259.029        260.167        97.7736
            962            962        259.198        260.333          97.77
            963            963        259.366          260.5        97.7663
            964            964        259.538        260.667        97.7622
            965            965        259.704        260.833        97.7583
            966            966        259.873            261        97.7545
            967            967        260.037        261.167        97.7504
            968            968        260.206        261.333        97.7465
            969            969        260.372          261.5        97.7429
            970            970        260.541        261.667         97.739
            971            971        260.709        261.833        97.7353
            972            972        260.869            262        97.7319
            973            973        261.039        262.167        97.7281
            974            974        261.205        262.333        97.7246
            975            975        261.374          262.5        97.7211
            976            976        261.541        262.667        97.7173
            977            977        261.712        262.833        97.7137
            978            978        261.876            263        97.7102
            979            979        262.044        263.167        97.7064
            980            980        262.213        263.333        97.7028
            981            981        262.377          263.5        97.6989
            982            982        262.544        263.667         97.695
            983            983        262.716        263.833        97.6913
            984            984        262.878            264        97.6871
            985            985        263.043        264.167        97.6829
            986            986         263.21        264.333        97.6791
            987            987        263.379          264.5        97.6752
            988            988        263.546        264.667        97.6713
            989            989        263.715        264.833        97.6683
            990            990        263.882            265        97.6646
            991            991        264.052        265.167        97.6611
            992            992        264.215        265.333        97.6579
            993            993        264.383          265.5        97.6541
            994            994        264.554        265.667        97.6503
            995            995        264.716        265.833        97.6463
            996            996        264.885            266        97.6423
            997            997        265.051        266.167        97.6381
            998            998        265.218        266.333        97.6339
            999            999        265.385          266.5        97.6301
           1000           1000        265.556        266.667        97.6265
           1001           1001        265.718        266.833        97.6228
           1002           1002         265.89            267        97.6192
           1003           1003        266.053        267.167        97.6157
           1004           1004        266.219        267.333        97.6118
           1005           1005        266.385          267.5        97.6082
           1006           1006        266.552        267.667        97.6047
           1007           1007        266.718        267.833        97.6009
           1008           1008        266.889            268        97.5973
           1009           1009        267.055        268.167        97.5933
           1010           1010        267.223        268.333        97.5895
           1011           1011         267.39          268.5        97.5857
           1012           1012        267.558        268.667        97.5816
           1013           1013        267.725        268.833        97.5774
           1014           1014         267.89            269        97.5736
           1015           1015        268.055        269.167        97.5696
           1016           1016        268.226        269.333        97.5658
           1017           1017        268.393          269.5        97.5627
           1018           1018        268.557        269.667        97.5591
           1019           1019        268.723        269.833        97.5556
           1020           1020        268.892            270        97.5523
           1021           1021        269.061        270.167        97.5486
           1022           1022        269.225        270.333        97.5448
           1023           1023        269.394          270.5        97.5407
           1024           1024        269.566        270.667        97.5368
           1025           1025        269.726        270.833        97.5326
           1026           1026        269.895            271        97.5284
           1027           1027        270.064        271.167        97.5246
           1028           1028        270.232        271.333         97.521
           1029           1029        270.398          271.5        97.5173
           1030           1030        270.566        271.667        97.5134
           1031           1031        270.737        271.833        97.5092
           1032           1032        270.903            272        97.5051
           1033           1033        271.067        272.167         97.501
           1034           1034         271.23        272.333        97.4968
           1035           1035          271.4          272.5        97.4929
           1036           1036        271.566        272.667        97.4893
           1037           1037        271.733        272.833        97.4856
           1038           1038        271.897            273        97.4817
           1039           1039        272.062        273.167        97.4775
           1040           1040        272.231        273.333        97.4735
           1041           1041        272.398          273.5        97.4693
           1042           1042        272.566        273.667        97.4651
           1043           1043        272.736        273.833        97.4613
           1044           1044        272.902            274        97.4577
           1045           1045        273.068        274.167         97.454
           1046           1046        273.237        274.333        97.4504
           1047           1047        273.411          274.5        97.4468
           1048           1048        273.572        274.667         97.443
           1049           1049        273.738        274.833         97.439
           1050           1050        273.907            275        97.4349
           1051           1051        274.078        275.167         97.431
           1052           1052        274.245        275.333        97.4273
           1053           1053        274.407          275.5         97.423
           1054           1054        274.577        275.667        97.4192
           1055           1055        274.742        275.833        97.4155
           1056           1056        274.909            276        97.4115
           1057           1057         275.08        276.167        97.4075
           1058           1058        275.248        276.333        97.4033
           1059           1059        275.417          276.5        97.3994
           1060           1060        275.583        276.667        97.3957
           1061           1061         275.75        276.833        97.3914
           1062           1062        275.916            277        97.3873
           1063           1063        276.078        277.167        97.3829
           1064           1064        276.246        277.333        97.3787
           1065           1065        276.414          277.5        97.3745
           1066           1066        276.581        277.667        97.3703
           1067           1067        276.744        277.833        97.3663
           1068           1068        276.915            278        97.3627
           1069           1069        277.084        278.167         97.359
           1070           1070        277.251        278.333        97.3551
           1071           1071        277.417          278.5        97.3509
           1072           1072        277.586        278.667        97.3469
           1073           1073         277.75        278.833        97.3418
           1074           1074        277.918            279        97.3374
           1075           1075        278.088        279.167        97.3332
           1076           1076        278.251        279.333        97.3287
           1077           1077        278.417          279.5        97.3245
           1078           1078        278.586        279.667        97.3206
           1079           1079        278.757        279.833        97.3165
           1080           1080        278.923            280        97.3126
           1081           1081        279.088        280.167        97.3087
           1082           1082        279.258        280.333        97.3048
           1083           1083        279.425          280.5        97.3009
           1084           1084        279.593        280.667        97.2968
           1085           1085         279.76        280.833        97.2923
           1086           1086        279.922            281        97.2878
           1087           1087        280.094        281.167        97.2836
           1088           1088         280.26        281.333        97.2797
           1089           1089        280.428          281.5        97.2755
           1090           1090        280.593        281.667        97.2716
           1091           1091        280.761        281.833        97.2678
           1092           1092        280.929            282        97.2638
           1093           1093        281.097        282.167        97.2598
           1094           1094        281.264        282.333        97.2556
           1095           1095        281.429          282.5        97.2514
           1096           1096        281.596        282.667        97.2468
           1097           1097        281.767        282.833        97.2424
           1098           1098        281.936            283        97.2382
           1099           1099        282.102        283.167        97.2338
           1100           1100        282.267        283.333        97.2296
           1101           1101        282.437          283.5        97.2261
           1102           1102        282.601        283.667        97.2221
           1103           1103        282.769        283.833         97.218
           1104           1104        282.939            284        97.2137
           1105           1105        283.103        284.167        97.2098
           1106           1106        283.267        284.333         97.206
           1107           1107        283.437          284.5        97.2018
           1108           1108        283.603        284.667        97.1978
           1109           1109        283.772        284.833        97.1934
           1110           1110        283.941            285        97.1892
           1111           1111        284.107        285.167        97.1852
           1112           1112        284.276        285.333        97.1808
           1113           1113        284.444          285.5        97.1764
           1114           1114        284.609        285.667        97.1718
           1115           1115        284.779        285.833        97.1676
           1116           1116        284.944            286        97.1637
           1117           1117        285.112        286.167        97.1595
           1118           1118        285.282        286.333        97.1555
           1119           1119        285.448          286.5        97.1518
           1120           1120        285.617        286.667        97.1477
           1121           1121        285.785        286.833        97.1438
           1122           1122         285.95            287        97.1396
           1123           1123        286.116        287.167        97.1356
           1124           1124        286.282        287.333        97.1319
           1125           1125        286.445          287.5        97.1276
           1126           1126        286.617        287.667        97.1235
           1127           1127        286.787        287.833        97.1191
           1128           1128        286.952            288        97.1149
           1129           1129        287.121        288.167        97.1107
           1130           1130        287.288        288.333        97.1065
           1131           1131        287.459          288.5        97.1025
           1132           1132        287.622        288.667        97.0989
           1133           1133         287.79        288.833        97.0952
           1134           1134        287.959            289        97.0913
           1135           1135        288.127        289.167        97.0871
           1136           1136        288.292        289.333        97.0831
           1137           1137        288.458          289.5         97.078
           1138           1138        288.626        289.667        97.0736
           1139           1139        288.796        289.833        97.0697
           1140           1140         288.96            290        97.0661
           1141           1141        289.131        290.167         97.062
           1142           1142        289.293        290.333        97.0581
           1143           1143        289.461          290.5        97.0541
           1144           1144        289.628        290.667        97.0501
           1145           1145        289.796        290.833        97.0465
           1146           1146        289.964            291        97.0426
           1147           1147        290.131        291.167        97.0386
           1148           1148        290.301        291.333        97.0343
           1149           1149        290.468          291.5        97.0304
           1150           1150        290.634        291.667        97.0266
           1151           1151        290.799        291.833        97.0224
           1152           1152        290.967            292        97.0184
           1153           1153        291.135        292.167        97.0148
           1154           1154        291.307        292.333        97.0109
           1155           1155         291.47          292.5        97.0069
           1156           1156        291.641        292.667        97.0026
           1157           1157        291.812        292.833        96.9988
           1158           1158        291.972            293        96.9949
           1159           1159        292.145        293.167        96.9908
           1160           1160        292.314        293.333        96.9868
           1161           1161        292.478          293.5        96.9832
           1162           1162        292.646        293.667        96.9792
           1163           1163        292.812        293.833        96.9753
           1164           1164         292.98            294         96.971
           1165           1165         293.15        294.167        96.9671
           1166           1166        293.314        294.333        96.9632
           1167           1167        293.478          294.5        96.9591
           1168           1168        293.647        294.667        96.9551
           1169           1169        293.819        294.833        96.9515
           1170           1170        293.984            295        96.9476
           1171           1171        294.151        295.167        96.9439
           1172           1172        294.317        295.333        96.9405
           1173           1173        294.486          295.5        96.9368
           1174           1174        294.653        295.667        96.9332
           1175           1175        294.817        295.833        96.9297
           1176           1176        294.991            296        96.9259
           1177           1177        295.156        296.167         96.922
           1178           1178        295.325        296.333        96.9178
           1179           1179        295.491          296.5        96.9139
           1180           1180        295.656        296.667        96.9103
           1181           1181        295.822        296.833        96.9069
           1182           1182        295.991            297        96.9032
           1183           1183        296.155        297.167        96.8996
           1184           1184        296.326        297.333        96.8956
           1185           1185        296.496          297.5        96.8923
           1186           1186        296.659        297.667        96.8888
           1187           1187        296.826        297.833        96.8849
           1188           1188        296.998            298        96.8811
           1189           1189        297.167        298.167        96.8778
           1190           1190        297.334        298.333        96.8746
           1191           1191        297.501          298.5        96.8711
           1192           1192        297.667        298.667        96.8678
           1193           1193         297.84        298.833        96.8643
           1194           1194        298.006            299        96.8608
           1195           1195        298.171        299.167        96.8573
           1196           1196        298.337        299.333        96.8534
           1197           1197        298.509          299.5        96.8492
           1198           1198        298.672        299.667        96.8454
           1199           1199        298.839        299.833        96.8415
           1200           1200        299.002            300        96.8377
           1201           1201        299.174        300.167        96.8349
           1202           1202        299.344        300.333        96.8319
           1203           1203        299.509          300.5        96.8286
           1204           1204        299.676        300.667        96.8254
           1205           1205        299.841        300.833        96.8229
           1206           1206        300.011            301        96.8196
           1207           1207        300.178        301.167        96.8165
           1208           1208        300.349        301.333        96.8135
           1209           1209        300.517          301.5        96.8097
           1210           1210        300.684        301.667        96.8063
           1211           1211        300.848        301.833         96.803
           1212           1212        301.017            302        96.7993
           1213           1213        301.188        302.167        96.7956
           1214           1214        301.345        302.333        96.7921
           1215           1215        301.518          302.5        96.7884
           1216           1216        301.683        302.667        96.7848
           1217           1217        301.854        302.833        96.7817
           1218           1218        302.023            303        96.7781
           1219           1219        302.187        303.167        96.7747
           1220           1220        302.354        303.333        96.7715
           1221           1221         302.52          303.5        96.7677
           1222           1222         302.69        303.667        96.7643
           1223           1223        302.859        303.833        96.7608
           1224           1224        303.024            304        96.7571
           1225           1225        303.189        304.167        96.7534
           1226           1226        303.358        304.333        96.7502
           1227           1227        303.525          304.5        96.7472
           1228           1228        303.692        304.667        96.7438
           1229           1229        303.862        304.833        96.7412
           1230           1230        304.027            305        96.7386
           1231           1231        304.195        305.167        96.7359
           1232           1232        304.362        305.333        96.7329
           1233           1233        304.528          305.5        96.7303
           1234           1234        304.696        305.667        96.7275
           1235           1235        304.862        305.833        96.7243
           1236           1236        305.032            306        96.7212
           1237           1237        305.201        306.167         96.718
           1238           1238        305.367        306.333        96.7145
           1239           1239        305.535          306.5        96.7112
           1240           1240        305.704        306.667        96.7081
           1241           1241        305.872        306.833        96.7044
           1242           1242        306.039            307        96.7009
           1243           1243        306.204        307.167        96.6978
           1244           1244        306.372        307.333         96.695
           1245           1245        306.543          307.5        96.6914
           1246           1246        306.708        307.667        96.6882
           1247           1247        306.874        307.833        96.6855
           1248           1248        307.043            308        96.6829
           1249           1249        307.209        308.167        96.6799
           1250           1250        307.379        308.333        96.6771
           1251           1251        307.545          308.5        96.6742
           1252           1252        307.707        308.667        96.6711
           1253           1253        307.876        308.833        96.6678
           1254           1254        308.042            309         96.665
           1255           1255        308.209        309.167        96.6623
           1256           1256        308.375        309.333        96.6592
           1257           1257        308.545          309.5        96.6565
           1258           1258        308.715        309.667         96.654
           1259           1259         308.88        309.833        96.6514
           1260           1260         309.05            310        96.6485
           1261           1261        309.216        310.167        96.6458
           1262           1262        309.386        310.333         96.643
           1263           1263        309.554          310.5        96.6399
           1264           1264        309.722        310.667        96.6367
           1265           1265        309.888        310.833        96.6339
           1266           1266        310.053            311        96.6311
           1267           1267        310.223        311.167        96.6279
           1268           1268        310.393        311.333        96.6249
           1269           1269        310.557          311.5        96.6223
           1270           1270        310.727        311.667        96.6191
           1271           1271        310.894        311.833         96.616
           1272           1272        311.063            312         96.613
           1273           1273        311.228        312.167        96.6101
           1274           1274        311.397        312.333        96.6069
           1275           1275        311.565          312.5        96.6039
           1276           1276        311.732        312.667        96.6012
           1277           1277        311.899        312.833        96.5979
           1278           1278        312.061            313        96.5947
           1279           1279        312.226        313.167        96.5919
           1280           1280        312.394        313.333        96.5893
           1281           1281         312.56          313.5        96.5857
           1282           1282        312.729        313.667        96.5826
           1283           1283        312.904        313.833        96.5799
           1284           1284        313.069            314        96.5774
           1285           1285        313.235        314.167        96.5743
           1286           1286        313.405        314.333        96.5715
           1287           1287        313.574          314.5        96.5687
           1288           1288        313.741        314.667        96.5655
           1289           1289        313.908        314.833        96.5623
           1290           1290        314.077            315        96.5595
           1291           1291        314.245        315.167        96.5568
           1292           1292         314.41        315.333        96.5537
           1293           1293        314.578          315.5         96.551
           1294           1294         314.75        315.667        96.5485
           1295           1295        314.917        315.833        96.5459
           1296           1296        315.081            316         96.543
           1297           1297        315.249        316.167        96.5403
           1298           1298        315.415        316.333        96.5375
           1299           1299        315.583          316.5        96.5344
           1300           1300         315.75        316.667        96.5312
           1301           1301        315.918        316.833        96.5284
           1302           1302        316.088            317        96.5255
           1303           1303        316.253        317.167        96.5224
           1304           1304        316.422        317.333        96.5194
           1305           1305        316.588          317.5         96.517
           1306           1306         316.75        317.667        96.5145
           1307           1307        316.924        317.833        96.5116
           1308           1308        317.089            318        96.5087
           1309           1309        317.253        318.167        96.5063
           1310           1310        317.421        318.333        96.5039
           1311           1311        317.594          318.5         96.501
           1312           1312        317.758        318.667        96.4981
           1313           1313        317.924        318.833        96.4958
           1314           1314        318.095            319        96.4933
           1315           1315         318.26        319.167        96.4904
           1316           1316        318.431        319.333        96.4875
           1317           1317        318.601          319.5        96.4849
           1318           1318        318.766        319.667        96.4818
           1319           1319        318.936        319.833        96.4787
           1320           1320        319.101            320        96.4758
           1321           1321        319.269        320.167        96.4729
           1322           1322        319.435        320.333        96.4697
           1323           1323        319.604          320.5        96.4668
           1324           1324         319.77        320.667         96.464
           1325           1325        319.939        320.833        96.4616
           1326           1326        320.107            321        96.4587
           1327           1327        320.271        321.167        96.4559
           1328           1328        320.443        321.333        96.4533
           1329           1329        320.605          321.5        96.4509
           1330           1330        320.776        321.667         96.448
           1331           1331        320.942        321.833        96.4453
           1332           1332        321.103            322        96.4427
           1333           1333        321.278        322.167        96.4394
           1334           1334        321.444        322.333        96.4363
           1335           1335        321.606          322.5        96.4336
           1336           1336        321.776        322.667         96.431
           1337           1337        321.945        322.833        96.4274
           1338           1338        322.116            323        96.4243
           1339           1339        322.283        323.167        96.4216
           1340           1340        322.443        323.333        96.4191
           1341           1341        322.614          323.5         96.416
           1342           1342        322.775        323.667        96.4132
           1343           1343        322.946        323.833        96.4107
           1344           1344        323.115            324        96.4084
           1345           1345        323.283        324.167        96.4053
           1346           1346        323.449        324.333        96.4026
           1347           1347        323.616          324.5        96.3998
           1348           1348        323.783        324.667        96.3967
           1349           1349        323.955        324.833        96.3935
           1350           1350        324.122            325        96.3907
           1351           1351        324.286        325.167        96.3879
           1352           1352        324.457        325.333        96.3848
           1353           1353        324.626          325.5        96.3822
           1354           1354        324.788        325.667        96.3796
           1355           1355         324.96        325.833        96.3771
           1356           1356        325.125            326        96.3741
           1357           1357        325.291        326.167        96.3715
           1358           1358        325.461        326.333         96.369
           1359           1359         325.63          326.5        96.3665
           1360           1360        325.795        326.667        96.3636
           1361           1361        325.961        326.833        96.3609
           1362           1362         326.13            327        96.3581
           1363           1363        326.296        327.167         96.355
           1364           1364        326.468        327.333        96.3518
           1365           1365        326.636          327.5         96.349
           1366           1366        326.799        327.667        96.3462
           1367           1367        326.971        327.833         96.343
           1368           1368        327.136            328          96.34
           1369           1369        327.306        328.167        96.3377
           1370           1370        327.472        328.333        96.3351
           1371           1371        327.638          328.5        96.3322
           1372           1372        327.807        328.667        96.3293
           1373           1373        327.972        328.833        96.3267
           1374           1374        328.144            329        96.3235
           1375           1375        328.307        329.167        96.3204
           1376           1376        328.475        329.333        96.3175
           1377           1377        328.639          329.5        96.3146
           1378           1378        328.811        329.667        96.3115
           1379           1379        328.977        329.833        96.3085
           1380           1380        329.147            330        96.3057
           1381           1381        329.314        330.167        96.3024
           1382           1382        329.483        330.333        96.2993
           1383           1383        329.654          330.5        96.2965
           1384           1384         329.82        330.667        96.2938
           1385           1385         329.99        330.833        96.2902
           1386           1386        330.159            331        96.2871
           1387           1387        330.324        331.167        96.2841
           1388           1388        330.494        331.333        96.2808
           1389           1389        330.659          331.5        96.2776
           1390           1390        330.821        331.667        96.2747
           1391           1391        330.993        331.833        96.2719
           1392           1392        331.161            332        96.2688
           1393           1393        331.325        332.167        96.2661
           1394           1394        331.494        332.333        96.2636
           1395           1395        331.661          332.5         96.261
           1396           1396         331.83        332.667        96.2581
           1397           1397        331.996        332.833        96.2554
           1398           1398        332.161            333        96.2526
           1399           1399        332.334        333.167        96.2495
           1400           1400          332.5        333.333        96.2463
           1401           1401        332.668          333.5        96.2432
           1402           1402         332.83        333.667        96.2397
           1403           1403        333.005        333.833        96.2364
           1404           1404         333.17            334        96.2333
           1405           1405        333.338        334.167        96.2304
           1406           1406        333.502        334.333        96.2272
           1407           1407        333.669          334.5        96.2241
           1408           1408        333.839        334.667        96.2213
           1409           1409        334.006        334.833        96.2181
           1410           1410        334.172            335        96.2149
           1411           1411        334.339        335.167         96.212
           1412           1412        334.509        335.333        96.2094
           1413           1413        334.678          335.5        96.2058
           1414           1414        334.847        335.667        96.2027
           1415           1415        335.013        335.833        96.1997
           1416           1416        335.179            336        96.1964
           1417           1417        335.351        336.167        96.1932
           1418           1418        335.518        336.333          96.19
           1419           1419        335.682          336.5        96.1866
           1420           1420        335.845        336.667        96.1832
           1421           1421        336.017        336.833        96.1804
           1422           1422        336.187            337        96.1775
           1423           1423        336.355        337.167        96.1743
           1424           1424        336.517        337.333        96.1712
           1425           1425        336.686          337.5        96.1686
           1426           1426        336.858        337.667        96.1654
           1427           1427        337.025        337.833        96.1622
           1428           1428        337.192            338        96.1593
           1429           1429         337.36        338.167        96.1555
           1430           1430        337.529        338.333        96.1521
           1431           1431        337.694          338.5        96.1488
           1432           1432         337.86        338.667        96.1451
           1433           1433         338.03        338.833        96.1414
           1434           1434        338.196            339        96.1379
           1435           1435        338.363        339.167        96.1342
           1436           1436        338.532        339.333        96.1306
           1437           1437        338.699          339.5        96.1278
           1438           1438        338.865        339.667        96.1248
           1439           1439        339.033        339.833        96.1216
           1440           1440        339.201            340        96.1184
           1441           1441        339.368        340.167        96.1159
           1442           1442        339.537        340.333        96.1126
           1443           1443        339.704          340.5        96.1095
           1444           1444        339.872        340.667        96.1065
           1445           1445         340.04        340.833        96.1028
           1446           1446        340.208            341        96.0993
           1447           1447        340.374        341.167         96.096
           1448           1448        340.539        341.333        96.0923
           1449           1449        340.706          341.5        96.0886
           1450           1450        340.873        341.667        96.0851
           1451           1451        341.039        341.833        96.0814
           1452           1452        341.209            342        96.0778
           1453           1453        341.377        342.167        96.0747
           1454           1454        341.545        342.333        96.0711
           1455           1455        341.719          342.5        96.0677
           1456           1456        341.882        342.667        96.0645
           1457           1457        342.049        342.833        96.0608
           1458           1458        342.217            343        96.0573
           1459           1459        342.381        343.167        96.0539
           1460           1460        342.549        343.333        96.0501
           1461           1461        342.717          343.5        96.0464
           1462           1462        342.887        343.667         96.043
           1463           1463        343.055        343.833        96.0392
           1464           1464         343.22            344        96.0356
           1465           1465        343.389        344.167        96.0325
           1466           1466        343.555        344.333        96.0289
           1467           1467        343.724          344.5        96.0255
           1468           1468        343.891        344.667        96.0223
           1469           1469        344.058        344.833        96.0186
           1470           1470        344.221            345        96.0151
           1471           1471        344.393        345.167        96.0117
           1472           1472        344.563        345.333        96.0079
           1473           1473        344.726          345.5        96.0042
           1474           1474         344.89        345.667        96.0007
           1475           1475        345.061        345.833         95.997
           1476           1476        345.225            346        95.9934
           1477           1477        345.393        346.167        95.9894
           1478           1478         345.56        346.333        95.9856
           1479           1479        345.726          346.5        95.9819
           1480           1480        345.892        346.667        95.9777
           1481           1481        346.064        346.833        95.9735
           1482           1482        346.234            347        95.9697
           1483           1483        346.396        347.167        95.9658
           1484           1484        346.565        347.333        95.9619
           1485           1485        346.732          347.5        95.9589
           1486           1486        346.902        347.667        95.9552
           1487           1487        347.067        347.833        95.9514
           1488           1488        347.231            348        95.9473
           1489           1489        347.402        348.167        95.9434
           1490           1490        347.573        348.333        95.9396
           1491           1491         347.74          348.5        95.9355
           1492           1492        347.905        348.667        95.9316
           1493           1493        348.071        348.833         95.928
           1494           1494         348.24            349         95.924
           1495           1495         348.41        349.167        95.9204
           1496           1496         348.58        349.333        95.9169
           1497           1497        348.741          349.5        95.9132
           1498           1498        348.911        349.667        95.9094
           1499           1499        349.076        349.833        95.9053
           1500           1500        349.249            350        95.9012
           1501           1501        349.415        350.167        95.8962
           1502           1502        349.584        350.333        95.8918
           1503           1503        349.749          350.5        95.8876
           1504           1504        349.919        350.667        95.8831
           1505           1505        350.083        350.833        95.8789
           1506           1506        350.248            351         95.875
           1507           1507        350.414        351.167        95.8709
           1508           1508        350.582        351.333         95.867
           1509           1509        350.751          351.5        95.8631
           1510           1510        350.919        351.667        95.8589
           1511           1511        351.086        351.833        95.8544
           1512           1512        351.255            352          95.85
           1513           1513        351.426        352.167        95.8453
           1514           1514        351.593        352.333        95.8408
           1515           1515        351.758          352.5        95.8363
           1516           1516        351.925        352.667        95.8317
           1517           1517        352.093        352.833        95.8279
           1518           1518        352.258            353        95.8239
           1519           1519        352.429        353.167        95.8196
           1520           1520        352.601        353.333        95.8156
           1521           1521        352.765          353.5        95.8111
           1522           1522         352.93        353.667        95.8066
           1523           1523        353.096        353.833        95.8019
           1524           1524        353.265            354        95.7974
           1525           1525        353.435        354.167        95.7927
           1526           1526          353.6        354.333        95.7881
           1527           1527        353.768          354.5        95.7837
           1528           1528        353.933        354.667        95.7789
           1529           1529          354.1        354.833        95.7751
           1530           1530        354.269            355        95.7711
           1531           1531        354.439        355.167        95.7669
           1532           1532        354.605        355.333        95.7628
           1533           1533        354.772          355.5        95.7584
           1534           1534        354.942        355.667        95.7539
           1535           1535        355.107        355.833        95.7492
           1536           1536        355.276            356        95.7446
           1537           1537        355.441        356.167        95.7399
           1538           1538        355.608        356.333        95.7354
           1539           1539         355.78          356.5        95.7309
           1540           1540        355.946        356.667        95.7262
           1541           1541        356.116        356.833        95.7221
           1542           1542         356.28            357        95.7174
           1543           1543        356.448        357.167        95.7127
           1544           1544        356.616        357.333        95.7077
           1545           1545        356.785          357.5        95.7028
           1546           1546        356.948        357.667        95.6983
           1547           1547        357.121        357.833        95.6934
           1548           1548        357.285            358        95.6881
           1549           1549        357.457        358.167        95.6835
           1550           1550        357.625        358.333        95.6789
           1551           1551        357.791          358.5        95.6741
           1552           1552        357.959        358.667        95.6695
           1553           1553        358.128        358.833        95.6645
           1554           1554        358.296            359        95.6597
           1555           1555        358.462        359.167        95.6546
           1556           1556        358.623        359.333        95.6498
           1557           1557        358.791          359.5        95.6452
           1558           1558         358.96        359.667        95.6403
           1559           1559        359.127        359.833         95.635
           1560           1560        359.301            360          95.63
           1561           1561        359.466        360.167        95.6258
           1562           1562        359.633        360.333        95.6211
           1563           1563        359.797          360.5        95.6164
           1564           1564        359.968        360.667        95.6114
           1565           1565        360.137        360.833        95.6068
           1566           1566        360.309            361        95.6019
           1567           1567        360.472        361.167         95.597
           1568           1568        360.638        361.333        95.5918
           1569           1569        360.804          361.5        95.5866
           1570           1570        360.974        361.667        95.5814
           1571           1571        361.144        361.833        95.5763
           1572           1572        361.308            362        95.5708
           1573           1573        361.475        362.167         95.566
           1574           1574        361.647        362.333        95.5614
           1575           1575        361.813          362.5        95.5566
           1576           1576        361.977        362.667        95.5521
           1577           1577        362.147        362.833        95.5477
           1578           1578        362.318            363        95.5431
           1579           1579        362.485        363.167        95.5383
           1580           1580         362.65        363.333        95.5336
           1581           1581        362.818          363.5        95.5281
           1582           1582         362.99        363.667         95.523
           1583           1583        363.154        363.833        95.5178
           1584           1584        363.321            364        95.5128
           1585           1585        363.491        364.167        95.5073
           1586           1586        363.656        364.333        95.5021
           1587           1587        363.823          364.5        95.4968
           1588           1588        363.989        364.667        95.4917
           1589           1589        364.163        364.833        95.4863
           1590           1590        364.328            365         95.481
           1591           1591        364.497        365.167        95.4757
           1592           1592        364.665        365.333        95.4706
           1593           1593        364.833          365.5        95.4652
           1594           1594        364.996        365.667        95.4602
           1595           1595        365.165        365.833        95.4555
           1596           1596        365.334            366        95.4507
           1597           1597        365.501        366.167        95.4463
           1598           1598        365.672        366.333        95.4416
           1599           1599        365.834          366.5         95.437
           1600           1600        366.004        366.667        95.4321
           1601           1601        366.174        366.833        95.4275
           1602           1602        366.339            367        95.4222
           1603           1603        366.503        367.167        95.4167
           1604           1604         366.67        367.333        95.4112
           1605           1605        366.837          367.5        95.4059
           1606           1606        367.006        367.667        95.4006
           1607           1607        367.174        367.833        95.3955
           1608           1608        367.344            368        95.3902
           1609           1609        367.511        368.167        95.3856
           1610           1610        367.677        368.333        95.3806
           1611           1611        367.839          368.5        95.3755
           1612           1612        368.012        368.667        95.3702
           1613           1613        368.181        368.833        95.3651
           1614           1614        368.351            369        95.3599
           1615           1615        368.511        369.167        95.3547
           1616           1616        368.679        369.333        95.3493
           1617           1617        368.848          369.5        95.3441
           1618           1618        369.019        369.667        95.3388
           1619           1619        369.182        369.833        95.3339
           1620           1620         369.35            370        95.3293
           1621           1621        369.519        370.167        95.3244
           1622           1622        369.688        370.333        95.3191
           1623           1623        369.853          370.5        95.3139
           1624           1624        370.025        370.667        95.3084
           1625           1625        370.189        370.833         95.303
           1626           1626        370.356            371        95.2981
           1627           1627        370.525        371.167        95.2931
           1628           1628        370.688        371.333        95.2885
           1629           1629        370.862          371.5        95.2841
           1630           1630        371.028        371.667        95.2794
           1631           1631        371.195        371.833        95.2745
           1632           1632        371.365            372        95.2698
           1633           1633        371.535        372.167        95.2643
           1634           1634        371.699        372.333        95.2592
           1635           1635        371.867          372.5         95.254
           1636           1636        372.036        372.667         95.249
           1637           1637        372.206        372.833        95.2444
           1638           1638        372.372            373        95.2397
           1639           1639        372.538        373.167        95.2351
           1640           1640        372.703        373.333        95.2303
           1641           1641        372.874          373.5        95.2262
           1642           1642        373.042        373.667        95.2215
           1643           1643        373.207        373.833        95.2168
           1644           1644        373.374            374        95.2118
           1645           1645        373.546        374.167        95.2066
           1646           1646        373.709        374.333        95.2014
           1647           1647         373.88          374.5        95.1966
           1648           1648        374.052        374.667        95.1921
           1649           1649        374.217        374.833        95.1874
           1650           1650        374.384            375        95.1828
           1651           1651        374.553        375.167        95.1781
           1652           1652        374.726        375.333        95.1735
           1653           1653         374.89          375.5        95.1686
           1654           1654         375.06        375.667         95.164
           1655           1655        375.225        375.833        95.1597
           1656           1656        375.391            376        95.1551
           1657           1657        375.559        376.167        95.1506
           1658           1658        375.729        376.333         95.146
           1659           1659        375.892          376.5        95.1415
           1660           1660        376.061        376.667        95.1366
           1661           1661        376.238        376.833         95.132
           1662           1662        376.402            377        95.1271
           1663           1663         376.56        377.167        95.1224
           1664           1664        376.733        377.333        95.1181
           1665           1665        376.902          377.5        95.1134
           1666           1666        377.068        377.667        95.1088
           1667           1667        377.238        377.833        95.1041
           1668           1668        377.409            378        95.0996
           1669           1669        377.574        378.167        95.0947
           1670           1670        377.739        378.333        95.0901
           1671           1671         377.91          378.5        95.0858
           1672           1672         378.08        378.667        95.0812
           1673           1673        378.251        378.833        95.0768
           1674           1674        378.412            379        95.0722
           1675           1675        378.582        379.167        95.0679
           1676           1676        378.752        379.333        95.0639
           1677           1677        378.913          379.5        95.0597
           1678           1678        379.087        379.667        95.0555
           1679           1679        379.251        379.833         95.051
           1680           1680        379.419            380        95.0467
           1681           1681        379.589        380.167        95.0426
           1682           1682        379.754        380.333        95.0383
           1683           1683        379.928          380.5        95.0341
           1684           1684        380.097        380.667        95.0296
           1685           1685        380.262        380.833        95.0258
           1686           1686        380.425            381        95.0218
           1687           1687        380.594        381.167        95.0176
           1688           1688        380.767        381.333        95.0136
           1689           1689        380.932          381.5        95.0091
           1690           1690        381.099        381.667         95.005
           1691           1691        381.266        381.833        95.0009
           1692           1692        381.436            382        94.9966
           1693           1693        381.603        382.167        94.9924
           1694           1694        381.768        382.333        94.9885
           1695           1695        381.942          382.5        94.9845
           1696           1696        382.107        382.667        94.9806
           1697           1697         382.28        382.833        94.9767
           1698           1698        382.446            383        94.9728
           1699           1699        382.612        383.167        94.9689
           1700           1700        382.773        383.333        94.9648
           1701           1701        382.943          383.5        94.9603
           1702           1702        383.115        383.667        94.9558
           1703           1703        383.285        383.833        94.9514
           1704           1704        383.453            384        94.9466
           1705           1705        383.624        384.167        94.9423
           1706           1706        383.787        384.333         94.938
           1707           1707        383.953          384.5        94.9336
           1708           1708        384.119        384.667        94.9294
           1709           1709        384.288        384.833        94.9249
           1710           1710        384.461            385        94.9207
           1711           1711        384.627        385.167        94.9166
           1712           1712        384.794        385.333        94.9122
           1713           1713         384.96          385.5        94.9077
           1714           1714        385.126        385.667        94.9032
           1715           1715        385.294        385.833         94.899
           1716           1716        385.459            386         94.895
           1717           1717        385.634        386.167        94.8908
           1718           1718          385.8        386.333        94.8866
           1719           1719        385.969          386.5        94.8822
           1720           1720        386.136        386.667        94.8779
           1721           1721        386.306        386.833        94.8738
           1722           1722        386.468            387        94.8695
           1723           1723        386.637        387.167        94.8653
           1724           1724        386.804        387.333        94.8607
           1725           1725        386.971          387.5        94.8569
           1726           1726        387.141        387.667         94.853
           1727           1727        387.311        387.833        94.8488
           1728           1728        387.475            388        94.8448
           1729           1729        387.644        388.167        94.8403
           1730           1730         387.81        388.333        94.8361
           1731           1731        387.979          388.5        94.8321
           1732           1732        388.146        388.667        94.8278
           1733           1733        388.318        388.833        94.8233
           1734           1734        388.483            389        94.8188
           1735           1735        388.654        389.167        94.8146
           1736           1736        388.818        389.333        94.8106
           1737           1737        388.982          389.5        94.8064
           1738           1738        389.148        389.667        94.8022
           1739           1739        389.316        389.833        94.7978
           1740           1740        389.487            390        94.7935
           1741           1741        389.652        390.167        94.7893
           1742           1742        389.822        390.333        94.7851
           1743           1743        389.988          390.5        94.7809
           1744           1744        390.153        390.667        94.7763
           1745           1745        390.323        390.833        94.7725
           1746           1746        390.493            391        94.7686
           1747           1747        390.661        391.167        94.7644
           1748           1748        390.827        391.333        94.7604
           1749           1749        390.993          391.5        94.7559
           1750           1750         391.16        391.667        94.7514
           1751           1751        391.327        391.833        94.7467
           1752           1752        391.494            392        94.7422
           1753           1753        391.664        392.167        94.7375
           1754           1754        391.832        392.333        94.7329
           1755           1755            392          392.5        94.7285
           1756           1756        392.167        392.667        94.7237
           1757           1757        392.337        392.833        94.7199
           1758           1758        392.502            393         94.716
           1759           1759        392.672        393.167        94.7117
           1760           1760        392.842        393.333        94.7076
           1761           1761        393.006          393.5        94.7032
           1762           1762        393.172        393.667         94.699
           1763           1763        393.343        393.833        94.6949
           1764           1764        393.512            394        94.6906
           1765           1765        393.677        394.167        94.6861
           1766           1766        393.843        394.333        94.6816
           1767           1767        394.013          394.5        94.6771
           1768           1768         394.18        394.667        94.6723
           1769           1769        394.348        394.833        94.6679
           1770           1770        394.516            395        94.6637
           1771           1771        394.686        395.167        94.6593
           1772           1772        394.853        395.333         94.655
           1773           1773        395.021          395.5        94.6506
           1774           1774         395.19        395.667         94.646
           1775           1775         395.36        395.833        94.6413
           1776           1776        395.526            396        94.6367
           1777           1777        395.694        396.167         94.632
           1778           1778        395.856        396.333        94.6274
           1779           1779        396.025          396.5         94.623
           1780           1780        396.191        396.667        94.6182
           1781           1781         396.36        396.833        94.6141
           1782           1782        396.527            397        94.6095
           1783           1783        396.696        397.167        94.6048
           1784           1784        396.864        397.333        94.5998
           1785           1785        397.036          397.5        94.5949
           1786           1786        397.203        397.667        94.5904
           1787           1787         397.37        397.833        94.5857
           1788           1788        397.535            398        94.5813
           1789           1789        397.704        398.167        94.5769
           1790           1790        397.871        398.333        94.5723
           1791           1791        398.038          398.5        94.5675
           1792           1792        398.207        398.667        94.5628
           1793           1793        398.373        398.833        94.5573
           1794           1794        398.542            399        94.5522
           1795           1795        398.711        399.167         94.547
           1796           1796        398.874        399.333         94.542
           1797           1797        399.049          399.5        94.5374
           1798           1798         399.21        399.667        94.5327
           1799           1799        399.379        399.833        94.5281
           1800           1800         399.55            400        94.5233
           1801           1801        399.715        400.167        94.5192
           1802           1802        399.881        400.333        94.5146
           1803           1803        400.049          400.5        94.5101
           1804           1804        400.214        400.667         94.506
           1805           1805        400.385        400.833        94.5009
           1806           1806        400.551            401        94.4958
           1807           1807        400.724        401.167         94.491
           1808           1808        400.887        401.333        94.4865
           1809           1809        401.055          401.5        94.4812
           1810           1810        401.224        401.667        94.4763
           1811           1811        401.392        401.833        94.4714
           1812           1812        401.562            402        94.4667
           1813           1813        401.724        402.167        94.4617
           1814           1814        401.893        402.333        94.4568
           1815           1815        402.059          402.5        94.4518
           1816           1816        402.227        402.667        94.4469
           1817           1817        402.398        402.833        94.4414
           1818           1818        402.564            403        94.4363
           1819           1819        402.732        403.167         94.431
           1820           1820        402.897        403.333         94.426
           1821           1821        403.067          403.5        94.4205
           1822           1822        403.234        403.667        94.4153
           1823           1823        403.402        403.833        94.4099
           1824           1824        403.568            404        94.4049
           1825           1825        403.736        404.167        94.3994
           1826           1826        403.906        404.333        94.3945
           1827           1827        404.075          404.5        94.3898
           1828           1828        404.239        404.667        94.3849
           1829           1829        404.405        404.833        94.3806
           1830           1830        404.573            405        94.3759
           1831           1831        404.741        405.167        94.3712
           1832           1832        404.907        405.333        94.3663
           1833           1833        405.078          405.5        94.3617
           1834           1834        405.242        405.667        94.3568
           1835           1835        405.411        405.833        94.3519
           1836           1836        405.577            406        94.3467
           1837           1837        405.748        406.167        94.3415
           1838           1838        405.914        406.333        94.3363
           1839           1839        406.082          406.5        94.3311
           1840           1840        406.251        406.667        94.3257
           1841           1841        406.416        406.833        94.3206
           1842           1842        406.585            407        94.3153
           1843           1843        406.752        407.167        94.3101
           1844           1844        406.925        407.333        94.3046
           1845           1845        407.091          407.5        94.2995
           1846           1846        407.261        407.667        94.2942
           1847           1847        407.433        407.833        94.2893
           1848           1848        407.595            408        94.2847
           1849           1849        407.762        408.167          94.28
           1850           1850        407.927        408.333        94.2754
           1851           1851        408.101          408.5        94.2706
           1852           1852         408.27        408.667        94.2661
           1853           1853        408.433        408.833        94.2611
           1854           1854        408.607            409        94.2563
           1855           1855        408.769        409.167        94.2512
           1856           1856        408.936        409.333        94.2464
           1857           1857        409.105          409.5        94.2409
           1858           1858        409.271        409.667        94.2358
           1859           1859        409.439        409.833        94.2305
           1860           1860        409.612            410        94.2255
           1861           1861        409.777        410.167          94.22
           1862           1862        409.944        410.333        94.2151
           1863           1863        410.112          410.5        94.2104
           1864           1864        410.282        410.667        94.2056
           1865           1865        410.448        410.833        94.2012
           1866           1866        410.614            411        94.1965
           1867           1867        410.782        411.167        94.1919
           1868           1868        410.955        411.333        94.1869
           1869           1869        411.126          411.5        94.1823
           1870           1870        411.289        411.667        94.1774
           1871           1871        411.461        411.833        94.1728
           1872           1872        411.622            412        94.1685
           1873           1873        411.793        412.167        94.1637
           1874           1874        411.958        412.333        94.1592
           1875           1875        412.128          412.5        94.1545
           1876           1876        412.292        412.667          94.15
           1877           1877        412.462        412.833         94.145
           1878           1878        412.632            413        94.1405
           1879           1879        412.799        413.167        94.1361
           1880           1880        412.963        413.333        94.1315
           1881           1881        413.132          413.5        94.1271
           1882           1882        413.305        413.667        94.1225
           1883           1883        413.473        413.833        94.1182
           1884           1884        413.639            414        94.1142
           1885           1885        413.802        414.167          94.11
           1886           1886        413.973        414.333        94.1058
           1887           1887        414.146          414.5        94.1013
           1888           1888        414.315        414.667        94.0971
           1889           1889        414.474        414.833        94.0929
           1890           1890         414.64            415        94.0887
           1891           1891        414.811        415.167        94.0844
           1892           1892        414.979        415.333        94.0799
           1893           1893        415.147          415.5        94.0761
           1894           1894        415.314        415.667        94.0722
           1895           1895        415.484        415.833         94.068
           1896           1896         415.65            416        94.0639
           1897           1897         415.82        416.167        94.0595
           1898           1898        415.987        416.333        94.0553
           1899           1899        416.157          416.5        94.0513
           1900           1900        416.324        416.667        94.0469
           1901           1901         416.49        416.833        94.0427
           1902           1902         416.66            417        94.0389
           1903           1903        416.827        417.167        94.0348
           1904           1904        416.996        417.333         94.031
           1905           1905        417.168          417.5        94.0279
           1906           1906        417.333        417.667        94.0242
           1907           1907        417.501        417.833        94.0204
           1908           1908        417.672            418        94.0163
           1909           1909         417.84        418.167        94.0124
           1910           1910        418.011        418.333        94.0086
           1911           1911        418.179          418.5        94.0045
           1912           1912        418.348        418.667        94.0006
           1913           1913        418.513        418.833         93.997
           1914           1914        418.683            419        93.9931
           1915           1915        418.845        419.167        93.9894
           1916           1916        419.013        419.333        93.9859
           1917           1917        419.188          419.5        93.9822
           1918           1918        419.354        419.667        93.9787
           1919           1919        419.523        419.833        93.9752
           1920           1920        419.691            420        93.9714
           1921           1921        419.856        420.167        93.9677
           1922           1922        420.028        420.333        93.9643
           1923           1923        420.194          420.5        93.9605
           1924           1924        420.361        420.667        93.9569
           1925           1925        420.529        420.833        93.9541
           1926           1926          420.7            421        93.9512
           1927           1927        420.863        421.167        93.9479
           1928           1928        421.031        421.333        93.9448
           1929           1929          421.2          421.5        93.9422
           1930           1930        421.367        421.667        93.9389
           1931           1931        421.536        421.833        93.9358
           1932           1932         421.71            422        93.9328
           1933           1933        421.878        422.167        93.9291
           1934           1934        422.043        422.333        93.9257
           1935           1935        422.213          422.5        93.9223
           1936           1936         422.38        422.667        93.9186
           1937           1937        422.547        422.833        93.9149
           1938           1938        422.721            423        93.9115
           1939           1939        422.886        423.167        93.9078
           1940           1940        423.054        423.333        93.9041
           1941           1941        423.221          423.5        93.9013
           1942           1942        423.382        423.667        93.8984
           1943           1943        423.552        423.833        93.8951
           1944           1944        423.724            424         93.892
           1945           1945        423.888        424.167        93.8894
           1946           1946        424.057        424.333        93.8862
           1947           1947        424.228          424.5         93.883
           1948           1948        424.388        424.667        93.8801
           1949           1949        424.561        424.833        93.8772
           1950           1950        424.729            425         93.874
           1951           1951        424.901        425.167         93.871
           1952           1952        425.067        425.333        93.8682
           1953           1953        425.236          425.5         93.865
           1954           1954        425.408        425.667        93.8618
           1955           1955        425.574        425.833         93.859
           1956           1956        425.736            426        93.8563
           1957           1957        425.907        426.167        93.8527
           1958           1958        426.075        426.333        93.8496
           1959           1959        426.244          426.5        93.8467
           1960           1960        426.411        426.667        93.8433
           1961           1961        426.576        426.833        93.8401
           1962           1962        426.742            427        93.8372
           1963           1963         426.91        427.167        93.8345
           1964           1964        427.081        427.333        93.8313
           1965           1965         427.25          427.5        93.8287
           1966           1966         427.42        427.667        93.8261
           1967           1967        427.588        427.833        93.8236
           1968           1968        427.753            428        93.8206
           1969           1969         427.92        428.167        93.8179
           1970           1970         428.09        428.333        93.8155
           1971           1971        428.257          428.5        93.8129
           1972           1972        428.425        428.667          93.81
           1973           1973        428.595        428.833        93.8073
           1974           1974         428.76            429        93.8046
           1975           1975        428.927        429.167        93.8014
           1976           1976        429.096        429.333        93.7983
           1977           1977        429.262          429.5        93.7954
           1978           1978        429.428        429.667        93.7926
           1979           1979        429.603        429.833        93.7895
           1980           1980        429.768            430        93.7864
           1981           1981        429.936        430.167        93.7841
           1982           1982        430.102        430.333        93.7816
           1983           1983        430.273          430.5        93.7786
           1984           1984        430.441        430.667        93.7757
           1985           1985        430.609        430.833        93.7734
           1986           1986        430.778            431        93.7712
           1987           1987        430.951        431.167         93.769
           1988           1988        431.114        431.333        93.7663
           1989           1989        431.283          431.5        93.7642
           1990           1990        431.448        431.667        93.7618
           1991           1991         431.62        431.833        93.7588
           1992           1992         431.79            432        93.7559
           1993           1993         431.95        432.167         93.753
           1994           1994        432.121        432.333        93.7503
           1995           1995        432.292          432.5        93.7472
           1996           1996         432.46        432.667        93.7442
           1997           1997        432.626        432.833        93.7419
           1998           1998        432.794            433        93.7393
           1999           1999        432.964        433.167        93.7364
           2000           2000         433.13        433.333        93.7335
           2001           2001        433.298          433.5        93.7312
           2002           2002        433.462        433.667        93.7287
           2003           2003        433.633        433.833        93.7258
           2004           2004        433.795            434         93.723
           2005           2005         433.97        434.167        93.7206
           2006           2006        434.137        434.333        93.7181
           2007           2007          434.3          434.5        93.7152
           2008           2008        434.472        434.667        93.7124
           2009           2009        434.635        434.833        93.7101
           2010           2010        434.806            435        93.7076
           2011           2011        434.974        435.167        93.7047
           2012           2012        435.145        435.333        93.7019
           2013           2013        435.306          435.5        93.6995
           2014           2014        435.476        435.667         93.697
           2015           2015        435.647        435.833        93.6941
           2016           2016        435.818            436        93.6913
           2017           2017        435.982        436.167         93.689
           2018           2018         436.15        436.333        93.6865
           2019           2019        436.315          436.5        93.6836
           2020           2020        436.485        436.667        93.6808
           2021           2021        436.658        436.833        93.6784
           2022           2022        436.824            437        93.6759
           2023           2023        436.989        437.167         93.673
           2024           2024        437.156        437.333        93.6702
           2025           2025        437.327          437.5        93.6679
           2026           2026        437.499        437.667        93.6654
           2027           2027         437.66        437.833        93.6625
           2028           2028        437.832            438        93.6596
           2029           2029        438.001        438.167        93.6573
           2030           2030        438.166        438.333        93.6548
           2031           2031        438.331          438.5        93.6519
           2032           2032        438.501        438.667        93.6491
           2033           2033        438.672        438.833        93.6467
           2034           2034        438.843            439        93.6446
           2035           2035        439.008        439.167        93.6423
           2036           2036        439.171        439.333        93.6397
           2037           2037        439.342          439.5        93.6376
           2038           2038        439.508        439.667        93.6354
           2039           2039        439.678        439.833        93.6332
           2040           2040        439.842            440        93.6305
           2041           2041        440.013        440.167        93.6278
           2042           2042        440.182        440.333        93.6254
           2043           2043        440.349          440.5        93.6232
           2044           2044        440.523        440.667        93.6212
           2045           2045        440.687        440.833        93.6187
           2046           2046        440.854            441        93.6162
           2047           2047        441.022        441.167         93.614
           2048           2048         441.19        441.333         93.612
           2049           2049        441.355          441.5        93.6089
           2050           2050        441.527        441.667        93.6062
           2051           2051        441.698        441.833        93.6038
           2052           2052        441.863            442        93.6016
           2053           2053        442.034        442.167        93.5994
           2054           2054        442.203        442.333        93.5968
           2055           2055        442.363          442.5        93.5945
           2056           2056        442.535        442.667        93.5922
           2057           2057        442.703        442.833        93.5903
           2058           2058        442.865            443        93.5878
           2059           2059        443.031        443.167        93.5853
           2060           2060        443.202        443.333         93.583
           2061           2061        443.373          443.5        93.5808
           2062           2062        443.543        443.667        93.5787
           2063           2063        443.709        443.833        93.5762
           2064           2064        443.874            444        93.5737
           2065           2065        444.042        444.167        93.5719
           2066           2066        444.205        444.333        93.5698
           2067           2067        444.371          444.5        93.5671
           2068           2068        444.541        444.667        93.5645
           2069           2069         444.71        444.833        93.5621
           2070           2070        444.878            445          93.56
           2071           2071        445.048        445.167        93.5578
           2072           2072        445.215        445.333        93.5553
           2073           2073        445.381          445.5        93.5531
           2074           2074        445.551        445.667         93.551
           2075           2075        445.719        445.833        93.5487
           2076           2076        445.883            446        93.5461
           2077           2077         446.05        446.167        93.5434
           2078           2078         446.22        446.333         93.541
           2079           2079        446.389          446.5        93.5388
           2080           2080        446.555        446.667        93.5368
           2081           2081        446.725        446.833        93.5342
           2082           2082        446.892            447        93.5318
           2083           2083        447.061        447.167        93.5296
           2084           2084        447.224        447.333        93.5276
           2085           2085        447.397          447.5        93.5253
           2086           2086        447.561        447.667        93.5229
           2087           2087        447.732        447.833        93.5205
           2088           2088          447.9            448        93.5183
           2089           2089        448.068        448.167        93.5167
           2090           2090        448.234        448.333        93.5149
           2091           2091        448.403          448.5        93.5126
           2092           2092         448.57        448.667        93.5103
           2093           2093        448.737        448.833        93.5084
           2094           2094        448.909            449        93.5066
           2095           2095        449.074        449.167        93.5047
           2096           2096        449.241        449.333        93.5024
           2097           2097        449.414          449.5        93.5002
           2098           2098        449.581        449.667        93.4981
           2099           2099        449.746        449.833        93.4962
           2100           2100        449.915            450        93.4945
           2101           2101        450.082        450.167        93.4919
           2102           2102        450.248        450.333        93.4895
           2103           2103        450.415          450.5        93.4874
           2104           2104        450.584        450.667        93.4854
           2105           2105        450.753        450.833        93.4831
           2106           2106         450.92            451        93.4806
           2107           2107         451.09        451.167        93.4783
           2108           2108        451.258        451.333        93.4761
           2109           2109        451.423          451.5        93.4745
           2110           2110        451.592        451.667        93.4727
           2111           2111        451.765        451.833        93.4704
           2112           2112         451.93            452        93.4681
           2113           2113        452.096        452.167        93.4662
           2114           2114        452.264        452.333        93.4644
           2115           2115        452.429          452.5        93.4625
           2116           2116        452.599        452.667        93.4602
           2117           2117        452.765        452.833         93.458
           2118           2118        452.937            453        93.4559
           2119           2119          453.1        453.167         93.454
           2120           2120         453.27        453.333        93.4522
           2121           2121        453.442          453.5        93.4496
           2122           2122        453.607        453.667        93.4473
           2123           2123        453.774        453.833        93.4452
           2124           2124        453.945            454        93.4432
           2125           2125        454.105        454.167        93.4409
           2126           2126         454.28        454.333        93.4384
           2127           2127        454.447          454.5        93.4361
           2128           2128        454.612        454.667        93.4339
           2129           2129        454.782        454.833        93.4323
           2130           2130        454.945            455        93.4305
           2131           2131        455.113        455.167        93.4282
           2132           2132        455.281        455.333        93.4259
           2133           2133         455.45          455.5         93.424
           2134           2134        455.618        455.667        93.4222
           2135           2135        455.785        455.833        93.4203
           2136           2136        455.953            456         93.418
           2137           2137        456.116        456.167        93.4158
           2138           2138        456.285        456.333        93.4137
           2139           2139        456.455          456.5        93.4118
           2140           2140        456.626        456.667          93.41
           2141           2141        456.796        456.833        93.4074
           2142           2142        456.957            457        93.4051
           2143           2143        457.124        457.167        93.4029
           2144           2144        457.296        457.333        93.4009
           2145           2145        457.465          457.5         93.399
           2146           2146         457.63        457.667        93.3972
           2147           2147        457.797        457.833         93.395
           2148           2148        457.961            458        93.3929
           2149           2149        458.129        458.167        93.3916
           2150           2150        458.303        458.333        93.3897
           2151           2151         458.47          458.5        93.3874
           2152           2152        458.633        458.667         93.385
           2153           2153          458.8        458.833        93.3826
           2154           2154        458.967            459        93.3805
           2155           2155        459.139        459.167        93.3787
           2156           2156        459.302        459.333        93.3771
           2157           2157        459.474          459.5         93.375
           2158           2158         459.64        459.667        93.3729
           2159           2159        459.809        459.833         93.371
           2160           2160        459.976            460        93.3691
           2161           2161        460.146        460.167        93.3669
           2162           2162        460.318        460.333        93.3645
           2163           2163        460.484          460.5        93.3622
           2164           2164        460.649        460.667        93.3601
           2165           2165        460.818        460.833        93.3584
           2166           2166        460.987            461        93.3569
           2167           2167        461.154        461.167        93.3552
           2168           2168         461.32        461.333        93.3532
           2169           2169        461.492          461.5        93.3515
           2170           2170        461.656        461.667        93.3498
           2171           2171        461.824        461.833        93.3481
           2172           2172        461.995            462        93.3466
           2173           2173        462.159        462.167        93.3448
           2174           2174        462.325        462.333        93.3427
           2175           2175        462.487          462.5        93.3407
           2176           2176        462.656        462.667        93.3388
           2177           2177        462.825        462.833        93.3368
           2178           2178        462.994            463        93.3344
           2179           2179        463.163        463.167         93.332
           2180           2180        463.331        463.333        93.3297
           2181           2181        463.503          463.5        93.3276
           2182           2182         463.67        463.667        93.3257
           2183           2183        463.831        463.833        93.3242
           2184           2184        463.998            464        93.3228
           2185           2185        464.169        464.167        93.3213
           2186           2186        464.338        464.333        93.3195
           2187           2187        464.507          464.5        93.3178
           2188           2188        464.678        464.667        93.3162
           2189           2189        464.841        464.833        93.3142
           2190           2190        465.008            465        93.3125
           2191           2191        465.169        465.167        93.3105
           2192           2192         465.34        465.333        93.3085
           2193           2193        465.503          465.5        93.3071
           2194           2194        465.674        465.667        93.3056
           2195           2195        465.845        465.833        93.3039
           2196           2196        466.014            466        93.3017
           2197           2197        466.179        466.167        93.2995
           2198           2198        466.347        466.333        93.2975
           2199           2199        466.514          466.5        93.2957
           2200           2200         466.68        466.667        93.2939
           2201           2201        466.854        466.833        93.2913
           2202           2202         467.02            467         93.289
           2203           2203        467.184        467.167        93.2868
           2204           2204        467.355        467.333        93.2849
           2205           2205        467.524          467.5        93.2829
           2206           2206        467.688        467.667        93.2811
           2207           2207        467.857        467.833         93.279
           2208           2208         468.02            468        93.2768
           2209           2209        468.191        468.167        93.2755
           2210           2210        468.361        468.333         93.274
           2211           2211        468.527          468.5        93.2722
           2212           2212        468.692        468.667        93.2701
           2213           2213        468.859        468.833        93.2679
           2214           2214        469.029            469        93.2658
           2215           2215        469.201        469.167         93.264
           2216           2216        469.368        469.333        93.2623
           2217           2217        469.535          469.5        93.2606
           2218           2218        469.702        469.667        93.2584
           2219           2219        469.875        469.833        93.2563
           2220           2220        470.041            470        93.2544
           2221           2221        470.208        470.167        93.2527
           2222           2222        470.373        470.333        93.2512
           2223           2223        470.544          470.5        93.2497
           2224           2224        470.711        470.667        93.2477
           2225           2225        470.878        470.833         93.246
           2226           2226        471.043            471        93.2442
           2227           2227        471.213        471.167        93.2426
           2228           2228        471.382        471.333         93.241
           2229           2229        471.548          471.5        93.2384
           2230           2230        471.716        471.667        93.2361
           2231           2231        471.883        471.833         93.234
           2232           2232        472.053            472        93.2321
           2233           2233        472.222        472.167        93.2301
           2234           2234        472.383        472.333        93.2283
           2235           2235        472.551          472.5        93.2262
           2236           2236         472.72        472.667        93.2241
           2237           2237        472.889        472.833        93.2227
           2238           2238        473.058            473        93.2212
           2239           2239        473.225        473.167        93.2198
           2240           2240        473.392        473.333        93.2185
           2241           2241         473.56          473.5        93.2164
           2242           2242        473.728        473.667        93.2144
           2243           2243        473.893        473.833        93.2126
           2244           2244        474.061            474        93.2108
           2245           2245        474.229        474.167        93.2088
           2246           2246        474.396        474.333        93.2071
           2247           2247        474.563          474.5         93.205
           2248           2248        474.731        474.667         93.203
           2249           2249          474.9        474.833        93.2016
           2250           2250        475.067            475        93.2001
           2251           2251        475.235        475.167        93.1984
           2252           2252        475.401        475.333        93.1962
           2253           2253        475.572          475.5         93.194
           2254           2254        475.737        475.667         93.192
           2255           2255        475.907        475.833        93.1901
           2256           2256        476.069            476        93.1884
           2257           2257        476.242        476.167        93.1867
           2258           2258        476.418        476.333        93.1846
           2259           2259        476.581          476.5        93.1825
           2260           2260        476.749        476.667        93.1805
           2261           2261        476.913        476.833        93.1789
           2262           2262        477.083            477        93.1771
           2263           2263         477.25        477.167        93.1749
           2264           2264        477.421        477.333        93.1726
           2265           2265        477.586          477.5        93.1707
           2266           2266        477.747        477.667        93.1689
           2267           2267        477.916        477.833        93.1673
           2268           2268        478.089            478        93.1659
           2269           2269        478.255        478.167        93.1638
           2270           2270        478.423        478.333        93.1618
           2271           2271        478.586          478.5        93.1599
           2272           2272        478.753        478.667        93.1581
           2273           2273        478.921        478.833        93.1561
           2274           2274        479.092            479        93.1544
           2275           2275        479.259        479.167        93.1523
           2276           2276        479.426        479.333        93.1502
           2277           2277        479.592          479.5        93.1488
           2278           2278        479.758        479.667        93.1473
           2279           2279        479.925        479.833        93.1456
           2280           2280        480.091            480        93.1435
           2281           2281        480.262        480.167        93.1412
           2282           2282        480.427        480.333        93.1392
           2283           2283        480.592          480.5        93.1374
           2284           2284         480.76        480.667        93.1357
           2285           2285        480.931        480.833        93.1339
           2286           2286        481.098            481        93.1318
           2287           2287        481.268        481.167        93.1297
           2288           2288         481.43        481.333        93.1278
           2289           2289          481.6          481.5        93.1261
           2290           2290        481.767        481.667        93.1246
           2291           2291        481.932        481.833        93.1233
           2292           2292        482.102            482        93.1222
           2293           2293        482.269        482.167        93.1207
           2294           2294        482.435        482.333        93.1189
           2295           2295        482.607          482.5        93.1173
           2296           2296        482.772        482.667        93.1157
           2297           2297        482.939        482.833        93.1134
           2298           2298        483.108            483        93.1111
           2299           2299        483.277        483.167        93.1089
           2300           2300        483.441        483.333        93.1068
           2301           2301        483.609          483.5        93.1051
           2302           2302        483.776        483.667        93.1036
           2303           2303        483.943        483.833         93.102
           2304           2304        484.111            484        93.0999
           2305           2305        484.279        484.167        93.0983
           2306           2306        484.448        484.333        93.0965
           2307           2307        484.613          484.5        93.0949
           2308           2308        484.781        484.667        93.0933
           2309           2309        484.946        484.833        93.0916
           2310           2310        485.114            485        93.0895
           2311           2311        485.282        485.167        93.0875
           2312           2312        485.451        485.333        93.0855
           2313           2313        485.618          485.5        93.0839
           2314           2314        485.788        485.667        93.0824
           2315           2315        485.952        485.833        93.0808
           2316           2316        486.127            486        93.0788
           2317           2317        486.292        486.167        93.0771
           2318           2318         486.46        486.333        93.0754
           2319           2319        486.628          486.5        93.0737
           2320           2320        486.795        486.667        93.0722
           2321           2321        486.962        486.833        93.0696
           2322           2322        487.135            487        93.0673
           2323           2323          487.3        487.167        93.0652
           2324           2324        487.467        487.333        93.0633
           2325           2325        487.635          487.5        93.0613
           2326           2326        487.801        487.667        93.0595
           2327           2327        487.964        487.833        93.0574
           2328           2328        488.134            488        93.0552
           2329           2329        488.303        488.167        93.0539
           2330           2330        488.471        488.333        93.0524
           2331           2331        488.635          488.5        93.0507
           2332           2332        488.801        488.667        93.0485
           2333           2333        488.968        488.833        93.0463
           2334           2334        489.138            489        93.0443
           2335           2335        489.308        489.167        93.0424
           2336           2336        489.474        489.333        93.0407
           2337           2337        489.644          489.5         93.039
           2338           2338        489.807        489.667        93.0368
           2339           2339        489.976        489.833        93.0348
           2340           2340        490.144            490        93.0328
           2341           2341         490.31        490.167        93.0312
           2342           2342        490.477        490.333        93.0294
           2343           2343        490.646          490.5        93.0271
           2344           2344        490.812        490.667        93.0249
           2345           2345         490.98        490.833         93.023
           2346           2346        491.148            491        93.0212
           2347           2347        491.317        491.167        93.0196
           2348           2348        491.482        491.333        93.0182
           2349           2349         491.65          491.5        93.0161
           2350           2350        491.819        491.667         93.014
           2351           2351        491.984        491.833        93.0121
           2352           2352         492.15            492        93.0104
           2353           2353        492.317        492.167        93.0084
           2354           2354        492.487        492.333        93.0069
           2355           2355        492.656          492.5        93.0055
           2356           2356        492.823        492.667        93.0036
           2357           2357         492.99        492.833        93.0025
           2358           2358        493.163            493         93.001
           2359           2359        493.331        493.167        92.9996
           2360           2360        493.497        493.333        92.9982
           2361           2361        493.662          493.5        92.9964
           2362           2362         493.83        493.667        92.9944
           2363           2363        493.994        493.833        92.9924
           2364           2364         494.16            494        92.9906
           2365           2365        494.329        494.167        92.9889
           2366           2366        494.502        494.333        92.9871
           2367           2367        494.669          494.5        92.9849
           2368           2368        494.835        494.667        92.9827
           2369           2369        494.995        494.833        92.9808
           2370           2370        495.168            495         92.979
           2371           2371        495.338        495.167        92.9774
           2372           2372        495.508        495.333        92.9759
           2373           2373        495.674          495.5        92.9739
           2374           2374        495.842        495.667        92.9718
           2375           2375        496.012        495.833        92.9699
           2376           2376        496.177            496        92.9682
           2377           2377        496.344        496.167        92.9659
           2378           2378        496.516        496.333        92.9635
           2379           2379        496.679          496.5        92.9612
           2380           2380        496.846        496.667        92.9591
           2381           2381        497.013        496.833        92.9574
           2382           2382        497.182            497        92.9556
           2383           2383        497.347        497.167        92.9533
           2384           2384        497.515        497.333         92.951
           2385           2385         497.68          497.5        92.9492
           2386           2386         497.85        497.667        92.9474
           2387           2387         498.02        497.833        92.9458
           2388           2388        498.191            498        92.9443
           2389           2389        498.355        498.167        92.9422
           2390           2390        498.522        498.333        92.9402
           2391           2391        498.692          498.5        92.9383
           2392           2392         498.86        498.667        92.9365
           2393           2393        499.027        498.833        92.9342
           2394           2394         499.19            499        92.9318
           2395           2395        499.361        499.167        92.9296
           2396           2396        499.523        499.333        92.9274
           2397           2397        499.698          499.5        92.9258
           2398           2398        499.867        499.667        92.9242
           2399           2399        500.029        499.833        92.9226
           2400           2400        500.195            500        92.9206
           2401           2401        500.364        500.167        92.9189
           2402           2402        500.532        500.333        92.9171
           2403           2403        500.699          500.5        92.9155
           2404           2404        500.865        500.667        92.9139
           2405           2405        501.035        500.833        92.9122
           2406           2406        501.198            501        92.9101
           2407           2407        501.368        501.167        92.9081
           2408           2408        501.536        501.333        92.9062
           2409           2409        501.704          501.5        92.9045
           2410           2410         501.87        501.667        92.9027
           2411           2411         502.04        501.833        92.9005
           2412           2412        502.208            502        92.8983
           2413           2413         502.37        502.167        92.8964
           2414           2414        502.532        502.333        92.8946
           2415           2415        502.703          502.5         92.893
           2416           2416         502.87        502.667        92.8915
           2417           2417        503.038        502.833        92.8895
           2418           2418        503.207            503        92.8874
           2419           2419        503.369        503.167        92.8855
           2420           2420        503.538        503.333        92.8837
           2421           2421        503.709          503.5        92.8817
           2422           2422        503.876        503.667          92.88
           2423           2423        504.045        503.833        92.8779
           2424           2424        504.211            504        92.8758
           2425           2425        504.379        504.167        92.8745
           2426           2426        504.545        504.333         92.873
           2427           2427        504.714          504.5        92.8713
           2428           2428        504.877        504.667        92.8691
           2429           2429        505.047        504.833        92.8669
           2430           2430        505.214            505        92.8649
           2431           2431        505.381        505.167         92.863
           2432           2432        505.544        505.333        92.8613
           2433           2433         505.71          505.5        92.8596
           2434           2434        505.883        505.667        92.8575
           2435           2435        506.051        505.833        92.8554
           2436           2436        506.218            506        92.8534
           2437           2437        506.385        506.167        92.8518
           2438           2438         506.55        506.333        92.8503
           2439           2439        506.721          506.5        92.8487
           2440           2440         506.89        506.667        92.8467
           2441           2441        507.054        506.833         92.845
           2442           2442        507.223            507        92.8433
           2443           2443        507.392        507.167        92.8416
           2444           2444        507.557        507.333        92.8401
           2445           2445        507.725          507.5        92.8374
           2446           2446        507.896        507.667        92.8351
           2447           2447        508.061        507.833        92.8331
           2448           2448        508.227            508        92.8311
           2449           2449        508.394        508.167        92.8288
           2450           2450        508.566        508.333        92.8264
           2451           2451        508.731          508.5        92.8241
           2452           2452        508.893        508.667        92.8219
           2453           2453        509.062        508.833        92.8203
           2454           2454        509.233            509        92.8187
           2455           2455          509.4        509.167        92.8171
           2456           2456        509.571        509.333         92.815
           2457           2457        509.735          509.5        92.8134
           2458           2458        509.904        509.667        92.8116
           2459           2459        510.073        509.833          92.81
           2460           2460        510.238            510        92.8084
           2461           2461        510.407        510.167        92.8058
           2462           2462        510.569        510.333        92.8035
           2463           2463        510.738          510.5        92.8014
           2464           2464        510.905        510.667        92.7995
           2465           2465        511.075        510.833        92.7975
           2466           2466        511.245            511        92.7957
           2467           2467        511.412        511.167        92.7936
           2468           2468        511.577        511.333        92.7915
           2469           2469        511.745          511.5        92.7901
           2470           2470        511.911        511.667        92.7886
           2471           2471        512.079        511.833        92.7869
           2472           2472        512.246            512        92.7847
           2473           2473        512.413        512.167        92.7825
           2474           2474        512.579        512.333        92.7805
           2475           2475        512.743          512.5        92.7786
           2476           2476        512.916        512.667        92.7769
           2477           2477        513.087        512.833        92.7752
           2478           2478        513.251            513         92.773
           2479           2479        513.418        513.167         92.771
           2480           2480        513.584        513.333         92.769
           2481           2481        513.751          513.5        92.7674
           2482           2482         513.92        513.667        92.7656
           2483           2483        514.083        513.833        92.7633
           2484           2484        514.254            514        92.7611
           2485           2485        514.422        514.167        92.7592
           2486           2486        514.588        514.333        92.7574
           2487           2487        514.758          514.5        92.7558
           2488           2488        514.926        514.667        92.7544
           2489           2489        515.092        514.833        92.7523
           2490           2490        515.259            515        92.7502
           2491           2491        515.428        515.167        92.7483
           2492           2492        515.592        515.333        92.7466
           2493           2493        515.763          515.5        92.7446
           2494           2494        515.927        515.667        92.7428
           2495           2495        516.096        515.833        92.7408
           2496           2496        516.261            516        92.7387
           2497           2497        516.431        516.167        92.7373
           2498           2498        516.601        516.333        92.7358
           2499           2499        516.766          516.5        92.7341
           2500           2500        516.933        516.667        92.7319
           2501           2501        517.099        516.833        92.7297
           2502           2502        517.264            517        92.7277
           2503           2503        517.433        517.167        92.7259
           2504           2504        517.602        517.333        92.7241
           2505           2505        517.771          517.5        92.7215
           2506           2506        517.937        517.667        92.7192
           2507           2507        518.104        517.833         92.717
           2508           2508        518.271            518        92.7151
           2509           2509        518.439        518.167        92.7131
           2510           2510        518.606        518.333        92.7113
           2511           2511        518.771          518.5        92.7092
           2512           2512        518.941        518.667         92.707
           2513           2513         519.11        518.833        92.7057
           2514           2514        519.274            519        92.7039
           2515           2515        519.439        519.167        92.7015
           2516           2516        519.607        519.333        92.6991
           2517           2517        519.774          519.5        92.6967
           2518           2518        519.944        519.667        92.6946
           2519           2519        520.113        519.833        92.6928
           2520           2520        520.278            520        92.6912
           2521           2521        520.443        520.167        92.6891
           2522           2522        520.612        520.333         92.687
           2523           2523        520.777          520.5        92.6851
           2524           2524        520.947        520.667        92.6833
           2525           2525        521.109        520.833         92.681
           2526           2526        521.279            521        92.6786
           2527           2527        521.449        521.167        92.6763
           2528           2528        521.615        521.333        92.6742
           2529           2529        521.783          521.5        92.6726
           2530           2530        521.953        521.667        92.6707
           2531           2531        522.116        521.833        92.6684
           2532           2532        522.284            522        92.6662
           2533           2533        522.449        522.167        92.6643
           2534           2534        522.619        522.333        92.6625
           2535           2535        522.783          522.5        92.6609
           2536           2536         522.95        522.667        92.6594
           2537           2537        523.113        522.833        92.6573
           2538           2538        523.288            523        92.6553
           2539           2539        523.454        523.167        92.6534
           2540           2540        523.617        523.333        92.6516
           2541           2541        523.788          523.5        92.6493
           2542           2542        523.954        523.667        92.6469
           2543           2543        524.121        523.833        92.6447
           2544           2544        524.288            524        92.6425
           2545           2545        524.455        524.167        92.6409
           2546           2546         524.62        524.333         92.639
           2547           2547        524.789          524.5        92.6368
           2548           2548        524.954        524.667        92.6345
           2549           2549        525.122        524.833        92.6326
           2550           2550        525.287            525        92.6308
           2551           2551        525.453        525.167        92.6292
           2552           2552        525.625        525.333        92.6277
           2553           2553        525.788          525.5        92.6257
           2554           2554        525.957        525.667        92.6236
           2555           2555        526.124        525.833        92.6217
           2556           2556        526.296            526        92.6199
           2557           2557         526.46        526.167        92.6176
           2558           2558        526.629        526.333        92.6153
           2559           2559        526.796          526.5         92.613
           2560           2560        526.963        526.667        92.6109
           2561           2561         527.13        526.833        92.6092
           2562           2562        527.295            527        92.6074
           2563           2563        527.462        527.167        92.6051
           2564           2564         527.63        527.333        92.6028
           2565           2565        527.799          527.5         92.601
           2566           2566        527.964        527.667        92.5992
           2567           2567        528.129        527.833        92.5975
           2568           2568        528.299            528        92.5961
           2569           2569        528.464        528.167         92.594
           2570           2570        528.634        528.333         92.592
           2571           2571        528.798          528.5        92.5901
           2572           2572        528.964        528.667        92.5883
           2573           2573        529.131        528.833         92.586
           2574           2574          529.3            529        92.5836
           2575           2575        529.467        529.167        92.5814
           2576           2576        529.635        529.333        92.5792
           2577           2577        529.801          529.5        92.5776
           2578           2578        529.966        529.667        92.5757
           2579           2579        530.136        529.833        92.5734
           2580           2580         530.31            530        92.5712
           2581           2581        530.471        530.167        92.5693
           2582           2582        530.636        530.333        92.5675
           2583           2583        530.805          530.5        92.5659
           2584           2584        530.972        530.667        92.5644
           2585           2585        531.142        530.833        92.5624
           2586           2586        531.307            531        92.5603
           2587           2587        531.473        531.167        92.5584
           2588           2588        531.642        531.333        92.5566
           2589           2589        531.812          531.5        92.5543
           2590           2590        531.977        531.667        92.5519
           2591           2591        532.142        531.833        92.5497
           2592           2592        532.308            532        92.5476
           2593           2593        532.474        532.167        92.5459
           2594           2594        532.642        532.333        92.5441
           2595           2595        532.811          532.5        92.5418
           2596           2596        532.974        532.667        92.5395
           2597           2597        533.141        532.833        92.5377
           2598           2598        533.313            533        92.5359
           2599           2599        533.481        533.167        92.5339
           2600           2600        533.643        533.333        92.5316
           2601           2601        533.813          533.5        92.5294
           2602           2602        533.978        533.667        92.5273
           2603           2603        534.148        533.833        92.5254
           2604           2604        534.314            534        92.5237
           2605           2605        534.485        534.167         92.522
           2606           2606        534.652        534.333        92.5198
           2607           2607        534.813          534.5        92.5177
           2608           2608        534.983        534.667        92.5158
           2609           2609        535.148        534.833        92.5141
           2610           2610        535.315            535        92.5123
           2611           2611        535.483        535.167        92.5101
           2612           2612        535.651        535.333        92.5079
           2613           2613        535.819          535.5         92.506
           2614           2614        535.988        535.667        92.5042
           2615           2615        536.151        535.833        92.5023
           2616           2616        536.321            536        92.4999
           2617           2617        536.487        536.167        92.4977
           2618           2618        536.653        536.333        92.4957
           2619           2619        536.821          536.5        92.4938
           2620           2620        536.992        536.667         92.492
           2621           2621        537.157        536.833        92.4894
           2622           2622        537.319            537        92.4871
           2623           2623        537.489        537.167        92.4849
           2624           2624        537.658        537.333        92.4829
           2625           2625        537.827          537.5        92.4807
           2626           2626        537.993        537.667        92.4782
           2627           2627        538.159        537.833        92.4759
           2628           2628        538.326            538        92.4737
           2629           2629        538.495        538.167        92.4718
           2630           2630         538.66        538.333        92.4693
           2631           2631        538.826          538.5        92.4668
           2632           2632        538.994        538.667        92.4645
           2633           2633         539.16        538.833        92.4623
           2634           2634        539.333            539        92.4602
           2635           2635        539.495        539.167        92.4577
           2636           2636        539.664        539.333        92.4553
           2637           2637        539.828          539.5        92.4534
           2638           2638        539.997        539.667        92.4515
           2639           2639        540.165        539.833        92.4499
           2640           2640        540.331            540        92.4484
           2641           2641          540.5        540.167        92.4463
           2642           2642        540.667        540.333        92.4443
           2643           2643        540.832          540.5        92.4424
           2644           2644        540.996        540.667        92.4406
           2645           2645        541.166        540.833        92.4383
           2646           2646        541.338            541        92.4359
           2647           2647        541.505        541.167        92.4336
           2648           2648         541.67        541.333        92.4315
           2649           2649        541.838          541.5        92.4299
           2650           2650        542.004        541.667         92.428
           2651           2651        542.172        541.833        92.4257
           2652           2652        542.342            542        92.4235
           2653           2653        542.509        542.167        92.4216
           2654           2654        542.675        542.333        92.4198
           2655           2655         542.84          542.5        92.4182
           2656           2656        543.013        542.667        92.4167
           2657           2657        543.182        542.833        92.4146
           2658           2658        543.345            543        92.4126
           2659           2659        543.513        543.167        92.4107
           2660           2660        543.682        543.333        92.4089
           2661           2661        543.847          543.5        92.4057
           2662           2662        544.016        543.667        92.4031
           2663           2663         544.18        543.833        92.4008
           2664           2664        544.347            544        92.3987
           2665           2665        544.516        544.167        92.3964
           2666           2666        544.685        544.333        92.3939
           2667           2667        544.849          544.5        92.3915
           2668           2668         545.02        544.667        92.3893
           2669           2669        545.185        544.833        92.3877
           2670           2670        545.354            545        92.3858
           2671           2671        545.514        545.167        92.3835
           2672           2672        545.686        545.333        92.3812
           2673           2673        545.853          545.5        92.3794
           2674           2674         546.02        545.667        92.3776
           2675           2675        546.185        545.833        92.3757
           2676           2676        546.354            546        92.3733
           2677           2677         546.52        546.167        92.3711
           2678           2678        546.688        546.333         92.369
           2679           2679        546.855          546.5        92.3672
           2680           2680        547.021        546.667        92.3654
           2681           2681         547.19        546.833        92.3628
           2682           2682        547.355            547        92.3604
           2683           2683        547.523        547.167        92.3583
           2684           2684        547.688        547.333        92.3563
           2685           2685        547.858          547.5        92.3532
           2686           2686        548.026        547.667        92.3505
           2687           2687        548.191        547.833        92.3481
           2688           2688        548.355            548        92.3459
           2689           2689        548.518        548.167         92.344
           2690           2690        548.692        548.333        92.3421
           2691           2691        548.861          548.5        92.3399
           2692           2692        549.031        548.667        92.3377
           2693           2693        549.196        548.833        92.3364
           2694           2694        549.364            549        92.3349
           2695           2695        549.531        549.167        92.3331
           2696           2696        549.696        549.333         92.331
           2697           2697        549.864          549.5        92.3288
           2698           2698        550.031        549.667        92.3267
           2699           2699        550.204        549.833        92.3249
           2700           2700        550.368            550        92.3232
           2701           2701        550.532        550.167        92.3206
           2702           2702        550.698        550.333        92.3182
           2703           2703        550.871          550.5        92.3161
           2704           2704        551.036        550.667        92.3141
           2705           2705          551.2        550.833        92.3109
           2706           2706        551.367            551        92.3083
           2707           2707        551.538        551.167        92.3059
           2708           2708        551.703        551.333        92.3037
           2709           2709        551.869          551.5        92.3018
           2710           2710        552.036        551.667        92.2999
           2711           2711        552.201        551.833        92.2977
           2712           2712        552.371            552        92.2955
           2713           2713        552.536        552.167        92.2942
           2714           2714        552.703        552.333        92.2924
           2715           2715        552.874          552.5          92.29
           2716           2716        553.043        552.667        92.2876
           2717           2717         553.21        552.833        92.2852
           2718           2718        553.377            553        92.2831
           2719           2719        553.541        553.167         92.281
           2720           2720        553.709        553.333        92.2785
           2721           2721        553.873          553.5        92.2763
           2722           2722        554.039        553.667        92.2742
           2723           2723        554.211        553.833        92.2722
           2724           2724        554.379            554        92.2705
           2725           2725        554.548        554.167        92.2679
           2726           2726        554.712        554.333        92.2655
           2727           2727        554.885          554.5        92.2634
           2728           2728        555.049        554.667        92.2614
           2729           2729        555.208        554.833        92.2582
           2730           2730        555.385            555        92.2555
           2731           2731        555.544        555.167        92.2532
           2732           2732        555.713        555.333         92.251
           2733           2733        555.883          555.5        92.2487
           2734           2734        556.049        555.667        92.2462
           2735           2735        556.219        555.833        92.2438
           2736           2736        556.388            556        92.2416
           2737           2737        556.552        556.167          92.24
           2738           2738        556.719        556.333        92.2381
           2739           2739        556.891          556.5        92.2358
           2740           2740        557.053        556.667        92.2335
           2741           2741        557.219        556.833        92.2317
           2742           2742        557.388            557        92.2296
           2743           2743        557.554        557.167         92.227
           2744           2744        557.723        557.333        92.2244
           2745           2745        557.888          557.5         92.222
           2746           2746        558.051        557.667        92.2199
           2747           2747        558.223        557.833        92.2178
           2748           2748         558.39            558        92.2152
           2749           2749        558.555        558.167         92.213
           2750           2750        558.725        558.333        92.2109
           2751           2751        558.889          558.5        92.2087
           2752           2752        559.058        558.667         92.206
           2753           2753        559.224        558.833        92.2033
           2754           2754        559.388            559        92.2009
           2755           2755         559.56        559.167        92.1987
           2756           2756        559.726        559.333        92.1967
           2757           2757        559.895          559.5        92.1942
           2758           2758        560.054        559.667        92.1917
           2759           2759        560.232        559.833        92.1895
           2760           2760        560.393            560        92.1875
           2761           2761         560.56        560.167        92.1844
           2762           2762         560.73        560.333        92.1817
           2763           2763        560.895          560.5        92.1793
           2764           2764        561.063        560.667        92.1771
           2765           2765        561.231        560.833        92.1749
           2766           2766        561.397            561        92.1723
           2767           2767        561.564        561.167          92.17
           2768           2768         561.73        561.333        92.1677
           2769           2769        561.898          561.5        92.1658
           2770           2770        562.066        561.667        92.1633
           2771           2771        562.238        561.833        92.1608
           2772           2772        562.405            562        92.1585
           2773           2773        562.571        562.167        92.1561
           2774           2774        562.741        562.333        92.1533
           2775           2775        562.908          562.5        92.1506
           2776           2776        563.073        562.667        92.1481
           2777           2777         563.24        562.833        92.1459
           2778           2778        563.402            563        92.1438
           2779           2779         563.57        563.167        92.1412
           2780           2780        563.742        563.333        92.1387
           2781           2781        563.904          563.5        92.1369
           2782           2782        564.074        563.667         92.135
           2783           2783        564.244        563.833         92.133
           2784           2784        564.409            564        92.1306
           2785           2785        564.573        564.167        92.1285
           2786           2786        564.742        564.333        92.1264
           2787           2787        564.904          564.5        92.1242
           2788           2788        565.076        564.667        92.1215
           2789           2789        565.244        564.833        92.1188
           2790           2790        565.411            565        92.1164
           2791           2791        565.578        565.167        92.1143
           2792           2792        565.746        565.333        92.1123
           2793           2793        565.911          565.5        92.1097
           2794           2794        566.077        565.667        92.1073
           2795           2795         566.25        565.833        92.1051
           2796           2796        566.415            566        92.1031
           2797           2797        566.583        566.167           92.1
           2798           2798        566.749        566.333        92.0973
           2799           2799        566.915          566.5        92.0949
           2800           2800        567.082        566.667        92.0927
           2801           2801        567.249        566.833        92.0896
           2802           2802        567.412            567        92.0868
           2803           2803        567.576        567.167        92.0844
           2804           2804        567.743        567.333        92.0821
           2805           2805        567.917          567.5         92.079
           2806           2806        568.087        567.667        92.0763
           2807           2807        568.254        567.833        92.0738
           2808           2808        568.417            568        92.0716
           2809           2809        568.581        568.167        92.0685
           2810           2810        568.748        568.333        92.0657
           2811           2811        568.923          568.5        92.0633
           2812           2812        569.089        568.667         92.061
           2813           2813        569.258        568.833        92.0588
           2814           2814        569.422            569        92.0563
           2815           2815        569.592        569.167        92.0539
           2816           2816        569.755        569.333        92.0517
           2817           2817        569.925          569.5        92.0498
           2818           2818        570.097        569.667        92.0472
           2819           2819        570.254        569.833        92.0448
           2820           2820        570.418            570        92.0424
           2821           2821        570.589        570.167          92.04
           2822           2822        570.757        570.333        92.0372
           2823           2823        570.921          570.5        92.0345
           2824           2824        571.089        570.667         92.032
           2825           2825         571.26        570.833        92.0296
           2826           2826        571.428            571        92.0267
           2827           2827        571.592        571.167         92.024
           2828           2828        571.762        571.333        92.0215
           2829           2829        571.928          571.5        92.0191
           2830           2830        572.094        571.667        92.0162
           2831           2831        572.261        571.833        92.0135
           2832           2832        572.426            572        92.0109
           2833           2833        572.598        572.167        92.0085
           2834           2834        572.763        572.333        92.0057
           2835           2835        572.927          572.5        92.0029
           2836           2836        573.101        572.667        92.0004
           2837           2837        573.268        572.833         91.998
           2838           2838        573.427            573        91.9951
           2839           2839        573.599        573.167        91.9924
           2840           2840        573.764        573.333        91.9898
           2841           2841        573.931          573.5        91.9874
           2842           2842        574.096        573.667        91.9846
           2843           2843        574.264        573.833        91.9818
           2844           2844        574.434            574        91.9793
           2845           2845        574.603        574.167        91.9772
           2846           2846        574.765        574.333         91.975
           2847           2847        574.933          574.5        91.9724
           2848           2848        575.097        574.667        91.9699
           2849           2849         575.27        574.833        91.9681
           2850           2850        575.437            575        91.9659
           2851           2851        575.601        575.167        91.9633
           2852           2852        575.768        575.333        91.9606
           2853           2853        575.933          575.5        91.9583
           2854           2854        576.101        575.667        91.9558
           2855           2855        576.266        575.833         91.953
           2856           2856        576.422            576        91.9502
           2857           2857        576.606        576.167        91.9479
           2858           2858        576.771        576.333        91.9454
           2859           2859        576.936          576.5        91.9425
           2860           2860        577.102        576.667        91.9397
           2861           2861        577.266        576.833        91.9373
           2862           2862        577.434            577        91.9349
           2863           2863        577.604        577.167         91.932
           2864           2864        577.771        577.333        91.9291
           2865           2865        577.933          577.5        91.9265
           2866           2866        578.102        577.667        91.9234
           2867           2867        578.267        577.833        91.9203
           2868           2868        578.443            578        91.9174
           2869           2869        578.594        578.167        91.9145
           2870           2870         578.77        578.333        91.9113
           2871           2871        578.946          578.5        91.9083
           2872           2872        579.113        578.667        91.9056
           2873           2873        579.278        578.833        91.9032
           2874           2874        579.444            579        91.9003
           2875           2875        579.607        579.167        91.8975
           2876           2876        579.762        579.333        91.8949
           2877           2877        579.941          579.5        91.8925
           2878           2878        580.108        579.667        91.8896
           2879           2879        580.275        579.833        91.8869
           2880           2880        580.445            580        91.8843
           2881           2881        580.612        580.167        91.8819
           2882           2882        580.779        580.333         91.879
           2883           2883        580.947          580.5        91.8763
           2884           2884        581.112        580.667        91.8737
           2885           2885        581.281        580.833        91.8713
           2886           2886        581.445            581        91.8685
           2887           2887        581.616        581.167        91.8658
           2888           2888        581.784        581.333        91.8632
           2889           2889        581.947          581.5        91.8608
           2890           2890        582.113        581.667        91.8579
           2891           2891        582.283        581.833        91.8552
           2892           2892        582.451            582        91.8526
           2893           2893        582.616        582.167        91.8494
           2894           2894        582.784        582.333        91.8463
           2895           2895        582.948          582.5        91.8435
           2896           2896        583.121        582.667        91.8409
           2897           2897        583.284        582.833        91.8373
           2898           2898        583.455            583        91.8342
           2899           2899        583.617        583.167        91.8315
           2900           2900        583.784        583.333        91.8291
           2901           2901        583.953          583.5         91.826
           2902           2902        584.121        583.667        91.8232
           2903           2903        584.284        583.833        91.8204
           2904           2904        584.451            584        91.8172
           2905           2905        584.619        584.167         91.814
           2906           2906         584.79        584.333        91.8112
           2907           2907        584.954          584.5        91.8084
           2908           2908        585.126        584.667        91.8053
           2909           2909        585.289        584.833        91.8027
           2910           2910        585.453            585        91.8001
           2911           2911        585.623        585.167        91.7976
           2912           2912        585.791        585.333        91.7946
           2913           2913        585.959          585.5         91.792
           2914           2914         586.13        585.667        91.7895
           2915           2915        586.295        585.833         91.787
           2916           2916        586.455            586        91.7841
           2917           2917         586.63        586.167        91.7814
           2918           2918        586.793        586.333        91.7786
           2919           2919        586.959          586.5        91.7755
           2920           2920        587.125        586.667        91.7723
           2921           2921        587.295        586.833        91.7695
           2922           2922        587.463            587        91.7667
           2923           2923        587.631        587.167        91.7635
           2924           2924        587.798        587.333        91.7605
           2925           2925        587.968          587.5        91.7582
           2926           2926        588.127        587.667        91.7556
           2927           2927        588.297        587.833        91.7527
           2928           2928        588.464            588        91.7498
           2929           2929        588.637        588.167        91.7472
           2930           2930        588.796        588.333         91.744
           2931           2931        588.965          588.5        91.7409
           2932           2932        589.137        588.667         91.738
           2933           2933        589.303        588.833        91.7351
           2934           2934        589.469            589        91.7319
           2935           2935        589.635        589.167         91.729
           2936           2936        589.804        589.333        91.7262
           2937           2937        589.969          589.5        91.7238
           2938           2938         590.13        589.667        91.7209
           2939           2939        590.306        589.833        91.7181
           2940           2940        590.477            590        91.7155
           2941           2941        590.637        590.167        91.7122
           2942           2942        590.804        590.333        91.7091
           2943           2943        590.969          590.5         91.706
           2944           2944        591.133        590.667        91.7026
           2945           2945        591.311        590.833        91.6988
           2946           2946        591.476            591        91.6957
           2947           2947         591.64        591.167        91.6927
           2948           2948        591.802        591.333        91.6894
           2949           2949        591.972          591.5        91.6868
           2950           2950        592.141        591.667        91.6842
           2951           2951        592.304        591.833        91.6816
           2952           2952        592.474            592        91.6786
           2953           2953        592.648        592.167        91.6759
           2954           2954        592.815        592.333        91.6731
           2955           2955        592.968          592.5          91.67
           2956           2956         593.14        592.667        91.6668
           2957           2957         593.31        592.833        91.6637
           2958           2958        593.477            593        91.6602
           2959           2959        593.646        593.167        91.6569
           2960           2960        593.807        593.333        91.6538
           2961           2961        593.979          593.5        91.6509
           2962           2962        594.143        593.667        91.6477
           2963           2963        594.313        593.833        91.6446
           2964           2964        594.473            594        91.6418
           2965           2965        594.647        594.167        91.6385
           2966           2966        594.812        594.333        91.6354
           2967           2967         594.98          594.5        91.6325
           2968           2968        595.155        594.667        91.6299
           2969           2969        595.313        594.833        91.6263
           2970           2970        595.484            595        91.6232
           2971           2971        595.651        595.167        91.6205
           2972           2972        595.813        595.333         91.618
           2973           2973         595.98          595.5        91.6149
           2974           2974        596.154        595.667        91.6118
           2975           2975        596.328        595.833        91.6084
           2976           2976        596.481            596         91.605
           2977           2977        596.648        596.167        91.6016
           2978           2978        596.817        596.333        91.5984
           2979           2979        596.984          596.5        91.5951
           2980           2980        597.152        596.667        91.5918
           2981           2981        597.319        596.833        91.5892
           2982           2982        597.489            597         91.586
           2983           2983        597.663        597.167        91.5828
           2984           2984        597.822        597.333        91.5798
           2985           2985        597.988          597.5        91.5769
           2986           2986        598.152        597.667        91.5737
           2987           2987        598.323        597.833        91.5707
           2988           2988        598.488            598        91.5679
           2989           2989        598.656        598.167        91.5647
           2990           2990        598.828        598.333        91.5615
           2991           2991        598.997          598.5        91.5587
           2992           2992        599.157        598.667         91.556
           2993           2993        599.325        598.833        91.5524
           2994           2994        599.495            599        91.5493
           2995           2995        599.659        599.167        91.5463
           2996           2996        599.825        599.333         91.543
           2997           2997        600.001          599.5        91.5398
           2998           2998        600.173        599.667        91.5367
           2999           2999        600.323        599.833        91.5332
           3000           3000        600.498            600        91.5298
           3001           3001        600.665        600.167        91.5267
           3002           3002        600.833        600.333        91.5232
           3003           3003        600.998          600.5        91.5198
           3004           3004        601.172        600.667        91.5166
           3005           3005        601.339        600.833        91.5138
           3006           3006        601.491            601        91.5105
           3007           3007        601.665        601.167        91.5075
           3008           3008        601.832        601.333        91.5046
           3009           3009        602.002          601.5        91.5014
           3010           3010        602.166        601.667        91.4982
           3011           3011        602.331        601.833        91.4951
           3012           3012        602.506            602        91.4916
           3013           3013        602.678        602.167        91.4878
           3014           3014        602.837        602.333        91.4844
           3015           3015        603.001          602.5        91.4808
           3016           3016        603.171        602.667        91.4772
           3017           3017        603.336        602.833        91.4744
           3018           3018        603.501            603        91.4715
           3019           3019        603.662        603.167        91.4682
           3020           3020        603.844        603.333        91.4651
           3021           3021        604.007          603.5        91.4625
           3022           3022        604.171        603.667        91.4593
           3023           3023        604.341        603.833        91.4561
           3024           3024        604.507            604        91.4532
           3025           3025        604.666        604.167        91.4494
           3026           3026        604.845        604.333         91.446
           3027           3027        605.009          604.5        91.4426
           3028           3028         605.18        604.667        91.4389
           3029           3029        605.345        604.833        91.4352
           3030           3030        605.525            605        91.4321
           3031           3031        605.681        605.167         91.429
           3032           3032        605.845        605.333        91.4256
           3033           3033        606.014          605.5        91.4227
           3034           3034        606.181        605.667        91.4192
           3035           3035        606.348        605.833        91.4157
           3036           3036        606.521            606        91.4124
           3037           3037        606.682        606.167         91.409
           3038           3038        606.846        606.333        91.4055
           3039           3039        607.013          606.5        91.4023
           3040           3040         607.18        606.667        91.3992
           3041           3041        607.347        606.833         91.396
           3042           3042        607.516            607        91.3928
           3043           3043        607.677        607.167        91.3896
           3044           3044        607.851        607.333        91.3861
           3045           3045         608.01          607.5        91.3823
           3046           3046        608.178        607.667        91.3789
           3047           3047        608.352        607.833        91.3753
           3048           3048        608.521            608        91.3717
           3049           3049        608.685        608.167        91.3686
           3050           3050        608.848        608.333         91.365
           3051           3051        609.014          608.5        91.3616
           3052           3052        609.185        608.667        91.3584
           3053           3053        609.356        608.833        91.3546
           3054           3054        609.519            609        91.3511
           3055           3055        609.686        609.167         91.348
           3056           3056        609.855        609.333        91.3452
           3057           3057        610.019          609.5        91.3416
           3058           3058        610.186        609.667        91.3384
           3059           3059        610.355        609.833        91.3354
           3060           3060        610.522            610         91.332
           3061           3061        610.695        610.167        91.3285
           3062           3062        610.851        610.333        91.3247
           3063           3063        611.021          610.5        91.3211
           3064           3064        611.192        610.667        91.3176
           3065           3065        611.357        610.833        91.3133
           3066           3066        611.519            611        91.3095
           3067           3067        611.686        611.167        91.3062
           3068           3068        611.861        611.333        91.3031
           3069           3069        612.015          611.5        91.2996
           3070           3070        612.188        611.667        91.2963
           3071           3071        612.362        611.833        91.2932
           3072           3072        612.532            612        91.2898
           3073           3073        612.698        612.167        91.2866
           3074           3074        612.857        612.333        91.2834
           3075           3075        613.027          612.5          91.28
           3076           3076        613.188        612.667        91.2766
           3077           3077        613.357        612.833        91.2734
           3078           3078        613.528            613        91.2699
           3079           3079        613.694        613.167        91.2665
           3080           3080        613.858        613.333        91.2634
           3081           3081        614.025          613.5        91.2596
           3082           3082        614.196        613.667        91.2562
           3083           3083        614.368        613.833        91.2528
           3084           3084        614.529            614         91.249
           3085           3085        614.692        614.167        91.2453
           3086           3086         614.86        614.333        91.2419
           3087           3087        615.029          614.5        91.2381
           3088           3088        615.198        614.667        91.2345
           3089           3089        615.357        614.833        91.2314
           3090           3090        615.526            615        91.2278
           3091           3091        615.699        615.167        91.2241
           3092           3092        615.868        615.333          91.22
           3093           3093        616.036          615.5        91.2161
           3094           3094        616.201        615.667        91.2126
           3095           3095        616.358        615.833        91.2092
           3096           3096        616.529            616        91.2055
           3097           3097        616.707        616.167        91.2024
           3098           3098        616.877        616.333        91.1992
           3099           3099         617.04          616.5        91.1956
           3100           3100        617.205        616.667        91.1922
           3101           3101         617.37        616.833        91.1882
           3102           3102        617.539            617        91.1844
           3103           3103        617.708        617.167        91.1807
           3104           3104        617.873        617.333        91.1766
           3105           3105        618.034          617.5        91.1724
           3106           3106        618.203        617.667        91.1686
           3107           3107        618.376        617.833        91.1646
           3108           3108        618.533            618        91.1608
           3109           3109        618.706        618.167        91.1578
           3110           3110        618.872        618.333        91.1541
           3111           3111        619.044          618.5        91.1506
           3112           3112        619.213        618.667        91.1474
           3113           3113         619.37        618.833        91.1436
           3114           3114        619.532            619        91.1398
           3115           3115        619.703        619.167        91.1358
           3116           3116        619.867        619.333        91.1318
           3117           3117        620.043          619.5        91.1276
           3118           3118        620.213        619.667        91.1234
           3119           3119        620.378        619.833        91.1196
           3120           3120        620.542            620         91.116
           3121           3121        620.707        620.167        91.1123
           3122           3122        620.877        620.333        91.1087
           3123           3123        621.039          620.5        91.1052
           3124           3124        621.209        620.667        91.1013
           3125           3125        621.375        620.833        91.0974
           3126           3126        621.548            621        91.0932
           3127           3127         621.71        621.167        91.0893
           3128           3128        621.869        621.333        91.0856
           3129           3129        622.046          621.5        91.0814
           3130           3130        622.205        621.667        91.0772
           3131           3131        622.374        621.833        91.0729
           3132           3132        622.541            622        91.0687
           3133           3133        622.712        622.167        91.0645
           3134           3134        622.878        622.333        91.0602
           3135           3135        623.044          622.5        91.0563
           3136           3136        623.205        622.667        91.0527
           3137           3137         623.38        622.833         91.049
           3138           3138        623.544            623        91.0451
           3139           3139        623.712        623.167        91.0409
           3140           3140        623.873        623.333        91.0369
           3141           3141        624.042          623.5        91.0327
           3142           3142        624.211        623.667        91.0285
           3143           3143        624.376        623.833        91.0243
           3144           3144         624.54            624        91.0199
           3145           3145        624.714        624.167         91.016
           3146           3146        624.877        624.333        91.0121
           3147           3147        625.045          624.5        91.0079
           3148           3148        625.207        624.667        91.0039
           3149           3149        625.379        624.833        90.9994
           3150           3150        625.547            625        90.9953
           3151           3151        625.709        625.167        90.9912
           3152           3152        625.878        625.333        90.9869
           3153           3153        626.043          625.5        90.9824
           3154           3154        626.213        625.667        90.9779
           3155           3155        626.382        625.833        90.9737
           3156           3156        626.552            626        90.9698
           3157           3157        626.714        626.167        90.9655
           3158           3158        626.877        626.333        90.9613
           3159           3159        627.043          626.5        90.9569
           3160           3160        627.213        626.667        90.9526
           3161           3161        627.382        626.833        90.9485
           3162           3162        627.549            627        90.9442
           3163           3163        627.718        627.167        90.9403
           3164           3164        627.882        627.333        90.9366
           3165           3165        628.054          627.5        90.9329
           3166           3166        628.223        627.667         90.929
           3167           3167        628.384        627.833        90.9248
           3168           3168        628.549            628        90.9208
           3169           3169        628.715        628.167        90.9166
           3170           3170        628.881        628.333        90.9124
           3171           3171        629.049          628.5        90.9083
           3172           3172        629.221        628.667        90.9038
           3173           3173        629.378        628.833           90.9
           3174           3174        629.549            629         90.896
           3175           3175        629.715        629.167        90.8919
           3176           3176        629.887        629.333        90.8878
           3177           3177        630.044          629.5        90.8834
           3178           3178        630.208        629.667        90.8789
           3179           3179        630.385        629.833        90.8742
           3180           3180        630.547            630        90.8696
           3181           3181        630.718        630.167         90.865
           3182           3182        630.877        630.333        90.8604
           3183           3183        631.045          630.5        90.8562
           3184           3184        631.209        630.667        90.8524
           3185           3185        631.371        630.833        90.8487
           3186           3186        631.548            631        90.8447
           3187           3187         631.72        631.167        90.8405
           3188           3188         631.88        631.333        90.8364
           3189           3189        632.048          631.5        90.8322
           3190           3190        632.217        631.667         90.828
           3191           3191        632.383        631.833        90.8242
           3192           3192        632.547            632        90.8205
           3193           3193        632.716        632.167        90.8168
           3194           3194        632.881        632.333         90.813
           3195           3195        633.053          632.5        90.8088
           3196           3196        633.217        632.667        90.8047
           3197           3197        633.385        632.833        90.7997
           3198           3198         633.55            633        90.7952
           3199           3199        633.714        633.167         90.791
           3200           3200        633.881        633.333        90.7865
           3201           3201        634.041          633.5        90.7821
           3202           3202        634.219        633.667        90.7775
           3203           3203        634.384        633.833        90.7732
           3204           3204        634.547            634        90.7693
           3205           3205        634.715        634.167        90.7651
           3206           3206        634.885        634.333        90.7611
           3207           3207        635.046          634.5        90.7574
           3208           3208        635.214        634.667        90.7533
           3209           3209        635.382        634.833        90.7497
           3210           3210        635.548            635        90.7461
           3211           3211        635.713        635.167        90.7423
           3212           3212        635.885        635.333        90.7386
           3213           3213        636.047          635.5        90.7346
           3214           3214        636.217        635.667        90.7305
           3215           3215        636.386        635.833        90.7261
           3216           3216         636.54            636        90.7217
           3217           3217        636.716        636.167        90.7173
           3218           3218        636.888        636.333        90.7135
           3219           3219        637.052          636.5        90.7096
           3220           3220        637.218        636.667        90.7058
           3221           3221        637.383        636.833        90.7033
           3222           3222        637.557            637        90.6999
           3223           3223        637.722        637.167        90.6966
           3224           3224         637.88        637.333        90.6935
           3225           3225        638.052          637.5        90.6897
           3226           3226         638.22        637.667         90.686
           3227           3227        638.391        637.833         90.682
           3228           3228        638.547            638         90.678
           3229           3229        638.716        638.167        90.6738
           3230           3230        638.889        638.333        90.6697
           3231           3231        639.058          638.5        90.6658
           3232           3232        639.215        638.667        90.6623
           3233           3233        639.389        638.833        90.6585
           3234           3234        639.552            639         90.655
           3235           3235         639.72        639.167        90.6517
           3236           3236        639.893        639.333        90.6488
           3237           3237        640.061          639.5        90.6452
           3238           3238        640.227        639.667        90.6421
           3239           3239        640.386        639.833         90.639
           3240           3240         640.55            640        90.6356
           3241           3241        640.725        640.167        90.6324
           3242           3242        640.888        640.333        90.6292
           3243           3243        641.057          640.5        90.6258
           3244           3244        641.224        640.667        90.6224
           3245           3245        641.389        640.833        90.6192
           3246           3246        641.554            641        90.6157
           3247           3247        641.723        641.167        90.6123
           3248           3248         641.89        641.333        90.6092
           3249           3249        642.063          641.5        90.6054
           3250           3250        642.225        641.667        90.6019
           3251           3251        642.396        641.833        90.5985
           3252           3252         642.57            642        90.5948
           3253           3253        642.731        642.167        90.5911
           3254           3254        642.896        642.333        90.5879
           3255           3255        643.059          642.5        90.5849
           3256           3256        643.233        642.667        90.5815
           3257           3257        643.396        642.833        90.5789
           3258           3258         643.56            643         90.576
           3259           3259        643.726        643.167        90.5727
           3260           3260        643.894        643.333        90.5695
           3261           3261        644.059          643.5        90.5666
           3262           3262         644.23        643.667        90.5638
           3263           3263        644.405        643.833        90.5606
           3264           3264         644.57            644        90.5576
           3265           3265        644.742        644.167        90.5553
           3266           3266        644.903        644.333        90.5527
           3267           3267         645.07          644.5        90.5498
           3268           3268        645.237        644.667        90.5469
           3269           3269        645.404        644.833        90.5443
           3270           3270         645.57            645        90.5411
           3271           3271        645.732        645.167         90.538
           3272           3272        645.902        645.333        90.5351
           3273           3273        646.068          645.5        90.5313
           3274           3274        646.237        645.667        90.5279
           3275           3275        646.406        645.833        90.5249
           3276           3276        646.571            646        90.5221
           3277           3277        646.735        646.167        90.5194
           3278           3278        646.902        646.333        90.5165
           3279           3279         647.07          646.5        90.5138
           3280           3280        647.237        646.667        90.5113
           3281           3281        647.401        646.833        90.5085
           3282           3282        647.567            647        90.5057
           3283           3283        647.728        647.167        90.5028
           3284           3284        647.905        647.333        90.4995
           3285           3285        648.068          647.5        90.4958
           3286           3286         648.24        647.667        90.4927
           3287           3287        648.404        647.833        90.4898
           3288           3288        648.573            648        90.4865
           3289           3289        648.739        648.167        90.4838
           3290           3290        648.908        648.333        90.4813
           3291           3291        649.079          648.5        90.4789
           3292           3292        649.243        648.667        90.4768
           3293           3293        649.399        648.833        90.4743
           3294           3294        649.579            649        90.4715
           3295           3295        649.749        649.167        90.4684
           3296           3296        649.914        649.333        90.4652
           3297           3297        650.067          649.5        90.4618
           3298           3298        650.235        649.667         90.459
           3299           3299        650.412        649.833        90.4564
           3300           3300        650.587            650        90.4534
           3301           3301        650.746        650.167        90.4513
           3302           3302        650.916        650.333         90.449
           3303           3303        651.078          650.5        90.4466
           3304           3304        651.248        650.667        90.4438
           3305           3305         651.42        650.833        90.4412
           3306           3306        651.583            651        90.4387
           3307           3307        651.749        651.167        90.4363
           3308           3308         651.92        651.333        90.4334
           3309           3309        652.094          651.5        90.4307
           3310           3310        652.262        651.667        90.4283
           3311           3311        652.425        651.833        90.4258
           3312           3312        652.584            652        90.4229
           3313           3313        652.754        652.167        90.4202
           3314           3314        652.923        652.333        90.4177
           3315           3315        653.092          652.5        90.4152
           3316           3316        653.261        652.667        90.4123
           3317           3317        653.427        652.833        90.4096
           3318           3318        653.592            653        90.4072
           3319           3319        653.756        653.167         90.405
           3320           3320        653.924        653.333        90.4029
           3321           3321        654.088          653.5        90.4004
           3322           3322        654.264        653.667        90.3979
           3323           3323        654.423        653.833        90.3957
           3324           3324        654.592            654        90.3937
           3325           3325        654.756        654.167        90.3906
           3326           3326        654.924        654.333        90.3879
           3327           3327        655.104          654.5        90.3855
           3328           3328        655.264        654.667        90.3833
           3329           3329        655.431        654.833        90.3802
           3330           3330        655.599            655        90.3774
           3331           3331        655.769        655.167         90.375
           3332           3332        655.933        655.333        90.3727
           3333           3333        656.098          655.5        90.3705
           3334           3334        656.269        655.667         90.368
           3335           3335        656.427        655.833        90.3656
           3336           3336        656.602            656        90.3634
           3337           3337        656.773        656.167        90.3615
           3338           3338        656.941        656.333        90.3589
           3339           3339        657.104          656.5        90.3565
           3340           3340        657.277        656.667        90.3541
           3341           3341        657.438        656.833         90.352
           3342           3342        657.608            657        90.3498
           3343           3343        657.776        657.167        90.3473
           3344           3344        657.943        657.333        90.3449
           3345           3345        658.105          657.5         90.343
           3346           3346        658.272        657.667        90.3409
           3347           3347        658.439        657.833        90.3383
           3348           3348        658.611            658        90.3357
           3349           3349        658.772        658.167        90.3333
           3350           3350        658.949        658.333        90.3311
           3351           3351        659.111          658.5         90.329
           3352           3352        659.276        658.667        90.3264
           3353           3353        659.438        658.833        90.3243
           3354           3354        659.609            659        90.3221
           3355           3355        659.773        659.167        90.3202
           3356           3356        659.945        659.333        90.3184
           3357           3357        660.119          659.5        90.3158
           3358           3358        660.281        659.667        90.3134
           3359           3359         660.45        659.833        90.3113
           3360           3360        660.615            660        90.3093
           3361           3361        660.782        660.167        90.3073
           3362           3362        660.951        660.333        90.3055
           3363           3363        661.113          660.5        90.3033
           3364           3364        661.289        660.667        90.3012
           3365           3365         661.45        660.833        90.2999
           3366           3366        661.617            661         90.298
           3367           3367        661.776        661.167        90.2957
           3368           3368         661.95        661.333        90.2933
           3369           3369        662.116          661.5        90.2909
           3370           3370        662.279        661.667        90.2888
           3371           3371        662.455        661.833        90.2867
           3372           3372        662.627            662        90.2842
           3373           3373        662.786        662.167         90.282
           3374           3374        662.953        662.333        90.2799
           3375           3375        663.117          662.5        90.2779
           3376           3376        663.287        662.667        90.2761
           3377           3377        663.462        662.833        90.2744
           3378           3378        663.625            663        90.2723
           3379           3379        663.786        663.167        90.2702
           3380           3380        663.955        663.333        90.2682
           3381           3381        664.121          663.5        90.2666
           3382           3382        664.294        663.667        90.2648
           3383           3383        664.458        663.833        90.2625
           3384           3384        664.623            664        90.2603
           3385           3385        664.787        664.167        90.2584
           3386           3386        664.955        664.333        90.2566
           3387           3387        665.122          664.5         90.255
           3388           3388        665.293        664.667        90.2536
           3389           3389        665.466        664.833        90.2515
           3390           3390        665.631            665        90.2495
           3391           3391        665.795        665.167        90.2476
           3392           3392        665.961        665.333        90.2458
           3393           3393        666.125          665.5        90.2438
           3394           3394          666.3        665.667         90.242
           3395           3395        666.463        665.833          90.24
           3396           3396        666.627            666        90.2379
           3397           3397        666.792        666.167        90.2365
           3398           3398        666.961        666.333         90.235
           3399           3399        667.127          666.5        90.2333
           3400           3400        667.292        666.667        90.2311
           3401           3401        667.457        666.833        90.2289
           3402           3402         667.63            667        90.2269
           3403           3403        667.797        667.167        90.2251
           3404           3404        667.965        667.333        90.2234
           3405           3405        668.131          667.5        90.2216
           3406           3406        668.297        667.667        90.2195
           3407           3407        668.466        667.833        90.2174
           3408           3408        668.635            668        90.2155
           3409           3409        668.794        668.167        90.2138
           3410           3410        668.962        668.333        90.2123
           3411           3411        669.132          668.5         90.211
           3412           3412          669.3        668.667        90.2099
           3413           3413        669.471        668.833        90.2083
           3414           3414        669.638            669        90.2066
           3415           3415        669.804        669.167         90.205
           3416           3416        669.959        669.333        90.2034
           3417           3417        670.136          669.5        90.2014
           3418           3418        670.303        669.667           90.2
           3419           3419        670.478        669.833        90.1986
           3420           3420        670.638            670        90.1968
           3421           3421          670.8        670.167        90.1957
           3422           3422        670.973        670.333        90.1942
           3423           3423        671.138          670.5        90.1928
           3424           3424        671.302        670.667        90.1914
           3425           3425         671.47        670.833        90.1896
           3426           3426        671.635            671        90.1876
           3427           3427        671.805        671.167        90.1857
           3428           3428        671.968        671.333        90.1838
           3429           3429        672.131          671.5        90.1821
           3430           3430        672.307        671.667        90.1806
           3431           3431        672.475        671.833        90.1794
           3432           3432        672.636            672        90.1782
           3433           3433        672.808        672.167        90.1767
           3434           3434        672.971        672.333         90.175
           3435           3435        673.141          672.5        90.1733
           3436           3436        673.305        672.667        90.1718
           3437           3437        673.478        672.833        90.1697
           3438           3438         673.64            673         90.168
           3439           3439         673.81        673.167         90.166
           3440           3440        673.973        673.333         90.164
           3441           3441        674.146          673.5        90.1626
           3442           3442        674.309        673.667        90.1611
           3443           3443        674.483        673.833        90.1597
           3444           3444        674.646            674        90.1584
           3445           3445        674.813        674.167        90.1572
           3446           3446        674.983        674.333        90.1555
           3447           3447        675.149          674.5        90.1537
           3448           3448        675.321        674.667         90.152
           3449           3449        675.481        674.833        90.1503
           3450           3450        675.648            675        90.1488
           3451           3451         675.81        675.167        90.1476
           3452           3452        675.984        675.333        90.1465
           3453           3453        676.155          675.5        90.1462
           3454           3454        676.323        675.667        90.1453
           3455           3455        676.485        675.833        90.1439
           3456           3456        676.647            676        90.1424
           3457           3457        676.816        676.167         90.141
           3458           3458        676.989        676.333        90.1397
           3459           3459        677.155          676.5        90.1385
           3460           3460        677.322        676.667        90.1373
           3461           3461        677.488        676.833        90.1361
           3462           3462        677.653            677        90.1343
           3463           3463        677.815        677.167        90.1326
           3464           3464        677.987        677.333        90.1309
           3465           3465        678.157          677.5        90.1292
           3466           3466         678.32        677.667        90.1277
           3467           3467        678.489        677.833        90.1265
           3468           3468         678.66            678        90.1255
           3469           3469        678.821        678.167        90.1248
           3470           3470        678.989        678.333        90.1233
           3471           3471        679.153          678.5        90.1217
           3472           3472        679.328        678.667        90.1202
           3473           3473         679.49        678.833        90.1185
           3474           3474        679.653            679        90.1171
           3475           3475        679.825        679.167        90.1159
           3476           3476        679.996        679.333        90.1149
           3477           3477        680.163          679.5        90.1145
           3478           3478        680.329        679.667        90.1137
           3479           3479        680.491        679.833        90.1123
           3480           3480        680.659            680        90.1108
           3481           3481         680.83        680.167        90.1094
           3482           3482        680.992        680.333         90.108
           3483           3483        681.169          680.5        90.1068
           3484           3484        681.337        680.667        90.1056
           3485           3485        681.495        680.833        90.1047
           3486           3486        681.661            681        90.1036
           3487           3487        681.828        681.167         90.102
           3488           3488        681.999        681.333        90.1004
           3489           3489        682.168          681.5         90.099
           3490           3490        682.332        681.667        90.0976
           3491           3491        682.498        681.833        90.0963
           3492           3492        682.669            682        90.0951
           3493           3493        682.843        682.167        90.0941
           3494           3494        683.005        682.333        90.0934
           3495           3495        683.169          682.5        90.0927
           3496           3496        683.336        682.667        90.0922
           3497           3497        683.504        682.833        90.0911
           3498           3498        683.673            683        90.0898
           3499           3499        683.835        683.167        90.0884
           3500           3500        684.009        683.333        90.0872
           3501           3501        684.182          683.5        90.0851
           3502           3502        684.343        683.667        90.0838
           3503           3503        684.506        683.833        90.0828
           3504           3504         684.67            684        90.0819
           3505           3505        684.838        684.167        90.0817
           3506           3506        685.005        684.333        90.0805
           3507           3507        685.169          684.5        90.0792
           3508           3508        685.341        684.667        90.0778
           3509           3509         685.51        684.833        90.0761
           3510           3510        685.674            685        90.0748
           3511           3511        685.845        685.167        90.0737
           3512           3512        686.009        685.333        90.0727
           3513           3513        686.183          685.5        90.0722
           3514           3514        686.351        685.667        90.0714
           3515           3515        686.513        685.833          90.07
           3516           3516         686.68            686        90.0686
           3517           3517        686.846        686.167        90.0672
           3518           3518        687.015        686.333        90.0658
           3519           3519        687.162          686.5        90.0646
           3520           3520        687.361        686.667        90.0634
           3521           3521        687.546        686.833        90.0625
           3522           3522        687.698            687        90.0617
           3523           3523         687.85        687.167        90.0608
           3524           3524         688.01        687.333        90.0593
           3525           3525        688.189          687.5        90.0581
           3526           3526        688.355        687.667        90.0568
           3527           3527        688.533        687.833        90.0555
           3528           3528        688.694            688        90.0542
           3529           3529        688.865        688.167        90.0527
           3530           3530        689.033        688.333        90.0517
           3531           3531        689.191          688.5        90.0508
           3532           3532        689.365        688.667        90.0501
           3533           3533        689.531        688.833        90.0499
           3534           3534        689.692            689        90.0488
           3535           3535        689.859        689.167        90.0474
           3536           3536        690.017        689.333        90.0461
           3537           3537        690.195          689.5        90.0444
           3538           3538        690.365        689.667        90.0431
           3539           3539        690.533        689.833         90.042
           3540           3540        690.694            690         90.041
           3541           3541        690.866        690.167        90.0406
           3542           3542        691.032        690.333        90.0401
           3543           3543        691.196          690.5        90.0393
           3544           3544        691.375        690.667        90.0381
           3545           3545        691.538        690.833        90.0369
           3546           3546         691.69            691        90.0356
           3547           3547        691.863        691.167        90.0343
           3548           3548         692.05        691.333        90.0331
           3549           3549        692.215          691.5        90.0316
           3550           3550        692.365        691.667        90.0305
           3551           3551         692.53        691.833        90.0297
           3552           3552        692.714            692         90.029
           3553           3553        692.884        692.167        90.0291
           3554           3554        693.056        692.333        90.0289
           3555           3555          693.2          692.5        90.0284
           3556           3556        693.349        692.667        90.0274
           3557           3557        693.522        692.833        90.0261
           3558           3558        693.714            693        90.0249
           3559           3559        693.888        693.167        90.0237
           3560           3560        694.043        693.333        90.0225
           3561           3561         694.21          693.5         90.021
           3562           3562        694.372        693.667        90.0199
           3563           3563        694.534        693.833        90.0191
           3564           3564        694.702            694        90.0184
           3565           3565        694.887        694.167        90.0182
           3566           3566         695.05        694.333        90.0171
           3567           3567         695.22          694.5        90.0158
           3568           3568        695.382        694.667        90.0145
           3569           3569        695.548        694.833        90.0127
           3570           3570        695.719            695        90.0114
           3571           3571        695.883        695.167        90.0103
           3572           3572        696.064        695.333        90.0094
           3573           3573        696.238          695.5        90.0089
           3574           3574        696.396        695.667        90.0084
           3575           3575        696.551        695.833         90.008
           3576           3576        696.718            696        90.0076
           3577           3577        696.894        696.167        90.0074
           3578           3578        697.052        696.333        90.0063
           3579           3579        697.215          696.5        90.0051
           3580           3580        697.393        696.667        90.0039
           3581           3581        697.548        696.833        90.0021
           3582           3582        697.725            697        90.0009
           3583           3583        697.892        697.167        89.9998
           3584           3584        698.058        697.333        89.9988
           3585           3585        698.232          697.5        89.9984
           3586           3586        698.398        697.667        89.9979
           3587           3587        698.566        697.833        89.9974
           3588           3588        698.725            698        89.9971
           3589           3589        698.887        698.167        89.9968
           3590           3590        699.057        698.333        89.9958
           3591           3591        699.236          698.5        89.9946
           3592           3592        699.404        698.667        89.9933
           3593           3593        699.574        698.833        89.9916
           3594           3594        699.739            699        89.9903
           3595           3595        699.917        699.167        89.9892
           3596           3596         700.07        699.333        89.9882
           3597           3597        700.251          699.5        89.9878
           3598           3598        700.424        699.667        89.9873
           3599           3599        700.582        699.833        89.9869
           3600           3600        700.741            700        89.9865
           3601           3601        700.903        700.167        89.9866
           3602           3602        701.075        700.333        89.9862
           3603           3603        701.247          700.5        89.9851
           3604           3604        701.415        700.667         89.984
           3605           3605        701.572        700.833        89.9825
           3606           3606        701.751            701        89.9812
           3607           3607        701.931        701.167        89.9801
           3608           3608        702.087        701.333         89.979
           3609           3609        702.249          701.5         89.978
           3610           3610        702.424        701.667        89.9772
           3611           3611        702.592        701.833        89.9766
           3612           3612        702.747            702        89.9761
           3613           3613        702.914        702.167         89.975
           3614           3614        703.083        702.333        89.9737
           3615           3615        703.278          702.5        89.9724
           3616           3616        703.448        702.667        89.9711
           3617           3617          703.6        702.833         89.969
           3618           3618         703.75            703        89.9677
           3619           3619        703.916        703.167        89.9667
           3620           3620        704.089        703.333        89.9658
           3621           3621        704.265          703.5         89.966
           3622           3622        704.428        703.667        89.9657
           3623           3623        704.579        703.833        89.9655
           3624           3624        704.752            704        89.9653
           3625           3625        704.934        704.167         89.965
           3626           3626        705.104        704.333         89.964
           3627           3627        705.262          704.5        89.9629
           3628           3628        705.418        704.667        89.9617
           3629           3629        705.591        704.833        89.9599
           3630           3630        705.766            705        89.9586
           3631           3631        705.933        705.167        89.9575
           3632           3632        706.098        705.333        89.9566
           3633           3633        706.264          705.5        89.9561
           3634           3634        706.429        705.667        89.9556
           3635           3635          706.6        705.833        89.9552
           3636           3636        706.769            706        89.9548
           3637           3637        706.932        706.167        89.9537
           3638           3638        707.105        706.333        89.9525
           3639           3639         707.27          706.5        89.9512
           3640           3640        707.433        706.667          89.95
           3641           3641        707.602        706.833        89.9479
           3642           3642        707.779            707        89.9466
           3643           3643        707.954        707.167        89.9456
           3644           3644        708.106        707.333        89.9447
           3645           3645        708.274          707.5        89.9448
           3646           3646        708.429        707.667        89.9446
           3647           3647          708.6        707.833        89.9443
           3648           3648        708.774            708        89.9442
           3649           3649        708.952        708.167        89.9442
           3650           3650        709.121        708.333        89.9439
           3651           3651        709.285          708.5        89.9429
           3652           3652        709.454        708.667        89.9417
           3653           3653        709.626        708.833        89.9403
           3654           3654        709.772            709         89.939
           3655           3655        709.924        709.167        89.9379
           3656           3656        710.079        709.333        89.9368
           3657           3657        710.272          709.5        89.9358
           3658           3658        710.453        709.667         89.935
           3659           3659        710.613        709.833        89.9344
           3660           3660        710.777            710        89.9339
           3661           3661        710.955        710.167         89.934
           3662           3662        711.115        710.333        89.9338
           3663           3663        711.278          710.5        89.9334
           3664           3664         711.46        710.667        89.9324
           3665           3665        711.642        710.833        89.9311
           3666           3666        711.811            711        89.9299
           3667           3667        711.949        711.167        89.9287
           3668           3668        712.112        711.333        89.9275
           3669           3669        712.299          711.5         89.926
           3670           3670        712.472        711.667         89.925
           3671           3671        712.635        711.833        89.9242
           3672           3672        712.806            712        89.9235
           3673           3673        712.971        712.167        89.9236
           3674           3674        713.135        712.333        89.9234
           3675           3675        713.293          712.5        89.9232
           3676           3676        713.464        712.667         89.923
           3677           3677        713.649        712.833        89.9219
           3678           3678        713.844            713        89.9207
           3679           3679        713.999        713.167        89.9195
           3680           3680        714.149        713.333        89.9183
           3681           3681        714.298          713.5        89.9162
           3682           3682        714.461        713.667        89.9149
           3683           3683        714.641        713.833        89.9139
           3684           3684        714.816            714        89.9131
           3685           3685        714.987        714.167        89.9132
           3686           3686        715.156        714.333        89.9129
           3687           3687        715.323          714.5        89.9127
           3688           3688        715.478        714.667        89.9125
           3689           3689        715.648        714.833        89.9123
           3690           3690        715.804            715        89.9113
           3691           3691        715.987        715.167        89.9101
           3692           3692        716.178        715.333        89.9089
           3693           3693        716.341          715.5        89.9071
           3694           3694        716.492        715.667        89.9059
           3695           3695        716.645        715.833        89.9048
           3696           3696        716.811            716        89.9038
           3697           3697        716.984        716.167        89.9034
           3698           3698        717.156        716.333        89.9029
           3699           3699        717.321          716.5        89.9024
           3700           3700          717.5        716.667        89.9021
           3701           3701        717.664        716.833        89.9022
           3702           3702        717.832            717        89.9021
           3703           3703         717.99        717.167         89.902
           3704           3704        718.167        717.333        89.9019
           3705           3705         718.35          717.5        89.9016
           3706           3706        718.512        717.667        89.9007
           3707           3707        718.688        717.833        89.8995
           3708           3708        718.841            718        89.8984
           3709           3709        718.999        718.167        89.8966
           3710           3710        719.168        718.333        89.8953
           3711           3711        719.321          718.5        89.8942
           3712           3712         719.49        718.667        89.8933
           3713           3713        719.668        718.833        89.8928
           3714           3714        719.835            719        89.8923
           3715           3715        720.013        719.167        89.8919
           3716           3716         720.17        719.333        89.8915
           3717           3717        720.348          719.5        89.8913
           3718           3718        720.493        719.667        89.8903
           3719           3719        720.656        719.833        89.8891
           3720           3720         720.83            720        89.8878
           3721           3721        720.997        720.167        89.8861
           3722           3722        721.165        720.333        89.8848
           3723           3723         721.32          720.5        89.8837
           3724           3724         721.49        720.667        89.8827
           3725           3725        721.667        720.833        89.8823
           3726           3726        721.837            721        89.8818
           3727           3727        722.004        721.167        89.8813
           3728           3728        722.165        721.333         89.881
           3729           3729        722.326          721.5        89.8811
           3730           3730        722.499        721.667         89.881
           3731           3731        722.655        721.833        89.8806
           3732           3732         722.83            722        89.8796
           3733           3733        723.001        722.167        89.8783
           3734           3734        723.181        722.333        89.8771
           3735           3735        723.361          722.5         89.876
           3736           3736        723.528        722.667        89.8748
           3737           3737         723.67        722.833        89.8732
           3738           3738        723.814            723        89.8722
           3739           3739        723.996        723.167        89.8714
           3740           3740         724.18        723.333        89.8707
           3741           3741        724.363          723.5        89.8708
           3742           3742        724.509        723.667        89.8706
           3743           3743        724.676        723.833        89.8704
           3744           3744         724.84            724        89.8703
           3745           3745        725.012        724.167        89.8703
           3746           3746        725.187        724.333        89.8703
           3747           3747        725.338          724.5          89.87
           3748           3748        725.507        724.667         89.869
           3749           3749        725.667        724.833        89.8678
           3750           3750        725.828            725        89.8666
           3751           3751        726.026        725.167        89.8654
           3752           3752        726.212        725.333        89.8642
           3753           3753        726.363          725.5        89.8627
           3754           3754        726.508        725.667        89.8617
           3755           3755        726.668        725.833        89.8609
           3756           3756        726.828            726        89.8602
           3757           3757        727.012        726.167        89.8603
           3758           3758          727.2        726.333        89.8601
           3759           3759        727.354          726.5        89.8599
           3760           3760        727.499        726.667        89.8597
           3761           3761         727.67        726.833        89.8598
           3762           3762        727.832            727        89.8594
           3763           3763        727.998        727.167        89.8585
           3764           3764        728.201        727.333        89.8573
           3765           3765        728.373          727.5        89.8558
           3766           3766        728.527        727.667        89.8546
           3767           3767        728.667        727.833        89.8535
           3768           3768        728.849            728        89.8524
           3769           3769        729.027        728.167        89.8514
           3770           3770        729.188        728.333        89.8506
           3771           3771        729.338          728.5          89.85
           3772           3772         729.51        728.667        89.8495
           3773           3773        729.682        728.833        89.8496
           3774           3774        729.857            729        89.8494
           3775           3775        730.029        729.167        89.8493
           3776           3776        730.202        729.333        89.8492
           3777           3777        730.374          729.5        89.8492
           3778           3778        730.538        729.667        89.8489
           3779           3779        730.692        729.833        89.8479
           3780           3780         730.85            730        89.8468
           3781           3781        731.024        730.167        89.8453
           3782           3782        731.201        730.333         89.844
           3783           3783        731.373          730.5        89.8429
           3784           3784        731.544        730.667        89.8418
           3785           3785        731.706        730.833        89.8408
           3786           3786        731.838            731        89.8401
           3787           3787            732        731.167        89.8394
           3788           3788        732.211        731.333        89.8389
           3789           3789        732.399          731.5         89.839
           3790           3790        732.541        731.667        89.8389
           3791           3791        732.669        731.833        89.8387
           3792           3792         732.86            732        89.8386
           3793           3793        733.055        732.167        89.8386
           3794           3794        733.218        732.333        89.8386
           3795           3795        733.363          732.5        89.8383
           3796           3796        733.542        732.667        89.8374
           3797           3797        733.724        732.833        89.8361
           3798           3798        733.902            733        89.8349
           3799           3799         734.05        733.167        89.8337
           3800           3800        734.196        733.333        89.8326
           3801           3801        734.376          733.5         89.831
           3802           3802        734.559        733.667          89.83
           3803           3803        734.724        733.833        89.8292
           3804           3804        734.882            734        89.8285
           3805           3805        735.052        734.167        89.8286
           3806           3806        735.241        734.333        89.8284
           3807           3807        735.407          734.5        89.8282
           3808           3808        735.555        734.667        89.8281
           3809           3809        735.718        734.833        89.8281
           3810           3810        735.877            735        89.8281
           3811           3811         736.06        735.167         89.828
           3812           3812        736.234        735.333         89.828
           3813           3813        736.413          735.5        89.8277
           3814           3814         736.58        735.667        89.8268
           3815           3815        736.732        735.833        89.8256
           3816           3816        736.887            736        89.8245
           3817           3817         737.05        736.167        89.8227
           3818           3818        737.223        736.333        89.8214
           3819           3819        737.408          736.5        89.8204
           3820           3820        737.595        736.667        89.8194
           3821           3821        737.749        736.833         89.819
           3822           3822        737.894            737        89.8185
           3823           3823        738.062        737.167         89.818
           3824           3824        738.235        737.333        89.8177
           3825           3825        738.402          737.5        89.8177
           3826           3826         738.58        737.667        89.8176
           3827           3827        738.739        737.833        89.8176
           3828           3828        738.909            738        89.8175
           3829           3829        739.071        738.167        89.8175
           3830           3830        739.226        738.333        89.8175
           3831           3831        739.412          738.5        89.8175
           3832           3832        739.578        738.667        89.8175
           3833           3833        739.736        738.833        89.8175
           3834           3834        739.922            739        89.8175
           3835           3835        740.092        739.167        89.8172
           3836           3836        740.235        739.333        89.8163
           3837           3837        740.416          739.5         89.815
           3838           3838        740.599        739.667        89.8138
           3839           3839        740.778        739.833        89.8126
           3840           3840        740.921            740        89.8115
           3841           3841         741.05        740.167        89.8099
           3842           3842        741.226        740.333        89.8089
           3843           3843        741.408          740.5        89.8081
           3844           3844        741.587        740.667        89.8074
           3845           3845        741.755        740.833        89.8075
           3846           3846        741.922            741        89.8073
           3847           3847        742.096        741.167        89.8071
           3848           3848        742.252        741.333         89.807
           3849           3849        742.421          741.5         89.807
           3850           3850        742.594        741.667         89.807
           3851           3851        742.761        741.833        89.8069
           3852           3852        742.921            742        89.8069
           3853           3853        743.079        742.167        89.8069
           3854           3854        743.275        742.333        89.8069
           3855           3855        743.457          742.5        89.8069
           3856           3856        743.624        742.667        89.8069
           3857           3857        743.763        742.833        89.8057
           3858           3858        743.914            743        89.8046
           3859           3859         744.09        743.167        89.8034
           3860           3860        744.261        743.333        89.8022
           3861           3861        744.454          743.5        89.8001
           3862           3862        744.618        743.667        89.7988
           3863           3863        744.771        743.833        89.7978
           3864           3864        744.917            744         89.797
           3865           3865         745.06        744.167        89.7971
           3866           3866        745.247        744.333        89.7969
           3867           3867        745.416          744.5        89.7966
           3868           3868        745.587        744.667        89.7964
           3869           3869        745.766        744.833        89.7965
           3870           3870        745.938            745        89.7964
           3871           3871        746.093        745.167        89.7964
           3872           3872        746.247        745.333        89.7964
           3873           3873        746.432          745.5        89.7964
           3874           3874        746.606        745.667        89.7964
           3875           3875        746.775        745.833        89.7964
           3876           3876        746.933            746        89.7964
           3877           3877        747.094        746.167        89.7964
           3878           3878        747.271        746.333        89.7964
           3879           3879        747.441          746.5        89.7964
           3880           3880        747.603        746.667        89.7964
           3881           3881        747.743        746.833        89.7964
           3882           3882         747.93            747        89.7964
           3883           3883        748.105        747.167        89.7964
           3884           3884        748.276        747.333        89.7964
           3885           3885        748.434          747.5        89.7952
           3886           3886        748.605        747.667         89.794
           3887           3887        748.779        747.833        89.7928
           3888           3888        748.935            748        89.7917
           3889           3889        749.113        748.167        89.7896
           3890           3890        749.283        748.333        89.7883
           3891           3891        749.442          748.5        89.7873
           3892           3892        749.626        748.667        89.7865
           3893           3893        749.784        748.833        89.7866
           3894           3894        749.933            749        89.7863
           3895           3895        750.097        749.167        89.7861
           3896           3896        750.275        749.333        89.7859
           3897           3897        750.476          749.5        89.7859
           3898           3898        750.662        749.667        89.7859
           3899           3899        750.823        749.833        89.7859
           3900           3900        750.964            750        89.7858
           3901           3901         751.11        750.167        89.7858
           3902           3902        751.287        750.333        89.7858
           3903           3903        751.483          750.5        89.7858
           3904           3904        751.663        750.667        89.7858
           3905           3905        751.818        750.833        89.7858
           3906           3906        751.982            751        89.7858
           3907           3907        752.141        751.167        89.7858
           3908           3908          752.3        751.333        89.7858
           3909           3909        752.475          751.5        89.7858
           3910           3910        752.646        751.667        89.7858
           3911           3911        752.822        751.833        89.7855
           3912           3912        752.975            752        89.7846
           3913           3913        753.129        752.167        89.7833
           3914           3914        753.276        752.333        89.7821
           3915           3915        753.463          752.5         89.781
           3916           3916        753.649        752.667        89.7798
           3917           3917        753.811        752.833        89.7783
           3918           3918        753.975            753        89.7772
           3919           3919         754.15        753.167        89.7764
           3920           3920        754.323        753.333        89.7757
           3921           3921        754.482          753.5        89.7758
           3922           3922        754.638        753.667        89.7756
           3923           3923        754.804        753.833        89.7755
           3924           3924        754.977            754        89.7753
           3925           3925        755.146        754.167        89.7753
           3926           3926        755.317        754.333        89.7753
           3927           3927        755.469          754.5        89.7753
           3928           3928        755.639        754.667        89.7753
           3929           3929        755.807        754.833        89.7753
           3930           3930        755.977            755        89.7753
           3931           3931        756.144        755.167        89.7753
           3932           3932        756.314        755.333        89.7752
           3933           3933        756.484          755.5        89.7752
           3934           3934        756.639        755.667        89.7752
           3935           3935        756.802        755.833        89.7752
           3936           3936        756.969            756        89.7752
           3937           3937        757.144        756.167        89.7752
           3938           3938        757.326        756.333        89.7752
           3939           3939        757.501          756.5        89.7752
           3940           3940        757.663        756.667        89.7752
           3941           3941         757.81        756.833        89.7752
           3942           3942        757.968            757        89.7752
           3943           3943        758.165        757.167        89.7752
           3944           3944         758.33        757.333        89.7752
           3945           3945        758.488          757.5        89.7752
           3946           3946        758.652        757.667        89.7752
           3947           3947        758.819        757.833        89.7752
           3948           3948        758.992            758        89.7752
           3949           3949        759.168        758.167        89.7752
           3950           3950        759.344        758.333        89.7752
           3951           3951        759.501          758.5        89.7752
           3952           3952        759.658        758.667        89.7752
           3953           3953        759.845        758.833        89.7752
           3954           3954        760.008            759        89.7752
           3955           3955        760.172        759.167        89.7752
           3956           3956        760.347        759.333        89.7752
           3957           3957        760.505          759.5        89.7749
           3958           3958        760.686        759.667         89.774
           3959           3959         760.87        759.833        89.7729
           3960           3960        761.014            760        89.7717
           3961           3961        761.182        760.167          89.77
           3962           3962        761.344        760.333        89.7687
           3963           3963         761.51          760.5        89.7676
           3964           3964        761.682        760.667        89.7666
           3965           3965        761.857        760.833        89.7662
           3966           3966        762.021            761        89.7657
           3967           3967        762.193        761.167        89.7653
           3968           3968        762.355        761.333        89.7649
           3969           3969        762.528          761.5         89.765
           3970           3970        762.701        761.667        89.7649
           3971           3971        762.857        761.833        89.7648
           3972           3972        762.995            762        89.7647
           3973           3973        763.167        762.167        89.7647
           3974           3974        763.333        762.333        89.7647
           3975           3975        763.513          762.5        89.7647
           3976           3976        763.716        762.667        89.7647
           3977           3977        763.877        762.833        89.7647
           3978           3978        764.036            763        89.7647
           3979           3979        764.172        763.167        89.7647
           3980           3980        764.335        763.333        89.7647
           3981           3981        764.521          763.5        89.7647
           3982           3982        764.697        763.667        89.7647
           3983           3983        764.866        763.833        89.7647
           3984           3984        765.028            764        89.7647
           3985           3985        765.192        764.167        89.7647
           3986           3986        765.348        764.333        89.7647
           3987           3987        765.529          764.5        89.7647
           3988           3988         765.69        764.667        89.7647
           3989           3989        765.857        764.833        89.7647
           3990           3990        766.037            765        89.7647
           3991           3991          766.2        765.167        89.7647
           3992           3992        766.366        765.333        89.7647
           3993           3993        766.545          765.5        89.7647
           3994           3994        766.708        765.667        89.7647
           3995           3995        766.869        765.833        89.7647
           3996           3996        767.042            766        89.7647
           3997           3997        767.215        766.167        89.7647
           3998           3998        767.379        766.333        89.7647
           3999           3999        767.548          766.5        89.7647
           4000           4000        767.705        766.667        89.7647
           4001           4001         767.88        766.833        89.7647
           4002           4002        768.044            767        89.7647
           4003           4003        768.209        767.167        89.7647
           4004           4004        768.367        767.333        89.7647
           4005           4005        768.532          767.5        89.7647
           4006           4006        768.712        767.667        89.7647
           4007           4007        768.891        767.833        89.7647
           4008           4008        769.047            768        89.7647
           4009           4009        769.205        768.167        89.7647
           4010           4010        769.372        768.333        89.7647
           4011           4011         769.55          768.5        89.7647
           4012           4012        769.713        768.667        89.7647
           4013           4013        769.895        768.833        89.7647
           4014           4014         770.07            769        89.7647
           4015           4015        770.244        769.167        89.7647
           4016           4016        770.386        769.333        89.7647
           4017           4017        770.537          769.5        89.7647
           4018           4018        770.721        769.667        89.7647
           4019           4019        770.895        769.833        89.7647
           4020           4020        771.075            770        89.7647
           4021           4021        771.226        770.167        89.7647
           4022           4022        771.377        770.333        89.7647
           4023           4023        771.538          770.5        89.7647
           4024           4024        771.709        770.667        89.7647
           4025           4025        771.895        770.833        89.7647
           4026           4026        772.084            771        89.7647
           4027           4027        772.261        771.167        89.7647
           4028           4028        772.419        771.333        89.7647
           4029           4029        772.555          771.5        89.7647
           4030           4030        772.712        771.667        89.7647
           4031           4031        772.888        771.833        89.7647
           4032           4032        773.078            772        89.7647
           4033           4033         773.26        772.167        89.7647
           4034           4034        773.429        772.333        89.7647
           4035           4035        773.583          772.5        89.7647
           4036           4036        773.733        772.667        89.7647
           4037           4037        773.898        772.833        89.7647
           4038           4038        774.078            773        89.7647
           4039           4039        774.266        773.167        89.7647
           4040           4040        774.435        773.333        89.7647
           4041           4041        774.572          773.5        89.7647
           4042           4042        774.734        773.667        89.7647
           4043           4043        774.913        773.833        89.7647
           4044           4044        775.089            774        89.7647
           4045           4045        775.262        774.167        89.7647
           4046           4046        775.436        774.333        89.7647
           4047           4047        775.584          774.5        89.7647
           4048           4048        775.743        774.667        89.7647
           4049           4049        775.929        774.833        89.7647
           4050           4050        776.107            775        89.7647
           4051           4051        776.254        775.167        89.7647
           4052           4052         776.43        775.333        89.7647
           4053           4053        776.604          775.5        89.7647
           4054           4054        776.765        775.667        89.7647
           4055           4055        776.923        775.833        89.7647
           4056           4056          777.1            776        89.7647
           4057           4057        777.272        776.167        89.7647
           4058           4058        777.422        776.333        89.7647
           4059           4059        777.593          776.5        89.7647
           4060           4060        777.757        776.667        89.7647
           4061           4061        777.926        776.833        89.7647
           4062           4062        778.098            777        89.7647
           4063           4063        778.286        777.167        89.7647
           4064           4064        778.461        777.333        89.7647
           4065           4065        778.608          777.5        89.7647
           4066           4066        778.761        777.667        89.7647
           4067           4067        778.913        777.833        89.7647
           4068           4068        779.086            778        89.7647
           4069           4069        779.267        778.167        89.7647
           4070           4070        779.449        778.333        89.7647
           4071           4071        779.631          778.5        89.7647
           4072           4072        779.781        778.667        89.7647
           4073           4073        779.942        778.833        89.7647
           4074           4074        780.112            779        89.7647
           4075           4075        780.285        779.167        89.7647
           4076           4076         780.45        779.333        89.7647
           4077           4077        780.613          779.5        89.7647
           4078           4078        780.771        779.667        89.7647
           4079           4079        780.937        779.833        89.7647
           4080           4080        781.124            780        89.7647
           4081           4081        781.312        780.167        89.7647
           4082           4082        781.456        780.333        89.7647
           4083           4083        781.608          780.5        89.7647
           4084           4084        781.784        780.667        89.7647
           4085           4085        781.958        780.833        89.7647
           4086           4086        782.129            781        89.7647
           4087           4087        782.285        781.167        89.7647
           4088           4088        782.452        781.333        89.7647
           4089           4089        782.616          781.5        89.7647
           4090           4090        782.771        781.667        89.7647
           4091           4091        782.963        781.833        89.7647
           4092           4092         783.14            782        89.7647
           4093           4093        783.303        782.167        89.7647
           4094           4094        783.463        782.333        89.7647
           4095           4095         783.63          782.5        89.7647
           4096           4096        783.795        782.667        89.7647
           4097           4097        783.958        782.833        89.7647
           4098           4098         784.13            783        89.7647
           4099           4099          784.3        783.167        89.7647
           4100           4100        784.462        783.333        89.7647
           4101           4101         784.62          783.5        89.7647
           4102           4102         784.79        783.667        89.7647
           4103           4103        784.973        783.833        89.7647
           4104           4104        785.131            784        89.7647
           4105           4105        785.301        784.167        89.7647
           4106           4106        785.476        784.333        89.7647
           4107           4107        785.633          784.5        89.7647
           4108           4108        785.789        784.667        89.7647
           4109           4109        785.954        784.833        89.7647
           4110           4110        786.134            785        89.7647
           4111           4111        786.318        785.167        89.7647
           4112           4112        786.487        785.333        89.7647
           4113           4113        786.655          785.5        89.7647
           4114           4114         786.81        785.667        89.7647
           4115           4115        786.959        785.833        89.7647
           4116           4116        787.111            786        89.7647
           4117           4117        787.292        786.167        89.7647
           4118           4118        787.475        786.333        89.7647
           4119           4119        787.649          786.5        89.7647
           4120           4120        787.823        786.667        89.7647
           4121           4121        787.988        786.833        89.7647
           4122           4122        788.152            787        89.7647
           4123           4123         788.31        787.167        89.7647
           4124           4124        788.472        787.333        89.7647
           4125           4125        788.645          787.5        89.7647
           4126           4126         788.84        787.667        89.7647
           4127           4127        788.999        787.833        89.7647
           4128           4128        789.159            788        89.7647
           4129           4129        789.339        788.167        89.7647
           4130           4130        789.501        788.333        89.7647
           4131           4131        789.661          788.5        89.7647
           4132           4132        789.823        788.667        89.7647
           4133           4133        789.995        788.833        89.7647
           4134           4134        790.157            789        89.7647
           4135           4135        790.327        789.167        89.7647
           4136           4136        790.498        789.333        89.7647
           4137           4137        790.685          789.5        89.7647
           4138           4138        790.846        789.667        89.7647
           4139           4139        791.008        789.833        89.7647
           4140           4140        791.177            790        89.7647
           4141           4141        791.331        790.167        89.7647
           4142           4142        791.486        790.333        89.7647
           4143           4143        791.657          790.5        89.7647
           4144           4144         791.85        790.667        89.7647
           4145           4145        792.032        790.833        89.7647
           4146           4146        792.203            791        89.7647
           4147           4147        792.341        791.167        89.7647
           4148           4148        792.506        791.333        89.7647
           4149           4149        792.671          791.5        89.7647
           4150           4150        792.836        791.667        89.7647
           4151           4151        793.014        791.833        89.7647
           4152           4152        793.198            792        89.7647
           4153           4153        793.371        792.167        89.7647
           4154           4154        793.532        792.333        89.7647
           4155           4155        793.686          792.5        89.7647
           4156           4156        793.857        792.667        89.7647
           4157           4157        794.009        792.833        89.7647
           4158           4158        794.179            793        89.7647
           4159           4159        794.357        793.167        89.7647
           4160           4160        794.525        793.333        89.7647
           4161           4161        794.688          793.5        89.7647
           4162           4162        794.853        793.667        89.7647
           4163           4163        795.017        793.833        89.7647
           4164           4164        795.187            794        89.7647
           4165           4165        795.365        794.167        89.7647
           4166           4166        795.533        794.333        89.7647
           4167           4167        795.713          794.5        89.7647
           4168           4168        795.883        794.667        89.7647
           4169           4169        796.044        794.833        89.7647
           4170           4170        796.206            795        89.7647
           4171           4171        796.377        795.167        89.7647
           4172           4172        796.538        795.333        89.7647
           4173           4173        796.695          795.5        89.7647
           4174           4174        796.856        795.667        89.7647
           4175           4175        797.054        795.833        89.7647
           4176           4176        797.226            796        89.7647
           4177           4177        797.381        796.167        89.7647
           4178           4178        797.551        796.333        89.7647
           4179           4179        797.722          796.5        89.7647
           4180           4180        797.889        796.667        89.7647
           4181           4181        798.061        796.833        89.7647
           4182           4182        798.223            797        89.7647
           4183           4183        798.387        797.167        89.7647
           4184           4184         798.55        797.333        89.7647
           4185           4185        798.716          797.5        89.7647
           4186           4186        798.878        797.667        89.7647
           4187           4187        799.037        797.833        89.7647
           4188           4188        799.204            798        89.7647
           4189           4189        799.402        798.167        89.7647
           4190           4190        799.591        798.333        89.7647
           4191           4191         799.75          798.5        89.7647
           4192           4192        799.886        798.667        89.7647
           4193           4193        800.039        798.833        89.7647
           4194           4194        800.219            799        89.7647
           4195           4195        800.412        799.167        89.7647
           4196           4196        800.589        799.333        89.7647
           4197           4197        800.748          799.5        89.7647
           4198           4198         800.92        799.667        89.7647
           4199           4199        801.076        799.833        89.7647
           4200           4200        801.227            800        89.7647
           4201           4201        801.402        800.167        89.7647
           4202           4202        801.582        800.333        89.7647
           4203           4203        801.757          800.5        89.7647
           4204           4204        801.918        800.667        89.7647
           4205           4205        802.073        800.833        89.7647
           4206           4206        802.236            801        89.7647
           4207           4207        802.411        801.167        89.7647
           4208           4208        802.585        801.333        89.7647
           4209           4209        802.748          801.5        89.7647
           4210           4210        802.915        801.667        89.7647
           4211           4211        803.091        801.833        89.7647
           4212           4212         803.25            802        89.7647
           4213           4213        803.416        802.167        89.7647
           4214           4214        803.583        802.333        89.7647
           4215           4215        803.752          802.5        89.7647
           4216           4216        803.922        802.667        89.7647
           4217           4217        804.088        802.833        89.7647
           4218           4218        804.251            803        89.7647
           4219           4219        804.423        803.167        89.7647
           4220           4220        804.606        803.333        89.7647
           4221           4221        804.762          803.5        89.7644
           4222           4222        804.933        803.667        89.7635
           4223           4223        805.105        803.833        89.7623
           4224           4224        805.261            804        89.7612
           4225           4225        805.423        804.167        89.7594
           4226           4226        805.595        804.333        89.7581
           4227           4227        805.754          804.5        89.7571
           4228           4228        805.929        804.667        89.7561
           4229           4229        806.109        804.833        89.7557
           4230           4230        806.285            805        89.7552
           4231           4231        806.448        805.167         89.755
           4232           4232        806.618        805.333        89.7555
           4233           4233        806.795          805.5        89.7566
           4234           4234        806.965        805.667        89.7568
           4235           4235        807.124        805.833        89.7567
           4236           4236         807.28            806        89.7566
           4237           4237         807.45        806.167        89.7564
           4238           4238        807.629        806.333        89.7562
           4239           4239        807.807          806.5        89.7559
           4240           4240        807.971        806.667        89.7556
           4241           4241        808.154        806.833        89.7551
           4242           4242        808.334            807        89.7548
           4243           4243        808.502        807.167        89.7545
           4244           4244         808.66        807.333        89.7543
           4245           4245        808.812          807.5        89.7543
           4246           4246        808.983        807.667        89.7543
           4247           4247        809.157        807.833        89.7542
           4248           4248        809.313            808        89.7542
           4249           4249        809.485        808.167        89.7542
           4250           4250        809.654        808.333        89.7542
           4251           4251        809.811          808.5        89.7542
           4252           4252        809.971        808.667        89.7542
           4253           4253         810.14        808.833        89.7542
           4254           4254        810.303            809        89.7542
           4255           4255         810.47        809.167        89.7542
           4256           4256        810.642        809.333        89.7542
           4257           4257        810.814          809.5        89.7542
           4258           4258        811.002        809.667        89.7542
           4259           4259        811.161        809.833        89.7542
           4260           4260        811.314            810        89.7542
           4261           4261        811.478        810.167        89.7542
           4262           4262        811.646        810.333        89.7542
           4263           4263        811.819          810.5        89.7542
           4264           4264        811.984        810.667        89.7542
           4265           4265        812.137        810.833        89.7542
           4266           4266        812.302            811        89.7542
           4267           4267        812.481        811.167        89.7542
           4268           4268        812.647        811.333        89.7542
           4269           4269        812.814          811.5        89.7542
           4270           4270        812.976        811.667        89.7542
           4271           4271        813.148        811.833        89.7542
           4272           4272        813.317            812        89.7542
           4273           4273        813.475        812.167        89.7542
           4274           4274        813.636        812.333        89.7542
           4275           4275          813.8          812.5        89.7542
           4276           4276        813.955        812.667        89.7542
           4277           4277        814.124        812.833        89.7542
           4278           4278        814.292            813        89.7542
           4279           4279         814.46        813.167        89.7542
           4280           4280        814.629        813.333        89.7542
           4281           4281        814.797          813.5        89.7542
           4282           4282         814.97        813.667        89.7542
           4283           4283        815.151        813.833        89.7542
           4284           4284         815.31            814        89.7542
           4285           4285         815.46        814.167        89.7542
           4286           4286        815.625        814.333        89.7542
           4287           4287        815.792          814.5        89.7542
           4288           4288        815.962        814.667        89.7542
           4289           4289        816.121        814.833        89.7542
           4290           4290        816.285            815        89.7542
           4291           4291        816.454        815.167        89.7542
           4292           4292         816.63        815.333        89.7542
           4293           4293        816.807          815.5        89.7542
           4294           4294         816.98        815.667        89.7542
           4295           4295        817.141        815.833        89.7542
           4296           4296        817.307            816        89.7542
           4297           4297        817.473        816.167        89.7542
           4298           4298        817.635        816.333        89.7539
           4299           4299        817.801          816.5        89.7529
           4300           4300        817.969        816.667        89.7518
           4301           4301         818.14        816.833        89.7503
           4302           4302        818.311            817        89.7491
           4303           4303         818.49        817.167        89.7479
           4304           4304        818.661        817.333        89.7469
           4305           4305        818.818          817.5        89.7459
           4306           4306        818.983        817.667        89.7451
           4307           4307        819.148        817.833        89.7445
           4308           4308        819.313            818         89.744
           4309           4309        819.497        818.167         89.744
           4310           4310        819.652        818.333        89.7439
           4311           4311        819.808          818.5        89.7437
           4312           4312        819.985        818.667        89.7436
           4313           4313        820.167        818.833        89.7437
           4314           4314        820.341            819        89.7436
           4315           4315        820.504        819.167        89.7436
           4316           4316        820.667        819.333        89.7436
           4317           4317        820.843          819.5        89.7436
           4318           4318        821.003        819.667        89.7436
           4319           4319        821.164        819.833        89.7436
           4320           4320        821.331            820        89.7436
           4321           4321        821.497        820.167        89.7436
           4322           4322        821.673        820.333        89.7436
           4323           4323        821.848          820.5        89.7436
           4324           4324        822.022        820.667        89.7436
           4325           4325        822.178        820.833        89.7436
           4326           4326        822.338            821        89.7436
           4327           4327        822.504        821.167        89.7436
           4328           4328        822.669        821.333        89.7436
           4329           4329        822.836          821.5        89.7436
           4330           4330        823.014        821.667        89.7436
           4331           4331        823.191        821.833        89.7436
           4332           4332        823.364            822        89.7436
           4333           4333        823.532        822.167        89.7436
           4334           4334        823.688        822.333        89.7436
           4335           4335        823.855          822.5        89.7436
           4336           4336        824.031        822.667        89.7436
           4337           4337        824.197        822.833        89.7436
           4338           4338         824.36            823        89.7436
           4339           4339        824.534        823.167        89.7436
           4340           4340        824.701        823.333        89.7436
           4341           4341        824.858          823.5        89.7436
           4342           4342         825.02        823.667        89.7436
           4343           4343        825.202        823.833        89.7436
           4344           4344        825.387            824        89.7436
           4345           4345        825.557        824.167        89.7436
           4346           4346        825.709        824.333        89.7433
           4347           4347        825.868          824.5        89.7423
           4348           4348        826.048        824.667        89.7412
           4349           4349        826.212        824.833        89.7397
           4350           4350        826.382            825        89.7385
           4351           4351        826.547        825.167        89.7374
           4352           4352        826.709        825.333        89.7363
           4353           4353         826.88          825.5        89.7353
           4354           4354        827.045        825.667        89.7346
           4355           4355        827.211        825.833        89.7339
           4356           4356        827.377            826        89.7334
           4357           4357        827.552        826.167        89.7335
           4358           4358        827.723        826.333        89.7333
           4359           4359        827.896          826.5        89.7332
           4360           4360         828.06        826.667        89.7331
           4361           4361        828.224        826.833        89.7331
           4362           4362        828.391            827        89.7331
           4363           4363        828.551        827.167        89.7331
           4364           4364        828.719        827.333         89.733
           4365           4365        828.896          827.5         89.733
           4366           4366        829.064        827.667         89.733
           4367           4367        829.244        827.833         89.733
           4368           4368        829.416            828         89.733
           4369           4369        829.585        828.167         89.733
           4370           4370        829.737        828.333         89.733
           4371           4371        829.914          828.5         89.733
           4372           4372        830.076        828.667         89.733
           4373           4373        830.247        828.833         89.733
           4374           4374        830.407            829         89.733
           4375           4375        830.574        829.167         89.733
           4376           4376        830.743        829.333         89.733
           4377           4377        830.936          829.5         89.733
           4378           4378        831.107        829.667         89.733
           4379           4379        831.265        829.833         89.733
           4380           4380        831.424            830         89.733
           4381           4381        831.593        830.167         89.733
           4382           4382        831.758        830.333         89.733
           4383           4383        831.934          830.5         89.733
           4384           4384        832.084        830.667         89.733
           4385           4385        832.267        830.833         89.733
           4386           4386        832.451            831         89.733
           4387           4387        832.608        831.167         89.733
           4388           4388        832.763        831.333         89.733
           4389           4389        832.932          831.5         89.733
           4390           4390        833.087        831.667         89.733
           4391           4391        833.264        831.833         89.733
           4392           4392        833.464            832         89.733
           4393           4393        833.633        832.167         89.733
           4394           4394        833.787        832.333         89.733
           4395           4395        833.943          832.5         89.733
           4396           4396        834.104        832.667         89.733
           4397           4397        834.284        832.833        89.7319
           4398           4398        834.472            833        89.7307
           4399           4399        834.645        833.167        89.7295
           4400           4400        834.806        833.333        89.7283
           4401           4401        834.961          833.5        89.7262
           4402           4402        835.126        833.667         89.725
           4403           4403        835.295        833.833         89.724
           4404           4404        835.472            834        89.7231
           4405           4405        835.627        834.167        89.7232
           4406           4406        835.796        834.333         89.723
           4407           4407        835.966          834.5        89.7228
           4408           4408        836.141        834.667        89.7226
           4409           4409        836.306        834.833        89.7226
           4410           4410        836.469            835        89.7226
           4411           4411        836.644        835.167        89.7225
           4412           4412        836.817        835.333        89.7225
           4413           4413        836.982          835.5        89.7225
           4414           4414        837.146        835.667        89.7225
           4415           4415        837.307        835.833        89.7225
           4416           4416         837.48            836        89.7225
           4417           4417        837.662        836.167        89.7225
           4418           4418        837.827        836.333        89.7225
           4419           4419        837.986          836.5        89.7225
           4420           4420         838.15        836.667        89.7225
           4421           4421        838.309        836.833        89.7225
           4422           4422        838.479            837        89.7225
           4423           4423        838.666        837.167        89.7225
           4424           4424         838.83        837.333        89.7225
           4425           4425         838.98          837.5        89.7225
           4426           4426        839.151        837.667        89.7225
           4427           4427        839.329        837.833        89.7225
           4428           4428        839.495            838        89.7225
           4429           4429        839.646        838.167        89.7225
           4430           4430        839.826        838.333        89.7225
           4431           4431        840.018          838.5        89.7225
           4432           4432        840.188        838.667        89.7225
           4433           4433        840.339        838.833        89.7213
           4434           4434        840.505            839        89.7201
           4435           4435        840.673        839.167         89.719
           4436           4436         840.86        839.333        89.7178
           4437           4437        841.032          839.5        89.7157
           4438           4438         841.19        839.667        89.7144
           4439           4439        841.342        839.833        89.7134
           4440           4440        841.503            840        89.7126
           4441           4441        841.677        840.167        89.7127
           4442           4442        841.852        840.333        89.7124
           4443           4443        842.023          840.5        89.7122
           4444           4444          842.2        840.667         89.712
           4445           4445        842.364        840.833        89.7121
           4446           4446        842.527            841         89.712
           4447           4447        842.702        841.167         89.712
           4448           4448        842.873        841.333        89.7119
           4449           4449        843.027          841.5         89.712
           4450           4450        843.206        841.667         89.712
           4451           4451        843.388        841.833        89.7119
           4452           4452        843.566            842        89.7119
           4453           4453        843.717        842.167        89.7119
           4454           4454        843.867        842.333        89.7119
           4455           4455        844.039          842.5        89.7119
           4456           4456        844.231        842.667        89.7119
           4457           4457        844.403        842.833        89.7119
           4458           4458        844.561            843        89.7119
           4459           4459         844.71        843.167        89.7119
           4460           4460        844.886        843.333        89.7119
           4461           4461        845.075          843.5        89.7119
           4462           4462        845.244        843.667        89.7119
           4463           4463        845.398        843.833        89.7119
           4464           4464        845.554            844        89.7119
           4465           4465        845.713        844.167        89.7119
           4466           4466        845.902        844.333        89.7119
           4467           4467        846.087          844.5        89.7119
           4468           4468        846.263        844.667        89.7119
           4469           4469        846.405        844.833        89.7119
           4470           4470        846.543            845        89.7119
           4471           4471        846.715        845.167        89.7119
           4472           4472         846.91        845.333        89.7119
           4473           4473        847.087          845.5        89.7119
           4474           4474        847.253        845.667        89.7119
           4475           4475        847.421        845.833        89.7116
           4476           4476        847.581            846        89.7108
           4477           4477        847.745        846.167        89.7095
           4478           4478        847.902        846.333        89.7083
           4479           4479        848.072          846.5        89.7071
           4480           4480        848.246        846.667        89.7059
           4481           4481        848.419        846.833        89.7044
           4482           4482        848.587            847        89.7034
           4483           4483        848.755        847.167        89.7026
           4484           4484        848.925        847.333        89.7019
           4485           4485         849.09          847.5         89.702
           4486           4486        849.252        847.667        89.7018
           4487           4487        849.411        847.833        89.7016
           4488           4488        849.579            848        89.7014
           4489           4489        849.745        848.167        89.7015
           4490           4490        849.925        848.333        89.7014
           4491           4491        850.108          848.5        89.7014
           4492           4492        850.287        848.667        89.7014
           4493           4493        850.446        848.833        89.7014
           4494           4494        850.617            849        89.7014
           4495           4495        850.772        849.167        89.7014
           4496           4496        850.939        849.333        89.7014
           4497           4497        851.095          849.5        89.7014
           4498           4498        851.263        849.667        89.7014
           4499           4499        851.434        849.833        89.7014
           4500           4500        851.601            850        89.7014
           4501           4501        851.778        850.167        89.7014
           4502           4502        851.953        850.333        89.7014
           4503           4503        852.133          850.5        89.7014
           4504           4504        852.295        850.667        89.7014
           4505           4505        852.461        850.833        89.7014
           4506           4506        852.629            851        89.7014
           4507           4507        852.782        851.167        89.7014
           4508           4508        852.951        851.333        89.7014
           4509           4509         853.12          851.5        89.7014
           4510           4510        853.299        851.667        89.7014
           4511           4511         853.48        851.833        89.7014
           4512           4512        853.651            852        89.7014
           4513           4513        853.815        852.167        89.7002
           4514           4514         853.97        852.333         89.699
           4515           4515        854.141          852.5        89.6979
           4516           4516        854.312        852.667        89.6967
           4517           4517        854.482        852.833        89.6946
           4518           4518        854.656            853        89.6933
           4519           4519        854.826        853.167        89.6923
           4520           4520        854.994        853.333        89.6915
           4521           4521        855.171          853.5        89.6916
           4522           4522        855.341        853.667        89.6913
           4523           4523        855.501        853.833        89.6911
           4524           4524         855.67            854        89.6909
           4525           4525        855.841        854.167         89.691
           4526           4526        856.017        854.333        89.6909
           4527           4527        856.197          854.5        89.6909
           4528           4528        856.366        854.667        89.6908
           4529           4529         856.52        854.833        89.6909
           4530           4530        856.673            855        89.6909
           4531           4531        856.848        855.167        89.6908
           4532           4532        857.025        855.333        89.6908
           4533           4533        857.201          855.5        89.6908
           4534           4534        857.375        855.667        89.6908
           4535           4535        857.536        855.833        89.6908
           4536           4536        857.705            856        89.6908
           4537           4537        857.873        856.167        89.6908
           4538           4538        858.044        856.333        89.6908
           4539           4539        858.207          856.5        89.6908
           4540           4540        858.385        856.667        89.6908
           4541           4541        858.558        856.833        89.6908
           4542           4542        858.716            857        89.6908
           4543           4543        858.883        857.167        89.6908
           4544           4544        859.051        857.333        89.6908
           4545           4545        859.225          857.5        89.6897
           4546           4546        859.391        857.667        89.6885
           4547           4547        859.555        857.833        89.6873
           4548           4548        859.732            858        89.6861
           4549           4549        859.891        858.167         89.684
           4550           4550        860.061        858.333        89.6828
           4551           4551        860.235          858.5        89.6818
           4552           4552         860.41        858.667        89.6809
           4553           4553        860.578        858.833         89.681
           4554           4554        860.746            859        89.6808
           4555           4555        860.909        859.167        89.6805
           4556           4556        861.069        859.333        89.6804
           4557           4557        861.247          859.5        89.6804
           4558           4558         861.41        859.667        89.6804
           4559           4559        861.579        859.833        89.6803
           4560           4560        861.752            860        89.6803
           4561           4561        861.914        860.167        89.6803
           4562           4562        862.098        860.333        89.6803
           4563           4563        862.279          860.5        89.6803
           4564           4564        862.448        860.667        89.6803
           4565           4565        862.605        860.833        89.6803
           4566           4566         862.77            861        89.6803
           4567           4567        862.932        861.167        89.6803
           4568           4568        863.104        861.333        89.6803
           4569           4569        863.285          861.5        89.6803
           4570           4570        863.457        861.667        89.6803
           4571           4571        863.623        861.833        89.6803
           4572           4572        863.784            862        89.6803
           4573           4573        863.948        862.167        89.6803
           4574           4574        864.119        862.333        89.6803
           4575           4575        864.295          862.5        89.6803
           4576           4576        864.467        862.667        89.6803
           4577           4577        864.629        862.833        89.6803
           4578           4578        864.799            863        89.6803
           4579           4579         864.98        863.167        89.6803
           4580           4580        865.154        863.333        89.6803
           4581           4581        865.323          863.5          89.68
           4582           4582        865.488        863.667         89.679
           4583           4583        865.649        863.833        89.6779
           4584           4584         865.81            864        89.6768
           4585           4585        865.992        864.167         89.675
           4586           4586        866.167        864.333        89.6737
           4587           4587        866.333          864.5        89.6726
           4588           4588        866.498        864.667        89.6717
           4589           4589        866.667        864.833        89.6712
           4590           4590        866.832            865        89.6707
           4591           4591        867.009        865.167        89.6703
           4592           4592        867.177        865.333          89.67
           4593           4593        867.344          865.5          89.67
           4594           4594        867.502        865.667        89.6699
           4595           4595        867.684        865.833        89.6698
           4596           4596        867.865            866        89.6698
           4597           4597        868.027        866.167        89.6698
           4598           4598        868.178        866.333        89.6698
           4599           4599        868.348          866.5        89.6697
           4600           4600        868.526        866.667        89.6697
           4601           4601        868.699        866.833        89.6697
           4602           4602        868.868            867        89.6697
           4603           4603        869.034        867.167        89.6697
           4604           4604        869.207        867.333        89.6697
           4605           4605        869.369          867.5        89.6697
           4606           4606        869.541        867.667        89.6697
           4607           4607        869.699        867.833        89.6697
           4608           4608         869.87            868        89.6697
           4609           4609        870.047        868.167        89.6694
           4610           4610         870.22        868.333        89.6685
           4611           4611        870.387          868.5        89.6674
           4612           4612        870.552        868.667        89.6662
           4613           4613        870.713        868.833        89.6644
           4614           4614        870.877            869        89.6631
           4615           4615        871.053        869.167        89.6621
           4616           4616        871.227        869.333        89.6611
           4617           4617        871.398          869.5        89.6607
           4618           4618         871.56        869.667        89.6602
           4619           4619         871.72        869.833        89.6598
           4620           4620        871.899            870        89.6594
           4621           4621        872.077        870.167        89.6595
           4622           4622        872.249        870.333        89.6594
           4623           4623        872.406          870.5        89.6593
           4624           4624        872.564        870.667        89.6592
           4625           4625        872.738        870.833        89.6592
           4626           4626        872.921            871        89.6592
           4627           4627        873.099        871.167        89.6592
           4628           4628        873.262        871.333        89.6592
           4629           4629        873.421          871.5        89.6592
           4630           4630         873.58        871.667        89.6592
           4631           4631        873.752        871.833        89.6592
           4632           4632        873.923            872        89.6592
           4633           4633        874.089        872.167        89.6592
           4634           4634        874.261        872.333        89.6592
           4635           4635        874.432          872.5        89.6592
           4636           4636        874.602        872.667        89.6592
           4637           4637        874.765        872.833        89.6592
           4638           4638        874.935            873        89.6592
           4639           4639          875.1        873.167        89.6589
           4640           4640        875.273        873.333         89.658
           4641           4641        875.444          873.5        89.6567
           4642           4642        875.613        873.667        89.6555
           4643           4643        875.779        873.833        89.6543
           4644           4644        875.947            874        89.6532
           4645           4645        876.115        874.167        89.6516
           4646           4646        876.296        874.333        89.6506
           4647           4647        876.466          874.5        89.6498
           4648           4648        876.633        874.667        89.6491
           4649           4649        876.796        874.833        89.6492
           4650           4650        876.964            875         89.649
           4651           4651        877.133        875.167        89.6488
           4652           4652        877.306        875.333        89.6487
           4653           4653        877.468          875.5        89.6487
           4654           4654        877.641        875.667        89.6487
           4655           4655        877.803        875.833        89.6487
           4656           4656        877.976            876        89.6486
           4657           4657        878.155        876.167        89.6487
           4658           4658        878.325        876.333        89.6486
           4659           4659        878.496          876.5        89.6486
           4660           4660        878.655        876.667        89.6486
           4661           4661        878.814        876.833        89.6486
           4662           4662        878.982            877        89.6486
           4663           4663        879.158        877.167        89.6486
           4664           4664        879.329        877.333        89.6486
           4665           4665        879.497          877.5        89.6486
           4666           4666        879.672        877.667        89.6486
           4667           4667        879.842        877.833        89.6486
           4668           4668        880.018            878        89.6486
           4669           4669        880.178        878.167        89.6486
           4670           4670        880.341        878.333        89.6486
           4671           4671        880.511          878.5        89.6483
           4672           4672         880.69        878.667        89.6475
           4673           4673        880.858        878.833        89.6462
           4674           4674        881.028            879         89.645
           4675           4675        881.204        879.167        89.6438
           4676           4676        881.366        879.333        89.6426
           4677           4677        881.536          879.5        89.6411
           4678           4678        881.701        879.667        89.6401
           4679           4679        881.863        879.833        89.6393
           4680           4680        882.031            880        89.6386
           4681           4681        882.202        880.167        89.6387
           4682           4682        882.376        880.333        89.6385
           4683           4683        882.553          880.5        89.6383
           4684           4684        882.727        880.667        89.6381
           4685           4685        882.886        880.833        89.6382
           4686           4686        883.051            881        89.6381
           4687           4687        883.222        881.167        89.6381
           4688           4688        883.393        881.333        89.6381
           4689           4689        883.575          881.5        89.6381
           4690           4690        883.755        881.667        89.6381
           4691           4691        883.917        881.833        89.6381
           4692           4692        884.085            882        89.6381
           4693           4693        884.245        882.167        89.6381
           4694           4694        884.407        882.333        89.6381
           4695           4695        884.574          882.5        89.6381
           4696           4696        884.754        882.667        89.6381
           4697           4697        884.936        882.833        89.6381
           4698           4698        885.109            883        89.6381
           4699           4699        885.272        883.167        89.6381
           4700           4700        885.432        883.333        89.6381
           4701           4701        885.599          883.5        89.6378
           4702           4702        885.779        883.667        89.6368
           4703           4703        885.944        883.833        89.6357
           4704           4704        886.113            884        89.6346
           4705           4705        886.284        884.167        89.6328
           4706           4706        886.451        884.333        89.6315
           4707           4707        886.617          884.5        89.6304
           4708           4708        886.781        884.667        89.6295
           4709           4709        886.948        884.833         89.629
           4710           4710        887.115            885        89.6285
           4711           4711        887.289        885.167        89.6281
           4712           4712        887.465        885.333        89.6277
           4713           4713        887.631          885.5        89.6278
           4714           4714        887.788        885.667        89.6277
           4715           4715        887.952        885.833        89.6276
           4716           4716         888.13            886        89.6275
           4717           4717        888.301        886.167        89.6276
           4718           4718        888.468        886.333        89.6276
           4719           4719        888.633          886.5        89.6275
           4720           4720          888.8        886.667        89.6275
           4721           4721        888.975        886.833        89.6275
           4722           4722        889.148            887        89.6275
           4723           4723        889.313        887.167        89.6275
           4724           4724        889.473        887.333        89.6275
           4725           4725         889.64          887.5        89.6275
           4726           4726        889.815        887.667        89.6275
           4727           4727         889.99        887.833        89.6275
           4728           4728        890.161            888        89.6275
           4729           4729        890.333        888.167        89.6275
           4730           4730        890.494        888.333        89.6275
           4731           4731        890.658          888.5        89.6272
           4732           4732        890.827        888.667        89.6264
           4733           4733        890.993        888.833        89.6251
           4734           4734        891.164            889        89.6239
           4735           4735        891.339        889.167        89.6227
           4736           4736        891.518        889.333        89.6215
           4737           4737        891.688          889.5          89.62
           4738           4738        891.853        889.667         89.619
           4739           4739        892.016        889.833        89.6182
           4740           4740        892.185            890        89.6175
           4741           4741        892.359        890.167        89.6176
           4742           4742        892.525        890.333        89.6174
           4743           4743        892.693          890.5        89.6172
           4744           4744        892.858        890.667         89.617
           4745           4745        893.037        890.833        89.6171
           4746           4746        893.218            891         89.617
           4747           4747        893.379        891.167         89.617
           4748           4748        893.537        891.333         89.617
           4749           4749        893.702          891.5         89.617
           4750           4750        893.867        891.667         89.617
           4751           4751        894.037        891.833         89.617
           4752           4752        894.209            892         89.617
           4753           4753        894.382        892.167         89.617
           4754           4754        894.556        892.333         89.617
           4755           4755         894.73          892.5         89.617
           4756           4756        894.894        892.667         89.617
           4757           4757        895.062        892.833         89.617
           4758           4758        895.225            893        89.6167
           4759           4759         895.39        893.167        89.6157
           4760           4760        895.562        893.333        89.6146
           4761           4761        895.739          893.5        89.6131
           4762           4762        895.911        893.667        89.6119
           4763           4763        896.081        893.833        89.6107
           4764           4764        896.242            894        89.6097
           4765           4765        896.413        894.167        89.6087
           4766           4766        896.585        894.333        89.6079
           4767           4767        896.753          894.5        89.6073
           4768           4768        896.924        894.667        89.6068
           4769           4769        897.088        894.833        89.6069
           4770           4770        897.265            895        89.6067
           4771           4771        897.441        895.167        89.6066
           4772           4772        897.607        895.333        89.6065
           4773           4773        897.773          895.5        89.6065
           4774           4774        897.937        895.667        89.6065
           4775           4775        898.105        895.833        89.6064
           4776           4776        898.278            896        89.6064
           4777           4777         898.45        896.167        89.6064
           4778           4778        898.627        896.333        89.6064
           4779           4779        898.789          896.5        89.6064
           4780           4780        898.958        896.667        89.6064
           4781           4781        899.125        896.833        89.6064
           4782           4782        899.291            897        89.6064
           4783           4783        899.464        897.167        89.6064
           4784           4784        899.635        897.333        89.6064
           4785           4785        899.801          897.5        89.6064
           4786           4786        899.968        897.667        89.6061
           4787           4787        900.142        897.833        89.6052
           4788           4788        900.319            898        89.6041
           4789           4789         900.49        898.167        89.6026
           4790           4790        900.654        898.333        89.6013
           4791           4791        900.824          898.5        89.6002
           4792           4792        900.989        898.667        89.5991
           4793           4793        901.159        898.833        89.5981
           4794           4794        901.331            899        89.5974
           4795           4795        901.504        899.167        89.5968
           4796           4796        901.682        899.333        89.5962
           4797           4797        901.845          899.5        89.5963
           4798           4798            902        899.667        89.5962
           4799           4799        902.171        899.833         89.596
           4800           4800        902.349            900        89.5959
           4801           4801        902.517        900.167        89.5959
           4802           4802        902.682        900.333        89.5959
           4803           4803        902.856          900.5        89.5959
           4804           4804        903.027        900.667        89.5959
           4805           4805        903.194        900.833        89.5959
           4806           4806        903.362            901        89.5959
           4807           4807        903.529        901.167        89.5959
           4808           4808        903.699        901.333        89.5959
           4809           4809        903.866          901.5        89.5956
           4810           4810        904.032        901.667        89.5946
           4811           4811        904.205        901.833        89.5935
           4812           4812        904.375            902        89.5923
           4813           4813        904.557        902.167        89.5906
           4814           4814         904.72        902.333        89.5893
           4815           4815        904.885          902.5        89.5882
           4816           4816        905.051        902.667        89.5873
           4817           4817        905.223        902.833        89.5868
           4818           4818        905.406            903        89.5863
           4819           4819        905.574        903.167        89.5859
           4820           4820        905.738        903.333        89.5855
           4821           4821        905.897          903.5        89.5856
           4822           4822        906.061        903.667        89.5855
           4823           4823         906.23        903.833        89.5854
           4824           4824        906.426            904        89.5853
           4825           4825        906.603        904.167        89.5854
           4826           4826        906.754        904.333        89.5854
           4827           4827        906.901          904.5        89.5853
           4828           4828        907.067        904.667        89.5853
           4829           4829        907.263        904.833        89.5853
           4830           4830        907.456            905        89.5853
           4831           4831        907.609        905.167        89.5853
           4832           4832        907.751        905.333        89.5853
           4833           4833        907.902          905.5        89.5853
           4834           4834        908.093        905.667        89.5853
           4835           4835        908.298        905.833        89.5853
           4836           4836         908.47            906        89.5853
           4837           4837        908.619        906.167        89.5841
           4838           4838        908.777        906.333         89.583
           4839           4839         908.94          906.5        89.5818
           4840           4840        909.114        906.667        89.5806
           4841           4841        909.287        906.833        89.5785
           4842           4842        909.465            907        89.5772
           4843           4843        909.632        907.167        89.5763
           4844           4844        909.796        907.333        89.5754
           4845           4845        909.959          907.5        89.5755
           4846           4846        910.132        907.667        89.5753
           4847           4847        910.307        907.833         89.575
           4848           4848        910.477            908        89.5748
           4849           4849        910.648        908.167        89.5749
           4850           4850        910.817        908.333        89.5748
           4851           4851         910.98          908.5        89.5748
           4852           4852        911.148        908.667        89.5748
           4853           4853         911.32        908.833        89.5748
           4854           4854        911.491            909        89.5748
           4855           4855        911.665        909.167        89.5748
           4856           4856        911.831        909.333        89.5748
           4857           4857        911.999          909.5        89.5748
           4858           4858         912.17        909.667        89.5748
           4859           4859        912.335        909.833        89.5748
           4860           4860        912.503            910        89.5748
           4861           4861        912.671        910.167        89.5736
           4862           4862        912.842        910.333        89.5724
           4863           4863        913.014          910.5        89.5712
           4864           4864        913.189        910.667        89.5701
           4865           4865        913.354        910.833         89.568
           4866           4866        913.526            911        89.5667
           4867           4867        913.686        911.167        89.5657
           4868           4868        913.849        911.333        89.5649
           4869           4869        914.021          911.5         89.565
           4870           4870        914.203        911.667        89.5647
           4871           4871        914.382        911.833        89.5645
           4872           4872         914.55            912        89.5643
           4873           4873        914.705        912.167        89.5643
           4874           4874        914.872        912.333        89.5643
           4875           4875        915.045          912.5        89.5643
           4876           4876        915.218        912.667        89.5642
           4877           4877        915.391        912.833        89.5642
           4878           4878        915.557            913        89.5642
           4879           4879        915.722        913.167        89.5642
           4880           4880         915.89        913.333        89.5642
           4881           4881        916.057          913.5        89.5639
           4882           4882        916.232        913.667         89.563
           4883           4883        916.408        913.833        89.5618
           4884           4884         916.58            914        89.5607
           4885           4885         916.75        914.167        89.5589
           4886           4886        916.914        914.333        89.5576
           4887           4887        917.079          914.5        89.5566
           4888           4888        917.247        914.667        89.5556
           4889           4889        917.422        914.833        89.5552
           4890           4890        917.601            915        89.5547
           4891           4891        917.774        915.167        89.5542
           4892           4892        917.935        915.333        89.5539
           4893           4893        918.094          915.5         89.554
           4894           4894        918.256        915.667        89.5539
           4895           4895        918.444        915.833        89.5538
           4896           4896        918.627            916        89.5537
           4897           4897        918.785        916.167        89.5537
           4898           4898        918.923        916.333        89.5537
           4899           4899        919.093          916.5        89.5537
           4900           4900        919.297        916.667        89.5537
           4901           4901        919.475        916.833        89.5537
           4902           4902        919.633            917        89.5537
           4903           4903        919.781        917.167        89.5537
           4904           4904        919.939        917.333        89.5537
           4905           4905        920.127          917.5        89.5525
           4906           4906        920.327        917.667        89.5513
           4907           4907        920.489        917.833        89.5501
           4908           4908        920.636            918         89.549
           4909           4909        920.787        918.167        89.5469
           4910           4910        920.956        918.333        89.5456
           4911           4911        921.143          918.5        89.5446
           4912           4912        921.331        918.667        89.5438
           4913           4913        921.508        918.833        89.5439
           4914           4914        921.666            919        89.5436
           4915           4915        921.816        919.167        89.5434
           4916           4916        921.969        919.333        89.5432
           4917           4917        922.155          919.5        89.5432
           4918           4918        922.365        919.667        89.5432
           4919           4919        922.535        919.833        89.5431
           4920           4920        922.686            920        89.5431
           4921           4921        922.832        920.167        89.5431
           4922           4922        922.987        920.333        89.5431
           4923           4923        923.167          920.5        89.5428
           4924           4924        923.358        920.667        89.5419
           4925           4925        923.534        920.833        89.5406
           4926           4926        923.699            921        89.5394
           4927           4927        923.865        921.167        89.5383
           4928           4928        924.029        921.333        89.5371
           4929           4929        924.198          921.5        89.5356
           4930           4930        924.366        921.667        89.5345
           4931           4931        924.543        921.833        89.5338
           4932           4932        924.712            922        89.5331
           4933           4933        924.886        922.167        89.5332
           4934           4934        925.059        922.333         89.533
           4935           4935        925.223          922.5        89.5328
           4936           4936        925.387        922.667        89.5326
           4937           4937        925.554        922.833        89.5327
           4938           4938        925.724            923        89.5326
           4939           4939        925.896        923.167        89.5326
           4940           4940        926.073        923.333        89.5326
           4941           4941        926.247          923.5        89.5326
           4942           4942        926.417        923.667        89.5326
           4943           4943        926.579        923.833        89.5323
           4944           4944        926.745            924        89.5314
           4945           4945         926.91        924.167        89.5301
           4946           4946        927.092        924.333        89.5289
           4947           4947        927.307          924.5        89.5277
           4948           4948        927.479        924.667        89.5266
           4949           4949        927.587        924.833         89.525
           4950           4950        927.732            925         89.524
           4951           4951        927.939        925.167        89.5232
           4952           4952        928.144        925.333        89.5225
           4953           4953        928.311          925.5        89.5226
           4954           4954         928.45        925.667        89.5224
           4955           4955        928.607        925.833        89.5222
           4956           4956        928.785            926        89.5221
           4957           4957        928.972        926.167        89.5221
           4958           4958        929.151        926.333        89.5221
           4959           4959        929.317          926.5         89.522
           4960           4960        929.481        926.667         89.522
           4961           4961        929.642        926.833        89.5209
           4962           4962        929.806            927        89.5197
           4963           4963        929.975        927.167        89.5185
           4964           4964        930.149        927.333        89.5173
           4965           4965        930.332          927.5        89.5152
           4966           4966        930.508        927.667        89.5139
           4967           4967        930.677        927.833        89.5129
           4968           4968        930.843            928        89.5121
           4969           4969        931.006        928.167        89.5122
           4970           4970        931.173        928.333         89.512
           4971           4971        931.339          928.5        89.5117
           4972           4972        931.517        928.667        89.5115
           4973           4973        931.714        928.833        89.5116
           4974           4974          931.9            929        89.5115
           4975           4975        932.042        929.167        89.5115
           4976           4976        932.177        929.333        89.5115
           4977           4977        932.352          929.5        89.5115
           4978           4978        932.553        929.667        89.5115
           4979           4979        932.749        929.833        89.5112
           4980           4980        932.909            930        89.5103
           4981           4981        933.054        930.167         89.509
           4982           4982        933.202        930.333        89.5078
           4983           4983        933.369          930.5        89.5066
           4984           4984        933.556        930.667        89.5055
           4985           4985        933.747        930.833        89.5039
           4986           4986        933.926            931        89.5029
           4987           4987        934.093        931.167        89.5021
           4988           4988        934.249        931.333        89.5014
           4989           4989         934.41          931.5        89.5015
           4990           4990        934.577        931.667        89.5013
           4991           4991        934.748        931.833        89.5011
           4992           4992        934.929            932         89.501
           4993           4993        935.129        932.167         89.501
           4994           4994        935.315        932.333         89.501
           4995           4995        935.449          932.5        89.5009
           4996           4996        935.581        932.667        89.5009
           4997           4997        935.754        932.833        89.4997
           4998           4998        935.958            933        89.4986
           4999           4999        936.136        933.167        89.4974
           5000           5000        936.298        933.333        89.4962
           5001           5001        936.458          933.5        89.4941
           5002           5002        936.627        933.667        89.4928
           5003           5003        936.801        933.833        89.4918
           5004           5004        936.971            934         89.491
           5005           5005        937.141        934.167        89.4911
           5006           5006        937.308        934.333        89.4909
           5007           5007        937.476          934.5        89.4906
           5008           5008        937.637        934.667        89.4904
           5009           5009        937.823        934.833        89.4905
           5010           5010        938.012            935        89.4904
           5011           5011         938.19        935.167        89.4904
           5012           5012        938.351        935.333        89.4904
           5013           5013        938.508          935.5        89.4901
           5014           5014        938.668        935.667        89.4891
           5015           5015        938.848        935.833         89.488
           5016           5016        939.033            936        89.4868
           5017           5017        939.207        936.167        89.4851
           5018           5018        939.369        936.333        89.4838
           5019           5019        939.532          936.5        89.4827
           5020           5020        939.702        936.667        89.4818
           5021           5021         939.88        936.833        89.4813
           5022           5022        940.058            937        89.4808
           5023           5023        940.232        937.167        89.4804
           5024           5024        940.399        937.333          89.48
           5025           5025        940.562          937.5        89.4801
           5026           5026         940.73        937.667          89.48
           5027           5027        940.904        937.833        89.4796
           5028           5028        941.082            938        89.4787
           5029           5029        941.259        938.167        89.4774
           5030           5030        941.433        938.333        89.4762
           5031           5031          941.6          938.5         89.475
           5032           5032        941.759        938.667        89.4738
           5033           5033        941.909        938.833        89.4723
           5034           5034        942.081            939        89.4712
           5035           5035        942.319        939.167        89.4704
           5036           5036        942.563        939.333        89.4697
           5037           5037         942.64          939.5        89.4698
           5038           5038        942.678        939.667        89.4697
           5039           5039         942.92        939.833        89.4695
           5040           5040        943.253            940        89.4693
           5041           5041        943.405        940.167        89.4682
           5042           5042         943.43        940.333         89.467
           5043           5043        943.538          940.5        89.4658
           5044           5044         943.82        940.667        89.4646
           5045           5045        944.082        940.833        89.4625
           5046           5046        944.229            941        89.4612
           5047           5047        944.326        941.167        89.4602
           5048           5048        944.455        941.333        89.4593
           5049           5049        944.633          941.5        89.4594
           5050           5050         944.87        941.667        89.4592
           5051           5051        945.078        941.833         89.459
           5052           5052        945.217            942        89.4588
           5053           5053        945.326        942.167        89.4588
           5054           5054          945.5        942.333        89.4585
           5055           5055        945.733          942.5        89.4575
           5056           5056        945.925        942.667        89.4564
           5057           5057        946.062        942.833        89.4549
           5058           5058        946.195            943        89.4536
           5059           5059        946.356        943.167        89.4525
           5060           5060        946.556        943.333        89.4514
           5061           5061        946.746          943.5        89.4504
           5062           5062        946.914        943.667        89.4496
           5063           5063         947.07        943.833         89.449
           5064           5064        947.233            944        89.4485
           5065           5065        947.397        944.167        89.4486
           5066           5066        947.566        944.333        89.4484
           5067           5067        947.743          944.5         89.448
           5068           5068        947.922        944.667         89.447
           5069           5069        948.095        944.833        89.4457
           5070           5070        948.265            945        89.4445
           5071           5071        948.431        945.167        89.4433
           5072           5072        948.598        945.333        89.4421
           5073           5073        948.766          945.5        89.4406
           5074           5074        948.939        945.667        89.4396
           5075           5075        949.112        945.833        89.4388
           5076           5076        949.285            946        89.4381
           5077           5077        949.451        946.167        89.4382
           5078           5078        949.623        946.333         89.438
           5079           5079        949.798          946.5        89.4375
           5080           5080        949.966        946.667        89.4365
           5081           5081        950.131        946.833        89.4352
           5082           5082        950.294            947         89.434
           5083           5083        950.464        947.167        89.4328
           5084           5084        950.638        947.333        89.4316
           5085           5085        950.813          947.5        89.4301
           5086           5086        950.994        947.667         89.429
           5087           5087        951.165        947.833        89.4282
           5088           5088        951.324            948        89.4275
           5089           5089        951.487        948.167        89.4276
           5090           5090        951.658        948.333        89.4274
           5091           5091        951.835          948.5         89.427
           5092           5092        952.006        948.667        89.4259
           5093           5093        952.172        948.833        89.4247
           5094           5094        952.345            949        89.4234
           5095           5095        952.514        949.167        89.4222
           5096           5096        952.682        949.333        89.4211
           5097           5097         952.85          949.5        89.4195
           5098           5098        953.021        949.667        89.4185
           5099           5099        953.195        949.833        89.4177
           5100           5100        953.369            950         89.417
           5101           5101        953.562        950.167        89.4171
           5102           5102        953.748        950.333        89.4169
           5103           5103        953.905          950.5        89.4164
           5104           5104        954.048        950.667        89.4154
           5105           5105        954.214        950.833        89.4141
           5106           5106        954.388            951        89.4129
           5107           5107        954.563        951.167        89.4117
           5108           5108        954.737        951.333        89.4105
           5109           5109        954.912          951.5         89.409
           5110           5110        955.087        951.667        89.4079
           5111           5111        955.256        951.833        89.4071
           5112           5112        955.426            952        89.4064
           5113           5113        955.593        952.167        89.4065
           5114           5114        955.765        952.333         89.406
           5115           5115        955.936          952.5        89.4049
           5116           5116        956.104        952.667        89.4036
           5117           5117        956.278        952.833        89.4022
           5118           5118        956.451            953        89.4009
           5119           5119        956.636        953.167        89.3997
           5120           5120        956.807        953.333        89.3986
           5121           5121        956.969          953.5        89.3977
           5122           5122        957.128        953.667        89.3969
           5123           5123        957.295        953.833        89.3963
           5124           5124        957.468            954        89.3957
           5125           5125        957.646        954.167        89.3955
           5126           5126        957.822        954.333        89.3944
           5127           5127        957.989          954.5        89.3932
           5128           5128        958.159        954.667        89.3919
           5129           5129        958.328        954.833        89.3902
           5130           5130        958.494            955        89.3889
           5131           5131        958.669        955.167        89.3878
           5132           5132        958.846        955.333        89.3868
           5133           5133        959.015          955.5        89.3864
           5134           5134        959.182        955.667        89.3858
           5135           5135         959.35        955.833        89.3851
           5136           5136        959.521            956        89.3839
           5137           5137        959.696        956.167        89.3827
           5138           5138        959.875        956.333        89.3814
           5139           5139        960.046          956.5        89.3801
           5140           5140        960.207        956.667        89.3789
           5141           5141        960.371        956.833        89.3773
           5142           5142        960.545            957        89.3763
           5143           5143        960.717        957.167        89.3755
           5144           5144        960.891        957.333        89.3748
           5145           5145        961.069          957.5        89.3749
           5146           5146        961.244        957.667        89.3744
           5147           5147        961.415        957.833        89.3732
           5148           5148         961.58            958         89.372
           5149           5149        961.744        958.167        89.3705
           5150           5150          961.9        958.333        89.3693
           5151           5151         962.07          958.5        89.3681
           5152           5152         962.26        958.667         89.367
           5153           5153        962.447        958.833         89.366
           5154           5154        962.616            959        89.3652
           5155           5155        962.767        959.167        89.3643
           5156           5156        962.924        959.333        89.3629
           5157           5157        963.106          959.5        89.3617
           5158           5158        963.295        959.667        89.3604
           5159           5159        963.466        959.833         89.359
           5160           5160        963.629            960        89.3578
           5161           5161        963.788        960.167        89.3563
           5162           5162        963.964        960.333        89.3552
           5163           5163         964.13          960.5        89.3544
           5164           5164        964.316        960.667        89.3537
           5165           5165        964.501        960.833        89.3526
           5166           5166        964.677            961        89.3512
           5167           5167         964.83        961.167        89.3499
           5168           5168        964.991        961.333        89.3485
           5169           5169        965.159          961.5        89.3465
           5170           5170        965.337        961.667        89.3452
           5171           5171         965.52        961.833        89.3442
           5172           5172        965.688            962        89.3433
           5173           5173        965.845        962.167        89.3422
           5174           5174        966.012        962.333        89.3408
           5175           5175        966.201          962.5        89.3394
           5176           5176        966.398        962.667         89.338
           5177           5177        966.544        962.833         89.336
           5178           5178        966.694            963        89.3346
           5179           5179        966.879        963.167        89.3336
           5180           5180        967.076        963.333        89.3327
           5181           5181        967.254          963.5        89.3326
           5182           5182        967.394        963.667        89.3313
           5183           5183        967.542        963.833          89.33
           5184           5184        967.728            964        89.3286
           5185           5185        967.918        964.167        89.3269
           5186           5186        968.099        964.333        89.3256
           5187           5187        968.277          964.5        89.3245
           5188           5188         968.43        964.667        89.3235
           5189           5189        968.578        964.833        89.3231
           5190           5190         968.75            965        89.3222
           5191           5191        968.936        965.167        89.3209
           5192           5192        969.121        965.333        89.3194
           5193           5193        969.301          965.5         89.318
           5194           5194        969.462        965.667        89.3166
           5195           5195        969.615        965.833        89.3154
           5196           5196        969.783            966        89.3142
           5197           5197        969.973        966.167        89.3133
           5198           5198        970.163        966.333        89.3122
           5199           5199        970.338          966.5        89.3106
           5200           5200        970.493        966.667         89.309
           5201           5201        970.647        966.833        89.3076
           5202           5202        970.816            967        89.3062
           5203           5203        971.003        967.167        89.3049
           5204           5204        971.201        967.333        89.3037
           5205           5205        971.372          967.5        89.3028
           5206           5206        971.513        967.667        89.3017
           5207           5207        971.671        967.833        89.3001
           5208           5208         971.87            968        89.2984
           5209           5209        972.056        968.167         89.297
           5210           5210        972.211        968.333        89.2956
           5211           5211        972.375          968.5        89.2943
           5212           5212        972.545        968.667        89.2932
           5213           5213         972.74        968.833        89.2922
           5214           5214        972.931            969        89.2911
           5215           5215        973.067        969.167        89.2895
           5216           5216        973.215        969.333        89.2879
           5217           5217        973.407          969.5        89.2865
           5218           5218        973.594        969.667        89.2851
           5219           5219        973.775        969.833        89.2838
           5220           5220        973.943            970        89.2826
           5221           5221        974.115        970.167        89.2817
           5222           5222         974.28        970.333        89.2806
           5223           5223        974.444          970.5         89.279
           5224           5224        974.609        970.667        89.2773
           5225           5225        974.777        970.833        89.2759
           5226           5226        974.952            971        89.2745
           5227           5227        975.133        971.167        89.2732
           5228           5228        975.314        971.333        89.2721
           5229           5229        975.484          971.5        89.2708
           5230           5230        975.648        971.667        89.2691
           5231           5231        975.818        971.833        89.2673
           5232           5232        975.993            972        89.2656
           5233           5233        976.167        972.167        89.2639
           5234           5234        976.347        972.333        89.2625
           5235           5235        976.518          972.5        89.2613
           5236           5236         976.68        972.667        89.2602
           5237           5237        976.852        972.833        89.2586
           5238           5238        977.019            973        89.2569
           5239           5239        977.191        973.167        89.2553
           5240           5240        977.363        973.333        89.2537
           5241           5241         977.54          973.5        89.2517
           5242           5242        977.717        973.667        89.2503
           5243           5243        977.884        973.833        89.2492
           5244           5244        978.053            974        89.2483
           5245           5245        978.229        974.167        89.2473
           5246           5246        978.409        974.333        89.2458
           5247           5247        978.576          974.5        89.2444
           5248           5248        978.741        974.667         89.243
           5249           5249        978.921        974.833         89.241
           5250           5250        979.111            975        89.2394
           5251           5251        979.283        975.167        89.2374
           5252           5252        979.444        975.333        89.2354
           5253           5253        979.607          975.5        89.2341
           5254           5254        979.777        975.667        89.2325
           5255           5255        979.959        975.833        89.2312
[truncated: 11,359 more chars]
