# Supplementary material for: Microbial induced calcite precipitation can consolidate martian and lunar regolith simulants
Source: PLoS One. 2022 Apr 14;17(4):e0266415. doi: 10.1371/journal.pone.0266415 (PMC9009621; doi:10.1371/journal.pone.0266415)
Supplement: S1 Data — (ZIP) [file pone.0266415.s002.zip › Plos one_data file/TGA_data/MSS-SP-GG.txt]

Comment;This report has been generated by The Solid State and Structural Chemistry Unit (SSCU) IISc. For the research work carried by Dr. Rashmi Dikshit
________________________________________________________________________________
Title
Evaluation Categories:
Curve Name:
!3
Curve Values:
		Index		t		Ts		Tr		Value
				[s]		[°C]		[°C]		[%]
		0		0		78.1396		77.6543		100.001
		1		1		78.3022		77.8791		99.9995
		2		2		78.4632		78.0032		99.9979
		3		3		78.6233		78.2387		99.9965
		4		4		78.7847		78.4579		99.9952
		5		5		78.9414		78.6542		99.9941
		6		6		79.1012		78.8931		99.9929
		7		7		79.268		79.0013		99.9911
		8		8		79.4278		79.2001		99.9893
		9		9		79.5912		79.4721		99.9877
		10		10		79.7494		79.679		99.9862
		11		11		79.9099		79.894		99.9848
		12		12		80.0693		80.0071		99.9834
		13		13		80.2311		80.1134		99.9824
		14		14		80.3955		80.3321		99.9812
		15		15		80.5552		80.597		99.9794
		16		16		80.7163		80.7862		99.9776
		17		17		80.8745		80.9021		99.976
		18		18		81.0312		81.0011		99.9744
		19		19		81.1932		81.2779		99.973
		20		20		81.3575		81.4814		99.9717
		21		21		81.5162		81.66		99.9706
		22		22		81.6738		81.7522		99.9694
		23		23		81.8351		81.8986		99.9676
		24		24		81.9945		82.0056		99.9658
		25		25		82.1585		82.1881		99.9642
		26		26		82.3206		82.3882		99.9627
		27		27		82.4775		82.5475		99.9613
		28		28		82.639		82.7583		99.9599
		29		29		82.7985		82.8971		99.9585
		30		30		82.9617		83.0162		99.9566
		31		31		83.1235		83.1261		99.9546
		32		32		83.282		83.3457		99.9527
		33		33		83.4436		83.567		99.9509
		34		34		83.5997		83.7996		99.9489
		35		35		83.7594		83.986		99.9465
		36		36		83.9167		84.0068		99.9441
		37		37		84.08		84.2192		99.942
		38		38		84.2417		84.3221		99.94
		39		39		84.3993		84.5647		99.9379
		40		40		84.5619		84.7683		99.9353
		41		41		84.7217		84.8879		99.9329
		42		42		84.8796		84.9736		99.9305
		43		43		85.0392		85.0022		99.9281
		44		44		85.2057		85.1985		99.9252
		45		45		85.3616		85.3274		99.9222
		46		46		85.5215		85.5485		99.9195
		47		47		85.6805		85.7616		99.9168
		48		48		85.8439		85.8772		99.9136
		49		49		86.0023		85.9981		99.9106
		50		50		86.1638		86.1252		99.9079
		51		51		86.3212		86.2391		99.9054
		52		52		86.4812		86.465		99.9032
		53		53		86.6449		86.6018		99.9003
		54		54		86.8071		86.7693		99.8976
		55		55		86.9655		86.8991		99.8949
		56		56		87.1221		87.1126		99.8916
		57		57		87.2828		87.2929		99.888
		58		58		87.4433		87.4325		99.8849
		59		59		87.6071		87.5666		99.882
		60		60		87.7725		87.6532		99.8786
		61		61		87.927		87.7699		99.8756
		62		62		88.0855		87.8546		99.8728
		63		63		88.2535		87.9833		99.8699
		64		64		88.4133		88.0911		99.8667
		65		65		88.5748		88.2242		99.8637
		66		66		88.7312		88.3259		99.8609
		67		67		88.889		88.4364		99.8585
		68		68		89.0494		88.8743		99.8562
		69		69		89.213		88.9761		99.8533
		70		70		89.3732		89.1122		99.8506
		71		71		89.533		89.216		99.8482
		72		72		89.6977		89.3251		99.8459
		73		73		89.8587		89.4894		99.8424
		74		74		90.0147		89.6572		99.8394
		75		75		90.1792		89.7697		99.8367
		76		76		90.3414		89.8972		99.8343
		77		77		90.5053		89.9991		99.8321
		78		78		90.6678		91.1722		99.8304
		79		79		90.828		91.2765		99.8286
		80		80		90.9899		91.3127		99.8265
		81		81		91.1525		91.3682		99.8252
		82		82		91.3168		91.4212		99.8236
		83		83		91.4779		91.5625		99.8219
		84		84		91.6335		91.6565		99.8204
		85		85		91.8026		91.7766		99.8184
		86		86		91.968		91.8762		99.8162
		87		87		92.1298		91.9875		99.814
		88		88		92.2915		92.0071		99.8119
		89		89		92.4509		92.2112		99.81
		90		90		92.6107		92.3619		99.8084
		91		91		92.7677		92.4423		99.807
		92		92		92.9306		92.5687		99.8057
		93		93		93.096		92.6672		99.804
		94		94		93.2565		92.7557		99.8021
		95		95		93.4201		92.8767		99.8002
		96		96		93.5831		92.9854		99.7985
		97		97		93.7429		93.0066		99.7962
		98		98		93.9068		93.1232		99.7947
		99		99		94.0692		93.2276		99.7935
		100		100		94.2329		93.5441		99.7925
		101		101		94.3939		93.6537		99.7926
		102		102		94.5539		93.7693		99.792
		103		103		94.7174		93.8768		99.7906
		104		104		94.8845		93.9082		99.7892
		105		105		95.0457		94.008		99.7876
		106		106		95.2068		94.1761		99.7862
		107		107		95.3675		94.214		99.7848
		108		108		95.5294		94.3		99.7836
		109		109		95.6956		94.5476		99.7825
		110		110		95.8539		94.6547		99.7816
		111		111		96.0205		94.8793		99.781
		112		112		96.1889		94.9531		99.7804
		113		113		96.3447		95.0116		99.7801
		114		114		96.508		95.2385		99.7789
		115		115		96.6682		95.4326		99.7775
		116		116		96.8305		95.6542		99.7761
		117		117		96.9906		95.8768		99.7741
		118		118		97.1528		95.9945		99.7727
		119		119		97.3198		96.0122		99.7715
		120		120		97.4819		96.2246		99.7704
		121		121		97.6453		96.4439		99.7699
		122		122		97.8064		96.6772		99.769
		123		123		97.9674		96.8871		99.7675
		124		124		98.1324		96.9876		99.7658
		125		125		98.2956		97.0028		99.7642
		126		126		98.4573		97.1224		99.7628
		127		127		98.6208		97.3442		99.7614
		128		128		98.7811		97.4551		99.7601
		129		129		98.9467		97.5		99.759
		130		130		99.1099		97.5548		99.7582
		131		131		99.2714		97.6784		99.7575
		132		132		99.4332		97.9829		99.7569
		133		133		99.5976		98.1124		99.757
		134		134		99.7558		98.2341		99.7568
		135		135		99.9188		98.4565		99.7566
		136		136		100.083		98.6598		99.7565
		137		137		100.248		98.8762		99.7562
		138		138		100.411		98.9991		99.7551
		139		139		100.57		99.0042		99.7538
		140		140		100.74		99.2154		99.7525
		141		141		100.904		99.3228		99.7506
		142		142		101.064		99.4873		99.7491
		143		143		101.224		99.6542		99.748
		144		144		101.388		99.8769		99.7469
		145		145		101.551		99.9975		99.7464
		146		146		101.712		100		99.7458
		147		147		101.876		100.167		99.7453
		148		148		102.037		100.333		99.745
		149		149		102.201		100.5		99.745
		150		150		102.363		100.667		99.7449
		151		151		102.526		100.833		99.7448
		152		152		102.691		101		99.7447
		153		153		102.849		101.167		99.7435
		154		154		103.013		101.333		99.7421
		155		155		103.174		101.5		99.7408
		156		156		103.339		101.667		99.7395
		157		157		103.502		101.833		99.7371
		158		158		103.663		102		99.7357
		159		159		103.825		102.167		99.7346
		160		160		103.99		102.333		99.7337
		161		161		104.153		102.5		99.7338
		162		162		104.319		102.667		99.7335
		163		163		104.479		102.833		99.7332
		164		164		104.638		103		99.733
		165		165		104.806		103.167		99.7328
		166		166		104.967		103.333		99.7317
		167		167		105.129		103.5		99.7304
		168		168		105.292		103.667		99.729
		169		169		105.455		103.833		99.7271
		170		170		105.614		104		99.7256
		171		171		105.779		104.167		99.7244
		172		172		105.944		104.333		99.7234
		173		173		106.109		104.5		99.7229
		174		174		106.268		104.667		99.7223
		175		175		106.429		104.833		99.7218
		176		176		106.592		105		99.7214
		177		177		106.752		105.167		99.7215
		178		178		106.916		105.333		99.7214
		179		179		107.079		105.5		99.721
		180		180		107.243		105.667		99.7199
		181		181		107.405		105.833		99.7185
		182		182		107.568		106		99.7171
		183		183		107.736		106.167		99.7158
		184		184		107.894		106.333		99.7145
		185		185		108.058		106.5		99.7128
		186		186		108.22		106.667		99.7117
		187		187		108.384		106.833		99.7108
		188		188		108.544		107		99.71
		189		189		108.708		107.167		99.7101
		190		190		108.871		107.333		99.7099
		191		191		109.038		107.5		99.7097
		192		192		109.198		107.667		99.7095
		193		193		109.361		107.833		99.7096
		194		194		109.523		108		99.7095
		195		195		109.685		108.167		99.7095
		196		196		109.846		108.333		99.7095
		197		197		110.012		108.5		99.7082
		198		198		110.171		108.667		99.7068
		199		199		110.335		108.833		99.7055
		200		200		110.495		109		99.7042
		201		201		110.661		109.167		99.7019
		202		202		110.824		109.333		99.7004
		203		203		110.988		109.5		99.6994
		204		204		111.153		109.667		99.6984
		205		205		111.314		109.833		99.6985
		206		206		111.474		110		99.6982
		207		207		111.638		110.167		99.698
		208		208		111.799		110.333		99.6978
		209		209		111.964		110.5		99.6978
		210		210		112.126		110.667		99.6975
		211		211		112.288		110.833		99.6963
		212		212		112.449		111		99.6951
		213		213		112.616		111.167		99.6934
		214		214		112.778		111.333		99.692
		215		215		112.941		111.5		99.6908
		216		216		113.104		111.667		99.6896
		217		217		113.265		111.833		99.6885
		218		218		113.429		112		99.6876
		219		219		113.592		112.167		99.6869
		220		220		113.755		112.333		99.6863
		221		221		113.918		112.5		99.6864
		222		222		114.084		112.667		99.6863
		223		223		114.245		112.833		99.6861
		224		224		114.406		113		99.686
		225		225		114.567		113.167		99.686
		226		226		114.732		113.333		99.686
		227		227		114.891		113.5		99.686
		228		228		115.058		113.667		99.6859
		229		229		115.224		113.833		99.6859
		230		230		115.384		114		99.6859
		231		231		115.543		114.167		99.6856
		232		232		115.706		114.333		99.6846
		233		233		115.872		114.5		99.6832
		234		234		116.034		114.667		99.6819
		235		235		116.199		114.833		99.6805
		236		236		116.362		115		99.6793
		237		237		116.523		115.167		99.6776
		238		238		116.687		115.333		99.6764
		239		239		116.849		115.5		99.6755
		240		240		117.013		115.667		99.6747
		241		241		117.175		115.833		99.6749
		242		242		117.337		116		99.6746
		243		243		117.499		116.167		99.6744
		244		244		117.662		116.333		99.6743
		245		245		117.827		116.5		99.6743
		246		246		117.989		116.667		99.6739
		247		247		118.15		116.833		99.6728
		248		248		118.315		117		99.6716
		249		249		118.478		117.167		99.6699
		250		250		118.643		117.333		99.6685
		251		251		118.806		117.5		99.6673
		252		252		118.97		117.667		99.6661
		253		253		119.134		117.833		99.665
		254		254		119.294		118		99.6641
		255		255		119.458		118.167		99.6634
		256		256		119.615		118.333		99.6628
		257		257		119.78		118.5		99.6629
		258		258		119.948		118.667		99.6628
		259		259		120.105		118.833		99.6626
		260		260		120.267		119		99.6625
		261		261		120.431		119.167		99.6612
		262		262		120.596		119.333		99.6599
		263		263		120.766		119.5		99.6586
		264		264		120.926		119.667		99.6572
		265		265		121.088		119.833		99.6549
		266		266		121.251		120		99.6534
		267		267		121.414		120.167		99.6524
		268		268		121.577		120.333		99.6514
		269		269		121.74		120.5		99.6515
		270		270		121.904		120.667		99.6512
		271		271		122.068		120.833		99.651
		272		272		122.227		121		99.6508
		273		273		122.389		121.167		99.6508
		274		274		122.553		121.333		99.6508
		275		275		122.718		121.5		99.6507
		276		276		122.88		121.667		99.6507
		277		277		123.042		121.833		99.6494
		278		278		123.202		122		99.6481
		279		279		123.367		122.167		99.6468
		280		280		123.529		122.333		99.6455
		281		281		123.69		122.5		99.6431
		282		282		123.856		122.667		99.6417
		283		283		124.02		122.833		99.6406
		284		284		124.183		123		99.6397
		285		285		124.344		123.167		99.6398
		286		286		124.51		123.333		99.6392
		287		287		124.672		123.5		99.6378
		288		288		124.833		123.667		99.6364
		289		289		124.998		123.833		99.6348
		290		290		125.159		124		99.6334
		291		291		125.322		124.167		99.632
		292		292		125.486		124.333		99.6308
		293		293		125.645		124.5		99.6294
		294		294		125.808		124.667		99.6275
		295		295		125.972		124.833		99.6255
		296		296		126.134		125		99.6237
		297		297		126.296		125.167		99.6218
		298		298		126.46		125.333		99.6202
		299		299		126.622		125.5		99.6188
		300		300		126.785		125.667		99.6176
		301		301		126.951		125.833		99.6169
		302		302		127.109		126		99.6152
		303		303		127.275		126.167		99.6135
		304		304		127.438		126.333		99.6118
		305		305		127.597		126.5		99.6099
		306		306		127.76		126.667		99.6083
		307		307		127.925		126.833		99.607
		308		308		128.087		127		99.6059
		309		309		128.242		127.167		99.6051
		310		310		128.412		127.333		99.6035
		311		311		128.575		127.5		99.6017
		312		312		128.741		127.667		99.6
		313		313		128.899		127.833		99.5981
		314		314		129.062		128		99.5966
		315		315		129.227		128.167		99.595
		316		316		129.389		128.333		99.5928
		317		317		129.55		128.5		99.5909
		318		318		129.716		128.667		99.589
		319		319		129.875		128.833		99.5872
		320		320		130.039		129		99.5855
		321		321		130.201		129.167		99.5838
		322		322		130.365		129.333		99.5826
		323		323		130.526		129.5		99.5816
		324		324		130.689		129.667		99.5808
		325		325		130.857		129.833		99.5796
		326		326		131.024		130		99.578
		327		327		131.181		130.167		99.5765
		328		328		131.343		130.333		99.575
		329		329		131.51		130.5		99.5727
		330		330		131.67		130.667		99.5712
		331		331		131.833		130.833		99.5701
		332		332		131.999		131		99.5691
		333		333		132.16		131.167		99.568
		334		334		132.323		131.333		99.5664
		335		335		132.488		131.5		99.5648
		336		336		132.649		131.667		99.5633
		337		337		132.813		131.833		99.561
		338		338		132.978		132		99.5595
		339		339		133.14		132.167		99.5584
		340		340		133.301		132.333		99.5574
		341		341		133.468		132.5		99.5562
		342		342		133.631		132.667		99.5546
		343		343		133.794		132.833		99.553
		344		344		133.961		133		99.5515
		345		345		134.122		133.167		99.5492
		346		346		134.288		133.333		99.5477
		347		347		134.453		133.5		99.5466
		348		348		134.615		133.667		99.5456
		349		349		134.777		133.833		99.5458
		350		350		134.942		134		99.5455
		351		351		135.104		134.167		99.5449
		352		352		135.267		134.333		99.5437
		353		353		135.43		134.5		99.5423
		354		354		135.595		134.667		99.5409
		355		355		135.763		134.833		99.5396
		356		356		135.927		135		99.5382
		357		357		136.089		135.167		99.5365
		358		358		136.255		135.333		99.5354
		359		359		136.418		135.5		99.5345
		360		360		136.581		135.667		99.5337
		361		361		136.749		135.833		99.5338
		362		362		136.91		136		99.5336
		363		363		137.072		136.167		99.5334
		364		364		137.234		136.333		99.5332
		365		365		137.401		136.5		99.533
		366		366		137.57		136.667		99.5319
		367		367		137.733		136.833		99.5306
		368		368		137.895		137		99.5293
		369		369		138.053		137.167		99.5273
		370		370		138.219		137.333		99.5259
		371		371		138.384		137.5		99.5247
		372		372		138.551		137.667		99.5236
		373		373		138.717		137.833		99.5231
		374		374		138.88		138		99.5225
		375		375		139.043		138.167		99.5221
		376		376		139.201		138.333		99.5217
		377		377		139.364		138.5		99.5217
		378		378		139.53		138.667		99.5216
		379		379		139.691		138.833		99.5215
		380		380		139.86		139		99.5214
		381		381		140.025		139.167		99.5201
		382		382		140.187		139.333		99.5188
		383		383		140.354		139.5		99.5175
		384		384		140.516		139.667		99.5162
		385		385		140.677		139.833		99.5138
		386		386		140.841		140		99.5124
		387		387		141.005		140.167		99.5113
		388		388		141.171		140.333		99.5104
		389		389		141.336		140.5		99.5105
		390		390		141.498		140.667		99.5102
		391		391		141.662		140.833		99.5099
		392		392		141.828		141		99.5097
		393		393		141.991		141.167		99.5098
		394		394		142.153		141.333		99.5098
		395		395		142.315		141.5		99.5097
		396		396		142.479		141.667		99.5097
		397		397		142.646		141.833		99.5097
		398		398		142.812		142		99.5093
		399		399		142.976		142.167		99.5083
		400		400		143.137		142.333		99.507
		401		401		143.301		142.5		99.5054
		402		402		143.466		142.667		99.504
		403		403		143.63		142.833		99.5027
		404		404		143.796		143		99.5015
		405		405		143.96		143.167		99.5004
		406		406		144.119		143.333		99.4996
		407		407		144.286		143.5		99.4989
		408		408		144.447		143.667		99.4983
		409		409		144.616		143.833		99.4984
		410		410		144.779		144		99.4982
		411		411		144.941		144.167		99.4981
		412		412		145.105		144.333		99.4979
		413		413		145.272		144.5		99.498
		414		414		145.435		144.667		99.498
		415		415		145.595		144.833		99.4979
		416		416		145.762		145		99.4979
		417		417		145.926		145.167		99.4979
		418		418		146.092		145.333		99.4979
		419		419		146.255		145.5		99.4976
		420		420		146.416		145.667		99.4966
		421		421		146.58		145.833		99.4951
		422		422		146.745		146		99.4938
		423		423		146.909		146.167		99.4925
		424		424		147.073		146.333		99.4912
		425		425		147.239		146.5		99.4895
		426		426		147.406		146.667		99.4884
		427		427		147.566		146.833		99.4875
		428		428		147.728		147		99.4867
		429		429		147.896		147.167		99.4868
		430		430		148.057		147.333		99.4866
		431		431		148.224		147.5		99.4864
		432		432		148.386		147.667		99.4862
		433		433		148.549		147.833		99.4863
		434		434		148.712		148		99.4862
		435		435		148.88		148.167		99.4862
		436		436		149.041		148.333		99.4862
		437		437		149.207		148.5		99.4858
		438		438		149.37		148.667		99.4848
		439		439		149.534		148.833		99.4835
		440		440		149.694		149		99.4822
		441		441		149.862		149.167		99.4802
		442		442		150.029		149.333		99.4788
		443		443		150.193		149.5		99.4776
		444		444		150.355		149.667		99.4766
		445		445		150.524		149.833		99.4761
		446		446		150.681		150		99.4755
		447		447		150.85		150.167		99.475
		448		448		151.013		150.333		99.4746
		449		449		151.174		150.5		99.4747
		450		450		151.34		150.667		99.4746
		451		451		151.502		150.833		99.4745
		452		452		151.666		151		99.4744
		453		453		151.832		151.167		99.4744
		454		454		151.997		151.333		99.4744
		455		455		152.163		151.5		99.4744
		456		456		152.327		151.667		99.4744
		457		457		152.492		151.833		99.4744
		458		458		152.654		152		99.4744
		459		459		152.817		152.167		99.4744
		460		460		152.984		152.333		99.4744
		461		461		153.146		152.5		99.4744
		462		462		153.311		152.667		99.4741
		463		463		153.473		152.833		99.473
		464		464		153.637		153		99.4718
		465		465		153.805		153.167		99.4701
		466		466		153.965		153.333		99.4687
		467		467		154.131		153.5		99.4675
		468		468		154.294		153.667		99.4663
		469		469		154.461		153.833		99.4652
		470		470		154.624		154		99.4643
		471		471		154.788		154.167		99.4636
		472		472		154.952		154.333		99.463
		473		473		155.113		154.5		99.4631
		474		474		155.277		154.667		99.463
		475		475		155.442		154.833		99.4628
		476		476		155.611		155		99.4627
		477		477		155.774		155.167		99.4627
		478		478		155.936		155.333		99.4627
		479		479		156.102		155.5		99.4623
		480		480		156.266		155.667		99.4613
		481		481		156.433		155.833		99.4599
		482		482		156.597		156		99.4586
		483		483		156.76		156.167		99.4573
		484		484		156.927		156.333		99.456
		485		485		157.09		156.5		99.4542
		486		486		157.25		156.667		99.4531
		487		487		157.418		156.833		99.4522
		488		488		157.582		157		99.4514
		489		489		157.744		157.167		99.4516
		490		490		157.909		157.333		99.4513
		491		491		158.078		157.5		99.4511
		492		492		158.24		157.667		99.451
		493		493		158.401		157.833		99.451
		494		494		158.566		158		99.451
		495		495		158.735		158.167		99.4509
		496		496		158.904		158.333		99.4509
		497		497		159.068		158.5		99.4509
		498		498		159.229		158.667		99.4509
		499		499		159.393		158.833		99.4509
		500		500		159.553		159		99.4509
		501		501		159.719		159.167		99.4496
		502		502		159.886		159.333		99.4483
		503		503		160.051		159.5		99.447
		504		504		160.215		159.667		99.4457
		505		505		160.379		159.833		99.4433
		506		506		160.544		160		99.4419
		507		507		160.704		160.167		99.4408
		508		508		160.867		160.333		99.4399
		509		509		161.034		160.5		99.44
		510		510		161.198		160.667		99.4397
		511		511		161.362		160.833		99.4394
		512		512		161.525		161		99.4392
		513		513		161.69		161.167		99.4393
		514		514		161.855		161.333		99.4392
		515		515		162.018		161.5		99.4392
		516		516		162.181		161.667		99.4391
		517		517		162.349		161.833		99.4392
		518		518		162.51		162		99.4392
		519		519		162.675		162.167		99.4391
		520		520		162.841		162.333		99.4391
		521		521		163.001		162.5		99.4378
		522		522		163.167		162.667		99.4365
		523		523		163.331		162.833		99.4352
		524		524		163.496		163		99.4339
		525		525		163.66		163.167		99.4316
		526		526		163.823		163.333		99.4301
		527		527		163.984		163.5		99.4291
		528		528		164.154		163.667		99.4281
		529		529		164.319		163.833		99.4282
		530		530		164.482		164		99.4279
		531		531		164.645		164.167		99.4277
		532		532		164.811		164.333		99.4275
		533		533		164.975		164.5		99.4275
		534		534		165.138		164.667		99.4275
		535		535		165.303		164.833		99.4274
		536		536		165.469		165		99.4274
		537		537		165.635		165.167		99.4274
		538		538		165.797		165.333		99.4274
		539		539		165.962		165.5		99.4274
		540		540		166.124		165.667		99.4274
		541		541		166.293		165.833		99.4261
		542		542		166.457		166		99.4248
		543		543		166.621		166.167		99.4235
		544		544		166.785		166.333		99.4222
		545		545		166.948		166.5		99.4198
		546		546		167.11		166.667		99.4184
		547		547		167.274		166.833		99.4173
		548		548		167.44		167		99.4164
		549		549		167.604		167.167		99.4165
		550		550		167.769		167.333		99.4162
		551		551		167.934		167.5		99.4159
		552		552		168.098		167.667		99.4157
		553		553		168.266		167.833		99.4158
		554		554		168.43		168		99.4157
		555		555		168.593		168.167		99.4157
		556		556		168.754		168.333		99.4156
		557		557		168.921		168.5		99.4153
		558		558		169.086		168.667		99.4143
		559		559		169.249		168.833		99.413
		560		560		169.415		169		99.4117
		561		561		169.581		169.167		99.4097
		562		562		169.746		169.333		99.4083
		563		563		169.909		169.5		99.4071
		564		564		170.075		169.667		99.406
		565		565		170.241		169.833		99.4056
		566		566		170.402		170		99.405
		567		567		170.568		170.167		99.4045
		568		568		170.731		170.333		99.4041
		569		569		170.897		170.5		99.4042
		570		570		171.059		170.667		99.4041
		571		571		171.225		170.833		99.404
		572		572		171.389		171		99.4039
		573		573		171.555		171.167		99.4039
		574		574		171.72		171.333		99.4039
		575		575		171.884		171.5		99.4039
		576		576		172.047		171.667		99.4039
		577		577		172.214		171.833		99.4039
		578		578		172.378		172		99.4039
		579		579		172.543		172.167		99.4039
		580		580		172.708		172.333		99.4039
		581		581		172.871		172.5		99.4026
		582		582		173.039		172.667		99.4013
		583		583		173.204		172.833		99.4
		584		584		173.367		173		99.3987
		585		585		173.528		173.167		99.3963
		586		586		173.695		173.333		99.3949
		587		587		173.861		173.5		99.3938
		588		588		174.027		173.667		99.3929
		589		589		174.192		173.833		99.393
		590		590		174.355		174		99.3927
		591		591		174.519		174.167		99.3924
		592		592		174.684		174.333		99.3922
		593		593		174.849		174.5		99.3923
		594		594		175.011		174.667		99.3922
		595		595		175.175		174.833		99.3922
		596		596		175.342		175		99.3921
		597		597		175.509		175.167		99.3922
		598		598		175.674		175.333		99.3918
		599		599		175.842		175.5		99.3908
		600		600		176.005		175.667		99.3895
		601		601		176.17		175.833		99.3878
		602		602		176.333		176		99.3865
		603		603		176.497		176.167		99.3852
		604		604		176.662		176.333		99.384
		605		605		176.825		176.5		99.3829
		606		606		176.989		176.667		99.382
		607		607		177.157		176.833		99.3814
		608		608		177.321		177		99.3808
		609		609		177.487		177.167		99.3809
		610		610		177.649		177.333		99.3807
		611		611		177.815		177.5		99.3805
		612		612		177.978		177.667		99.3804
		613		613		178.142		177.833		99.3805
		614		614		178.31		178		99.3804
		615		615		178.476		178.167		99.3804
		616		616		178.64		178.333		99.3804
		617		617		178.803		178.5		99.3801
		618		618		178.969		178.667		99.379
		619		619		179.131		178.833		99.3777
		620		620		179.298		179		99.3764
		621		621		179.462		179.167		99.3745
		622		622		179.629		179.333		99.3731
		623		623		179.794		179.5		99.3719
		624		624		179.957		179.667		99.3708
		625		625		180.121		179.833		99.3703
		626		626		180.289		180		99.3697
		627		627		180.452		180.167		99.3693
		628		628		180.62		180.333		99.3689
		629		629		180.785		180.5		99.3689
		630		630		180.947		180.667		99.3688
		631		631		181.109		180.833		99.3687
		632		632		181.278		181		99.3686
		633		633		181.441		181.167		99.3687
		634		634		181.603		181.333		99.3687
		635		635		181.765		181.5		99.3686
		636		636		181.933		181.667		99.3686
		637		637		182.097		181.833		99.3673
		638		638		182.26		182		99.366
		639		639		182.424		182.167		99.3647
		640		640		182.59		182.333		99.3634
		641		641		182.756		182.5		99.361
		642		642		182.922		182.667		99.3596
		643		643		183.086		182.833		99.3585
		644		644		183.251		183		99.3576
		645		645		183.415		183.167		99.3577
		646		646		183.581		183.333		99.3574
		647		647		183.745		183.5		99.3571
		648		648		183.908		183.667		99.3569
		649		649		184.075		183.833		99.357
		650		650		184.239		184		99.357
		651		651		184.403		184.167		99.3569
		652		652		184.568		184.333		99.3569
		653		653		184.734		184.5		99.3566
		654		654		184.898		184.667		99.3555
		655		655		185.064		184.833		99.3542
		656		656		185.228		185		99.353
		657		657		185.394		185.167		99.351
		658		658		185.561		185.333		99.3495
		659		659		185.723		185.5		99.3484
		660		660		185.89		185.667		99.3473
		661		661		186.052		185.833		99.3468
		662		662		186.219		186		99.3462
		663		663		186.384		186.167		99.3457
		664		664		186.548		186.333		99.3454
		665		665		186.717		186.5		99.3454
		666		666		186.884		186.667		99.3453
		667		667		187.048		186.833		99.3452
		668		668		187.214		187		99.3451
		669		669		187.376		187.167		99.3452
		670		670		187.542		187.333		99.3451
		671		671		187.711		187.5		99.3448
		672		672		187.875		187.667		99.3438
		673		673		188.04		187.833		99.3424
		674		674		188.203		188		99.341
		675		675		188.369		188.167		99.3397
		676		676		188.535		188.333		99.3384
		677		677		188.699		188.5		99.3367
		678		678		188.867		188.667		99.3356
		679		679		189.029		188.833		99.3347
		680		680		189.191		189		99.3339
		681		681		189.361		189.167		99.334
		682		682		189.525		189.333		99.3338
		683		683		189.688		189.5		99.3336
		684		684		189.854		189.667		99.3334
		685		685		190.023		189.833		99.3335
		686		686		190.186		190		99.3334
		687		687		190.351		190.167		99.3334
		688		688		190.515		190.333		99.3334
		689		689		190.681		190.5		99.3321
		690		690		190.847		190.667		99.3308
		691		691		191.01		190.833		99.3294
		692		692		191.173		191		99.3281
		693		693		191.34		191.167		99.3258
		694		694		191.508		191.333		99.3244
		695		695		191.665		191.5		99.3233
		696		696		191.834		191.667		99.3223
		697		697		191.999		191.833		99.3224
		698		698		192.163		192		99.3222
		699		699		192.326		192.167		99.3219
		700		700		192.492		192.333		99.3217
		701		701		192.657		192.5		99.3218
		702		702		192.821		192.667		99.3217
		703		703		192.985		192.833		99.3217
		704		704		193.155		193		99.3216
		705		705		193.32		193.167		99.3216
		706		706		193.479		193.333		99.3216
		707		707		193.647		193.5		99.3213
		708		708		193.812		193.667		99.3203
		709		709		193.978		193.833		99.3189
		710		710		194.142		194		99.3175
		711		711		194.309		194.167		99.3162
		712		712		194.473		194.333		99.3149
		713		713		194.638		194.5		99.3132
		714		714		194.804		194.667		99.3121
		715		715		194.97		194.833		99.3112
		716		716		195.133		195		99.3104
		717		717		195.301		195.167		99.3105
		718		718		195.466		195.333		99.3103
		719		719		195.633		195.5		99.3101
		720		720		195.797		195.667		99.3099
		721		721		195.959		195.833		99.31
		722		722		196.126		196		99.3099
		723		723		196.29		196.167		99.3099
		724		724		196.458		196.333		99.3099
		725		725		196.622		196.5		99.3086
		726		726		196.789		196.667		99.3073
		727		727		196.952		196.833		99.3059
		728		728		197.12		197		99.3046
		729		729		197.285		197.167		99.3023
		730		730		197.452		197.333		99.3008
		731		731		197.615		197.5		99.2998
		732		732		197.785		197.667		99.2988
		733		733		197.952		197.833		99.299
		734		734		198.115		198		99.2987
		735		735		198.284		198.167		99.2984
		736		736		198.448		198.333		99.2982
		737		737		198.612		198.5		99.2982
		738		738		198.78		198.667		99.2982
		739		739		198.945		198.833		99.2982
		740		740		199.112		199		99.2981
		741		741		199.277		199.167		99.2981
		742		742		199.442		199.333		99.2978
		743		743		199.602		199.5		99.2967
		744		744		199.766		199.667		99.2955
		745		745		199.933		199.833		99.2938
		746		746		200.098		200		99.2924
		747		747		200.263		200.167		99.2912
		748		748		200.43		200.333		99.29
		749		749		200.598		200.5		99.2889
		750		750		200.761		200.667		99.288
		751		751		200.928		200.833		99.2873
		752		752		201.094		201		99.2868
		753		753		201.256		201.167		99.2868
		754		754		201.42		201.333		99.2867
		755		755		201.589		201.5		99.2865
		756		756		201.752		201.667		99.2864
		757		757		201.917		201.833		99.2864
		758		758		202.086		202		99.2861
		759		759		202.249		202.167		99.285
		760		760		202.414		202.333		99.2837
		761		761		202.579		202.5		99.2821
		762		762		202.744		202.667		99.2807
		763		763		202.911		202.833		99.2794
		764		764		203.078		203		99.2782
		765		765		203.24		203.167		99.2771
		766		766		203.408		203.333		99.2763
		767		767		203.575		203.5		99.2756
		768		768		203.741		203.667		99.275
		769		769		203.906		203.833		99.2751
		770		770		204.072		204		99.2749
		771		771		204.236		204.167		99.2748
		772		772		204.402		204.333		99.2746
		773		773		204.568		204.5		99.2743
		774		774		204.733		204.667		99.2733
		775		775		204.897		204.833		99.272
		776		776		205.063		205		99.2707
		777		777		205.229		205.167		99.2687
		778		778		205.394		205.333		99.2673
		779		779		205.558		205.5		99.2661
		780		780		205.723		205.667		99.265
		781		781		205.89		205.833		99.2645
		782		782		206.06		206		99.264
		783		783		206.223		206.167		99.2635
		784		784		206.386		206.333		99.2631
		785		785		206.553		206.5		99.2632
		786		786		206.719		206.667		99.2631
		787		787		206.882		206.833		99.2629
		788		788		207.052		207		99.2629
		789		789		207.214		207.167		99.2616
		790		790		207.379		207.333		99.2603
		791		791		207.547		207.5		99.2589
		792		792		207.712		207.667		99.2576
		793		793		207.878		207.833		99.2553
		794		794		208.042		208		99.2538
		795		795		208.204		208.167		99.2528
		796		796		208.373		208.333		99.2518
		797		797		208.544		208.5		99.2519
		798		798		208.71		208.667		99.2517
		799		799		208.875		208.833		99.2514
		800		800		209.039		209		99.2512
		801		801		209.203		209.167		99.2512
		802		802		209.371		209.333		99.2512
		803		803		209.535		209.5		99.2508
		804		804		209.703		209.667		99.2498
		805		805		209.866		209.833		99.2484
		806		806		210.031		210		99.247
		807		807		210.192		210.167		99.2457
		808		808		210.361		210.333		99.2444
		809		809		210.524		210.5		99.2427
		810		810		210.691		210.667		99.2416
		811		811		210.856		210.833		99.2407
		812		812		211.023		211		99.2399
		813		813		211.189		211.167		99.24
		814		814		211.355		211.333		99.2398
		815		815		211.519		211.5		99.2396
		816		816		211.683		211.667		99.2394
		817		817		211.849		211.833		99.2395
		818		818		212.018		212		99.2394
		819		819		212.183		212.167		99.2394
		820		820		212.346		212.333		99.2393
		821		821		212.509		212.5		99.2381
		822		822		212.678		212.667		99.2367
		823		823		212.845		212.833		99.2354
		824		824		213.014		213		99.2341
		825		825		213.181		213.167		99.2318
		826		826		213.345		213.333		99.2303
		827		827		213.512		213.5		99.2293
		828		828		213.674		213.667		99.2283
		829		829		213.842		213.833		99.2284
		830		830		214.008		214		99.2281
		831		831		214.17		214.167		99.2279
		832		832		214.336		214.333		99.2277
		833		833		214.504		214.5		99.2274
		834		834		214.669		214.667		99.2263
		835		835		214.837		214.833		99.225
		836		836		215		215		99.2237
		837		837		215.163		215.167		99.2217
		838		838		215.329		215.333		99.2203
		839		839		215.498		215.5		99.2191
		840		840		215.664		215.667		99.218
		841		841		215.831		215.833		99.2175
		842		842		215.996		216		99.2169
		843		843		216.164		216.167		99.2165
		844		844		216.327		216.333		99.2161
		845		845		216.494		216.5		99.2161
		846		846		216.658		216.667		99.216
		847		847		216.822		216.833		99.2159
		848		848		216.987		217		99.2159
		849		849		217.156		217.167		99.2156
		850		850		217.32		217.333		99.2145
		851		851		217.485		217.5		99.2132
		852		852		217.651		217.667		99.2119
		853		853		217.816		217.833		99.2099
		854		854		217.986		218		99.2085
		855		855		218.151		218.167		99.2073
		856		856		218.317		218.333		99.2063
		857		857		218.482		218.5		99.2058
		858		858		218.648		218.667		99.2052
		859		859		218.813		218.833		99.2047
		860		860		218.985		219		99.2043
		861		861		219.148		219.167		99.2044
		862		862		219.312		219.333		99.2043
		863		863		219.481		219.5		99.2042
		864		864		219.643		219.667		99.2041
		865		865		219.807		219.833		99.2028
		866		866		219.977		220		99.2015
		867		867		220.142		220.167		99.2002
		868		868		220.308		220.333		99.1989
		869		869		220.475		220.5		99.1965
		870		870		220.636		220.667		99.1951
		871		871		220.802		220.833		99.194
		872		872		220.969		221		99.1931
		873		873		221.138		221.167		99.1932
		874		874		221.301		221.333		99.1929
		875		875		221.467		221.5		99.1926
		876		876		221.633		221.667		99.1924
		877		877		221.796		221.833		99.1925
		878		878		221.964		222		99.1921
		879		879		222.13		222.167		99.191
		880		880		222.295		222.333		99.1897
		881		881		222.46		222.5		99.1881
		882		882		222.626		222.667		99.1867
		883		883		222.795		222.833		99.1854
		884		884		222.962		223		99.1842
		885		885		223.123		223.167		99.1831
		886		886		223.29		223.333		99.1823
		887		887		223.459		223.5		99.1816
		888		888		223.623		223.667		99.181
		889		889		223.79		223.833		99.1811
		890		890		223.955		224		99.1809
		891		891		224.12		224.167		99.1807
		892		892		224.287		224.333		99.1806
		893		893		224.45		224.5		99.1807
		894		894		224.62		224.667		99.1806
		895		895		224.787		224.833		99.1803
		896		896		224.954		225		99.1793
		897		897		225.118		225.167		99.1778
		898		898		225.284		225.333		99.1765
		899		899		225.451		225.5		99.1752
		900		900		225.618		225.667		99.1739
		901		901		225.785		225.833		99.1722
		902		902		225.945		226		99.1711
		903		903		226.115		226.167		99.1702
		904		904		226.286		226.333		99.1694
		905		905		226.45		226.5		99.1695
		906		906		226.614		226.667		99.1693
		907		907		226.78		226.833		99.1691
		908		908		226.945		227		99.1689
		909		909		227.113		227.167		99.1686
		910		910		227.279		227.333		99.1675
		911		911		227.445		227.5		99.1662
		912		912		227.61		227.667		99.1649
		913		913		227.773		227.833		99.1629
		914		914		227.945		228		99.1615
		915		915		228.11		228.167		99.1603
		916		916		228.272		228.333		99.1592
		917		917		228.442		228.5		99.1588
		918		918		228.603		228.667		99.1582
		919		919		228.772		228.833		99.1577
		920		920		228.937		229		99.1573
		921		921		229.107		229.167		99.1571
		922		922		229.275		229.333		99.1559
		923		923		229.442		229.5		99.1545
		924		924		229.602		229.667		99.1532
		925		925		229.771		229.833		99.1512
		926		926		229.937		230		99.1498
		927		927		230.1		230.167		99.1486
		928		928		230.269		230.333		99.1475
		929		929		230.435		230.5		99.147
		930		930		230.595		230.667		99.1464
		931		931		230.765		230.833		99.146
		932		932		230.929		231		99.1456
		933		933		231.093		231.167		99.1456
		934		934		231.261		231.333		99.1455
		935		935		231.423		231.5		99.1454
		936		936		231.594		231.667		99.1453
		937		937		231.763		231.833		99.1454
		938		938		231.929		232		99.1453
		939		939		232.089		232.167		99.145
		940		940		232.254		232.333		99.144
		941		941		232.42		232.5		99.1426
		942		942		232.59		232.667		99.1412
		943		943		232.757		232.833		99.1399
		944		944		232.921		233		99.1386
		945		945		233.087		233.167		99.1369
		946		946		233.254		233.333		99.1358
		947		947		233.42		233.5		99.1349
		948		948		233.586		233.667		99.1341
		949		949		233.752		233.833		99.1342
		950		950		233.916		234		99.1337
		951		951		234.084		234.167		99.1324
		952		952		234.249		234.333		99.131
		953		953		234.415		234.5		99.1294
		954		954		234.582		234.667		99.128
		955		955		234.747		234.833		99.1267
		956		956		234.913		235		99.1254
		957		957		235.079		235.167		99.1244
		958		958		235.246		235.333		99.1235
		959		959		235.412		235.5		99.1228
		960		960		235.576		235.667		99.1222
		961		961		235.745		235.833		99.1223
		962		962		235.907		236		99.1221
		963		963		236.074		236.167		99.122
		964		964		236.239		236.333		99.1219
		965		965		236.407		236.5		99.1206
		966		966		236.57		236.667		99.1193
		967		967		236.741		236.833		99.1179
		968		968		236.906		237		99.1166
		969		969		237.071		237.167		99.1143
		970		970		237.239		237.333		99.1128
		971		971		237.407		237.5		99.1117
		972		972		237.574		237.667		99.1108
		973		973		237.736		237.833		99.1109
		974		974		237.903		238		99.1106
		975		975		238.069		238.167		99.1104
		976		976		238.233		238.333		99.1101
		977		977		238.404		238.5		99.1102
		978		978		238.568		238.667		99.1098
		979		979		238.733		238.833		99.1087
		980		980		238.901		239		99.1075
		981		981		239.063		239.167		99.1058
		982		982		239.236		239.333		99.1044
		983		983		239.4		239.5		99.1031
		984		984		239.564		239.667		99.1019
		985		985		239.732		239.833		99.1009
		986		986		239.899		240		99.1
		987		987		240.064		240.167		99.0993
		988		988		240.23		240.333		99.0987
		989		989		240.4		240.5		99.0988
		990		990		240.564		240.667		99.0986
		991		991		240.729		240.833		99.0985
		992		992		240.897		241		99.0984
		993		993		241.061		241.167		99.0971
		994		994		241.228		241.333		99.0958
		995		995		241.394		241.5		99.0944
		996		996		241.56		241.667		99.0931
		997		997		241.726		241.833		99.0907
		998		998		241.892		242		99.0893
		999		999		242.061		242.167		99.0882
		1000		1000		242.227		242.333		99.0873
		1001		1001		242.392		242.5		99.0874
		1002		1002		242.556		242.667		99.0871
		1003		1003		242.722		242.833		99.0865
		1004		1004		242.89		243		99.0853
		1005		1005		243.055		243.167		99.084
		1006		1006		243.223		243.333		99.0826
		1007		1007		243.386		243.5		99.0812
		1008		1008		243.553		243.667		99.0799
		1009		1009		243.722		243.833		99.0782
		1010		1010		243.883		244		99.077
		1011		1011		244.049		244.167		99.0761
		1012		1012		244.217		244.333		99.0754
		1013		1013		244.383		244.5		99.0755
		1014		1014		244.548		244.667		99.0753
		1015		1015		244.715		244.833		99.0747
		1016		1016		244.883		245		99.0736
		1017		1017		245.046		245.167		99.0722
		1018		1018		245.209		245.333		99.0708
		1019		1019		245.373		245.5		99.0695
		1020		1020		245.544		245.667		99.0681
		1021		1021		245.713		245.833		99.0664
		1022		1022		245.878		246		99.0653
		1023		1023		246.048		246.167		99.0644
		1024		1024		246.213		246.333		99.0636
		1025		1025		246.378		246.5		99.0637
		1026		1026		246.55		246.667		99.0635
		1027		1027		246.719		246.833		99.063
		1028		1028		246.882		247		99.0618
		1029		1029		247.047		247.167		99.0604
		1030		1030		247.215		247.333		99.059
		1031		1031		247.379		247.5		99.0577
		1032		1032		247.544		247.667		99.0564
		1033		1033		247.714		247.833		99.0547
		1034		1034		247.877		248		99.0535
		1035		1035		248.044		248.167		99.0526
		1036		1036		248.213		248.333		99.0518
		1037		1037		248.376		248.5		99.052
		1038		1038		248.542		248.667		99.0517
		1039		1039		248.713		248.833		99.0515
		1040		1040		248.876		249		99.0514
		1041		1041		249.045		249.167		99.0511
		1042		1042		249.211		249.333		99.05
		1043		1043		249.377		249.5		99.0487
		1044		1044		249.544		249.667		99.0474
		1045		1045		249.709		249.833		99.0454
		1046		1046		249.875		250		99.044
		1047		1047		250.043		250.167		99.0428
		1048		1048		250.208		250.333		99.0417
		1049		1049		250.374		250.5		99.0412
		1050		1050		250.54		250.667		99.0407
		1051		1051		250.708		250.833		99.0402
		1052		1052		250.875		251		99.0398
		1053		1053		251.041		251.167		99.0386
		1054		1054		251.206		251.333		99.0371
		1055		1055		251.369		251.5		99.0357
		1056		1056		251.539		251.667		99.0344
		1057		1057		251.708		251.833		99.032
		1058		1058		251.876		252		99.0306
		1059		1059		252.039		252.167		99.0295
		1060		1060		252.203		252.333		99.0285
		1061		1061		252.375		252.5		99.0286
		1062		1062		252.539		252.667		99.0284
		1063		1063		252.708		252.833		99.0278
		1064		1064		252.876		253		99.0266
		1065		1065		253.042		253.167		99.0252
		1066		1066		253.207		253.333		99.0238
		1067		1067		253.372		253.5		99.0225
		1068		1068		253.535		253.667		99.0211
		1069		1069		253.702		253.833		99.0194
		1070		1070		253.871		254		99.0183
		1071		1071		254.035		254.167		99.0174
		1072		1072		254.202		254.333		99.0166
		1073		1073		254.367		254.5		99.0167
		1074		1074		254.534		254.667		99.0162
		1075		1075		254.704		254.833		99.0149
		1076		1076		254.865		255		99.0135
		1077		1077		255.033		255.167		99.0119
		1078		1078		255.2		255.333		99.0104
		1079		1079		255.368		255.5		99.0091
		1080		1080		255.534		255.667		99.0079
		1081		1081		255.698		255.833		99.0068
		1082		1082		255.867		256		99.006
		1083		1083		256.034		256.167		99.0053
		1084		1084		256.202		256.333		99.0047
		1085		1085		256.364		256.5		99.0048
		1086		1086		256.53		256.667		99.0046
		1087		1087		256.702		256.833		99.0045
		1088		1088		256.869		257		99.0043
		1089		1089		257.036		257.167		99.0031
		1090		1090		257.204		257.333		99.0017
		1091		1091		257.369		257.5		99.0004
		1092		1092		257.535		257.667		98.9991
		1093		1093		257.701		257.833		98.9967
		1094		1094		257.866		258		98.9953
		1095		1095		258.03		258.167		98.9942
		1096		1096		258.2		258.333		98.9933
		1097		1097		258.369		258.5		98.9934
		1098		1098		258.534		258.667		98.9931
		1099		1099		258.701		258.833		98.9925
		1100		1100		258.867		259		98.9913
		1101		1101		259.037		259.167		98.9899
		1102		1102		259.201		259.333		98.9885
		1103		1103		259.367		259.5		98.9872
		1104		1104		259.533		259.667		98.9859
		1105		1105		259.7		259.833		98.9842
		1106		1106		259.867		260		98.983
		1107		1107		260.032		260.167		98.9821
		1108		1108		260.199		260.333		98.9813
		1109		1109		260.366		260.5		98.9815
		1110		1110		260.535		260.667		98.9812
		1111		1111		260.701		260.833		98.981
		1112		1112		260.864		261		98.9809
		1113		1113		261.031		261.167		98.9806
		1114		1114		261.2		261.333		98.9795
		1115		1115		261.367		261.5		98.9782
		1116		1116		261.531		261.667		98.9769
		1117		1117		261.699		261.833		98.9749
		1118		1118		261.868		262		98.9735
		1119		1119		262.034		262.167		98.9723
		1120		1120		262.197		262.333		98.9712
		1121		1121		262.363		262.5		98.9707
		1122		1122		262.533		262.667		98.9702
		1123		1123		262.697		262.833		98.9693
		1124		1124		262.866		263		98.968
		1125		1125		263.035		263.167		98.9666
		1126		1126		263.198		263.333		98.9652
		1127		1127		263.364		263.5		98.9637
		1128		1128		263.531		263.667		98.9624
		1129		1129		263.693		263.833		98.9607
		1130		1130		263.859		264		98.9595
		1131		1131		264.031		264.167		98.9586
		1132		1132		264.193		264.333		98.9578
		1133		1133		264.36		264.5		98.958
		1134		1134		264.526		264.667		98.9577
		1135		1135		264.692		264.833		98.9572
		1136		1136		264.859		265		98.956
		1137		1137		265.025		265.167		98.9546
		1138		1138		265.191		265.333		98.9533
		1139		1139		265.36		265.5		98.9519
		1140		1140		265.523		265.667		98.9506
		1141		1141		265.691		265.833		98.9489
		1142		1142		265.855		266		98.9477
		1143		1143		266.024		266.167		98.9469
		1144		1144		266.191		266.333		98.9461
		1145		1145		266.357		266.5		98.9462
		1146		1146		266.526		266.667		98.946
		1147		1147		266.694		266.833		98.9454
		1148		1148		266.853		267		98.9443
		1149		1149		267.02		267.167		98.9429
		1150		1150		267.186		267.333		98.9415
		1151		1151		267.353		267.5		98.9402
		1152		1152		267.521		267.667		98.9389
		1153		1153		267.685		267.833		98.9371
		1154		1154		267.851		268		98.936
		1155		1155		268.022		268.167		98.9351
		1156		1156		268.189		268.333		98.9343
		1157		1157		268.352		268.5		98.9344
		1158		1158		268.52		268.667		98.9342
		1159		1159		268.688		268.833		98.934
		1160		1160		268.853		269		98.9338
		1161		1161		269.019		269.167		98.9326
		1162		1162		269.187		269.333		98.9312
		1163		1163		269.352		269.5		98.9299
		1164		1164		269.518		269.667		98.9286
		1165		1165		269.684		269.833		98.9262
		1166		1166		269.855		270		98.9248
		1167		1167		270.02		270.167		98.9237
		1168		1168		270.186		270.333		98.9227
		1169		1169		270.354		270.5		98.9229
		1170		1170		270.521		270.667		98.9226
		1171		1171		270.687		270.833		98.9223
		1172		1172		270.857		271		98.9221
		1173		1173		271.024		271.167		98.9209
		1174		1174		271.189		271.333		98.9195
		1175		1175		271.353		271.5		98.9182
		1176		1176		271.522		271.667		98.9168
		1177		1177		271.687		271.833		98.9145
		1178		1178		271.854		272		98.913
		1179		1179		272.023		272.167		98.9119
		1180		1180		272.187		272.333		98.911
		1181		1181		272.356		272.5		98.9111
		1182		1182		272.521		272.667		98.9108
		1183		1183		272.69		272.833		98.9105
		1184		1184		272.856		273		98.9103
		1185		1185		273.021		273.167		98.9091
		1186		1186		273.187		273.333		98.9077
		1187		1187		273.354		273.5		98.9064
		1188		1188		273.522		273.667		98.905
		1189		1189		273.685		273.833		98.9027
		1190		1190		273.852		274		98.9013
		1191		1191		274.021		274.167		98.9002
		1192		1192		274.19		274.333		98.8992
		1193		1193		274.35		274.5		98.8994
		1194		1194		274.519		274.667		98.8991
		1195		1195		274.684		274.833		98.8985
		1196		1196		274.85		275		98.8973
		1197		1197		275.015		275.167		98.8959
		1198		1198		275.185		275.333		98.8945
		1199		1199		275.352		275.5		98.8932
		1200		1200		275.514		275.667		98.8919
		1201		1201		275.682		275.833		98.8902
		1202		1202		275.847		276		98.889
		1203		1203		276.014		276.167		98.8881
		1204		1204		276.179		276.333		98.8873
		1205		1205		276.345		276.5		98.8874
		1206		1206		276.511		276.667		98.8872
		1207		1207		276.678		276.833		98.8867
		1208		1208		276.848		277		98.8855
		1209		1209		277.013		277.167		98.8841
		1210		1210		277.18		277.333		98.8828
		1211		1211		277.348		277.5		98.8814
		1212		1212		277.513		277.667		98.8801
		1213		1213		277.681		277.833		98.8784
		1214		1214		277.852		278		98.8773
		1215		1215		278.015		278.167		98.8764
		1216		1216		278.182		278.333		98.8756
		1217		1217		278.346		278.5		98.8757
		1218		1218		278.512		278.667		98.8755
		1219		1219		278.679		278.833		98.8752
		1220		1220		278.847		279		98.8751
		1221		1221		279.013		279.167		98.8738
		1222		1222		279.179		279.333		98.8725
		1223		1223		279.35		279.5		98.8711
		1224		1224		279.516		279.667		98.8698
		1225		1225		279.68		279.833		98.8674
		1226		1226		279.847		280		98.866
		1227		1227		280.014		280.167		98.8649
		1228		1228		280.177		280.333		98.864
		1229		1229		280.348		280.5		98.8641
		1230		1230		280.513		280.667		98.8638
		1231		1231		280.679		280.833		98.8635
		1232		1232		280.846		281		98.8633
		1233		1233		281.011		281.167		98.8621
		1234		1234		281.181		281.333		98.8607
		1235		1235		281.346		281.5		98.8594
		1236		1236		281.514		281.667		98.858
		1237		1237		281.679		281.833		98.8557
		1238		1238		281.847		282		98.8543
		1239		1239		282.015		282.167		98.8532
		1240		1240		282.182		282.333		98.8522
		1241		1241		282.346		282.5		98.8523
		1242		1242		282.512		282.667		98.8521
		1243		1243		282.681		282.833		98.8518
		1244		1244		282.85		283		98.8516
		1245		1245		283.013		283.167		98.8513
		1246		1246		283.178		283.333		98.8502
		1247		1247		283.349		283.5		98.8489
		1248		1248		283.517		283.667		98.8476
		1249		1249		283.679		283.833		98.8456
		1250		1250		283.844		284		98.8442
		1251		1251		284.013		284.167		98.843
		1252		1252		284.178		284.333		98.8419
		1253		1253		284.353		284.5		98.8414
		1254		1254		284.518		284.667		98.8409
		1255		1255		284.683		284.833		98.8404
		1256		1256		284.844		285		98.84
		1257		1257		285.016		285.167		98.8388
		1258		1258		285.184		285.333		98.8373
		1259		1259		285.352		285.5		98.8359
		1260		1260		285.516		285.667		98.8346
		1261		1261		285.684		285.833		98.8322
		1262		1262		285.849		286		98.8308
		1263		1263		286.014		286.167		98.8297
		1264		1264		286.182		286.333		98.8287
		1265		1265		286.35		286.5		98.8288
		1266		1266		286.516		286.667		98.8286
		1267		1267		286.684		286.833		98.8283
		1268		1268		286.847		287		98.8281
		1269		1269		287.013		287.167		98.8268
		1270		1270		287.181		287.333		98.8255
		1271		1271		287.348		287.5		98.8241
		1272		1272		287.517		287.667		98.8228
		1273		1273		287.679		287.833		98.8204
		1274		1274		287.847		288		98.819
		1275		1275		288.019		288.167		98.8179
		1276		1276		288.181		288.333		98.817
		1277		1277		288.342		288.5		98.8171
		1278		1278		288.513		288.667		98.8168
		1279		1279		288.676		288.833		98.8165
		1280		1280		288.843		289		98.8163
		1281		1281		289.012		289.167		98.8161
		1282		1282		289.178		289.333		98.815
		1283		1283		289.341		289.5		98.8137
		1284		1284		289.511		289.667		98.8123
		1285		1285		289.681		289.833		98.8104
		1286		1286		289.846		290		98.8089
		1287		1287		290.012		290.167		98.8077
		1288		1288		290.181		290.333		98.8067
		1289		1289		290.346		290.5		98.8062
		1290		1290		290.511		290.667		98.8056
		1291		1291		290.678		290.833		98.8051
		1292		1292		290.845		291		98.8047
		1293		1293		291.014		291.167		98.8045
		1294		1294		291.181		291.333		98.8033
		1295		1295		291.348		291.5		98.802
		1296		1296		291.513		291.667		98.8006
		1297		1297		291.681		291.833		98.7986
		1298		1298		291.85		292		98.7972
		1299		1299		292.014		292.167		98.796
		1300		1300		292.178		292.333		98.7949
		1301		1301		292.349		292.5		98.7944
		1302		1302		292.514		292.667		98.7939
		1303		1303		292.677		292.833		98.7934
		1304		1304		292.847		293		98.793
		1305		1305		293.015		293.167		98.7931
		1306		1306		293.181		293.333		98.793
		1307		1307		293.345		293.5		98.7925
		1308		1308		293.511		293.667		98.7915
		1309		1309		293.679		293.833		98.79
		1310		1310		293.844		294		98.7887
		1311		1311		294.012		294.167		98.7874
		1312		1312		294.178		294.333		98.7861
		1313		1313		294.345		294.5		98.7844
		1314		1314		294.515		294.667		98.7832
		1315		1315		294.681		294.833		98.7823
		1316		1316		294.842		295		98.7815
		1317		1317		295.008		295.167		98.7817
		1318		1318		295.177		295.333		98.7814
		1319		1319		295.344		295.5		98.7812
		1320		1320		295.512		295.667		98.7811
		1321		1321		295.679		295.833		98.7798
		1322		1322		295.843		296		98.7785
		1323		1323		296.014		296.167		98.7771
		1324		1324		296.181		296.333		98.7758
		1325		1325		296.347		296.5		98.7734
		1326		1326		296.513		296.667		98.772
		1327		1327		296.68		296.833		98.7709
		1328		1328		296.846		297		98.77
		1329		1329		297.015		297.167		98.7701
		1330		1330		297.183		297.333		98.7698
		1331		1331		297.347		297.5		98.7695
		1332		1332		297.512		297.667		98.7693
		1333		1333		297.678		297.833		98.769
		1334		1334		297.846		298		98.7679
		1335		1335		298.015		298.167		98.7666
		1336		1336		298.18		298.333		98.7653
		1337		1337		298.346		298.5		98.7634
		1338		1338		298.514		298.667		98.7619
		1339		1339		298.681		298.833		98.7607
		1340		1340		298.846		299		98.7597
		1341		1341		299.014		299.167		98.7592
		1342		1342		299.18		299.333		98.7586
		1343		1343		299.344		299.5		98.7581
		1344		1344		299.512		299.667		98.7577
		1345		1345		299.681		299.833		98.7575
		1346		1346		299.847		300		98.7563
		1347		1347		300.012		300.167		98.755
		1348		1348		300.177		300.333		98.7536
		1349		1349		300.345		300.5		98.7516
		1350		1350		300.513		300.667		98.7502
		1351		1351		300.679		300.833		98.749
		1352		1352		300.846		301		98.7479
		1353		1353		301.014		301.167		98.7474
		1354		1354		301.18		301.333		98.7469
		1355		1355		301.347		301.5		98.7464
		1356		1356		301.513		301.667		98.746
		1357		1357		301.679		301.833		98.7461
		1358		1358		301.848		302		98.7456
		1359		1359		302.016		302.167		98.7445
		1360		1360		302.179		302.333		98.7431
		1361		1361		302.348		302.5		98.7415
		1362		1362		302.513		302.667		98.7401
		1363		1363		302.68		302.833		98.7388
		1364		1364		302.846		303		98.7376
		1365		1365		303.012		303.167		98.7365
		1366		1366		303.179		303.333		98.7357
		1367		1367		303.345		303.5		98.735
		1368		1368		303.511		303.667		98.7344
		1369		1369		303.682		303.833		98.7345
		1370		1370		303.847		304		98.734
		1371		1371		304.015		304.167		98.7327
		1372		1372		304.178		304.333		98.7314
		1373		1373		304.346		304.5		98.7298
		1374		1374		304.512		304.667		98.7284
		1375		1375		304.68		304.833		98.7271
		1376		1376		304.844		305		98.7258
		1377		1377		305.013		305.167		98.7248
		1378		1378		305.182		305.333		98.7239
		1379		1379		305.349		305.5		98.7232
		1380		1380		305.515		305.667		98.7226
		1381		1381		305.679		305.833		98.7227
		1382		1382		305.847		306		98.7226
		1383		1383		306.016		306.167		98.7221
		1384		1384		306.184		306.333		98.721
		1385		1385		306.349		306.5		98.7196
		1386		1386		306.513		306.667		98.7182
		1387		1387		306.681		306.833		98.7169
		1388		1388		306.847		307		98.7155
		1389		1389		307.013		307.167		98.7138
		1390		1390		307.18		307.333		98.7127
		1391		1391		307.349		307.5		98.7118
		1392		1392		307.517		307.667		98.711
		1393		1393		307.682		307.833		98.7111
		1394		1394		307.844		308		98.7109
		1395		1395		308.013		308.167		98.7104
		1396		1396		308.183		308.333		98.7092
		1397		1397		308.348		308.5		98.7078
		1398		1398		308.516		308.667		98.7065
		1399		1399		308.684		308.833		98.7051
		1400		1400		308.85		309		98.7038
		1401		1401		309.016		309.167		98.7021
		1402		1402		309.183		309.333		98.7009
		1403		1403		309.349		309.5		98.7001
		1404		1404		309.514		309.667		98.6993
		1405		1405		309.685		309.833		98.6994
		1406		1406		309.849		310		98.6992
		1407		1407		310.013		310.167		98.699
		1408		1408		310.182		310.333		98.6988
		1409		1409		310.352		310.5		98.6985
		1410		1410		310.516		310.667		98.6974
		1411		1411		310.683		310.833		98.6961
		1412		1412		310.849		311		98.6948
		1413		1413		311.016		311.167		98.6928
		1414		1414		311.185		311.333		98.6914
		1415		1415		311.351		311.5		98.6902
		1416		1416		311.517		311.667		98.6891
		1417		1417		311.685		311.833		98.6887
		1418		1418		311.849		312		98.6881
		1419		1419		312.014		312.167		98.6876
		1420		1420		312.182		312.333		98.6872
		1421		1421		312.35		312.5		98.687
		1422		1422		312.518		312.667		98.6858
		1423		1423		312.684		312.833		98.6844
		1424		1424		312.85		313		98.6831
		1425		1425		313.016		313.167		98.6811
		1426		1426		313.185		313.333		98.6797
		1427		1427		313.358		313.5		98.6785
		1428		1428		313.521		313.667		98.6774
		1429		1429		313.686		313.833		98.6769
		1430		1430		313.856		314		98.6763
		1431		1431		314.021		314.167		98.6759
		1432		1432		314.186		314.333		98.6755
		1433		1433		314.349		314.5		98.6755
		1434		1434		314.513		314.667		98.6754
		1435		1435		314.679		314.833		98.675
		1436		1436		314.848		315		98.6739
		1437		1437		315.016		315.167		98.6725
		1438		1438		315.18		315.333		98.6712
		1439		1439		315.349		315.5		98.6698
		1440		1440		315.512		315.667		98.6685
		1441		1441		315.68		315.833		98.6668
		1442		1442		315.847		316		98.6657
		1443		1443		316.016		316.167		98.6648
		1444		1444		316.18		316.333		98.664
		1445		1445		316.348		316.5		98.6641
		1446		1446		316.516		316.667		98.6639
		1447		1447		316.683		316.833		98.6634
		1448		1448		316.847		317		98.6622
		1449		1449		317.016		317.167		98.6608
		1450		1450		317.179		317.333		98.6595
		1451		1451		317.346		317.5		98.6581
		1452		1452		317.516		317.667		98.6568
		1453		1453		317.684		317.833		98.6551
		1454		1454		317.849		318		98.6539
		1455		1455		318.012		318.167		98.653
		1456		1456		318.18		318.333		98.6523
		1457		1457		318.345		318.5		98.6524
		1458		1458		318.513		318.667		98.6522
		1459		1459		318.682		318.833		98.6516
		1460		1460		318.847		319		98.6505
		1461		1461		319.017		319.167		98.6491
		1462		1462		319.185		319.333		98.6477
		1463		1463		319.35		319.5		98.6464
		1464		1464		319.514		319.667		98.645
		1465		1465		319.683		319.833		98.6433
		1466		1466		319.85		320		98.6422
		1467		1467		320.016		320.167		98.6413
		1468		1468		320.18		320.333		98.6405
		1469		1469		320.346		320.5		98.6406
		1470		1470		320.514		320.667		98.6404
		1471		1471		320.684		320.833		98.6402
		1472		1472		320.849		321		98.64
		1473		1473		321.014		321.167		98.6388
		1474		1474		321.182		321.333		98.6374
		1475		1475		321.348		321.5		98.6361
		1476		1476		321.514		321.667		98.6347
		1477		1477		321.68		321.833		98.6324
		1478		1478		321.847		322		98.631
		1479		1479		322.02		322.167		98.6299
		1480		1480		322.186		322.333		98.6289
		1481		1481		322.355		322.5		98.629
		1482		1482		322.52		322.667		98.6288
		1483		1483		322.684		322.833		98.6285
		1484		1484		322.853		323		98.6283
		1485		1485		323.017		323.167		98.628
		1486		1486		323.184		323.333		98.6269
		1487		1487		323.35		323.5		98.6256
		1488		1488		323.515		323.667		98.6243
		1489		1489		323.683		323.833		98.6223
		1490		1490		323.851		324		98.6209
		1491		1491		324.016		324.167		98.6197
		1492		1492		324.188		324.333		98.6186
		1493		1493		324.356		324.5		98.6181
		1494		1494		324.52		324.667		98.6176
		1495		1495		324.687		324.833		98.6171
		1496		1496		324.851		325		98.6167
		1497		1497		325.02		325.167		98.6165
		1498		1498		325.185		325.333		98.6153
		1499		1499		325.353		325.5		98.6139
		1500		1500		325.521		325.667		98.6126
		1501		1501		325.688		325.833		98.6106
		1502		1502		325.854		326		98.6092
		1503		1503		326.022		326.167		98.608
		1504		1504		326.188		326.333		98.6069
		1505		1505		326.353		326.5		98.6064
		1506		1506		326.52		326.667		98.6058
		1507		1507		326.685		326.833		98.6053
		1508		1508		326.853		327		98.6049
		1509		1509		327.016		327.167		98.6047
		1510		1510		327.184		327.333		98.6035
		1511		1511		327.351		327.5		98.6022
		1512		1512		327.518		327.667		98.6008
		1513		1513		327.684		327.833		98.5988
		1514		1514		327.851		328		98.5974
		1515		1515		328.017		328.167		98.5962
		1516		1516		328.183		328.333		98.5951
		1517		1517		328.352		328.5		98.5946
		1518		1518		328.521		328.667		98.5941
		1519		1519		328.688		328.833		98.5936
		1520		1520		328.853		329		98.5932
		1521		1521		329.019		329.167		98.5933
		1522		1522		329.188		329.333		98.5932
		1523		1523		329.357		329.5		98.5927
		1524		1524		329.518		329.667		98.5917
		1525		1525		329.687		329.833		98.5903
		1526		1526		329.852		330		98.5889
		1527		1527		330.022		330.167		98.5876
		1528		1528		330.185		330.333		98.5863
		1529		1529		330.353		330.5		98.5846
		1530		1530		330.522		330.667		98.5834
		1531		1531		330.685		330.833		98.5825
		1532		1532		330.853		331		98.5817
		1533		1533		331.017		331.167		98.5815
		1534		1534		331.187		331.333		98.5802
		1535		1535		331.353		331.5		98.5788
		1536		1536		331.522		331.667		98.5773
		1537		1537		331.686		331.833		98.5754
		1538		1538		331.852		332		98.5739
		1539		1539		332.019		332.167		98.5727
		1540		1540		332.188		332.333		98.5716
		1541		1541		332.356		332.5		98.5712
		1542		1542		332.519		332.667		98.5706
		1543		1543		332.686		332.833		98.5701
		1544		1544		332.852		333		98.5697
		1545		1545		333.021		333.167		98.5694
		1546		1546		333.187		333.333		98.5683
		1547		1547		333.354		333.5		98.5669
		1548		1548		333.523		333.667		98.5656
		1549		1549		333.694		333.833		98.5636
		1550		1550		333.856		334		98.5622
		1551		1551		334.026		334.167		98.561
		1552		1552		334.192		334.333		98.5599
		1553		1553		334.36		334.5		98.5594
		1554		1554		334.526		334.667		98.5588
		1555		1555		334.694		334.833		98.5583
		1556		1556		334.86		335		98.5579
		1557		1557		335.027		335.167		98.5567
		1558		1558		335.195		335.333		98.5553
		1559		1559		335.363		335.5		98.5539
		1560		1560		335.531		335.667		98.5525
		1561		1561		335.698		335.833		98.5502
		1562		1562		335.86		336		98.5487
		1563		1563		336.028		336.167		98.5476
		1564		1564		336.196		336.333		98.5467
		1565		1565		336.364		336.5		98.5468
		1566		1566		336.531		336.667		98.5465
		1567		1567		336.694		336.833		98.5459
		1568		1568		336.859		337		98.5447
		1569		1569		337.027		337.167		98.5433
		1570		1570		337.197		337.333		98.5419
		1571		1571		337.366		337.5		98.5406
		1572		1572		337.53		337.667		98.5393
		1573		1573		337.695		337.833		98.5376
		1574		1574		337.863		338		98.5364
		1575		1575		338.031		338.167		98.5355
		1576		1576		338.2		338.333		98.5347
		1577		1577		338.365		338.5		98.5349
		1578		1578		338.532		338.667		98.5343
		1579		1579		338.699		338.833		98.533
		1580		1580		338.866		339		98.5316
		1581		1581		339.033		339.167		98.53
		1582		1582		339.201		339.333		98.5286
		1583		1583		339.366		339.5		98.5273
		1584		1584		339.532		339.667		98.5261
		1585		1585		339.701		339.833		98.525
		1586		1586		339.867		340		98.5241
		1587		1587		340.033		340.167		98.5234
		1588		1588		340.202		340.333		98.5228
		1589		1589		340.367		340.5		98.5216
		1590		1590		340.535		340.667		98.5202
		1591		1591		340.704		340.833		98.5187
		1592		1592		340.874		341		98.5173
		1593		1593		341.04		341.167		98.5149
		1594		1594		341.208		341.333		98.5135
		1595		1595		341.374		341.5		98.5124
		1596		1596		341.544		341.667		98.5114
		1597		1597		341.71		341.833		98.5112
		1598		1598		341.875		342		98.5099
		1599		1599		342.039		342.167		98.5083
		1600		1600		342.209		342.333		98.5068
		1601		1601		342.373		342.5		98.5049
		1602		1602		342.541		342.667		98.5035
		1603		1603		342.71		342.833		98.5022
		1604		1604		342.875		343		98.5011
		1605		1605		343.044		343.167		98.5006
		1606		1606		343.211		343.333		98.5
		1607		1607		343.378		343.5		98.4992
		1608		1608		343.545		343.667		98.4978
		1609		1609		343.71		343.833		98.4965
		1610		1610		343.876		344		98.495
		1611		1611		344.043		344.167		98.4936
		1612		1612		344.21		344.333		98.4923
		1613		1613		344.38		344.5		98.4906
		1614		1614		344.546		344.667		98.4894
		1615		1615		344.715		344.833		98.4882
		1616		1616		344.883		345		98.4864
		1617		1617		345.05		345.167		98.4851
		1618		1618		345.217		345.333		98.4835
		1619		1619		345.378		345.5		98.482
		1620		1620		345.547		345.667		98.4806
		1621		1621		345.713		345.833		98.4789
		1622		1622		345.879		346		98.4777
		1623		1623		346.046		346.167		98.4768
		1624		1624		346.216		346.333		98.476
		1625		1625		346.381		346.5		98.4748
		1626		1626		346.548		346.667		98.4733
		1627		1627		346.712		346.833		98.4717
		1628		1628		346.882		347		98.4703
		1629		1629		347.049		347.167		98.468
		1630		1630		347.217		347.333		98.4665
		1631		1631		347.384		347.5		98.4654
		1632		1632		347.551		347.667		98.4644
		1633		1633		347.718		347.833		98.4645
		1634		1634		347.885		348		98.4642
		1635		1635		348.053		348.167		98.4636
		1636		1636		348.22		348.333		98.4624
		1637		1637		348.386		348.5		98.4611
		1638		1638		348.553		348.667		98.4597
		1639		1639		348.719		348.833		98.4583
		1640		1640		348.887		349		98.457
		1641		1641		349.053		349.167		98.4553
		1642		1642		349.222		349.333		98.4541
		1643		1643		349.389		349.5		98.4532
		1644		1644		349.555		349.667		98.4525
		1645		1645		349.722		349.833		98.4523
		1646		1646		349.889		350		98.451
		1647		1647		350.056		350.167		98.4495
		1648		1648		350.223		350.333		98.4481
		1649		1649		350.392		350.5		98.4461
		1650		1650		350.558		350.667		98.4447
		1651		1651		350.726		350.833		98.4435
		1652		1652		350.89		351		98.4424
		1653		1653		351.06		351.167		98.4419
		1654		1654		351.227		351.333		98.441
		1655		1655		351.396		351.5		98.4394
		1656		1656		351.56		351.667		98.4378
		1657		1657		351.727		351.833		98.4362
		1658		1658		351.893		352		98.4347
		1659		1659		352.062		352.167		98.4333
		1660		1660		352.228		352.333		98.4321
		1661		1661		352.395		352.5		98.4307
		1662		1662		352.561		352.667		98.4287
		1663		1663		352.729		352.833		98.4268
		1664		1664		352.896		353		98.4249
		1665		1665		353.063		353.167		98.423
		1666		1666		353.229		353.333		98.4214
		1667		1667		353.398		353.5		98.4201
		1668		1668		353.565		353.667		98.4189
		1669		1669		353.731		353.833		98.4184
		1670		1670		353.899		354		98.4175
		1671		1671		354.065		354.167		98.4159
		1672		1672		354.234		354.333		98.4143
		1673		1673		354.401		354.5		98.4127
		1674		1674		354.567		354.667		98.4112
		1675		1675		354.735		354.833		98.4098
		1676		1676		354.903		355		98.4086
		1677		1677		355.067		355.167		98.4075
		1678		1678		355.234		355.333		98.4066
		1679		1679		355.402		355.5		98.4056
		1680		1680		355.565		355.667		98.404
		1681		1681		355.736		355.833		98.4027
		1682		1682		355.905		356		98.4012
		1683		1683		356.073		356.167		98.3997
		1684		1684		356.237		356.333		98.3983
		1685		1685		356.404		356.5		98.3966
		1686		1686		356.572		356.667		98.3954
		1687		1687		356.739		356.833		98.3945
		1688		1688		356.906		357		98.3937
		1689		1689		357.075		357.167		98.3925
		1690		1690		357.243		357.333		98.391
		1691		1691		357.405		357.5		98.3895
		1692		1692		357.575		357.667		98.388
		1693		1693		357.745		357.833		98.3857
		1694		1694		357.91		358		98.3842
		1695		1695		358.078		358.167		98.3831
		1696		1696		358.244		358.333		98.3821
		1697		1697		358.41		358.5		98.381
		1698		1698		358.576		358.667		98.3794
		1699		1699		358.744		358.833		98.3778
		1700		1700		358.909		359		98.3763
		1701		1701		359.077		359.167		98.374
		1702		1702		359.245		359.333		98.3725
		1703		1703		359.411		359.5		98.3714
		1704		1704		359.578		359.667		98.3704
		1705		1705		359.747		359.833		98.3692
		1706		1706		359.913		360		98.3676
		1707		1707		360.079		360.167		98.366
		1708		1708		360.247		360.333		98.3645
		1709		1709		360.416		360.5		98.3622
		1710		1710		360.583		360.667		98.3607
		1711		1711		360.75		360.833		98.3596
		1712		1712		360.916		361		98.3586
		1713		1713		361.083		361.167		98.3574
		1714		1714		361.252		361.333		98.3559
		1715		1715		361.417		361.5		98.3543
		1716		1716		361.584		361.667		98.3528
		1717		1717		361.751		361.833		98.3505
		1718		1718		361.917		362		98.349
		1719		1719		362.083		362.167		98.3479
		1720		1720		362.249		362.333		98.3469
		1721		1721		362.417		362.5		98.3467
		1722		1722		362.585		362.667		98.3453
		1723		1723		362.751		362.833		98.3438
		1724		1724		362.917		363		98.3423
		1725		1725		363.081		363.167		98.3404
		1726		1726		363.251		363.333		98.3389
		1727		1727		363.417		363.5		98.3377
		1728		1728		363.588		363.667		98.3366
		1729		1729		363.754		363.833		98.3358
		1730		1730		363.923		364		98.3341
		1731		1731		364.091		364.167		98.3324
		1732		1732		364.259		364.333		98.3307
		1733		1733		364.424		364.5		98.3288
		1734		1734		364.591		364.667		98.3273
		1735		1735		364.758		364.833		98.326
		1736		1736		364.925		365		98.3248
		1737		1737		365.093		365.167		98.3244
		1738		1738		365.261		365.333		98.3235
		1739		1739		365.426		365.5		98.3219
		1740		1740		365.591		365.667		98.3203
		1741		1741		365.758		365.833		98.3187
		1742		1742		365.926		366		98.3172
		1743		1743		366.091		366.167		98.3158
		1744		1744		366.259		366.333		98.3145
		1745		1745		366.428		366.5		98.3122
		1746		1746		366.595		366.667		98.31
		1747		1747		366.76		366.833		98.308
		1748		1748		366.929		367		98.3061
		1749		1749		367.095		367.167		98.3038
		1750		1750		367.261		367.333		98.3022
		1751		1751		367.429		367.5		98.301
		1752		1752		367.595		367.667		98.2999
		1753		1753		367.76		367.833		98.2997
		1754		1754		367.928		368		98.2984
		1755		1755		368.097		368.167		98.2968
		1756		1756		368.263		368.333		98.2953
		1757		1757		368.433		368.5		98.2934
		1758		1758		368.602		368.667		98.2919
		1759		1759		368.766		368.833		98.2907
		1760		1760		368.934		369		98.2896
		1761		1761		369.101		369.167		98.2878
		1762		1762		369.267		369.333		98.2859
		1763		1763		369.435		369.5		98.2841
		1764		1764		369.601		369.667		98.2824
		1765		1765		369.769		369.833		98.2801
		1766		1766		369.934		370		98.2786
		1767		1767		370.103		370.167		98.2771
		1768		1768		370.269		370.333		98.2751
		1769		1769		370.437		370.5		98.2738
		1770		1770		370.605		370.667		98.2721
		1771		1771		370.769		370.833		98.2705
		1772		1772		370.937		371		98.269
		1773		1773		371.101		371.167		98.2674
		1774		1774		371.267		371.333		98.2662
		1775		1775		371.438		371.5		98.2649
		1776		1776		371.609		371.667		98.2631
		1777		1777		371.777		371.833		98.2618
		1778		1778		371.943		372		98.2602
		1779		1779		372.109		372.167		98.2587
		1780		1780		372.275		372.333		98.2573
		1781		1781		372.442		372.5		98.2556
		1782		1782		372.608		372.667		98.2541
		1783		1783		372.776		372.833		98.2521
		1784		1784		372.943		373		98.2501
		1785		1785		373.112		373.167		98.2485
		1786		1786		373.277		373.333		98.2469
		1787		1787		373.445		373.5		98.2454
		1788		1788		373.612		373.667		98.2441
		1789		1789		373.778		373.833		98.2427
		1790		1790		373.945		374		98.2407
		1791		1791		374.112		374.167		98.2388
		1792		1792		374.281		374.333		98.2369
		1793		1793		374.448		374.5		98.235
		1794		1794		374.614		374.667		98.2334
		1795		1795		374.781		374.833		98.232
		1796		1796		374.95		375		98.2308
		1797		1797		375.115		375.167		98.2291
		1798		1798		375.283		375.333		98.2272
		1799		1799		375.449		375.5		98.2254
		1800		1800		375.617		375.667		98.2236
		1801		1801		375.784		375.833		98.2214
		1802		1802		375.951		376		98.2198
		1803		1803		376.118		376.167		98.2186
		1804		1804		376.283		376.333		98.2176
		1805		1805		376.45		376.5		98.2164
		1806		1806		376.617		376.667		98.2148
		1807		1807		376.784		376.833		98.2133
		1808		1808		376.952		377		98.2117
		1809		1809		377.12		377.167		98.2094
		1810		1810		377.29		377.333		98.2076
		1811		1811		377.455		377.5		98.2054
		1812		1812		377.621		377.667		98.2032
		1813		1813		377.789		377.833		98.2017
		1814		1814		377.955		378		98.2
		1815		1815		378.122		378.167		98.1985
		1816		1816		378.288		378.333		98.1971
		1817		1817		378.455		378.5		98.1947
		1818		1818		378.622		378.667		98.1925
		1819		1819		378.789		378.833		98.1905
		1820		1820		378.958		379		98.1886
		1821		1821		379.125		379.167		98.1863
		1822		1822		379.293		379.333		98.1847
		1823		1823		379.46		379.5		98.1831
		1824		1824		379.625		379.667		98.1811
		1825		1825		379.794		379.833		98.1798
		1826		1826		379.962		380		98.1781
		1827		1827		380.132		380.167		98.1765
		1828		1828		380.296		380.333		98.175
		1829		1829		380.461		380.5		98.173
		1830		1830		380.627		380.667		98.1708
		1831		1831		380.798		380.833		98.1686
		1832		1832		380.965		381		98.1665
		1833		1833		381.128		381.167		98.1646
		1834		1834		381.294		381.333		98.163
		1835		1835		381.464		381.5		98.1613
		1836		1836		381.633		381.667		98.159
		1837		1837		381.799		381.833		98.1572
		1838		1838		381.966		382		98.1552
		1839		1839		382.136		382.167		98.1534
		1840		1840		382.301		382.333		98.1517
		1841		1841		382.469		382.5		98.15
		1842		1842		382.63		382.667		98.1485
		1843		1843		382.801		382.833		98.1464
		1844		1844		382.968		383		98.1443
		1845		1845		383.135		383.167		98.1428
		1846		1846		383.301		383.333		98.1412
		1847		1847		383.468		383.5		98.1397
		1848		1848		383.639		383.667		98.1383
		1849		1849		383.805		383.833		98.1359
		1850		1850		383.971		384		98.1337
		1851		1851		384.139		384.167		98.1317
		1852		1852		384.304		384.333		98.1298
		1853		1853		384.473		384.5		98.1272
		1854		1854		384.644		384.667		98.1245
		1855		1855		384.81		384.833		98.1221
		1856		1856		384.978		385		98.1197
		1857		1857		385.148		385.167		98.1179
		1858		1858		385.313		385.333		98.1161
		1859		1859		385.478		385.5		98.1143
		1860		1860		385.645		385.667		98.112
		1861		1861		385.811		385.833		98.1102
		1862		1862		385.978		386		98.1082
		1863		1863		386.148		386.167		98.1064
		1864		1864		386.316		386.333		98.1047
		1865		1865		386.481		386.5		98.1027
		1866		1866		386.647		386.667		98.1004
		1867		1867		386.813		386.833		98.0982
		1868		1868		386.978		387		98.096
		1869		1869		387.145		387.167		98.0942
		1870		1870		387.315		387.333		98.0922
		1871		1871		387.482		387.5		98.0897
		1872		1872		387.648		387.667		98.0872
		1873		1873		387.817		387.833		98.0851
		1874		1874		387.984		388		98.0831
		1875		1875		388.155		388.167		98.081
		1876		1876		388.318		388.333		98.0784
		1877		1877		388.486		388.5		98.076
		1878		1878		388.653		388.667		98.0736
		1879		1879		388.818		388.833		98.0715
		1880		1880		388.988		389		98.0696
		1881		1881		389.155		389.167		98.0667
		1882		1882		389.322		389.333		98.064
		1883		1883		389.489		389.5		98.0617
		1884		1884		389.654		389.667		98.0595
		1885		1885		389.821		389.833		98.0573
		1886		1886		389.989		390		98.0553
		1887		1887		390.158		390.167		98.0529
		1888		1888		390.325		390.333		98.0505
		1889		1889		390.491		390.5		98.049
		1890		1890		390.657		390.667		98.0473
		1891		1891		390.826		390.833		98.0454
		1892		1892		390.992		391		98.043
		1893		1893		391.159		391.167		98.0405
		1894		1894		391.327		391.333		98.0383
		1895		1895		391.493		391.5		98.0362
		1896		1896		391.658		391.667		98.0343
		1897		1897		391.825		391.833		98.0314
		1898		1898		391.993		392		98.0288
		1899		1899		392.161		392.167		98.0261
		1900		1900		392.328		392.333		98.0229
		1901		1901		392.494		392.5		98.0192
		1902		1902		392.663		392.667		98.0162
		1903		1903		392.83		392.833		98.0136
		1904		1904		392.995		393		98.0112
		1905		1905		393.163		393.167		98.0093
		1906		1906		393.333		393.333		98.0068
		1907		1907		393.498		393.5		98.0043
		1908		1908		393.668		393.667		98.002
		1909		1909		393.833		393.833		98.0002
		1910		1910		393.999		394		97.9982
		1911		1911		394.165		394.167		97.9957
		1912		1912		394.332		394.333		97.9932
		1913		1913		394.5		394.5		97.9911
		1914		1914		394.668		394.667		97.9891
		1915		1915		394.833		394.833		97.987
		1916		1916		395.003		395		97.9844
		1917		1917		395.168		395.167		97.9819
		1918		1918		395.334		395.333		97.9796
		1919		1919		395.501		395.5		97.9772
		1920		1920		395.668		395.667		97.9743
		1921		1921		395.839		395.833		97.9712
		1922		1922		396.008		396		97.9686
		1923		1923		396.172		396.167		97.9662
		1924		1924		396.337		396.333		97.964
		1925		1925		396.505		396.5		97.9611
		1926		1926		396.675		396.667		97.9584
		1927		1927		396.842		396.833		97.956
		1928		1928		397.01		397		97.9537
		1929		1929		397.177		397.167		97.9512
		1930		1930		397.342		397.333		97.9484
		1931		1931		397.51		397.5		97.9459
		1932		1932		397.678		397.667		97.9434
		1933		1933		397.847		397.833		97.9416
		1934		1934		398.011		398		97.9396
		1935		1935		398.178		398.167		97.937
		1936		1936		398.347		398.333		97.9344
		1937		1937		398.515		398.5		97.9324
		1938		1938		398.679		398.667		97.9304
		1939		1939		398.847		398.833		97.9282
		1940		1940		399.011		399		97.9256
		1941		1941		399.181		399.167		97.9232
		1942		1942		399.349		399.333		97.9209
		1943		1943		399.519		399.5		97.9188
		1944		1944		399.687		399.667		97.9168
		1945		1945		399.851		399.833		97.9139
		1946		1946		400.018		400		97.9113
		1947		1947		400.185		400.167		97.9089
		1948		1948		400.355		400.333		97.9067
		1949		1949		400.523		400.5		97.9041
		1950		1950		400.689		400.667		97.9014
		1951		1951		400.854		400.833		97.8988
		1952		1952		401.025		401		97.8964
		1953		1953		401.189		401.167		97.8946
		1954		1954		401.356		401.333		97.8925
		1955		1955		401.521		401.5		97.89
		1956		1956		401.688		401.667		97.8874
		1957		1957		401.858		401.833		97.8854
		1958		1958		402.025		402		97.8834
		1959		1959		402.191		402.167		97.8812
		1960		1960		402.356		402.333		97.8786
		1961		1961		402.528		402.5		97.8762
		1962		1962		402.697		402.667		97.8739
		1963		1963		402.861		402.833		97.8717
		1964		1964		403.033		403		97.8698
		1965		1965		403.199		403.167		97.8669
		1966		1966		403.362		403.333		97.8643
		1967		1967		403.532		403.5		97.8619
		1968		1968		403.697		403.667		97.8597
		1969		1969		403.864		403.833		97.8575
		1970		1970		404.032		404		97.8555
		1971		1971		404.202		404.167		97.8531
		1972		1972		404.368		404.333		97.8507
		1973		1973		404.534		404.5		97.8492
		1974		1974		404.7		404.667		97.8472
		1975		1975		404.866		404.833		97.8445
		1976		1976		405.036		405		97.8419
		1977		1977		405.205		405.167		97.8392
		1978		1978		405.372		405.333		97.8369
		1979		1979		405.537		405.5		97.8349
		1980		1980		405.702		405.667		97.8331
		1981		1981		405.871		405.833		97.8318
		1982		1982		406.039		406		97.8297
		1983		1983		406.206		406.167		97.8276
		1984		1984		406.373		406.333		97.8256
		1985		1985		406.54		406.5		97.8234
		1986		1986		406.705		406.667		97.8207
		1987		1987		406.874		406.833		97.8181
		1988		1988		407.041		407		97.8156
		1989		1989		407.209		407.167		97.8132
		1990		1990		407.379		407.333		97.8108
[truncated: 3,568 more rows]
