# Supplementary material for: Microbial induced calcite precipitation can consolidate martian and lunar regolith simulants
Source: PLoS One. 2022 Apr 14;17(4):e0266415. doi: 10.1371/journal.pone.0266415 (PMC9009621; doi:10.1371/journal.pone.0266415)
Supplement: S1 Data — (ZIP) [file pone.0266415.s002.zip › Plos one_data file/TGA_data/MSS-SP-N.txt]

Comment;This report has been generated by The Solid State and Structural Chemistry Unit (SSCU) IISc. For the research work carried by Dr. Rashmi Dikshit

________________________________________________________________________________

Title
Evaluation Categories:

Curve Name:
  !7
Curve Values:
          Index              t             Ts             Tr          Value
                           [s]           [�C]           [�C]            [%]
              0              0         99.869            100            100
              1              1        98.9004        100.167        100.001
              2              2        98.9295        100.333        100.004
              3              3        99.0169          100.5        100.009
              4              4        99.1398        100.667        100.017
              5              5         99.275        100.833        100.024
              6              6        99.4091            101        100.032
              7              7        99.5544        101.167        100.039
              8              8        99.7055        101.333         100.05
              9              9        99.8604          101.5        100.058
             10             10        100.012        101.667        100.066
             11             11        100.177        101.833        100.073
             12             12         100.34            102        100.078
             13             13        100.511        102.167        100.084
             14             14        100.681        102.333         100.09
             15             15        100.853          102.5        100.094
             16             16         101.03        102.667        100.097
             17             17        101.203        102.833        100.102
             18             18        101.385            103        100.105
             19             19        101.565        103.167        100.109
             20             20        101.741        103.333        100.111
             21             21        101.923          103.5        100.113
             22             22        102.109        103.667        100.115
             23             23        102.291        103.833        100.117
             24             24        102.477            104        100.117
             25             25        102.665        104.167        100.118
             26             26        102.848        104.333         100.12
             27             27        103.039          104.5        100.122
             28             28        103.232        104.667        100.124
             29             29        103.418        104.833        100.125
             30             30        103.606            105        100.127
             31             31        103.797        105.167        100.128
             32             32        103.987        105.333        100.129
             33             33        104.179          105.5         100.13
             34             34        104.362        105.667        100.131
             35             35        104.556        105.833        100.131
             36             36        104.745            106        100.131
             37             37        104.937        106.167        100.131
             38             38        105.127        106.333        100.131
             39             39        105.319          106.5        100.132
             40             40         105.51        106.667        100.131
             41             41        105.699        106.833        100.132
             42             42        105.889            107        100.132
             43             43         106.08        107.167        100.132
             44             44        106.271        107.333        100.132
             45             45         106.46          107.5        100.132
             46             46        106.644        107.667        100.132
             47             47        106.835        107.833        100.132
             48             48        107.019            108        100.132
             49             49        107.206        108.167        100.131
             50             50        107.394        108.333         100.13
             51             51         107.58          108.5        100.129
             52             52        107.766        108.667        100.127
             53             53        107.956        108.833        100.126
             54             54        108.137            109        100.124
             55             55        108.319        109.167        100.123
             56             56        108.505        109.333        100.122
             57             57        108.686          109.5        100.121
             58             58         108.87        109.667        100.121
             59             59        109.049        109.833         100.12
             60             60        109.227            110         100.12
             61             61        109.413        110.167         100.12
             62             62        109.593        110.333         100.12
             63             63        109.775          110.5         100.12
             64             64        109.955        110.667         100.12
             65             65         110.13        110.833         100.12
             66             66        110.311            111        100.119
             67             67        110.489        111.167        100.118
             68             68        110.667        111.333        100.117
             69             69        110.846          111.5        100.115
             70             70        111.024        111.667        100.114
             71             71          111.2        111.833        100.113
             72             72        111.375            112        100.111
             73             73        111.549        112.167         100.11
             74             74        111.729        112.333        100.109
             75             75        111.901          112.5        100.108
             76             76        112.075        112.667        100.108
             77             77        112.255        112.833        100.108
             78             78        112.428            113        100.108
             79             79          112.6        113.167        100.108
             80             80        112.773        113.333        100.106
             81             81        112.948          113.5        100.105
             82             82         113.12        113.667        100.104
             83             83        113.294        113.833        100.102
             84             84         113.47            114          100.1
             85             85        113.642        114.167        100.098
             86             86        113.811        114.333        100.097
             87             87        113.982          114.5        100.096
             88             88        114.156        114.667        100.096
             89             89        114.323        114.833        100.096
             90             90        114.497            115        100.096
             91             91        114.668        115.167        100.094
             92             92        114.835        115.333        100.093
             93             93        115.008          115.5        100.092
             94             94        115.178        115.667         100.09
             95             95         115.35        115.833        100.089
             96             96        115.516            116        100.087
             97             97        115.687        116.167        100.086
             98             98        115.856        116.333        100.085
             99             99        116.028          116.5        100.084
            100            100        116.192        116.667        100.084
            101            101        116.364        116.833        100.084
            102            102        116.531            117        100.082
            103            103        116.706        117.167        100.081
            104            104        116.868        117.333        100.079
            105            105        117.034          117.5        100.078
            106            106        117.206        117.667        100.077
            107            107        117.377        117.833        100.075
            108            108        117.543            118        100.074
            109            109         117.71        118.167        100.073
            110            110        117.882        118.333        100.072
            111            111        118.049          118.5        100.071
            112            112        118.218        118.667        100.069
            113            113        118.385        118.833        100.068
            114            114        118.552            119        100.066
            115            115        118.718        119.167        100.065
            116            116         118.88        119.333        100.063
            117            117        119.045          119.5        100.061
            118            118        119.214        119.667        100.058
            119            119        119.382        119.833        100.056
            120            120        119.547            120        100.054
            121            121        119.716        120.167        100.052
            122            122        119.877        120.333         100.05
            123            123        120.048          120.5        100.047
            124            124        120.215        120.667        100.045
            125            125         120.38        120.833        100.043
            126            126        120.549            121        100.041
            127            127        120.714        121.167        100.038
            128            128        120.883        121.333        100.036
            129            129        121.045          121.5        100.033
            130            130        121.214        121.667         100.03
            131            131        121.378        121.833        100.027
            132            132        121.546            122        100.023
            133            133        121.712        122.167         100.02
            134            134        121.872        122.333        100.017
            135            135        122.039          122.5        100.013
            136            136        122.205        122.667         100.01
            137            137        122.369        122.833        100.007
            138            138        122.531            123        100.003
            139            139          122.7        123.167        99.9985
            140            140        122.864        123.333        99.9941
            141            141        123.024          123.5        99.9898
            142            142        123.192        123.667        99.9853
            143            143        123.359        123.833        99.9809
            144            144        123.521            124        99.9758
            145            145        123.683        124.167        99.9711
            146            146        123.848        124.333        99.9665
            147            147         124.01          124.5        99.9616
            148            148        124.179        124.667        99.9565
            149            149        124.337        124.833        99.9514
            150            150        124.497            125        99.9466
            151            151        124.663        125.167        99.9421
            152            152        124.828        125.333        99.9373
            153            153        124.989          125.5        99.9325
            154            154        125.151        125.667        99.9272
            155            155        125.323        125.833        99.9213
            156            156        125.485            126        99.9152
            157            157        125.649        126.167        99.9089
            158            158        125.814        126.333        99.9028
            159            159        125.977          126.5        99.8964
            160            160        126.137        126.667        99.8899
            161            161        126.304        126.833        99.8836
            162            162        126.467            127        99.8774
            163            163        126.631        127.167        99.8709
            164            164        126.789        127.333        99.8642
            165            165        126.946          127.5        99.8575
            166            166        127.111        127.667        99.8507
            167            167        127.272        127.833        99.8441
            168            168        127.439            128        99.8364
            169            169        127.601        128.167         99.829
            170            170        127.764        128.333        99.8218
            171            171        127.927          128.5        99.8145
            172            172        128.089        128.667        99.8066
            173            173        128.254        128.833        99.7991
            174            174        128.419            129        99.7913
            175            175        128.576        129.167        99.7832
            176            176        128.744        129.333        99.7755
            177            177        128.907          129.5        99.7675
            178            178        129.068        129.667        99.7594
            179            179        129.232        129.833        99.7518
            180            180        129.393            130         99.744
            181            181        129.555        130.167        99.7359
            182            182        129.723        130.333        99.7282
            183            183        129.882          130.5        99.7203
            184            184        130.043        130.667        99.7115
            185            185        130.207        130.833        99.7029
            186            186        130.365            131        99.6946
            187            187        130.527        131.167        99.6861
            188            188        130.689        131.333        99.6781
            189            189        130.857          131.5          99.67
            190            190        131.019        131.667         99.662
            191            191        131.184        131.833        99.6544
            192            192        131.346            132        99.6472
            193            193        131.512        132.167        99.6395
            194            194        131.674        132.333        99.6319
            195            195        131.839          132.5        99.6242
            196            196        132.001        132.667        99.6167
            197            197        132.165        132.833        99.6095
            198            198        132.332            133        99.6026
            199            199        132.496        133.167        99.5955
            200            200        132.662        133.333        99.5889
            201            201        132.828          133.5        99.5823
            202            202        132.995        133.667        99.5761
            203            203        133.163        133.833        99.5697
            204            204        133.325            134        99.5636
            205            205        133.485        134.167        99.5575
            206            206        133.657        134.333        99.5516
            207            207        133.824          134.5        99.5455
            208            208        133.989        134.667        99.5407
            209            209        134.153        134.833        99.5357
            210            210        134.314            135        99.5305
            211            211        134.481        135.167        99.5255
            212            212        134.648        135.333        99.5215
            213            213        134.815          135.5        99.5169
            214            214        134.982        135.667        99.5126
            215            215        135.152        135.833        99.5086
            216            216        135.317            136        99.5044
            217            217        135.483        136.167        99.5004
            218            218        135.651        136.333        99.4967
            219            219        135.821          136.5        99.4934
            220            220        135.989        136.667        99.4904
            221            221        136.156        136.833         99.487
            222            222        136.318            137        99.4839
            223            223        136.491        137.167        99.4811
            224            224        136.657        137.333        99.4793
            225            225        136.828          137.5        99.4774
            226            226        136.996        137.667        99.4755
            227            227        137.162        137.833         99.473
            228            228        137.329            138        99.4712
            229            229        137.494        138.167        99.4691
            230            230        137.664        138.333        99.4673
            231            231        137.836          138.5        99.4655
            232            232        138.003        138.667        99.4638
            233            233        138.169        138.833        99.4622
            234            234        138.339            139        99.4601
            235            235        138.501        139.167         99.458
            236            236         138.67        139.333        99.4564
            237            237         138.84          139.5        99.4548
            238            238        139.009        139.667        99.4532
            239            239        139.172        139.833        99.4518
            240            240        139.342            140        99.4508
            241            241         139.51        140.167        99.4498
            242            242        139.679        140.333        99.4491
            243            243        139.849          140.5        99.4485
            244            244        140.013        140.667        99.4486
            245            245        140.178        140.833        99.4481
            246            246         140.35            141        99.4468
            247            247        140.514        141.167        99.4454
            248            248        140.683        141.333        99.4438
            249            249        140.847          141.5        99.4423
            250            250        141.016        141.667         99.441
            251            251        141.188        141.833        99.4398
            252            252        141.354            142        99.4387
            253            253         141.52        142.167        99.4378
            254            254        141.685        142.333        99.4371
            255            255        141.857          142.5        99.4365
            256            256        142.019        142.667        99.4366
            257            257        142.185        142.833        99.4361
            258            258        142.353            143        99.4348
            259            259        142.519        143.167        99.4334
            260            260        142.684        143.333        99.4318
            261            261        142.853          143.5        99.4303
            262            262         143.02        143.667         99.429
            263            263        143.185        143.833        99.4278
            264            264         143.35            144        99.4267
            265            265        143.518        144.167        99.4258
            266            266        143.686        144.333        99.4251
            267            267         143.85          144.5        99.4245
            268            268        144.017        144.667        99.4246
            269            269        144.181        144.833        99.4244
            270            270        144.349            145        99.4242
            271            271        144.518        145.167        99.4241
            272            272        144.683        145.333        99.4228
            273            273        144.853          145.5        99.4215
            274            274        145.018        145.667        99.4201
            275            275        145.181        145.833        99.4187
            276            276        145.348            146        99.4163
            277            277        145.512        146.167        99.4149
            278            278        145.681        146.333        99.4138
            279            279        145.848          146.5        99.4128
            280            280        146.016        146.667        99.4129
            281            281        146.182        146.833        99.4126
            282            282        146.346            147        99.4124
            283            283        146.509        147.167        99.4122
            284            284        146.674        147.333        99.4122
            285            285         146.84          147.5        99.4122
            286            286        147.005        147.667        99.4121
            287            287        147.172        147.833        99.4121
            288            288         147.34            148        99.4118
            289            289        147.505        148.167        99.4107
            290            290        147.674        148.333        99.4094
            291            291        147.839          148.5        99.4081
            292            292        148.004        148.667         99.406
            293            293        148.166        148.833        99.4046
            294            294        148.336            149        99.4034
            295            295          148.5        149.167        99.4023
            296            296        148.667        149.333        99.4018
            297            297        148.832          149.5        99.4012
            298            298        148.997        149.667        99.4007
            299            299        149.161        149.833        99.4003
            300            300        149.331            150        99.4004
            301            301        149.493        150.167           99.4
            302            302         149.66        150.333        99.3988
            303            303        149.827          150.5        99.3974
            304            304        149.994        150.667        99.3958
            305            305        150.159        150.833        99.3943
            306            306        150.326            151         99.393
            307            307        150.489        151.167        99.3918
            308            308        150.657        151.333        99.3907
            309            309        150.822          151.5        99.3898
            310            310        150.983        151.667        99.3891
            311            311        151.146        151.833        99.3885
            312            312        151.312            152        99.3886
            313            313        151.482        152.167        99.3884
            314            314        151.646        152.333        99.3883
            315            315        151.814          152.5        99.3881
            316            316        151.979        152.667        99.3882
            317            317        152.142        152.833        99.3882
            318            318        152.307            153        99.3881
            319            319        152.473        153.167        99.3881
            320            320        152.637        153.333        99.3878
            321            321        152.803          153.5        99.3867
            322            322        152.968        153.667        99.3854
            323            323        153.136        153.833        99.3841
            324            324        153.303            154        99.3821
            325            325        153.469        154.167        99.3806
            326            326        153.636        154.333        99.3794
            327            327        153.802          154.5        99.3783
            328            328        153.964        154.667        99.3778
            329            329        154.131        154.833        99.3772
            330            330        154.293            155        99.3767
            331            331         154.46        155.167        99.3763
            332            332        154.624        155.333        99.3764
            333            333        154.793          155.5        99.3763
            334            334        154.959        155.667        99.3762
            335            335        155.122        155.833        99.3761
            336            336        155.287            156        99.3748
            337            337        155.455        156.167        99.3735
            338            338         155.62        156.333        99.3721
            339            339        155.783          156.5        99.3708
            340            340        155.949        156.667        99.3684
            341            341        156.117        156.833        99.3669
            342            342        156.282            157        99.3658
            343            343        156.447        157.167        99.3649
            344            344        156.612        157.333         99.365
            345            345        156.775          157.5        99.3647
            346            346        156.939        157.667        99.3644
            347            347        157.103        157.833        99.3642
            348            348        157.269            158        99.3643
            349            349        157.434        158.167        99.3642
            350            350          157.6        158.333        99.3642
            351            351        157.765          158.5        99.3641
            352            352        157.926        158.667        99.3628
            353            353        158.093        158.833        99.3615
            354            354         158.26            159        99.3601
            355            355        158.429        159.167        99.3588
            356            356          158.6        159.333        99.3564
            357            357        158.764          159.5        99.3549
            358            358        158.928        159.667        99.3538
            359            359        159.093        159.833        99.3529
            360            360         159.26            160         99.353
            361            361        159.423        160.167        99.3527
            362            362         159.58        160.333        99.3524
            363            363        159.749          160.5        99.3522
            364            364        159.915        160.667        99.3509
            365            365        160.079        160.833        99.3495
            366            366        160.245            161        99.3482
            367            367         160.41        161.167        99.3468
            368            368        160.576        161.333        99.3444
            369            369        160.741          161.5        99.3429
            370            370        160.906        161.667        99.3418
            371            371        161.071        161.833        99.3409
            372            372        161.237            162         99.341
            373            373        161.403        162.167        99.3407
            374            374        161.567        162.333        99.3404
            375            375        161.733          162.5        99.3402
            376            376        161.897        162.667        99.3403
            377            377        162.059        162.833        99.3402
            378            378        162.225            163        99.3398
            379            379        162.392        163.167        99.3388
            380            380        162.557        163.333        99.3373
            381            381        162.724          163.5         99.336
            382            382        162.887        163.667        99.3346
            383            383         163.05        163.833        99.3333
            384            384        163.216            164        99.3316
            385            385        163.381        164.167        99.3304
            386            386         163.55        164.333        99.3295
            387            387        163.714          164.5        99.3287
            388            388        163.879        164.667        99.3288
            389            389        164.042        164.833        99.3286
            390            390        164.207            165        99.3284
            391            391        164.371        165.167        99.3282
            392            392        164.538        165.333        99.3282
            393            393        164.705          165.5        99.3279
            394            394        164.865        165.667        99.3268
            395            395        165.027        165.833        99.3255
            396            396        165.192            166        99.3238
            397            397        165.359        166.167        99.3224
            398            398        165.529        166.333        99.3211
            399            399        165.692          166.5        99.3198
            400            400        165.857        166.667        99.3187
            401            401        166.019        166.833        99.3179
            402            402        166.183            167        99.3172
            403            403        166.351        167.167        99.3166
            404            404        166.511        167.333        99.3167
            405            405        166.677          167.5        99.3162
            406            406        166.841        167.667        99.3149
            407            407        167.009        167.833        99.3135
            408            408        167.173            168        99.3119
            409            409         167.34        168.167        99.3104
            410            410        167.505        168.333        99.3091
            411            411        167.669          168.5        99.3079
            412            412        167.836        168.667        99.3067
            413            413            168        168.833        99.3059
            414            414        168.164            169        99.3052
            415            415        168.328        169.167        99.3046
            416            416        168.493        169.333        99.3043
            417            417        168.659          169.5        99.3031
            418            418        168.823        169.667        99.3016
            419            419        168.991        169.833        99.3002
            420            420        169.154            170        99.2982
            421            421        169.318        170.167        99.2967
            422            422        169.484        170.333        99.2955
            423            423        169.648          170.5        99.2944
            424            424        169.814        170.667        99.2939
            425            425        169.978        170.833        99.2933
            426            426        170.144            171        99.2928
            427            427        170.311        171.167        99.2924
            428            428        170.477        171.333        99.2912
            429            429        170.643          171.5        99.2897
            430            430        170.806        171.667        99.2883
            431            431        170.972        171.833        99.2869
            432            432         171.14            172        99.2845
            433            433        171.305        172.167         99.283
            434            434        171.467        172.333        99.2819
            435            435        171.634          172.5        99.2809
            436            436        171.801        172.667         99.281
            437            437        171.965        172.833        99.2807
            438            438        172.129            173        99.2801
            439            439        172.297        173.167        99.2789
            440            440        172.463        173.333        99.2775
            441            441        172.627          173.5        99.2761
            442            442        172.793        173.667        99.2747
            443            443        172.959        173.833        99.2734
            444            444        173.122            174        99.2716
            445            445        173.287        174.167        99.2705
            446            446        173.451        174.333        99.2695
            447            447        173.619          174.5        99.2687
            448            448        173.781        174.667        99.2689
            449            449        173.946        174.833        99.2686
            450            450        174.111            175        99.2681
            451            451        174.278        175.167        99.2669
            452            452        174.445        175.333        99.2655
            453            453        174.611          175.5        99.2641
            454            454        174.773        175.667        99.2627
            455            455        174.937        175.833        99.2614
            456            456        175.104            176        99.2596
            457            457        175.268        176.167        99.2584
            458            458        175.432        176.333        99.2575
            459            459        175.598          176.5        99.2567
            460            460        175.764        176.667        99.2565
            461            461        175.931        176.833        99.2552
            462            462        176.094            177        99.2537
            463            463        176.258        177.167        99.2522
            464            464        176.422        177.333        99.2503
            465            465        176.586          177.5        99.2488
            466            466        176.755        177.667        99.2475
            467            467        176.921        177.833        99.2464
            468            468        177.088            178        99.2459
            469            469        177.248        178.167         99.245
            470            470        177.414        178.333        99.2434
            471            471        177.577          178.5        99.2418
            472            472        177.743        178.667        99.2402
            473            473        177.912        178.833        99.2386
            474            474        178.078            179        99.2372
            475            475        178.237        179.167        99.2359
            476            476        178.404        179.333        99.2348
            477            477        178.571          179.5        99.2339
            478            478        178.741        179.667        99.2332
            479            479        178.909        179.833        99.2326
            480            480        179.069            180        99.2324
            481            481        179.231        180.167        99.2311
            482            482        179.393        180.333        99.2297
            483            483        179.564          180.5        99.2282
            484            484        179.725        180.667        99.2263
            485            485        179.897        180.833        99.2248
            486            486        180.061            181        99.2235
            487            487        180.225        181.167        99.2224
            488            488        180.391        181.333        99.2219
            489            489        180.558          181.5         99.221
            490            490        180.719        181.667        99.2195
            491            491        180.889        181.833        99.2178
            492            492        181.053            182        99.2162
            493            493        181.219        182.167        99.2146
            494            494        181.384        182.333        99.2132
            495            495        181.549          182.5        99.2119
            496            496        181.711        182.667        99.2109
            497            497        181.878        182.833        99.2096
            498            498        182.045            183        99.2078
            499            499        182.206        183.167         99.206
            500            500        182.376        183.333        99.2044
            501            501         182.54          183.5        99.2028
            502            502        182.706        183.667        99.2013
            503            503        182.871        183.833           99.2
            504            504        183.039            184        99.1989
            505            505        183.202        184.167        99.1977
            506            506        183.366        184.333        99.1958
            507            507        183.535          184.5         99.194
            508            508        183.699        184.667        99.1924
            509            509        183.865        184.833        99.1908
            510            510        184.027            185        99.1893
            511            511        184.193        185.167         99.188
            512            512        184.363        185.333        99.1869
            513            513        184.524          185.5         99.186
            514            514        184.687        185.667        99.1849
            515            515        184.851        185.833        99.1833
            516            516        185.015            186        99.1819
            517            517        185.182        186.167        99.1804
            518            518        185.349        186.333        99.1789
            519            519         185.51          186.5        99.1775
            520            520        185.677        186.667        99.1758
            521            521        185.843        186.833        99.1742
            522            522        186.009            187        99.1722
            523            523        186.178        187.167        99.1702
            524            524        186.341        187.333        99.1686
            525            525        186.506          187.5        99.1669
            526            526        186.674        187.667        99.1654
            527            527        186.841        187.833         99.164
            528            528        186.999            188         99.163
            529            529        187.164        188.167        99.1617
            530            530        187.334        188.333        99.1599
            531            531        187.501          188.5         99.158
            532            532        187.667        188.667        99.1564
            533            533        187.828        188.833        99.1548
            534            534        187.993            189        99.1534
            535            535        188.159        189.167         99.152
            536            536        188.324        189.333        99.1496
            537            537        188.494          189.5        99.1474
            538            538        188.655        189.667        99.1453
            539            539        188.819        189.833        99.1433
            540            540        188.984            190         99.141
            541            541        189.148        190.167        99.1394
            542            542        189.318        190.333        99.1382
            543            543        189.485          190.5        99.1371
            544            544        189.649        190.667        99.1359
            545            545        189.817        190.833        99.1342
            546            546        189.981            191        99.1326
            547            547        190.149        191.167         99.131
            548            548        190.308        191.333        99.1287
            549            549        190.473          191.5        99.1268
            550            550        190.639        191.667        99.1246
            551            551        190.805        191.833        99.1223
            552            552        190.972            192        99.1208
            553            553        191.135        192.167        99.1191
            554            554        191.299        192.333        99.1175
            555            555        191.464          192.5        99.1161
            556            556        191.632        192.667        99.1147
            557            557        191.801        192.833        99.1127
            558            558        191.963            193        99.1106
            559            559        192.126        193.167        99.1087
            560            560        192.295        193.333        99.1068
            561            561        192.461          193.5        99.1052
            562            562        192.623        193.667        99.1038
            563            563        192.788        193.833        99.1025
            564            564        192.958            194        99.1008
            565            565        193.124        194.167        99.0988
            566            566        193.287        194.333         99.097
            567            567        193.451          194.5        99.0952
            568            568         193.62        194.667        99.0929
            569            569        193.785        194.833         99.091
            570            570         193.95            195        99.0887
            571            571        194.116        195.167        99.0864
            572            572        194.281        195.333        99.0848
            573            573        194.447          195.5        99.0831
            574            574        194.611        195.667        99.0815
            575            575        194.776        195.833        99.0801
            576            576        194.942            196        99.0787
            577            577         195.11        196.167        99.0767
            578            578        195.273        196.333        99.0747
            579            579        195.441          196.5        99.0727
            580            580         195.61        196.667        99.0708
            581            581        195.772        196.833        99.0692
            582            582        195.936            197        99.0675
            583            583        196.101        197.167        99.0652
            584            584        196.266        197.333        99.0633
            585            585        196.432          197.5        99.0613
            586            586          196.6        197.667        99.0595
            587            587        196.766        197.833        99.0577
            588            588        196.932            198        99.0561
            589            589        197.093        198.167        99.0545
            590            590        197.258        198.333        99.0524
            591            591        197.423          198.5        99.0502
            592            592        197.588        198.667        99.0487
            593            593        197.754        198.833         99.047
            594            594        197.924            199        99.0455
            595            595         198.09        199.167        99.0441
            596            596        198.255        199.333        99.0417
            597            597        198.419          199.5        99.0395
            598            598        198.587        199.667        99.0374
            599            599        198.746        199.833        99.0354
            600            600        198.913            200        99.0331
            601            601         199.08        200.167        99.0312
            602            602        199.245        200.333        99.0288
            603            603         199.41          200.5        99.0265
            604            604        199.575        200.667        99.0249
            605            605        199.741        200.833        99.0232
            606            606        199.911            201        99.0216
            607            607        200.074        201.167        99.0201
            608            608        200.236        201.333        99.0178
            609            609        200.406          201.5        99.0155
            610            610        200.568        201.667        99.0134
            611            611        200.735        201.833        99.0114
            612            612          200.9            202        99.0091
            613            613        201.068        202.167        99.0075
            614            614        201.235        202.333        99.0059
            615            615        201.397          202.5        99.0038
            616            616        201.564        202.667        99.0025
            617            617        201.732        202.833        99.0008
            618            618        201.893            203        98.9992
            619            619        202.063        203.167        98.9976
            620            620        202.226        203.333        98.9956
            621            621        202.393          203.5        98.9933
            622            622        202.558        203.667        98.9911
            623            623        202.723        203.833        98.9889
            624            624        202.887            204         98.987
            625            625        203.052        204.167        98.9854
            626            626        203.218        204.333        98.9836
            627            627        203.387          204.5        98.9813
            628            628        203.553        204.667        98.9794
            629            629        203.719        204.833        98.9774
            630            630        203.884            205        98.9755
            631            631        204.051        205.167        98.9738
            632            632        204.214        205.333        98.9718
            633            633        204.384          205.5        98.9695
            634            634        204.547        205.667        98.9672
            635            635        204.713        205.833         98.965
            636            636        204.881            206        98.9631
            637            637        205.047        206.167        98.9614
            638            638        205.211        206.333          98.96
            639            639        205.379          206.5        98.9587
            640            640        205.548        206.667        98.9569
            641            641        205.708        206.833        98.9549
            642            642        205.873            207        98.9531
            643            643        206.042        207.167        98.9513
            644            644        206.206        207.333        98.9487
            645            645        206.371          207.5         98.946
            646            646        206.539        207.667        98.9435
            647            647        206.707        207.833        98.9412
            648            648        206.871            208        98.9393
            649            649        207.035        208.167        98.9375
            650            650        207.197        208.333         98.936
            651            651        207.364          208.5        98.9347
            652            652        207.531        208.667        98.9329
            653            653        207.701        208.833         98.931
            654            654        207.867            209        98.9291
            655            655        208.035        209.167        98.9273
            656            656        208.198        209.333         98.925
            657            657        208.364          209.5        98.9234
            658            658        208.527        209.667        98.9219
            659            659        208.696        209.833        98.9198
            660            660        208.862            210        98.9185
            661            661        209.023        210.167        98.9168
            662            662        209.185        210.333        98.9152
            663            663        209.356          210.5        98.9137
            664            664        209.524        210.667        98.9117
            665            665        209.687        210.833        98.9094
            666            666        209.853            211        98.9071
            667            667        210.016        211.167         98.905
            668            668        210.185        211.333        98.9031
            669            669         210.35          211.5        98.9014
            670            670        210.519        211.667        98.8996
            671            671        210.681        211.833        98.8974
            672            672        210.846            212        98.8955
            673            673        211.013        212.167        98.8935
            674            674         211.18        212.333        98.8916
            675            675        211.346          212.5        98.8899
            676            676        211.511        212.667        98.8869
            677            677        211.677        212.833        98.8843
            678            678        211.843            213        98.8819
            679            679        212.011        213.167        98.8797
            680            680        212.175        213.333        98.8774
            681            681        212.336          213.5        98.8754
            682            682        212.505        213.667         98.873
            683            683        212.672        213.833        98.8706
            684            684        212.836            214        98.8691
            685            685        213.002        214.167        98.8673
            686            686        213.176        214.333        98.8657
            687            687        213.336          214.5        98.8642
            688            688        213.502        214.667        98.8629
            689            689        213.669        214.833        98.8609
            690            690        213.837            215        98.8588
            691            691        214.003        215.167        98.8569
            692            692        214.166        215.333         98.855
            693            693        214.331          215.5        98.8533
            694            694        214.499        215.667        98.8516
            695            695        214.667        215.833        98.8494
            696            696        214.835            216        98.8475
            697            697            215        216.167        98.8455
            698            698        215.164        216.333        98.8436
            699            699        215.328          216.5        98.8419
            700            700        215.494        216.667        98.8399
            701            701        215.655        216.833        98.8375
            702            702        215.822            217        98.8353
            703            703        215.994        217.167        98.8331
            704            704        216.161        217.333        98.8312
            705            705        216.332          217.5        98.8295
            706            706        216.493        217.667        98.8277
            707            707        216.659        217.833        98.8254
            708            708        216.828            218        98.8235
            709            709        216.995        218.167        98.8215
            710            710        217.157        218.333        98.8197
            711            711        217.321          218.5        98.8179
            712            712        217.489        218.667        98.8159
            713            713        217.659        218.833        98.8136
            714            714        217.828            219        98.8113
            715            715        217.995        219.167        98.8091
            716            716        218.157        219.333        98.8072
            717            717        218.323          219.5        98.8052
            718            718        218.486        219.667        98.8026
            719            719        218.651        219.833        98.8001
            720            720        218.821            220         98.798
            721            721        218.983        220.167        98.7959
            722            722        219.146        220.333        98.7941
            723            723        219.315          220.5        98.7925
            724            724        219.481        220.667        98.7914
            725            725        219.642        220.833        98.7901
            726            726        219.807            221        98.7882
            727            727        219.981        221.167        98.7863
            728            728        220.138        221.333        98.7847
            729            729        220.305          221.5        98.7831
            730            730        220.476        221.667        98.7813
            731            731        220.641        221.833        98.7789
            732            732        220.809            222        98.7764
            733            733        220.974        222.167        98.7741
            734            734        221.139        222.333         98.772
            735            735        221.302          222.5        98.7701
            736            736        221.472        222.667        98.7681
            737            737        221.641        222.833        98.7657
            738            738        221.801            223        98.7634
            739            739        221.971        223.167        98.7611
            740            740         222.14        223.333        98.7593
            741            741          222.3          223.5        98.7576
            742            742        222.469        223.667        98.7561
            743            743        222.634        223.833        98.7548
            744            744        222.803            224         98.753
            745            745        222.968        224.167        98.7511
            746            746        223.135        224.333        98.7492
            747            747        223.302          224.5        98.7474
            748            748        223.468        224.667        98.7451
            749            749        223.629        224.833        98.7436
            750            750        223.798            225         98.742
            751            751        223.964        225.167          98.74
            752            752        224.134        225.333        98.7386
            753            753        224.298          225.5         98.737
            754            754        224.467        225.667        98.7354
            755            755         224.63        225.833        98.7338
            756            756        224.794            226        98.7318
            757            757        224.964        226.167        98.7295
            758            758        225.127        226.333        98.7273
            759            759        225.296          226.5        98.7251
            760            760        225.463        226.667        98.7232
            761            761        225.626        226.833        98.7215
            762            762        225.795            227        98.7198
            763            763        225.963        227.167        98.7175
            764            764        226.125        227.333        98.7156
            765            765        226.298          227.5        98.7136
            766            766        226.465        227.667        98.7117
            767            767        226.628        227.833          98.71
            768            768        226.794            228         98.708
            769            769         226.96        228.167        98.7056
            770            770        227.128        228.333        98.7033
            771            771        227.288          228.5        98.7012
            772            772        227.453        228.667        98.6993
            773            773        227.622        228.833        98.6976
            774            774        227.789            229        98.6958
            775            775        227.956        229.167        98.6935
            776            776        228.121        229.333        98.6916
            777            777        228.286          229.5        98.6896
            778            778        228.452        229.667        98.6878
            779            779        228.614        229.833         98.686
            780            780        228.784            230         98.684
            781            781        228.948        230.167        98.6816
            782            782        229.117        230.333        98.6794
            783            783        229.283          230.5        98.6772
            784            784         229.45        230.667        98.6753
            785            785        229.611        230.833        98.6736
            786            786         229.78            231        98.6722
            787            787        229.944        231.167        98.6709
            788            788        230.115        231.333        98.6691
            789            789         230.28          231.5        98.6671
            790            790        230.445        231.667        98.6653
            791            791         230.61        231.833        98.6635
            792            792         230.78            232        98.6612
            793            793        230.944        232.167        98.6596
            794            794        231.106        232.333        98.6581
            795            795        231.277          232.5         98.656
            796            796        231.444        232.667        98.6547
            797            797        231.605        232.833         98.653
            798            798        231.776            233        98.6514
            799            799        231.943        233.167        98.6499
            800            800         232.11        233.333        98.6469
            801            801        232.272          233.5        98.6443
            802            802        232.437        233.667         98.642
            803            803        232.608        233.833        98.6398
            804            804        232.771            234        98.6376
            805            805        232.936        234.167        98.6356
            806            806        233.106        234.333        98.6331
            807            807        233.272          234.5        98.6307
            808            808         233.44        234.667        98.6292
            809            809        233.605        234.833        98.6275
            810            810        233.774            235        98.6259
            811            811        233.934        235.167        98.6244
            812            812        234.106        235.333         98.622
            813            813        234.273          235.5        98.6198
            814            814        234.435        235.667        98.6177
            815            815        234.603        235.833        98.6157
            816            816        234.775            236        98.6134
            817            817        234.935        236.167        98.6114
            818            818        235.101        236.333        98.6091
            819            819        235.271          236.5        98.6067
            820            820        235.435        236.667        98.6052
            821            821        235.605        236.833        98.6035
            822            822        235.769            237        98.6019
            823            823        235.933        237.167        98.6004
            824            824        236.098        237.333         98.598
            825            825        236.265          237.5        98.5958
            826            826        236.431        237.667        98.5937
            827            827        236.598        237.833        98.5917
            828            828        236.761            238        98.5894
            829            829         236.93        238.167        98.5875
            830            830        237.095        238.333        98.5851
            831            831         237.26          238.5        98.5828
            832            832        237.429        238.667        98.5812
            833            833        237.596        238.833        98.5795
            834            834        237.764            239        98.5779
            835            835        237.931        239.167        98.5764
            836            836        238.093        239.333        98.5741
            837            837        238.261          239.5        98.5718
            838            838         238.43        239.667        98.5697
            839            839        238.595        239.833        98.5677
            840            840        238.762            240        98.5654
            841            841        238.927        240.167        98.5635
            842            842        239.097        240.333        98.5611
            843            843        239.263          240.5        98.5588
            844            844        239.425        240.667        98.5572
            845            845        239.595        240.833        98.5555
            846            846        239.763            241        98.5536
            847            847        239.923        241.167        98.5511
            848            848        240.096        241.333        98.5486
            849            849        240.261          241.5        98.5463
            850            850        240.428        241.667        98.5442
            851            851        240.594        241.833        98.5423
            852            852        240.759            242        98.5403
            853            853        240.928        242.167        98.5379
            854            854        241.091        242.333        98.5355
            855            855        241.259          242.5        98.5333
            856            856        241.427        242.667        98.5314
            857            857        241.591        242.833        98.5297
            858            858        241.764            243        98.5279
            859            859        241.926        243.167        98.5256
            860            860        242.092        243.333        98.5237
            861            861        242.258          243.5        98.5217
            862            862        242.424        243.667        98.5199
            863            863         242.59        243.833        98.5181
            864            864        242.758            244        98.5161
            865            865        242.925        244.167        98.5138
            866            866        243.093        244.333        98.5115
            867            867        243.256          244.5        98.5093
            868            868        243.424        244.667        98.5074
            869            869        243.587        244.833        98.5057
            870            870        243.754            245        98.5039
            871            871        243.921        245.167        98.5017
            872            872        244.091        245.333        98.4997
            873            873        244.255          245.5        98.4977
            874            874         244.42        245.667        98.4959
            875            875        244.589        245.833        98.4941
            876            876        244.753            246        98.4911
            877            877        244.918        246.167        98.4885
            878            878        245.088        246.333        98.4862
            879            879        245.253          246.5         98.484
            880            880        245.417        246.667        98.4817
            881            881        245.588        246.833        98.4797
            882            882        245.758            247        98.4773
            883            883        245.924        247.167        98.4749
            884            884        246.089        247.333        98.4733
            885            885        246.254          247.5        98.4716
            886            886        246.425        247.667        98.4696
            887            887        246.592        247.833        98.4672
            888            888        246.758            248        98.4647
            889            889        246.926        248.167        98.4624
            890            890        247.089        248.333        98.4603
            891            891        247.253          248.5        98.4583
            892            892        247.424        248.667        98.4564
            893            893        247.591        248.833        98.4539
            894            894        247.752            249        98.4516
            895            895        247.916        249.167        98.4494
            896            896        248.084        249.333        98.4475
            897            897        248.256          249.5        98.4458
            898            898        248.425        249.667         98.444
            899            899        248.591        249.833        98.4417
            900            900        248.755            250        98.4398
            901            901         248.92        250.167        98.4378
            902            902        249.086        250.333        98.4359
            903            903        249.254          250.5        98.4342
            904            904         249.42        250.667        98.4312
            905            905        249.588        250.833        98.4286
            906            906        249.754            251        98.4262
            907            907        249.921        251.167         98.424
            908            908        250.089        251.333        98.4214
            909            909        250.259          251.5        98.4186
            910            910        250.419        251.667         98.416
            911            911        250.583        251.833        98.4136
            912            912        250.753            252        98.4117
            913            913        250.918        252.167        98.4096
            914            914         251.09        252.333         98.407
            915            915        251.252          252.5        98.4044
            916            916        251.418        252.667        98.4023
            917            917        251.588        252.833        98.4002
            918            918        251.756            253         98.398
            919            919        251.917        253.167        98.3954
            920            920        252.088        253.333        98.3929
            921            921        252.251          253.5        98.3905
            922            922        252.414        253.667        98.3884
            923            923        252.584        253.833        98.3864
            924            924        252.751            254        98.3834
            925            925        252.915        254.167        98.3808
            926            926        253.083        254.333        98.3783
            927            927        253.251          254.5        98.3761
            928            928        253.416        254.667        98.3735
            929            929        253.582        254.833        98.3707
            930            930        253.749            255        98.3681
            931            931        253.916        255.167        98.3656
            932            932        254.082        255.333        98.3638
            933            933        254.248          255.5         98.362
            934            934        254.414        255.667        98.3601
            935            935        254.579        255.833        98.3578
            936            936        254.747            256        98.3559
            937            937        254.916        256.167        98.3539
            938            938        255.084        256.333         98.352
            939            939        255.246          256.5        98.3502
            940            940        255.416        256.667        98.3473
            941            941        255.578        256.833        98.3446
            942            942        255.746            257        98.3423
            943            943        255.918        257.167        98.3401
            944            944        256.084        257.333        98.3375
            945            945        256.253          257.5        98.3347
            946            946        256.413        257.667        98.3321
            947            947        256.584        257.833        98.3296
            948            948        256.749            258        98.3278
            949            949        256.916        258.167        98.3257
            950            950        257.077        258.333        98.3231
            951            951        257.247          258.5        98.3205
            952            952        257.411        258.667        98.3183
            953            953        257.584        258.833        98.3163
            954            954        257.751            259        98.3141
            955            955         257.91        259.167        98.3114
            956            956        258.078        259.333         98.309
            957            957        258.247          259.5        98.3066
            958            958        258.413        259.667        98.3045
            959            959        258.577        259.833        98.3025
            960            960        258.749            260        98.2995
            961            961        258.917        260.167        98.2968
            962            962        259.084        260.333        98.2944
            963            963        259.249          260.5        98.2921
            964            964         259.41        260.667        98.2886
            965            965         259.58        260.833        98.2855
            966            966        259.744            261        98.2828
            967            967        259.913        261.167        98.2803
            968            968        260.079        261.333        98.2778
            969            969        260.245          261.5        98.2749
            970            970        260.414        261.667        98.2722
            971            971         260.58        261.833        98.2697
            972            972         260.75            262        98.2679
            973            973        260.915        262.167        98.2657
            974            974        261.083        262.333        98.2631
            975            975        261.251          262.5        98.2605
            976            976        261.417        262.667        98.2584
            977            977        261.581        262.833        98.2563
            978            978        261.752            263        98.2542
            979            979        261.921        263.167        98.2515
            980            980        262.085        263.333         98.249
            981            981        262.248          263.5        98.2466
            982            982        262.418        263.667        98.2445
            983            983        262.576        263.833        98.2425
            984            984        262.745            264        98.2395
            985            985        262.921        264.167        98.2369
            986            986        263.086        264.333        98.2344
            987            987        263.248          264.5        98.2322
            988            988         263.42        264.667        98.2286
            989            989        263.583        264.833        98.2255
            990            990         263.75            265        98.2229
            991            991        263.913        265.167        98.2204
            992            992        264.083        265.333        98.2178
            993            993         264.25          265.5         98.215
            994            994        264.418        265.667        98.2123
            995            995        264.582        265.833        98.2097
            996            996        264.748            266        98.2076
            997            997        264.917        266.167        98.2047
            998            998        265.085        266.333        98.2019
            999            999        265.253          266.5        98.1992
           1000           1000        265.412        266.667        98.1968
           1001           1001        265.578        266.833        98.1944
           1002           1002        265.756            267        98.1915
           1003           1003        265.916        267.167        98.1887
           1004           1004        266.078        267.333        98.1866
           1005           1005        266.246          267.5        98.1842
           1006           1006        266.415        267.667        98.1812
           1007           1007         266.58        267.833        98.1782
           1008           1008        266.746            268        98.1755
           1009           1009        266.912        268.167        98.1728
           1010           1010         267.08        268.333        98.1696
           1011           1011        267.243          268.5        98.1664
           1012           1012        267.415        268.667        98.1637
           1013           1013        267.583        268.833        98.1609
           1014           1014         267.75            269        98.1576
           1015           1015        267.917        269.167        98.1544
           1016           1016        268.086        269.333        98.1518
           1017           1017        268.256          269.5        98.1493
           1018           1018         268.42        269.667        98.1467
           1019           1019        268.591        269.833        98.1438
           1020           1020        268.754            270        98.1413
           1021           1021        268.927        270.167        98.1385
           1022           1022        269.091        270.333        98.1352
           1023           1023        269.254          270.5        98.1319
           1024           1024         269.42        270.667        98.1286
           1025           1025        269.587        270.833        98.1258
           1026           1026        269.752            271        98.1231
           1027           1027        269.924        271.167          98.12
           1028           1028        270.089        271.333        98.1175
           1029           1029        270.259          271.5         98.115
           1030           1030        270.425        271.667        98.1124
           1031           1031        270.588        271.833        98.1093
           1032           1032        270.755            272        98.1062
           1033           1033        270.924        272.167        98.1035
           1034           1034        271.089        272.333        98.1007
           1035           1035        271.259          272.5        98.0975
           1036           1036        271.425        272.667        98.0944
           1037           1037        271.592        272.833        98.0913
           1038           1038        271.756            273        98.0877
           1039           1039        271.924        273.167        98.0841
           1040           1040        272.091        273.333        98.0809
           1041           1041        272.259          273.5         98.078
           1042           1042        272.428        273.667        98.0752
           1043           1043        272.592        273.833         98.072
           1044           1044        272.758            274        98.0696
           1045           1045        272.919        274.167        98.0668
           1046           1046        273.094        274.333        98.0634
           1047           1047         273.26          274.5          98.06
           1048           1048         273.42        274.667        98.0567
           1049           1049        273.591        274.833        98.0536
           1050           1050        273.764            275        98.0501
           1051           1051        273.926        275.167        98.0467
           1052           1052        274.094        275.333         98.044
           1053           1053        274.257          275.5        98.0411
           1054           1054        274.427        275.667        98.0378
           1055           1055        274.599        275.833        98.0345
           1056           1056         274.76            276        98.0319
           1057           1057        274.926        276.167         98.029
           1058           1058        275.093        276.333        98.0258
           1059           1059        275.258          276.5        98.0225
           1060           1060         275.43        276.667        98.0195
           1061           1061        275.592        276.833         98.016
           1062           1062         275.76            277        98.0125
           1063           1063        275.922        277.167        98.0092
           1064           1064        276.088        277.333        98.0059
           1065           1065        276.259          277.5        98.0023
           1066           1066        276.424        277.667        97.9989
           1067           1067        276.584        277.833        97.9957
           1068           1068        276.754            278         97.992
           1069           1069        276.925        278.167        97.9884
           1070           1070        277.086        278.333        97.9852
           1071           1071        277.261          278.5        97.9822
           1072           1072        277.424        278.667        97.9781
           1073           1073        277.597        278.833        97.9746
           1074           1074        277.757            279        97.9716
           1075           1075        277.922        279.167        97.9687
           1076           1076        278.093        279.333        97.9652
           1077           1077        278.266          279.5         97.962
           1078           1078        278.427        279.667        97.9589
           1079           1079        278.592        279.833        97.9553
           1080           1080         278.76            280        97.9516
           1081           1081        278.928        280.167        97.9484
           1082           1082          279.1        280.333        97.9453
           1083           1083        279.258          280.5        97.9418
           1084           1084        279.431        280.667        97.9387
           1085           1085        279.593        280.833        97.9355
           1086           1086        279.763            281        97.9319
           1087           1087        279.933        281.167        97.9283
           1088           1088        280.099        281.333         97.925
           1089           1089        280.267          281.5        97.9218
           1090           1090        280.435        281.667        97.9183
           1091           1091        280.598        281.833        97.9148
           1092           1092        280.769            282        97.9121
           1093           1093        280.931        282.167        97.9092
           1094           1094          281.1        282.333        97.9059
           1095           1095        281.263          282.5        97.9026
           1096           1096        281.434        282.667        97.8996
           1097           1097        281.599        282.833         97.896
           1098           1098         281.76            283        97.8926
           1099           1099        281.934        283.167        97.8893
           1100           1100        282.104        283.333         97.886
           1101           1101        282.265          283.5        97.8824
           1102           1102        282.433        283.667         97.879
           1103           1103        282.598        283.833        97.8758
           1104           1104        282.764            284        97.8731
           1105           1105        282.937        284.167        97.8698
           1106           1106        283.102        284.333        97.8666
           1107           1107         283.27          284.5        97.8637
           1108           1108        283.442        284.667        97.8599
           1109           1109        283.605        284.833        97.8564
           1110           1110        283.776            285        97.8533
           1111           1111         283.94        285.167        97.8503
           1112           1112        284.103        285.333        97.8462
           1113           1113        284.284          285.5        97.8427
           1114           1114        284.441        285.667        97.8393
           1115           1115        284.609        285.833        97.8355
           1116           1116        284.773            286        97.8319
           1117           1117        284.938        286.167        97.8286
           1118           1118        285.106        286.333        97.8254
           1119           1119        285.274          286.5        97.8219
           1120           1120        285.442        286.667        97.8188
           1121           1121        285.608        286.833         97.816
           1122           1122        285.771            287         97.813
           1123           1123        285.937        287.167        97.8097
           1124           1124        286.106        287.333        97.8067
           1125           1125        286.275          287.5        97.8035
           1126           1126        286.443        287.667        97.7999
           1127           1127        286.612        287.833        97.7964
           1128           1128        286.783            288        97.7931
           1129           1129        286.946        288.167        97.7899
           1130           1130        287.113        288.333        97.7863
           1131           1131        287.281          288.5        97.7829
           1132           1132        287.445        288.667        97.7802
           1133           1133        287.609        288.833        97.7773
           1134           1134        287.783            289         97.774
           1135           1135         287.95        289.167        97.7707
           1136           1136        288.109        289.333        97.7677
           1137           1137        288.282          289.5        97.7641
           1138           1138        288.449        289.667        97.7607
           1139           1139        288.617        289.833        97.7574
           1140           1140        288.785            290         97.754
           1141           1141        288.946        290.167        97.7504
           1142           1142         289.12        290.333        97.7471
           1143           1143         289.29          290.5        97.7439
           1144           1144        289.458        290.667        97.7412
           1145           1145        289.618        290.833        97.7379
           1146           1146        289.787            291        97.7347
           1147           1147        289.955        291.167        97.7317
           1148           1148         290.12        291.333         97.729
           1149           1149        290.284          291.5        97.7258
           1150           1150        290.459        291.667        97.7227
           1151           1151         290.62        291.833        97.7197
           1152           1152        290.786            292         97.717
           1153           1153         290.96        292.167        97.7138
           1154           1154        291.118        292.333        97.7106
           1155           1155         291.29          292.5        97.7077
           1156           1156        291.458        292.667         97.705
           1157           1157        291.622        292.833        97.7018
           1158           1158        291.798            293        97.6987
           1159           1159        291.961        293.167        97.6957
           1160           1160        292.124        293.333         97.693
           1161           1161        292.292          293.5        97.6898
           1162           1162        292.462        293.667        97.6867
           1163           1163        292.628        293.833        97.6838
           1164           1164        292.795            294         97.681
           1165           1165        292.963        294.167        97.6778
           1166           1166        293.131        294.333        97.6747
           1167           1167        293.298          294.5        97.6718
           1168           1168        293.465        294.667        97.6694
           1169           1169        293.635        294.833        97.6669
           1170           1170          293.8            295         97.664
           1171           1171        293.966        295.167        97.6611
           1172           1172        294.127        295.333         97.659
           1173           1173        294.299          295.5        97.6566
           1174           1174        294.467        295.667        97.6536
           1175           1175        294.639        295.833        97.6506
           1176           1176        294.803            296        97.6479
           1177           1177        294.973        296.167        97.6455
           1178           1178        295.135        296.333         97.643
           1179           1179        295.311          296.5        97.6401
           1180           1180        295.473        296.667        97.6376
           1181           1181        295.638        296.833        97.6352
           1182           1182        295.804            297        97.6327
           1183           1183         295.98        297.167        97.6296
           1184           1184        296.137        297.333        97.6265
           1185           1185         296.31          297.5        97.6238
           1186           1186        296.483        297.667        97.6213
           1187           1187        296.643        297.833        97.6191
           1188           1188         296.81            298        97.6162
           1189           1189        296.975        298.167        97.6134
           1190           1190        297.142        298.333        97.6109
           1191           1191         297.31          298.5        97.6086
           1192           1192        297.477        298.667         97.605
           1193           1193         297.65        298.833         97.602
           1194           1194        297.813            299        97.5993
           1195           1195        297.983        299.167        97.5968
           1196           1196        298.147        299.333        97.5942
           1197           1197        298.314          299.5        97.5914
           1198           1198        298.478        299.667        97.5887
           1199           1199         298.65        299.833        97.5862
           1200           1200        298.818            300        97.5843
           1201           1201        298.983        300.167        97.5822
           1202           1202        299.147        300.333        97.5796
           1203           1203        299.316          300.5         97.577
           1204           1204        299.481        300.667        97.5749
           1205           1205        299.656        300.833        97.5728
           1206           1206        299.814            301        97.5706
           1207           1207        299.984        301.167         97.568
           1208           1208        300.148        301.333        97.5655
           1209           1209        300.319          301.5        97.5631
           1210           1210        300.486        301.667         97.561
           1211           1211        300.655        301.833         97.559
           1212           1212        300.824            302         97.556
           1213           1213        300.993        302.167        97.5533
           1214           1214        301.153        302.333        97.5509
           1215           1215        301.323          302.5        97.5486
           1216           1216         301.49        302.667        97.5461
           1217           1217        301.658        302.833        97.5433
           1218           1218        301.829            303        97.5406
           1219           1219        301.991        303.167        97.5382
           1220           1220        302.154        303.333        97.5363
           1221           1221        302.323          303.5        97.5345
           1222           1222        302.495        303.667         97.533
           1223           1223        302.655        303.833        97.5317
           1224           1224        302.827            304        97.5299
           1225           1225        302.995        304.167         97.528
           1226           1226        303.161        304.333        97.5261
           1227           1227        303.327          304.5        97.5243
           1228           1228        303.493        304.667        97.5216
           1229           1229        303.667        304.833         97.519
           1230           1230        303.828            305        97.5165
           1231           1231        303.993        305.167        97.5141
           1232           1232        304.157        305.333        97.5123
           1233           1233        304.335          305.5        97.5102
           1234           1234        304.499        305.667        97.5076
           1235           1235        304.663        305.833         97.505
           1236           1236        304.831            306        97.5029
           1237           1237        305.002        306.167        97.5009
           1238           1238        305.169        306.333         97.499
           1239           1239        305.328          306.5        97.4973
           1240           1240        305.497        306.667         97.495
           1241           1241        305.666        306.833        97.4927
           1242           1242        305.833            307        97.4905
           1243           1243        306.002        307.167        97.4885
           1244           1244        306.169        307.333        97.4862
           1245           1245        306.335          307.5        97.4842
           1246           1246        306.504        307.667        97.4819
           1247           1247        306.674        307.833        97.4795
           1248           1248        306.844            308         97.478
           1249           1249        307.006        308.167        97.4762
           1250           1250        307.168        308.333        97.4746
           1251           1251        307.338          308.5        97.4732
           1252           1252        307.506        308.667        97.4708
           1253           1253        307.674        308.833        97.4686
           1254           1254         307.84            309        97.4665
           1255           1255        308.006        309.167        97.4645
           1256           1256        308.175        309.333        97.4619
           1257           1257        308.338          309.5        97.4592
           1258           1258         308.51        309.667        97.4566
           1259           1259        308.677        309.833        97.4542
           1260           1260        308.848            310        97.4523
           1261           1261         309.01        310.167        97.4506
           1262           1262        309.176        310.333        97.4487
           1263           1263         309.35          310.5        97.4464
           1264           1264        309.513        310.667        97.4445
           1265           1265        309.681        310.833        97.4425
           1266           1266        309.847            311        97.4406
           1267           1267        310.014        311.167        97.4389
           1268           1268        310.178        311.333        97.4369
           1269           1269        310.349          311.5        97.4345
           1270           1270        310.515        311.667        97.4322
           1271           1271        310.679        311.833          97.43
           1272           1272        310.843            312        97.4282
           1273           1273        311.016        312.167        97.4265
           1274           1274        311.177        312.333         97.425
           1275           1275        311.348          312.5        97.4237
           1276           1276        311.525        312.667         97.422
           1277           1277        311.686        312.833          97.42
           1278           1278        311.848            313        97.4181
           1279           1279         312.02        313.167        97.4164
           1280           1280        312.191        313.333         97.414
           1281           1281        312.356          313.5        97.4122
           1282           1282        312.521        313.667        97.4098
           1283           1283        312.685        313.833        97.4075
           1284           1284        312.857            314         97.406
           1285           1285        313.021        314.167        97.4043
           1286           1286        313.185        314.333        97.4027
           1287           1287        313.352          314.5        97.4012
           1288           1288        313.522        314.667        97.3989
           1289           1289        313.689        314.833        97.3966
           1290           1290        313.859            315        97.3945
           1291           1291        314.024        315.167        97.3925
           1292           1292        314.195        315.333        97.3902
           1293           1293         314.36          315.5        97.3883
           1294           1294         314.53        315.667        97.3859
           1295           1295        314.694        315.833        97.3836
           1296           1296        314.865            316         97.382
           1297           1297        315.035        316.167        97.3803
           1298           1298        315.201        316.333        97.3787
           1299           1299        315.372          316.5        97.3773
           1300           1300        315.535        316.667        97.3759
           1301           1301        315.699        316.833        97.3739
           1302           1302        315.872            317        97.3718
           1303           1303         316.03        317.167        97.3699
           1304           1304        316.207        317.333         97.368
           1305           1305        316.369          317.5        97.3664
           1306           1306         316.54        317.667         97.365
           1307           1307         316.71        317.833        97.3637
           1308           1308        316.877            318         97.362
           1309           1309        317.037        318.167          97.36
           1310           1310        317.213        318.333        97.3582
           1311           1311        317.374          318.5        97.3564
           1312           1312        317.539        318.667        97.3541
           1313           1313        317.701        318.833        97.3522
           1314           1314        317.879            319        97.3499
           1315           1315        318.043        319.167        97.3476
           1316           1316         318.21        319.333         97.346
           1317           1317        318.379          319.5        97.3443
           1318           1318        318.547        319.667        97.3427
           1319           1319        318.711        319.833        97.3413
           1320           1320        318.878            320        97.3389
           1321           1321        319.046        320.167        97.3366
           1322           1322         319.21        320.333        97.3345
           1323           1323        319.384          320.5        97.3326
           1324           1324        319.542        320.667        97.3303
           1325           1325        319.719        320.833        97.3287
           1326           1326        319.884            321        97.3271
           1327           1327        320.049        321.167         97.325
           1328           1328        320.215        321.333        97.3236
           1329           1329         320.38          321.5         97.322
           1330           1330         320.55        321.667        97.3203
           1331           1331        320.711        321.833        97.3188
           1332           1332        320.892            322        97.3168
           1333           1333        321.053        322.167        97.3145
           1334           1334        321.222        322.333        97.3122
           1335           1335        321.385          322.5        97.3101
           1336           1336        321.552        322.667        97.3082
           1337           1337        321.723        322.833        97.3065
           1338           1338        321.886            323        97.3051
           1339           1339        322.059        323.167        97.3038
           1340           1340        322.219        323.333         97.302
           1341           1341        322.389          323.5        97.3001
           1342           1342        322.557        323.667        97.2982
           1343           1343        322.725        323.833        97.2964
           1344           1344        322.891            324        97.2928
           1345           1345        323.067        324.167        97.2899
           1346           1346        323.229        324.333        97.2873
           1347           1347        323.385          324.5         97.285
           1348           1348         323.56        324.667        97.2827
           1349           1349        323.727        324.833        97.2809
           1350           1350        323.894            325        97.2792
           1351           1351        324.065        325.167         97.277
           1352           1352        324.228        325.333        97.2757
           1353           1353        324.394          325.5         97.274
           1354           1354        324.563        325.667        97.2724
           1355           1355        324.732        325.833        97.2708
           1356           1356        324.901            326        97.2691
           1357           1357        325.069        326.167        97.2676
           1358           1358        325.235        326.333        97.2655
           1359           1359        325.407          326.5        97.2635
           1360           1360         325.57        326.667        97.2619
           1361           1361        325.738        326.833        97.2602
           1362           1362        325.907            327        97.2587
           1363           1363         326.07        327.167        97.2573
           1364           1364        326.238        327.333        97.2549
           1365           1365        326.405          327.5        97.2527
           1366           1366        326.573        327.667        97.2506
           1367           1367        326.737        327.833        97.2486
           1368           1368        326.909            328        97.2463
           1369           1369        327.075        328.167        97.2444
           1370           1370        327.243        328.333         97.242
           1371           1371        327.411          328.5        97.2397
           1372           1372        327.577        328.667        97.2381
           1373           1373         327.75        328.833        97.2364
           1374           1374        327.918            329        97.2348
           1375           1375        328.086        329.167        97.2333
           1376           1376        328.248        329.333         97.231
           1377           1377        328.415          329.5        97.2287
           1378           1378        328.585        329.667        97.2266
           1379           1379        328.748        329.833        97.2247
           1380           1380        328.915            330        97.2224
           1381           1381        329.083        330.167        97.2204
           1382           1382        329.253        330.333         97.218
           1383           1383        329.417          330.5        97.2157
           1384           1384        329.584        330.667        97.2142
           1385           1385        329.752        330.833        97.2124
           1386           1386        329.922            331        97.2105
           1387           1387        330.093        331.167         97.208
           1388           1388        330.256        331.333        97.2055
           1389           1389         330.42          331.5        97.2032
           1390           1390        330.587        331.667        97.2011
           1391           1391        330.756        331.833        97.1992
           1392           1392        330.918            332        97.1972
           1393           1393        331.095        332.167        97.1948
           1394           1394        331.262        332.333        97.1924
           1395           1395        331.427          332.5        97.1902
           1396           1396        331.594        332.667        97.1883
           1397           1397        331.754        332.833        97.1863
           1398           1398        331.929            333        97.1838
           1399           1399        332.087        333.167        97.1812
           1400           1400        332.262        333.333        97.1791
           1401           1401        332.426          333.5         97.177
           1402           1402        332.593        333.667        97.1752
           1403           1403        332.759        333.833        97.1736
           1404           1404        332.929            334        97.1712
           1405           1405        333.098        334.167        97.1689
           1406           1406        333.265        334.333        97.1667
           1407           1407        333.432          334.5        97.1647
           1408           1408        333.601        334.667        97.1621
           1409           1409        333.768        334.833        97.1594
           1410           1410        333.934            335        97.1568
           1411           1411        334.103        335.167        97.1544
           1412           1412        334.274        335.333        97.1525
           1413           1413        334.439          335.5        97.1508
           1414           1414         334.61        335.667        97.1489
           1415           1415         334.77        335.833        97.1466
           1416           1416        334.938            336        97.1447
           1417           1417        335.107        336.167        97.1427
           1418           1418        335.278        336.333        97.1408
           1419           1419        335.449          336.5        97.1391
           1420           1420        335.617        336.667        97.1361
           1421           1421         335.78        336.833        97.1335
           1422           1422        335.949            337        97.1311
           1423           1423        336.114        337.167        97.1289
           1424           1424         336.28        337.333        97.1263
           1425           1425         336.45          337.5        97.1235
           1426           1426         336.62        337.667        97.1209
           1427           1427        336.788        337.833        97.1184
           1428           1428        336.956            338        97.1163
           1429           1429        337.113        338.167        97.1134
           1430           1430        337.279        338.333        97.1106
           1431           1431        337.449          338.5         97.108
           1432           1432        337.615        338.667        97.1055
           1433           1433        337.785        338.833        97.1034
           1434           1434         337.95            339        97.1013
           1435           1435        338.118        339.167        97.0988
           1436           1436        338.283        339.333        97.0969
           1437           1437        338.453          339.5        97.0949
           1438           1438        338.622        339.667        97.0926
           1439           1439        338.783        339.833        97.0898
           1440           1440        338.954            340        97.0867
           1441           1441        339.123        340.167         97.084
           1442           1442        339.289        340.333        97.0817
           1443           1443        339.456          340.5        97.0795
           1444           1444        339.624        340.667        97.0765
           1445           1445        339.792        340.833        97.0738
           1446           1446        339.963            341        97.0713
           1447           1447        340.123        341.167         97.069
           1448           1448        340.291        341.333        97.0654
           1449           1449        340.461          341.5        97.0624
           1450           1450        340.624        341.667        97.0597
           1451           1451        340.796        341.833        97.0572
           1452           1452        340.968            342        97.0536
           1453           1453        341.125        342.167        97.0505
           1454           1454        341.296        342.333        97.0477
           1455           1455        341.464          342.5        97.0452
           1456           1456         341.63        342.667        97.0416
           1457           1457        341.799        342.833        97.0385
           1458           1458        341.967            343        97.0358
           1459           1459        342.134        343.167        97.0332
           1460           1460        342.296        343.333        97.0297
           1461           1461        342.462          343.5        97.0265
           1462           1462        342.625        343.667        97.0238
           1463           1463        342.801        343.833        97.0212
           1464           1464        342.975            344        97.0177
           1465           1465        343.138        344.167        97.0145
           1466           1466        343.302        344.333        97.0118
           1467           1467        343.472          344.5        97.0092
           1468           1468         343.64        344.667        97.0057
           1469           1469        343.799        344.833        97.0026
           1470           1470        343.973            345        96.9998
           1471           1471        344.135        345.167        96.9972
           1472           1472        344.306        345.333        96.9937
           1473           1473        344.472          345.5        96.9906
           1474           1474        344.634        345.667        96.9875
           1475           1475        344.802        345.833        96.9839
           1476           1476        344.979            346        96.9802
           1477           1477        345.147        346.167        96.9771
           1478           1478         345.31        346.333         96.974
           1479           1479        345.487          346.5        96.9704
           1480           1480        345.639        346.667        96.9674
           1481           1481        345.808        346.833        96.9645
           1482           1482        345.977            347        96.9616
           1483           1483        346.158        347.167        96.9583
           1484           1484        346.329        347.333        96.9552
           1485           1485        346.477          347.5        96.9521
           1486           1486        346.657        347.667        96.9485
           1487           1487          346.8        347.833        96.9449
           1488           1488        346.987            348        96.9413
           1489           1489         347.14        348.167        96.9374
           1490           1490        347.323        348.333        96.9336
           1491           1491        347.485          348.5        96.9301
           1492           1492        347.663        348.667        96.9258
           1493           1493        347.836        348.833        96.9219
           1494           1494        347.992            349        96.9184
           1495           1495        348.143        349.167        96.9152
           1496           1496        348.319        349.333        96.9111
           1497           1497        348.479          349.5        96.9075
           1498           1498        348.649        349.667         96.904
           1499           1499        348.836        349.833        96.9002
           1500           1500            349            350        96.8962
           1501           1501         349.16        350.167        96.8919
           1502           1502         349.32        350.333        96.8877
           1503           1503        349.499          350.5        96.8838
           1504           1504        349.663        350.667        96.8799
           1505           1505        349.816        350.833        96.8759
           1506           1506        349.985            351        96.8722
           1507           1507        350.166        351.167        96.8687
           1508           1508        350.314        351.333         96.865
           1509           1509        350.486          351.5        96.8614
           1510           1510        350.654        351.667        96.8578
           1511           1511        350.836        351.833        96.8537
           1512           1512        350.979            352        96.8491
           1513           1513        351.142        352.167        96.8445
           1514           1514        351.328        352.333        96.8402
           1515           1515        351.494          352.5         96.836
           1516           1516        351.649        352.667        96.8312
           1517           1517        351.853        352.833        96.8268
           1518           1518        352.001            353        96.8226
           1519           1519        352.154        353.167        96.8181
           1520           1520        352.336        353.333        96.8136
           1521           1521        352.515          353.5        96.8088
           1522           1522        352.683        353.667        96.8043
           1523           1523        352.833        353.833        96.8001
           1524           1524        353.004            354        96.7953
           1525           1525        353.171        354.167        96.7909
           1526           1526         353.34        354.333        96.7867
           1527           1527        353.511          354.5        96.7821
           1528           1528        353.658        354.667        96.7776
           1529           1529        353.837        354.833        96.7729
           1530           1530        353.996            355        96.7684
           1531           1531        354.165        355.167        96.7641
           1532           1532        354.345        355.333        96.7593
           1533           1533        354.508          355.5        96.7546
           1534           1534        354.677        355.667        96.7496
           1535           1535        354.839        355.833        96.7448
           1536           1536        355.012            356        96.7391
           1537           1537        355.175        356.167         96.734
           1538           1538        355.341        356.333        96.7292
           1539           1539        355.514          356.5         96.724
           1540           1540        355.676        356.667         96.719
           1541           1541        355.841        356.833        96.7137
           1542           1542        356.022            357        96.7089
           1543           1543        356.176        357.167        96.7044
           1544           1544        356.342        357.333        96.6996
           1545           1545        356.517          357.5        96.6948
           1546           1546        356.676        357.667        96.6897
           1547           1547        356.847        357.833        96.6849
           1548           1548        357.025            358        96.6792
           1549           1549        357.184        358.167        96.6737
           1550           1550        357.352        358.333        96.6681
           1551           1551        357.521          358.5        96.6627
           1552           1552         357.68        358.667        96.6564
           1553           1553        357.852        358.833        96.6506
           1554           1554        358.025            359        96.6446
           1555           1555        358.187        359.167        96.6389
           1556           1556        358.352        359.333        96.6327
           1557           1557        358.516          359.5        96.6268
           1558           1558        358.686        359.667        96.6207
           1559           1559        358.858        359.833         96.615
           1560           1560        359.023            360        96.6098
           1561           1561        359.188        360.167        96.6044
           1562           1562        359.356        360.333        96.5992
           1563           1563        359.522          360.5        96.5937
           1564           1564        359.692        360.667        96.5881
           1565           1565        359.862        360.833        96.5822
           1566           1566        360.023            361         96.576
           1567           1567        360.191        361.167          96.57
           1568           1568        360.356        361.333        96.5625
           1569           1569        360.523          361.5         96.556
           1570           1570        360.693        361.667        96.5495
           1571           1571        360.864        361.833        96.5434
           1572           1572        361.024            362        96.5372
           1573           1573        361.189        362.167        96.5311
           1574           1574        361.362        362.333        96.5249
           1575           1575        361.535          362.5        96.5191
           1576           1576        361.693        362.667        96.5126
           1577           1577         361.86        362.833        96.5059
           1578           1578        362.033            363        96.4993
           1579           1579        362.191        363.167        96.4924
           1580           1580        362.358        363.333        96.4854
           1581           1581        362.537          363.5        96.4786
           1582           1582        362.701        363.667        96.4721
           1583           1583        362.867        363.833        96.4655
           1584           1584        363.028            364        96.4597
           1585           1585        363.197        364.167        96.4532
           1586           1586        363.367        364.333        96.4464
           1587           1587         363.53          364.5        96.4398
           1588           1588        363.703        364.667        96.4328
           1589           1589        363.871        364.833        96.4261
           1590           1590        364.032            365        96.4191
           1591           1591        364.198        365.167        96.4117
           1592           1592        364.369        365.333        96.4044
           1593           1593        364.539          365.5        96.3969
           1594           1594         364.71        365.667        96.3892
           1595           1595        364.876        365.833        96.3819
           1596           1596        365.038            366        96.3743
           1597           1597        365.199        366.167        96.3671
           1598           1598        365.367        366.333        96.3597
           1599           1599        365.533          366.5        96.3519
           1600           1600        365.703        366.667        96.3438
           1601           1601        365.865        366.833        96.3359
           1602           1602        366.031            367        96.3281
           1603           1603        366.203        367.167        96.3206
           1604           1604        366.366        367.333        96.3124
           1605           1605        366.534          367.5        96.3041
           1606           1606        366.702        367.667        96.2958
           1607           1607        366.874        367.833        96.2878
           1608           1608        367.038            368        96.2794
           1609           1609        367.202        368.167        96.2707
           1610           1610        367.368        368.333        96.2619
           1611           1611         367.53          368.5        96.2535
           1612           1612        367.701        368.667        96.2445
           1613           1613        367.876        368.833        96.2357
           1614           1614        368.044            369        96.2274
           1615           1615        368.202        369.167        96.2191
           1616           1616        368.367        369.333        96.2107
           1617           1617        368.545          369.5        96.2026
           1618           1618        368.703        369.667        96.1944
           1619           1619        368.869        369.833        96.1859
           1620           1620        369.044            370        96.1772
           1621           1621         369.21        370.167        96.1689
           1622           1622         369.38        370.333        96.1604
           1623           1623        369.558          370.5        96.1516
           1624           1624        369.716        370.667        96.1423
           1625           1625        369.881        370.833        96.1336
           1626           1626        370.048            371        96.1248
           1627           1627        370.214        371.167        96.1158
           1628           1628        370.374        371.333        96.1065
           1629           1629        370.539          371.5        96.0978
           1630           1630        370.716        371.667        96.0889
           1631           1631        370.876        371.833        96.0798
           1632           1632        371.043            372        96.0706
           1633           1633        371.217        372.167        96.0619
           1634           1634        371.384        372.333        96.0529
           1635           1635        371.544          372.5        96.0439
           1636           1636        371.712        372.667        96.0343
           1637           1637        371.882        372.833        96.0245
           1638           1638        372.044            373        96.0146
           1639           1639         372.21        373.167        96.0052
           1640           1640        372.386        373.333        95.9951
           1641           1641        372.555          373.5        95.9852
           1642           1642        372.717        373.667        95.9755
           1643           1643        372.884        373.833        95.9663
           1644           1644        373.051            374        95.9574
           1645           1645         373.22        374.167        95.9481
           1646           1646        373.386        374.333        95.9385
           1647           1647        373.563          374.5        95.9287
           1648           1648        373.726        374.667        95.9196
           1649           1649        373.898        374.833        95.9104
           1650           1650        374.063            375        95.9009
           1651           1651        374.223        375.167        95.8912
           1652           1652        374.399        375.333        95.8817
           1653           1653         374.57          375.5        95.8726
           1654           1654         374.73        375.667        95.8632
           1655           1655        374.892        375.833        95.8537
           1656           1656        375.067            376        95.8439
           1657           1657        375.223        376.167        95.8347
           1658           1658        375.395        376.333        95.8255
           1659           1659        375.564          376.5        95.8162
           1660           1660        375.737        376.667         95.807
           1661           1661        375.898        376.833        95.7982
           1662           1662        376.068            377        95.7892
           1663           1663         376.24        377.167        95.7801
           1664           1664          376.4        377.333        95.7718
           1665           1665        376.579          377.5        95.7633
           1666           1666        376.743        377.667        95.7545
           1667           1667        376.901        377.833        95.7454
           1668           1668        377.074            378        95.7375
           1669           1669        377.237        378.167         95.729
           1670           1670        377.412        378.333        95.7204
           1671           1671        377.579          378.5        95.7122
           1672           1672        377.745        378.667        95.7039
           1673           1673        377.917        378.833        95.6955
           1674           1674        378.083            379        95.6874
           1675           1675        378.249        379.167        95.6792
           1676           1676         378.42        379.333        95.6708
           1677           1677        378.586          379.5        95.6628
           1678           1678        378.757        379.667         95.655
           1679           1679        378.926        379.833        95.6476
           1680           1680        379.089            380        95.6404
           1681           1681        379.264        380.167        95.6334
           1682           1682        379.428        380.333        95.6266
           1683           1683        379.596          380.5        95.6201
           1684           1684        379.767        380.667        95.6137
           1685           1685        379.933        380.833        95.6068
           1686           1686          380.1            381           95.6
           1687           1687        380.265        381.167        95.5931
           1688           1688        380.437        381.333        95.5861
           1689           1689        380.602          381.5        95.5793
           1690           1690        380.779        381.667        95.5728
           1691           1691        380.939        381.833        95.5661
           1692           1692        381.111            382        95.5604
           1693           1693        381.273        382.167        95.5538
           1694           1694        381.452        382.333         95.547
           1695           1695         381.62          382.5        95.5404
           1696           1696        381.788        382.667        95.5334
           1697           1697        381.959        382.833        95.5267
           1698           1698         382.13            383          95.52
           1699           1699        382.292        383.167        95.5136
           1700           1700        382.456        383.333        95.5068
           1701           1701        382.625          383.5        95.5005
           1702           1702        382.802        383.667         95.494
           1703           1703        382.958        383.833         95.488
           1704           1704        383.125            384        95.4818
           1705           1705        383.295        384.167        95.4758
           1706           1706        383.463        384.333        95.4696
           1707           1707        383.635          384.5        95.4638
           1708           1708        383.799        384.667        95.4576
           1709           1709        383.969        384.833        95.4516
           1710           1710        384.139            385        95.4456
           1711           1711        384.299        385.167        95.4398
           1712           1712        384.472        385.333        95.4336
           1713           1713        384.641          385.5        95.4276
           1714           1714        384.811        385.667        95.4216
           1715           1715        384.976        385.833        95.4158
           1716           1716        385.143            386        95.4096
           1717           1717        385.315        386.167        95.4036
           1718           1718        385.483        386.333        95.3976
           1719           1719        385.648          386.5        95.3918
           1720           1720        385.813        386.667        95.3856
           1721           1721         385.98        386.833        95.3797
           1722           1722        386.149            387        95.3736
           1723           1723        386.319        387.167        95.3678
           1724           1724        386.481        387.333        95.3616
           1725           1725        386.651          387.5        95.3557
           1726           1726        386.823        387.667        95.3496
           1727           1727        386.985        387.833        95.3438
           1728           1728        387.159            388        95.3386
           1729           1729        387.328        388.167        95.3333
           1730           1730        387.494        388.333         95.328
           1731           1731        387.658          388.5        95.3225
           1732           1732        387.827        388.667        95.3179
           1733           1733        387.995        388.833        95.3126
           1734           1734        388.156            389        95.3072
           1735           1735         388.33        389.167        95.3015
           1736           1736        388.503        389.333        95.2957
           1737           1737        388.661          389.5        95.2898
           1738           1738        388.831        389.667         95.284
           1739           1739        389.002        389.833        95.2779
           1740           1740        389.169            390        95.2724
           1741           1741        389.331        390.167        95.2671
           1742           1742          389.5        390.333        95.2617
           1743           1743        389.665          390.5        95.2566
           1744           1744        389.839        390.667        95.2516
           1745           1745        390.011        390.833        95.2464
           1746           1746        390.175            391        95.2409
           1747           1747        390.346        391.167        95.2356
           1748           1748        390.516        391.333        95.2293
           1749           1749        390.671          391.5        95.2235
           1750           1750        390.849        391.667        95.2176
           1751           1751        391.013        391.833        95.2119
           1752           1752        391.186            392        95.2057
           1753           1753         391.35        392.167        95.1997
           1754           1754        391.516        392.333        95.1937
           1755           1755        391.685          392.5         95.188
           1756           1756        391.849        392.667        95.1827
           1757           1757        392.017        392.833        95.1774
           1758           1758        392.184            393        95.1721
           1759           1759        392.361        393.167        95.1666
           1760           1760        392.537        393.333         95.162
           1761           1761        392.704          393.5        95.1567
           1762           1762         392.86        393.667        95.1517
           1763           1763        393.028        393.833        95.1469
           1764           1764        393.198            394        95.1416
           1765           1765        393.369        394.167        95.1365
           1766           1766        393.534        394.333        95.1312
           1767           1767          393.7          394.5        95.1261
           1768           1768         393.86        394.667        95.1204
           1769           1769        394.032        394.833        95.1149
           1770           1770        394.211            395        95.1093
           1771           1771        394.371        395.167        95.1038
           1772           1772         394.54        395.333        95.0985
           1773           1773        394.711          395.5        95.0933
           1774           1774        394.876        395.667        95.0881
           1775           1775        395.045        395.833        95.0827
           1776           1776        395.204            396        95.0781
           1777           1777        395.379        396.167        95.0728
           1778           1778        395.547        396.333        95.0677
           1779           1779        395.716          396.5         95.063
           1780           1780        395.876        396.667        95.0576
           1781           1781        396.046        396.833        95.0525
           1782           1782        396.209            397        95.0472
           1783           1783        396.379        397.167        95.0422
           1784           1784        396.546        397.333        95.0365
           1785           1785        396.717          397.5        95.0313
           1786           1786        396.883        397.667        95.0264
           1787           1787        397.045        397.833        95.0212
           1788           1788        397.218            398        95.0162
           1789           1789         397.39        398.167        95.0109
           1790           1790        397.553        398.333        95.0057
           1791           1791        397.723          398.5        95.0002
           1792           1792        397.882        398.667        94.9953
           1793           1793        398.055        398.833        94.9905
           1794           1794        398.218            399        94.9854
           1795           1795        398.389        399.167        94.9806
           1796           1796        398.557        399.333        94.9765
           1797           1797        398.723          399.5         94.972
           1798           1798         398.89        399.667        94.9674
           1799           1799        399.056        399.833        94.9624
           1800           1800        399.226            400         94.958
           1801           1801        399.395        400.167        94.9536
           1802           1802        399.564        400.333        94.9489
           1803           1803        399.726          400.5        94.9444
           1804           1804        399.895        400.667        94.9393
           1805           1805        400.069        400.833        94.9346
           1806           1806         400.23            401          94.93
           1807           1807        400.407        401.167        94.9251
           1808           1808        400.559        401.333          94.92
           1809           1809        400.737          401.5        94.9148
           1810           1810        400.903        401.667        94.9101
           1811           1811        401.069        401.833        94.9056
           1812           1812        401.238            402        94.9008
           1813           1813        401.408        402.167         94.896
           1814           1814        401.576        402.333         94.891
           1815           1815        401.749          402.5        94.8861
           1816           1816        401.912        402.667        94.8814
           1817           1817         402.08        402.833        94.8766
           1818           1818         402.25            403        94.8721
           1819           1819        402.416        403.167         94.868
           1820           1820        402.584        403.333        94.8638
           1821           1821        402.755          403.5        94.8593
           1822           1822        402.921        403.667        94.8546
           1823           1823        403.088        403.833        94.8499
           1824           1824        403.256            404        94.8452
           1825           1825        403.424        404.167        94.8404
           1826           1826        403.589        404.333         94.836
           1827           1827         403.76          404.5        94.8319
           1828           1828        403.927        404.667        94.8277
           1829           1829        404.088        404.833        94.8237
           1830           1830        404.259            405          94.82
           1831           1831        404.425        405.167        94.8166
           1832           1832        404.593        405.333        94.8126
           1833           1833        404.761          405.5        94.8087
           1834           1834        404.935        405.667        94.8044
           1835           1835        405.102        405.833        94.8003
           1836           1836        405.272            406        94.7961
           1837           1837        405.441        406.167        94.7917
           1838           1838        405.603        406.333        94.7876
           1839           1839        405.763          406.5        94.7838
           1840           1840         405.94        406.667        94.7805
           1841           1841         406.11        406.833        94.7768
           1842           1842        406.277            407        94.7733
           1843           1843        406.452        407.167          94.77
           1844           1844        406.604        407.333        94.7663
           1845           1845         406.77          407.5        94.7627
           1846           1846        406.949        407.667        94.7591
           1847           1847        407.113        407.833        94.7551
           1848           1848         407.28            408        94.7509
           1849           1849        407.444        408.167         94.747
           1850           1850        407.612        408.333        94.7428
           1851           1851        407.782          408.5        94.7388
           1852           1852         407.95        408.667        94.7353
           1853           1853        408.122        408.833        94.7312
           1854           1854        408.285            409        94.7273
           1855           1855        408.453        409.167        94.7237
           1856           1856         408.62        409.333        94.7204
           1857           1857        408.795          409.5        94.7167
           1858           1858        408.955        409.667        94.7132
           1859           1859        409.122        409.833          94.71
           1860           1860        409.286            410        94.7063
           1861           1861        409.455        410.167        94.7027
           1862           1862        409.629        410.333        94.6995
           1863           1863        409.794          410.5        94.6965
           1864           1864        409.957        410.667        94.6924
           1865           1865        410.129        410.833        94.6889
           1866           1866        410.292            411        94.6858
           1867           1867         410.46        411.167         94.683
           1868           1868        410.622        411.333        94.6795
           1869           1869        410.795          411.5        94.6763
           1870           1870        410.967        411.667        94.6731
           1871           1871        411.137        411.833        94.6695
           1872           1872        411.305            412        94.6658
           1873           1873        411.468        412.167        94.6627
           1874           1874        411.631        412.333        94.6595
           1875           1875        411.806          412.5         94.656
           1876           1876        411.968        412.667         94.653
           1877           1877        412.136        412.833        94.6501
           1878           1878        412.297            413        94.6472
           1879           1879        412.466        413.167        94.6438
           1880           1880        412.637        413.333        94.6408
           1881           1881        412.807          413.5         94.638
           1882           1882        412.971        413.667        94.6351
           1883           1883        413.142        413.833        94.6318
           1884           1884        413.308            414        94.6288
           1885           1885        413.475        414.167         94.626
           1886           1886        413.638        414.333        94.6235
           1887           1887        413.808          414.5        94.6212
           1888           1888        413.982        414.667        94.6183
           1889           1889        414.144        414.833        94.6155
           1890           1890        414.315            415         94.613
           1891           1891         414.49        415.167        94.6107
           1892           1892        414.654        415.333        94.6071
           1893           1893        414.819          415.5         94.604
           1894           1894        414.988        415.667        94.6013
           1895           1895        415.157        415.833        94.5988
           1896           1896        415.334            416        94.5963
           1897           1897        415.492        416.167        94.5934
           1898           1898        415.661        416.333        94.5907
           1899           1899        415.829          416.5        94.5882
           1900           1900        415.999        416.667         94.586
           1901           1901        416.167        416.833        94.5832
           1902           1902        416.333            417        94.5804
           1903           1903        416.511        417.167        94.5777
           1904           1904        416.662        417.333        94.5752
           1905           1905        416.837          417.5        94.5728
           1906           1906        417.005        417.667          94.57
           1907           1907        417.167        417.833        94.5672
           1908           1908        417.338            418        94.5651
           1909           1909          417.5        418.167        94.5627
           1910           1910        417.674        418.333        94.5597
           1911           1911        417.841          418.5        94.5567
           1912           1912        418.008        418.667         94.554
           1913           1913        418.188        418.833        94.5516
           1914           1914        418.347            419        94.5491
           1915           1915        418.516        419.167        94.5462
           1916           1916        418.686        419.333        94.5438
           1917           1917        418.854          419.5        94.5413
           1918           1918        419.022        419.667        94.5391
           1919           1919        419.188        419.833        94.5371
           1920           1920        419.349            420        94.5341
           1921           1921         419.52        420.167        94.5314
           1922           1922        419.689        420.333         94.529
           1923           1923        419.855          420.5        94.5267
           1924           1924        420.028        420.667        94.5241
           1925           1925        420.194        420.833        94.5213
           1926           1926        420.363            421        94.5187
           1927           1927        420.527        421.167        94.5162
           1928           1928        420.696        421.333        94.5144
           1929           1929        420.861          421.5        94.5126
           1930           1930        421.028        421.667        94.5107
           1931           1931        421.194        421.833        94.5084
           1932           1932        421.365            422        94.5065
           1933           1933        421.532        422.167        94.5045
           1934           1934        421.686        422.333        94.5026
           1935           1935        421.863          422.5        94.5009
           1936           1936        422.021        422.667        94.4979
           1937           1937        422.197        422.833        94.4953
           1938           1938        422.368            423        94.4929
           1939           1939        422.539        423.167        94.4907
           1940           1940        422.704        423.333        94.4884
           1941           1941        422.872          423.5        94.4864
           1942           1942        423.035        423.667         94.484
           1943           1943        423.201        423.833        94.4816
           1944           1944        423.373            424        94.4801
           1945           1945        423.546        424.167        94.4783
           1946           1946        423.711        424.333        94.4764
           1947           1947        423.875          424.5        94.4739
           1948           1948        424.044        424.667        94.4714
           1949           1949        424.208        424.833        94.4691
           1950           1950        424.375            425         94.467
           1951           1951        424.547        425.167        94.4651
           1952           1952        424.711        425.333        94.4631
           1953           1953        424.886          425.5        94.4607
           1954           1954        425.053        425.667        94.4583
           1955           1955        425.214        425.833        94.4561
           1956           1956        425.382            426        94.4542
           1957           1957        425.548        426.167        94.4525
           1958           1958         425.72        426.333        94.4507
           1959           1959        425.885          426.5        94.4484
           1960           1960        426.055        426.667        94.4465
           1961           1961        426.215        426.833        94.4445
           1962           1962        426.394            427        94.4427
           1963           1963        426.558        427.167        94.4409
           1964           1964        426.721        427.333        94.4389
           1965           1965        426.888          427.5        94.4366
           1966           1966        427.057        427.667        94.4343
           1967           1967        427.219        427.833        94.4321
           1968           1968        427.394            428        94.4302
           1969           1969        427.556        428.167        94.4285
           1970           1970        427.724        428.333        94.4267
           1971           1971        427.889          428.5        94.4244
           1972           1972        428.053        428.667        94.4225
           1973           1973        428.225        428.833        94.4205
           1974           1974        428.395            429        94.4187
           1975           1975        428.565        429.167        94.4169
           1976           1976        428.729        429.333        94.4153
           1977           1977        428.895          429.5        94.4137
           1978           1978        429.061        429.667        94.4115
           1979           1979        429.235        429.833        94.4094
           1980           1980        429.394            430        94.4079
           1981           1981        429.559        430.167        94.4062
           1982           1982        429.734        430.333        94.4047
           1983           1983        429.904          430.5        94.4033
           1984           1984         430.07        430.667        94.4019
           1985           1985        430.242        430.833        94.3999
           1986           1986          430.4            431        94.3979
           1987           1987        430.571        431.167        94.3959
           1988           1988        430.747        431.333         94.394
           1989           1989        430.907          431.5        94.3924
           1990           1990        431.075        431.667         94.391
           1991           1991        431.243        431.833        94.3898
           1992           1992        431.411            432         94.388
           1993           1993        431.571        432.167         94.386
           1994           1994        431.752        432.333        94.3842
           1995           1995        431.915          432.5        94.3824
           1996           1996        432.078        432.667        94.3801
           1997           1997        432.254        432.833        94.3785
           1998           1998        432.417            433         94.377
           1999           1999        432.585        433.167        94.3749
           2000           2000        432.757        433.333        94.3736
           2001           2001        432.921          433.5         94.372
           2002           2002         433.09        433.667        94.3703
           2003           2003        433.257        433.833        94.3688
           2004           2004        433.428            434        94.3671
           2005           2005        433.604        434.167        94.3659
           2006           2006        433.762        434.333        94.3646
           2007           2007        433.925          434.5        94.3628
           2008           2008        434.093        434.667        94.3614
           2009           2009        434.262        434.833        94.3598
           2010           2010        434.435            435        94.3583
           2011           2011        434.597        435.167        94.3568
           2012           2012        434.763        435.333        94.3551
           2013           2013        434.935          435.5        94.3539
           2014           2014        435.103        435.667        94.3526
           2015           2015        435.278        435.833        94.3508
           2016           2016        435.438            436        94.3494
           2017           2017        435.607        436.167        94.3478
           2018           2018        435.773        436.333        94.3463
           2019           2019        435.939          436.5        94.3448
           2020           2020        436.108        436.667        94.3431
           2021           2021        436.277        436.833        94.3419
           2022           2022        436.449            437        94.3406
           2023           2023        436.613        437.167        94.3388
           2024           2024        436.775        437.333        94.3374
           2025           2025        436.946          437.5        94.3358
           2026           2026        437.115        437.667        94.3343
           2027           2027        437.275        437.833        94.3328
           2028           2028        437.456            438        94.3311
           2029           2029         437.62        438.167        94.3299
           2030           2030        437.792        438.333        94.3286
           2031           2031        437.955          438.5        94.3268
           2032           2032        438.121        438.667        94.3254
           2033           2033        438.297        438.833        94.3238
           2034           2034        438.457            439        94.3223
           2035           2035        438.625        439.167        94.3208
           2036           2036        438.795        439.333        94.3191
           2037           2037        438.958          439.5        94.3179
           2038           2038        439.127        439.667        94.3169
           2039           2039        439.301        439.833        94.3161
           2040           2040        439.466            440        94.3149
           2041           2041         439.63        440.167        94.3134
           2042           2042        439.795        440.333        94.3118
           2043           2043        439.972          440.5        94.3103
           2044           2044        440.132        440.667        94.3079
           2045           2045        440.301        440.833        94.3064
           2046           2046        440.478            441        94.3053
           2047           2047         440.64        441.167        94.3043
           2048           2048        440.803        441.333        94.3041
           2049           2049        440.972          441.5        94.3027
           2050           2050        441.139        441.667        94.3012
           2051           2051        441.311        441.833        94.2997
           2052           2052        441.476            442        94.2977
           2053           2053        441.645        442.167        94.2962
           2054           2054        441.811        442.333        94.2949
           2055           2055        441.977          442.5        94.2938
           2056           2056        442.144        442.667         94.293
           2057           2057         442.32        442.833        94.2913
           2058           2058        442.478            443        94.2895
           2059           2059        442.646        443.167        94.2878
           2060           2060        442.816        443.333        94.2859
           2061           2061        442.986          443.5        94.2843
           2062           2062        443.152        443.667         94.283
           2063           2063        443.315        443.833        94.2818
           2064           2064        443.484            444        94.2814
           2065           2065        443.649        444.167        94.2808
           2066           2066        443.821        444.333        94.2799
           2067           2067        443.984          444.5        94.2785
           2068           2068         444.16        444.667        94.2771
           2069           2069        444.322        444.833        94.2756
           2070           2070        444.495            445        94.2742
           2071           2071         444.66        445.167        94.2728
           2072           2072        444.824        445.333        94.2711
           2073           2073        444.996          445.5        94.2699
           2074           2074        445.168        445.667         94.269
           2075           2075        445.335        445.833        94.2682
           2076           2076        445.502            446        94.2679
           2077           2077        445.676        446.167        94.2666
           2078           2078        445.838        446.333        94.2651
           2079           2079        446.005          446.5        94.2637
           2080           2080        446.176        446.667        94.2617
           2081           2081        446.338        446.833        94.2602
           2082           2082        446.511            447        94.2589
           2083           2083        446.672        447.167        94.2578
           2084           2084        446.845        447.333        94.2573
           2085           2085        447.007          447.5        94.2564
           2086           2086        447.176        447.667        94.2548
           2087           2087        447.336        447.833        94.2532
           2088           2088        447.508            448        94.2516
           2089           2089        447.682        448.167          94.25
           2090           2090        447.845        448.333        94.2486
           2091           2091        448.012          448.5        94.2473
           2092           2092        448.186        448.667        94.2462
           2093           2093        448.349        448.833        94.2454
           2094           2094        448.528            449        94.2446
           2095           2095        448.688        449.167         94.244
           2096           2096        448.845        449.333        94.2438
           2097           2097        449.013          449.5        94.2425
           2098           2098        449.193        449.667        94.2411
           2099           2099        449.353        449.833        94.2397
           2100           2100        449.527            450        94.2377
           2101           2101        449.697        450.167        94.2362
           2102           2102        449.866        450.333         94.235
           2103           2103        450.029          450.5        94.2338
           2104           2104        450.197        450.667        94.2333
           2105           2105        450.361        450.833        94.2324
           2106           2106        450.535            451        94.2309
           2107           2107         450.71        451.167        94.2292
           2108           2108        450.868        451.333        94.2276
           2109           2109        451.048          451.5        94.2261
           2110           2110        451.209        451.667        94.2246
           2111           2111        451.374        451.833        94.2234
           2112           2112        451.536            452        94.2223
           2113           2113        451.708        452.167        94.2214
           2114           2114        451.873        452.333        94.2206
           2115           2115        452.045          452.5          94.22
           2116           2116        452.211        452.667        94.2201
           2117           2117        452.377        452.833        94.2196
           2118           2118        452.538            453        94.2184
           2119           2119        452.706        453.167         94.217
           2120           2120        452.883        453.333        94.2153
           2121           2121        453.049          453.5        94.2139
           2122           2122        453.215        453.667        94.2126
           2123           2123        453.386        453.833        94.2113
           2124           2124        453.552            454        94.2102
           2125           2125        453.712        454.167        94.2094
           2126           2126        453.888        454.333        94.2086
           2127           2127         454.06          454.5         94.208
           2128           2128        454.224        454.667        94.2078
           2129           2129         454.39        454.833        94.2066
           2130           2130        454.553            455        94.2051
           2131           2131        454.717        455.167        94.2037
           2132           2132        454.887        455.333        94.2017
           2133           2133        455.056          455.5        94.2002
           2134           2134        455.222        455.667         94.199
           2135           2135        455.393        455.833        94.1979
           2136           2136        455.561            456        94.1974
           2137           2137        455.727        456.167        94.1968
           2138           2138        455.897        456.333         94.196
           2139           2139        456.059          456.5        94.1945
           2140           2140        456.227        456.667        94.1932
           2141           2141          456.4        456.833        94.1917
           2142           2142        456.564            457        94.1902
           2143           2143        456.731        457.167        94.1889
           2144           2144        456.904        457.333        94.1871
           2145           2145        457.071          457.5        94.1859
           2146           2146        457.238        457.667         94.185
           2147           2147        457.401        457.833        94.1842
           2148           2148        457.567            458        94.1843
           2149           2149        457.739        458.167        94.1838
           2150           2150        457.902        458.333        94.1825
           2151           2151        458.072          458.5         94.181
           2152           2152        458.245        458.667        94.1794
           2153           2153        458.419        458.833        94.1779
           2154           2154        458.581            459        94.1766
           2155           2155        458.753        459.167        94.1754
           2156           2156        458.911        459.333        94.1743
           2157           2157        459.083          459.5        94.1734
           2158           2158        459.248        459.667        94.1727
           2159           2159         459.42        459.833        94.1721
           2160           2160        459.587            460        94.1722
           2161           2161        459.755        460.167        94.1717
           2162           2162        459.915        460.333        94.1704
           2163           2163        460.089          460.5         94.169
           2164           2164        460.259        460.667        94.1674
           2165           2165        460.427        460.833        94.1659
           2166           2166        460.588            461        94.1646
           2167           2167        460.757        461.167        94.1634
           2168           2168         460.93        461.333        94.1623
           2169           2169        461.092          461.5        94.1614
           2170           2170        461.266        461.667        94.1607
           2171           2171         461.43        461.833        94.1601
           2172           2172        461.595            462        94.1598
           2173           2173        461.767        462.167        94.1586
           2174           2174        461.932        462.333        94.1572
           2175           2175        462.105          462.5        94.1557
           2176           2176        462.274        462.667        94.1537
           2177           2177        462.432        462.833        94.1522
           2178           2178        462.606            463         94.151
           2179           2179        462.784        463.167        94.1499
           2180           2180        462.942        463.333        94.1494
           2181           2181        463.114          463.5        94.1488
           2182           2182        463.275        463.667         94.148
           2183           2183        463.453        463.833        94.1466
           2184           2184        463.615            464        94.1452
           2185           2185        463.783        464.167        94.1437
           2186           2186         463.95        464.333        94.1423
           2187           2187        464.115          464.5        94.1409
           2188           2188        464.287        464.667        94.1392
           2189           2189        464.454        464.833         94.138
           2190           2190        464.619            465        94.1371
           2191           2191        464.789        465.167        94.1363
           2192           2192        464.952        465.333         94.136
           2193           2193        465.126          465.5        94.1347
           2194           2194        465.291        465.667        94.1332
           2195           2195        465.453        465.833        94.1317
           2196           2196        465.622            466        94.1298
           2197           2197        465.788        466.167        94.1283
           2198           2198        465.956        466.333         94.127
           2199           2199        466.132          466.5        94.1259
           2200           2200        466.297        466.667        94.1254
           2201           2201        466.465        466.833        94.1248
           2202           2202        466.632            467         94.124
           2203           2203        466.799        467.167        94.1226
           2204           2204        466.966        467.333        94.1212
           2205           2205        467.134          467.5        94.1197
           2206           2206          467.3        467.667        94.1183
           2207           2207        467.473        467.833        94.1169
           2208           2208        467.637            468        94.1152
           2209           2209        467.812        468.167         94.114
           2210           2210        467.977        468.333        94.1131
           2211           2211        468.143          468.5        94.1123
           2212           2212        468.298        468.667        94.1124
           2213           2213        468.472        468.833        94.1118
           2214           2214        468.643            469        94.1105
           2215           2215        468.804        469.167        94.1091
           2216           2216        468.972        469.333        94.1074
           2217           2217        469.145          469.5         94.106
           2218           2218        469.311        469.667        94.1047
           2219           2219         469.48        469.833        94.1034
           2220           2220        469.648            470        94.1023
           2221           2221        469.818        470.167        94.1014
           2222           2222         469.98        470.333        94.1004
           2223           2223         470.15          470.5        94.0988
           2224           2224        470.321        470.667        94.0974
           2225           2225        470.483        470.833        94.0959
           2226           2226        470.651            471        94.0944
           2227           2227         470.82        471.167        94.0929
           2228           2228        470.988        471.333        94.0912
           2229           2229        471.168          471.5          94.09
           2230           2230        471.327        471.667        94.0891
           2231           2231        471.497        471.833        94.0883
           2232           2232         471.66            472        94.0884
           2233           2233         471.83        472.167        94.0878
           2234           2234        471.998        472.333        94.0865
           2235           2235         472.16          472.5        94.0851
           2236           2236        472.331        472.667        94.0835
           2237           2237        472.494        472.833         94.082
           2238           2238        472.668            473        94.0807
           2239           2239        472.831        473.167        94.0794
           2240           2240        473.003        473.333        94.0783
           2241           2241        473.165          473.5        94.0774
           2242           2242        473.335        473.667        94.0767
           2243           2243        473.502        473.833        94.0761
           2244           2244        473.666            474        94.0749
           2245           2245        473.836        474.167        94.0734
           2246           2246        474.008        474.333        94.0719
           2247           2247        474.172          474.5        94.0704
           2248           2248         474.34        474.667        94.0681
           2249           2249        474.506        474.833        94.0666
           2250           2250        474.681            475        94.0655
           2251           2251         474.84        475.167        94.0645
           2252           2252        475.011        475.333        94.0646
           2253           2253        475.177          475.5        94.0643
           2254           2254        475.344        475.667        94.0637
           2255           2255        475.511        475.833        94.0625
           2256           2256        475.681            476        94.0611
           2257           2257        475.849        476.167        94.0597
           2258           2258        476.019        476.333        94.0583
           2259           2259        476.184          476.5        94.0569
           2260           2260        476.352        476.667        94.0552
           2261           2261         476.52        476.833         94.054
           2262           2262        476.693            477        94.0531
           2263           2263        476.852        477.167        94.0523
           2264           2264        477.026        477.333        94.0521
           2265           2265        477.185          477.5        94.0508
           2266           2266        477.353        477.667        94.0493
           2267           2267        477.522        477.833        94.0478
           2268           2268        477.687            478        94.0458
           2269           2269        477.864        478.167        94.0443
           2270           2270        478.036        478.333        94.0431
           2271           2271        478.196          478.5         94.042
           2272           2272        478.358        478.667        94.0415
           2273           2273        478.533        478.833        94.0409
           2274           2274        478.701            479        94.0404
           2275           2275        478.869        479.167          94.04
           2276           2276        479.038        479.333        94.0387
           2277           2277        479.194          479.5        94.0373
           2278           2278        479.369        479.667        94.0359
           2279           2279        479.539        479.833        94.0344
           2280           2280        479.709            480        94.0321
           2281           2281        479.872        480.167        94.0306
           2282           2282        480.042        480.333        94.0295
           2283           2283        480.207          480.5        94.0285
           2284           2284        480.368        480.667        94.0273
           2285           2285        480.544        480.833        94.0257
           2286           2286        480.712            481        94.0241
           2287           2287        480.878        481.167        94.0225
           2288           2288        481.048        481.333        94.0202
           2289           2289        481.214          481.5        94.0187
           2290           2290         481.38        481.667        94.0175
           2291           2291        481.554        481.833        94.0165
           2292           2292        481.727            482        94.0166
           2293           2293        481.889        482.167        94.0163
           2294           2294        482.045        482.333        94.0157
           2295           2295        482.214          482.5        94.0145
           2296           2296         482.39        482.667        94.0131
           2297           2297        482.561        482.833        94.0117
           2298           2298        482.724            483        94.0103
           2299           2299        482.896        483.167         94.009
           2300           2300        483.062        483.333        94.0072
           2301           2301        483.229          483.5         94.006
           2302           2302        483.394        483.667        94.0051
           2303           2303        483.563        483.833        94.0043
           2304           2304         483.73            484        94.0031
           2305           2305        483.903        484.167        94.0016
           2306           2306        484.068        484.333             94
           2307           2307        484.238          484.5        93.9985
           2308           2308        484.398        484.667        93.9961
           2309           2309        484.574        484.833        93.9947
           2310           2310        484.737            485        93.9935
           2311           2311        484.906        485.167        93.9925
           2312           2312        485.074        485.333        93.9923
           2313           2313        485.236          485.5         93.991
           2314           2314        485.411        485.667        93.9894
           2315           2315        485.579        485.833        93.9879
           2316           2316        485.739            486        93.9859
           2317           2317        485.918        486.167        93.9844
           2318           2318        486.083        486.333        93.9832
           2319           2319        486.248          486.5         93.982
           2320           2320        486.416        486.667        93.9815
           2321           2321        486.588        486.833        93.9809
           2322           2322        486.753            487        93.9801
           2323           2323        486.922        487.167        93.9787
           2324           2324        487.086        487.333        93.9773
           2325           2325        487.259          487.5        93.9758
           2326           2326        487.422        487.667        93.9744
           2327           2327        487.584        487.833         93.973
           2328           2328        487.755            488        93.9713
           2329           2329        487.928        488.167        93.9701
           2330           2330        488.092        488.333        93.9692
           2331           2331        488.256          488.5        93.9684
           2332           2332        488.424        488.667        93.9672
           2333           2333        488.592        488.833        93.9656
           2334           2334         488.76            489         93.964
           2335           2335        488.926        489.167        93.9625
           2336           2336        489.097        489.333        93.9602
           2337           2337        489.265          489.5        93.9587
           2338           2338        489.436        489.667        93.9575
           2339           2339        489.602        489.833        93.9566
           2340           2340         489.77            490        93.9563
           2341           2341        489.936        490.167         93.955
           2342           2342        490.096        490.333        93.9534
           2343           2343        490.273          490.5        93.9519
           2344           2344        490.441        490.667        93.9499
           2345           2345        490.606        490.833        93.9484
           2346           2346         490.78            491        93.9472
           2347           2347        490.947        491.167         93.946
           2348           2348        491.114        491.333        93.9456
           2349           2349        491.284          491.5        93.9446
           2350           2350        491.452        491.667        93.9431
           2351           2351        491.618        491.833        93.9414
           2352           2352        491.779            492        93.9398
           2353           2353        491.946        492.167        93.9383
           2354           2354        492.108        492.333        93.9368
           2355           2355        492.282          492.5        93.9355
           2356           2356        492.452        492.667        93.9345
           2357           2357        492.626        492.833        93.9332
           2358           2358        492.784            493        93.9314
           2359           2359        492.952        493.167        93.9296
           2360           2360        493.116        493.333         93.928
           2361           2361        493.283          493.5        93.9264
           2362           2362        493.457        493.667        93.9249
           2363           2363        493.626        493.833        93.9236
           2364           2364        493.784            494        93.9225
           2365           2365        493.958        494.167        93.9216
           2366           2366        494.123        494.333        93.9209
           2367           2367        494.287          494.5        93.9202
           2368           2368        494.457        494.667         93.919
           2369           2369        494.629        494.833        93.9175
           2370           2370        494.792            495         93.916
           2371           2371        494.955        495.167        93.9145
           2372           2372         495.13        495.333        93.9122
           2373           2373        495.295          495.5        93.9107
           2374           2374        495.464        495.667        93.9096
           2375           2375        495.632        495.833        93.9086
           2376           2376        495.797            496        93.9087
           2377           2377        495.962        496.167        93.9081
           2378           2378        496.123        496.333        93.9067
           2379           2379        496.296          496.5        93.9052
           2380           2380        496.467        496.667        93.9036
           2381           2381        496.633        496.833        93.9022
           2382           2382        496.802            497        93.9008
           2383           2383        496.977        497.167        93.8995
           2384           2384        497.141        497.333        93.8984
           2385           2385        497.304          497.5        93.8972
           2386           2386        497.479        497.667        93.8954
           2387           2387        497.642        497.833        93.8936
           2388           2388        497.813            498         93.892
           2389           2389        497.975        498.167        93.8904
           2390           2390        498.142        498.333        93.8889
           2391           2391        498.312          498.5        93.8876
           2392           2392        498.478        498.667        93.8865
           2393           2393         498.64        498.833        93.8856
           2394           2394        498.808            499        93.8846
           2395           2395        498.978        499.167        93.8829
           2396           2396        499.146        499.333        93.8816
           2397           2397         499.32          499.5          93.88
           2398           2398         499.49        499.667        93.8785
           2399           2399        499.653        499.833        93.8771
           2400           2400        499.819            500        93.8754
           2401           2401        499.982        500.167        93.8742
           2402           2402        500.153        500.333        93.8732
           2403           2403         500.32          500.5        93.8724
           2404           2404        500.491        500.667        93.8712
           2405           2405        500.662        500.833        93.8697
           2406           2406        500.829            501        93.8681
           2407           2407        500.991        501.167        93.8666
           2408           2408        501.165        501.333        93.8642
           2409           2409        501.326          501.5        93.8627
           2410           2410        501.498        501.667        93.8616
           2411           2411         501.66        501.833        93.8606
           2412           2412        501.831            502        93.8594
           2413           2413        502.001        502.167        93.8578
           2414           2414        502.165        502.333        93.8562
           2415           2415        502.335          502.5        93.8546
           2416           2416          502.5        502.667        93.8523
           2417           2417        502.662        502.833        93.8508
           2418           2418        502.836            503        93.8496
           2419           2419        503.002        503.167        93.8486
           2420           2420        503.164        503.333        93.8484
           2421           2421         503.33          503.5        93.8471
           2422           2422        503.503        503.667        93.8455
           2423           2423        503.668        503.833         93.844
           2424           2424        503.835            504         93.842
           2425           2425        504.007        504.167        93.8405
           2426           2426        504.176        504.333        93.8392
           2427           2427        504.341          504.5        93.8381
           2428           2428         504.51        504.667        93.8376
           2429           2429        504.675        504.833         93.837
           2430           2430        504.839            505        93.8362
           2431           2431         505.01        505.167        93.8348
           2432           2432         505.18        505.333        93.8334
           2433           2433        505.342          505.5        93.8319
           2434           2434        505.509        505.667        93.8305
           2435           2435        505.684        505.833        93.8291
           2436           2436        505.851            506        93.8274
           2437           2437        506.021        506.167        93.8262
           2438           2438        506.185        506.333        93.8253
           2439           2439        506.357          506.5        93.8245
           2440           2440        506.523        506.667        93.8242
           2441           2441        506.681        506.833        93.8229
           2442           2442        506.851            507        93.8214
           2443           2443        507.018        507.167          93.82
           2444           2444        507.181        507.333         93.818
           2445           2445        507.354          507.5        93.8165
           2446           2446        507.522        507.667        93.8152
           2447           2447        507.687        507.833        93.8141
           2448           2448        507.852            508        93.8133
           2449           2449        508.024        508.167        93.8116
           2450           2450        508.185        508.333        93.8099
           2451           2451        508.355          508.5        93.8082
           2452           2452        508.524        508.667        93.8062
           2453           2453        508.692        508.833        93.8046
           2454           2454        508.861            509        93.8033
           2455           2455        509.031        509.167        93.8022
           2456           2456        509.195        509.333        93.8014
           2457           2457        509.369          509.5        93.7997
           2458           2458        509.528        509.667        93.7979
           2459           2459        509.698        509.833        93.7962
           2460           2460        509.866            510        93.7942
           2461           2461        510.034        510.167        93.7927
           2462           2462        510.202        510.333        93.7913
           2463           2463        510.375          510.5        93.7902
           2464           2464        510.533        510.667        93.7884
           2465           2465        510.704        510.833        93.7864
           2466           2466        510.871            511        93.7846
           2467           2467        511.044        511.167        93.7828
           2468           2468        511.205        511.333        93.7805
           2469           2469        511.368          511.5         93.779
           2470           2470        511.536        511.667        93.7777
           2471           2471        511.702        511.833        93.7767
           2472           2472        511.867            512        93.7765
           2473           2473        512.036        512.167        93.7751
           2474           2474        512.204        512.333        93.7736
           2475           2475        512.376          512.5         93.772
           2476           2476        512.542        512.667        93.7701
           2477           2477        512.715        512.833        93.7686
           2478           2478        512.876            513        93.7673
           2479           2479        513.044        513.167        93.7662
           2480           2480        513.217        513.333        93.7657
           2481           2481        513.383          513.5        93.7648
           2482           2482        513.549        513.667        93.7632
           2483           2483        513.718        513.833        93.7615
           2484           2484         513.89            514        93.7599
           2485           2485        514.052        514.167        93.7584
           2486           2486        514.224        514.333         93.757
           2487           2487        514.388          514.5        93.7557
           2488           2488        514.557        514.667        93.7546
           2489           2489        514.723        514.833        93.7534
           2490           2490        514.888            515        93.7516
           2491           2491        515.056        515.167        93.7497
           2492           2492        515.226        515.333        93.7481
           2493           2493        515.391          515.5        93.7465
           2494           2494        515.556        515.667         93.745
           2495           2495        515.731        515.833        93.7437
           2496           2496        515.894            516        93.7426
           2497           2497        516.061        516.167        93.7417
           2498           2498        516.226        516.333        93.7407
           2499           2499        516.399          516.5         93.739
           2500           2500        516.559        516.667        93.7377
           2501           2501        516.728        516.833        93.7361
           2502           2502        516.899            517        93.7346
           2503           2503        517.068        517.167        93.7332
           2504           2504         517.23        517.333        93.7315
           2505           2505        517.396          517.5        93.7299
           2506           2506        517.565        517.667        93.7279
           2507           2507        517.734        517.833        93.7259
           2508           2508        517.903            518        93.7243
           2509           2509        518.073        518.167        93.7226
           2510           2510         518.24        518.333        93.7211
           2511           2511        518.406          518.5        93.7197
           2512           2512        518.571        518.667        93.7187
           2513           2513        518.739        518.833        93.7178
           2514           2514        518.904            519        93.7167
           2515           2515        519.071        519.167         93.715
           2516           2516        519.235        519.333        93.7137
           2517           2517        519.408          519.5        93.7121
           2518           2518        519.572        519.667        93.7106
           2519           2519        519.741        519.833        93.7092
           2520           2520        519.911            520        93.7075
           2521           2521        520.081        520.167        93.7063
           2522           2522        520.245        520.333        93.7054
           2523           2523        520.411          520.5        93.7046
           2524           2524        520.575        520.667        93.7033
           2525           2525        520.752        520.833        93.7018
           2526           2526        520.915            521        93.7002
           2527           2527        521.082        521.167        93.6987
           2528           2528        521.248        521.333        93.6964
           2529           2529        521.409          521.5        93.6945
           2530           2530        521.594        521.667        93.6923
           2531           2531         521.75        521.833        93.6901
           2532           2532        521.927            522        93.6885
           2533           2533        522.086        522.167        93.6868
           2534           2534        522.252        522.333        93.6852
           2535           2535        522.423          522.5        93.6838
           2536           2536        522.591        522.667        93.6827
           2537           2537         522.76        522.833        93.6818
           2538           2538         522.92            523        93.6807
           2539           2539        523.091        523.167        93.6791
           2540           2540        523.252        523.333        93.6777
           2541           2541        523.423          523.5        93.6762
           2542           2542        523.592        523.667        93.6747
           2543           2543        523.765        523.833        93.6732
           2544           2544        523.927            524        93.6715
           2545           2545        524.094        524.167        93.6703
           2546           2546        524.265        524.333         93.669
           2547           2547        524.431          524.5        93.6672
           2548           2548        524.593        524.667        93.6659
           2549           2549        524.764        524.833        93.6643
           2550           2550         524.93            525        93.6627
           2551           2551        525.096        525.167        93.6612
           2552           2552        525.264        525.333        93.6596
           2553           2553         525.43          525.5        93.6584
           2554           2554        525.603        525.667        93.6571
           2555           2555        525.771        525.833        93.6553
           2556           2556        525.935            526        93.6539
           2557           2557        526.102        526.167        93.6523
           2558           2558        526.265        526.333        93.6507
           2559           2559         526.43          526.5        93.6493
           2560           2560          526.6        526.667        93.6476
           2561           2561        526.768        526.833        93.6464
           2562           2562        526.932            527        93.6451
           2563           2563        527.097        527.167        93.6433
           2564           2564        527.275        527.333        93.6419
           2565           2565        527.444          527.5        93.6403
           2566           2566        527.605        527.667        93.6388
           2567           2567        527.781        527.833        93.6373
           2568           2568         527.94            528        93.6356
           2569           2569        528.116        528.167        93.6344
           2570           2570         528.28        528.333        93.6334
           2571           2571        528.447          528.5        93.6326
           2572           2572        528.613        528.667        93.6314
           2573           2573        528.781        528.833        93.6298
           2574           2574        528.949            529        93.6283
           2575           2575        529.121        529.167        93.6268
           2576           2576        529.281        529.333        93.6244
           2577           2577        529.441          529.5        93.6229
           2578           2578        529.613        529.667        93.6218
           2579           2579        529.777        529.833        93.6208
           2580           2580        529.952            530        93.6196
           2581           2581        530.122        530.167         93.618
           2582           2582        530.296        530.333        93.6163
           2583           2583        530.453          530.5        93.6148
           2584           2584        530.622        530.667        93.6124
           2585           2585        530.785        530.833        93.6109
           2586           2586        530.957            531        93.6098
           2587           2587        531.124        531.167        93.6088
           2588           2588        531.288        531.333        93.6076
           2589           2589        531.456          531.5         93.606
           2590           2590        531.628        531.667        93.6043
           2591           2591        531.795        531.833        93.6028
           2592           2592        531.966            532        93.6005
           2593           2593        532.126        532.167        93.5989
           2594           2594        532.297        532.333        93.5975
           2595           2595        532.462          532.5        93.5955
           2596           2596        532.629        532.667        93.5941
           2597           2597        532.794        532.833        93.5925
           2598           2598        532.955            533        93.5908
           2599           2599        533.122        533.167        93.5893
           2600           2600        533.297        533.333        93.5876
           2601           2601        533.465          533.5        93.5864
           2602           2602        533.628        533.667        93.5851
           2603           2603        533.801        533.833        93.5833
           2604           2604        533.968            534         93.582
           2605           2605        534.132        534.167        93.5804
           2606           2606        534.296        534.333        93.5788
           2607           2607         534.47          534.5        93.5773
           2608           2608        534.635        534.667        93.5756
           2609           2609        534.801        534.833        93.5741
           2610           2610        534.964            535         93.572
           2611           2611        535.139        535.167          93.57
           2612           2612        535.306        535.333        93.5684
           2613           2613        535.467          535.5        93.5667
           2614           2614        535.633        535.667        93.5652
           2615           2615        535.806        535.833        93.5638
           2616           2616        535.977            536        93.5628
           2617           2617        536.145        536.167        93.5615
           2618           2618        536.314        536.333        93.5597
           2619           2619        536.476          536.5        93.5578
           2620           2620        536.641        536.667        93.5562
           2621           2621        536.812        536.833        93.5546
           2622           2622        536.986            537        93.5532
           2623           2623        537.155        537.167        93.5518
           2624           2624        537.312        537.333        93.5504
           2625           2625        537.482          537.5        93.5484
           2626           2626        537.648        537.667        93.5464
           2627           2627        537.828        537.833        93.5445
           2628           2628        537.992            538        93.5426
           2629           2629        538.154        538.167         93.541
           2630           2630        538.325        538.333        93.5396
           2631           2631        538.491          538.5        93.5384
           2632           2632        538.661        538.667        93.5379
           2633           2633        538.825        538.833         93.537
           2634           2634        538.992            539        93.5354
           2635           2635         539.16        539.167        93.5337
           2636           2636        539.324        539.333        93.5321
           2637           2637        539.495          539.5        93.5305
           2638           2638        539.662        539.667        93.5291
           2639           2639        539.826        539.833        93.5278
           2640           2640        539.996            540        93.5264
           2641           2641        540.161        540.167        93.5244
           2642           2642         540.33        540.333        93.5224
           2643           2643        540.499          540.5        93.5205
           2644           2644        540.667        540.667        93.5186
           2645           2645        540.832        540.833         93.517
           2646           2646        540.998            541        93.5156
           2647           2647        541.169        541.167        93.5144
           2648           2648        541.335        541.333        93.5136
           2649           2649        541.504          541.5        93.5119
           2650           2650        541.669        541.667        93.5101
           2651           2651        541.839        541.833        93.5084
           2652           2652        542.001            542        93.5064
           2653           2653        542.177        542.167        93.5049
           2654           2654        542.343        542.333        93.5035
           2655           2655        542.517          542.5        93.5024
           2656           2656        542.682        542.667        93.5016
           2657           2657        542.839        542.833        93.4999
           2658           2658        543.014            543        93.4981
           2659           2659        543.175        543.167        93.4964
           2660           2660        543.343        543.333        93.4944
           2661           2661        543.509          543.5        93.4929
           2662           2662        543.676        543.667        93.4915
           2663           2663        543.843        543.833        93.4904
           2664           2664        544.013            544        93.4896
           2665           2665        544.181        544.167        93.4879
           2666           2666        544.352        544.333        93.4861
           2667           2667        544.519          544.5        93.4844
           2668           2668        544.683        544.667        93.4824
           2669           2669        544.851        544.833        93.4809
           2670           2670         545.02            545        93.4796
           2671           2671        545.188        545.167        93.4784
           2672           2672        545.358        545.333        93.4766
           2673           2673        545.534          545.5        93.4746
           2674           2674        545.698        545.667        93.4728
           2675           2675        545.857        545.833        93.4711
           2676           2676        546.031            546        93.4687
           2677           2677        546.197        546.167        93.4672
           2678           2678        546.357        546.333         93.466
           2679           2679         546.53          546.5        93.4649
           2680           2680        546.698        546.667        93.4637
           2681           2681        546.861        546.833        93.4621
           2682           2682        547.034            547        93.4605
           2683           2683        547.202        547.167        93.4589
           2684           2684        547.365        547.333        93.4566
           2685           2685        547.539          547.5        93.4551
           2686           2686        547.709        547.667        93.4539
           2687           2687        547.876        547.833        93.4529
           2688           2688        548.044            548        93.4517
           2689           2689        548.209        548.167        93.4501
           2690           2690        548.379        548.333        93.4485
           2691           2691        548.544          548.5        93.4469
           2692           2692        548.711        548.667        93.4446
           2693           2693        548.878        548.833        93.4431
           2694           2694        549.047            549        93.4416
           2695           2695        549.217        549.167        93.4396
           2696           2696        549.382        549.333        93.4382
           2697           2697        549.552          549.5        93.4366
           2698           2698        549.717        549.667         93.435
           2699           2699        549.884        549.833        93.4334
           2700           2700        550.057            550        93.4317
           2701           2701        550.222        550.167        93.4302
           2702           2702        550.383        550.333        93.4282
           2703           2703        550.557          550.5        93.4261
           2704           2704        550.725        550.667        93.4245
           2705           2705        550.896        550.833        93.4229
           2706           2706        551.067            551        93.4213
           2707           2707        551.236        551.167        93.4199
           2708           2708        551.403        551.333        93.4189
           2709           2709        551.567          551.5        93.4176
           2710           2710        551.733        551.667        93.4158
           2711           2711        551.905        551.833        93.4139
           2712           2712         552.07            552        93.4123
           2713           2713        552.231        552.167        93.4107
           2714           2714        552.401        552.333        93.4093
           2715           2715        552.573          552.5        93.4079
           2716           2716        552.743        552.667        93.4065
           2717           2717        552.907        552.833        93.4045
           2718           2718         553.08            553        93.4025
           2719           2719        553.244        553.167        93.4006
           2720           2720        553.407        553.333        93.3987
           2721           2721        553.583          553.5        93.3971
           2722           2722        553.749        553.667        93.3957
           2723           2723        553.919        553.833        93.3944
           2724           2724        554.086            554        93.3937
           2725           2725        554.252        554.167         93.392
           2726           2726        554.424        554.333        93.3902
           2727           2727         554.59          554.5        93.3884
           2728           2728        554.756        554.667        93.3865
           2729           2729        554.916        554.833        93.3849
           2730           2730        555.089            555        93.3836
           2731           2731         555.26        555.167        93.3824
           2732           2732         555.43        555.333        93.3806
           2733           2733        555.599          555.5        93.3787
           2734           2734        555.765        555.667        93.3769
           2735           2735         555.93        555.833        93.3751
           2736           2736        556.097            556        93.3728
           2737           2737         556.27        556.167        93.3709
           2738           2738        556.432        556.333        93.3686
           2739           2739        556.603          556.5        93.3663
           2740           2740        556.776        556.667        93.3648
           2741           2741        556.933        556.833         93.363
           2742           2742        557.105            557        93.3614
           2743           2743        557.276        557.167          93.36
           2744           2744        557.444        557.333        93.3586
           2745           2745        557.608          557.5        93.3566
           2746           2746        557.778        557.667        93.3546
           2747           2747        557.945        557.833        93.3526
           2748           2748        558.117            558        93.3507
           2749           2749        558.276        558.167        93.3491
           2750           2750        558.439        558.333        93.3477
           2751           2751        558.609          558.5        93.3465
           2752           2752         558.78        558.667        93.3457
           2753           2753        558.954        558.833         93.344
           2754           2754        559.119            559        93.3422
           2755           2755        559.281        559.167        93.3405
           2756           2756        559.455        559.333        93.3385
           2757           2757        559.624          559.5         93.337
           2758           2758        559.792        559.667        93.3357
           2759           2759        559.959        559.833        93.3345
           2760           2760        560.129            560        93.3327
           2761           2761        560.297        560.167        93.3307
           2762           2762        560.461        560.333        93.3289
           2763           2763        560.627          560.5        93.3271
           2764           2764        560.797        560.667        93.3248
           2765           2765         560.96        560.833        93.3233
           2766           2766        561.132            561         93.322
           2767           2767        561.297        561.167         93.321
           2768           2768        561.472        561.333        93.3198
           2769           2769        561.633          561.5        93.3182
           2770           2770        561.805        561.667        93.3166
           2771           2771        561.975        561.833         93.315
           2772           2772        562.137            562        93.3127
           2773           2773        562.301        562.167        93.3108
           2774           2774        562.471        562.333        93.3086
           2775           2775        562.643          562.5        93.3063
           2776           2776        562.809        562.667        93.3048
           2777           2777        562.974        562.833        93.3031
           2778           2778        563.139            563        93.3015
           2779           2779        563.309        563.167           93.3
           2780           2780        563.481        563.333         93.299
           2781           2781        563.653          563.5        93.2977
           2782           2782        563.818        563.667        93.2959
           2783           2783        563.981        563.833         93.294
           2784           2784        564.153            564        93.2924
           2785           2785        564.318        564.167        93.2908
           2786           2786        564.482        564.333        93.2894
           2787           2787        564.653          564.5         93.288
           2788           2788        564.822        564.667        93.2866
           2789           2789        564.983        564.833        93.2846
           2790           2790        565.158            565        93.2826
           2791           2791        565.326        565.167        93.2807
           2792           2792        565.492        565.333        93.2788
           2793           2793        565.658          565.5        93.2771
           2794           2794        565.824        565.667        93.2754
           2795           2795        565.995        565.833        93.2732
           2796           2796        566.163            566        93.2713
           2797           2797         566.33        566.167        93.2693
           2798           2798        566.503        566.333        93.2674
           2799           2799        566.669          566.5        93.2657
           2800           2800        566.841        566.667         93.264
           2801           2801        567.006        566.833        93.2628
           2802           2802        567.172            567        93.2614
           2803           2803        567.337        567.167        93.2596
           2804           2804        567.505        567.333        93.2582
           2805           2805        567.678          567.5        93.2566
           2806           2806         567.84        567.667         93.255
           2807           2807        568.006        567.833        93.2535
           2808           2808        568.173            568        93.2515
           2809           2809        568.345        568.167        93.2492
           2810           2810        568.516        568.333         93.247
           2811           2811        568.681          568.5        93.2449
           2812           2812         568.84        568.667         93.243
           2813           2813         569.01        568.833        93.2413
           2814           2814        569.177            569        93.2398
           2815           2815        569.347        569.167        93.2386
           2816           2816        569.513        569.333        93.2368
           2817           2817        569.687          569.5        93.2349
           2818           2818        569.861        569.667         93.233
           2819           2819        570.029        569.833        93.2312
           2820           2820         570.19            570        93.2289
           2821           2821        570.356        570.167        93.2273
           2822           2822        570.525        570.333        93.2258
           2823           2823         570.69          570.5        93.2237
           2824           2824        570.854        570.667        93.2224
           2825           2825        571.021        570.833        93.2207
           2826           2826        571.194            571        93.2191
           2827           2827        571.367        571.167        93.2176
           2828           2828        571.531        571.333        93.2159
           2829           2829        571.703          571.5        93.2143
           2830           2830        571.875        571.667        93.2123
           2831           2831        572.041        571.833        93.2102
           2832           2832         572.21            572        93.2086
           2833           2833         572.37        572.167         93.207
           2834           2834        572.536        572.333        93.2055
           2835           2835        572.703          572.5        93.2041
           2836           2836        572.873        572.667         93.203
           2837           2837        573.045        572.833        93.2018
           2838           2838        573.218            573           93.2
           2839           2839        573.384        573.167        93.1981
           2840           2840        573.545        573.333        93.1965
           2841           2841        573.714          573.5        93.1949
           2842           2842         573.88        573.667        93.1934
           2843           2843        574.048        573.833        93.1921
           2844           2844        574.217            574        93.1907
           2845           2845        574.389        574.167        93.1887
           2846           2846         574.56        574.333        93.1867
           2847           2847         574.73          574.5        93.1847
           2848           2848        574.894        574.667        93.1828
           2849           2849        575.063        574.833        93.1812
           2850           2850        575.225            575        93.1798
           2851           2851        575.398        575.167        93.1786
           2852           2852         575.56        575.333        93.1768
           2853           2853        575.733          575.5        93.1749
           2854           2854        575.898        575.667         93.173
           2855           2855        576.065        575.833        93.1713
           2856           2856        576.234            576        93.1686
           2857           2857        576.401        576.167         93.166
           2858           2858        576.568        576.333        93.1635
           2859           2859        576.731          576.5        93.1611
           2860           2860        576.906        576.667        93.1592
           2861           2861         577.08        576.833        93.1575
           2862           2862         577.25            577         93.156
           2863           2863        577.411        577.167        93.1547
           2864           2864        577.577        577.333        93.1529
           2865           2865        577.742          577.5        93.1509
           2866           2866        577.913        577.667        93.1491
           2867           2867        578.082        577.833        93.1473
           2868           2868        578.253            578         93.145
           2869           2869        578.419        578.167        93.1434
           2870           2870        578.582        578.333        93.1422
           2871           2871        578.749          578.5        93.1411
           2872           2872        578.923        578.667        93.1399
           2873           2873        579.094        578.833        93.1383
           2874           2874        579.263            579        93.1367
           2875           2875        579.431        579.167        93.1351
           2876           2876        579.596        579.333        93.1328
           2877           2877        579.763          579.5        93.1309
           2878           2878        579.927        579.667        93.1287
           2879           2879        580.097        579.833        93.1264
           2880           2880        580.266            580        93.1249
           2881           2881        580.439        580.167        93.1232
           2882           2882        580.599        580.333        93.1216
           2883           2883        580.768          580.5        93.1202
           2884           2884        580.939        580.667        93.1191
           2885           2885        581.111        580.833        93.1179
           2886           2886        581.278            581         93.116
           2887           2887        581.442        581.167        93.1141
           2888           2888        581.605        581.333        93.1125
           2889           2889        581.774          581.5         93.111
           2890           2890        581.947        581.667        93.1095
           2891           2891        582.115        581.833        93.1081
           2892           2892        582.285            582        93.1057
           2893           2893        582.451        582.167        93.1035
           2894           2894        582.617        582.333        93.1014
           2895           2895         582.79          582.5        93.0995
           2896           2896        582.954        582.667        93.0972
           2897           2897        583.123        582.833        93.0952
           2898           2898        583.289            583        93.0928
           2899           2899        583.461        583.167        93.0905
           2900           2900        583.631        583.333         93.089
           2901           2901        583.799          583.5        93.0872
           2902           2902         583.97        583.667        93.0856
           2903           2903        584.134        583.833        93.0842
           2904           2904          584.3            584        93.0828
           2905           2905        584.467        584.167        93.0808
           2906           2906        584.638        584.333        93.0788
           2907           2907        584.804          584.5        93.0768
           2908           2908        584.973        584.667        93.0749
           2909           2909        585.145        584.833        93.0733
           2910           2910        585.312            585        93.0719
           2911           2911        585.482        585.167        93.0707
           2912           2912        585.647        585.333        93.0689
           2913           2913        585.822          585.5        93.0669
           2914           2914        585.979        585.667        93.0651
           2915           2915        586.148        585.833        93.0633
           2916           2916        586.326            586         93.061
           2917           2917        586.488        586.167        93.0591
           2918           2918         586.66        586.333        93.0568
           2919           2919         586.83          586.5        93.0545
           2920           2920        586.993        586.667         93.053
           2921           2921         587.16        586.833        93.0512
           2922           2922        587.324            587        93.0497
           2923           2923        587.493        587.167        93.0482
           2924           2924        587.659        587.333        93.0472
           2925           2925        587.832          587.5        93.0459
           2926           2926        587.996        587.667        93.0441
           2927           2927        588.167        587.833        93.0422
           2928           2928        588.333            588        93.0406
           2929           2929        588.499        588.167         93.039
           2930           2930        588.668        588.333        93.0375
           2931           2931        588.828          588.5        93.0362
           2932           2932        588.993        588.667        93.0338
           2933           2933        589.172        588.833        93.0315
           2934           2934        589.336            589        93.0295
           2935           2935        589.512        589.167        93.0275
           2936           2936        589.677        589.333        93.0249
           2937           2937        589.845          589.5        93.0222
           2938           2938        590.017        589.667        93.0196
           2939           2939         590.18        589.833        93.0172
           2940           2940         590.35            590        93.0154
           2941           2941        590.518        590.167        93.0136
           2942           2942        590.678        590.333        93.0121
           2943           2943        590.848          590.5        93.0108
           2944           2944        591.019        590.667         93.009
           2945           2945        591.184        590.833         93.007
           2946           2946        591.352            591        93.0052
           2947           2947        591.523        591.167        93.0034
           2948           2948        591.694        591.333        93.0011
           2949           2949         591.86          591.5        92.9992
           2950           2950        592.027        591.667        92.9969
           2951           2951        592.203        591.833        92.9946
           2952           2952        592.365            592         92.993
           2953           2953        592.534        592.167        92.9913
           2954           2954        592.698        592.333        92.9897
           2955           2955        592.869          592.5        92.9882
           2956           2956        593.034        592.667        92.9872
           2957           2957        593.209        592.833        92.9859
           2958           2958        593.374            593        92.9841
           2959           2959        593.539        593.167        92.9822
           2960           2960        593.711        593.333        92.9806
           2961           2961         593.88          593.5         92.979
           2962           2962        594.049        593.667        92.9776
           2963           2963        594.216        593.833        92.9762
           2964           2964        594.381            594        92.9748
           2965           2965        594.544        594.167        92.9728
           2966           2966        594.718        594.333        92.9708
           2967           2967        594.885          594.5        92.9689
           2968           2968        595.051        594.667         92.967
           2969           2969        595.214        594.833        92.9653
           2970           2970        595.379            595        92.9636
           2971           2971        595.551        595.167        92.9614
           2972           2972        595.714        595.333        92.9595
           2973           2973        595.884          595.5        92.9575
           2974           2974        596.053        595.667        92.9557
           2975           2975        596.227        595.833        92.9539
           2976           2976        596.397            596        92.9519
           2977           2977        596.558        596.167        92.9496
           2978           2978         596.73        596.333        92.9473
           2979           2979        596.898          596.5        92.9451
           2980           2980        597.065        596.667        92.9432
           2981           2981        597.229        596.833        92.9415
           2982           2982        597.397            597        92.9401
           2983           2983        597.562        597.167        92.9388
           2984           2984        597.734        597.333         92.938
           2985           2985        597.905          597.5        92.9363
           2986           2986        598.079        597.667        92.9345
           2987           2987         598.24        597.833        92.9328
           2988           2988        598.405            598        92.9308
           2989           2989        598.579        598.167        92.9293
           2990           2990        598.747        598.333        92.9276
           2991           2991        598.917          598.5        92.9254
           2992           2992        599.086        598.667        92.9235
           2993           2993        599.252        598.833        92.9215
           2994           2994        599.419            599        92.9197
           2995           2995        599.581        599.167        92.9179
           2996           2996        599.745        599.333        92.9159
           2997           2997        599.916          599.5        92.9136
           2998           2998        600.089        599.667        92.9113
           2999           2999        600.258        599.833        92.9091
           3000           3000        600.422            600        92.9072
           3001           3001        600.595        600.167        92.9055
           3002           3002        600.759        600.333        92.9041
           3003           3003        600.924          600.5        92.9028
           3004           3004        601.096        600.667         92.901
           3005           3005         601.26        600.833        92.8991
           3006           3006        601.431            601        92.8972
           3007           3007        601.602        601.167        92.8954
           3008           3008         601.77        601.333        92.8931
           3009           3009        601.934          601.5        92.8916
           3010           3010        602.101        601.667          92.89
           3011           3011        602.275        601.833         92.888
           3012           3012        602.439            602        92.8866
           3013           3013        602.606        602.167         92.885
           3014           3014        602.769        602.333        92.8833
           3015           3015        602.942          602.5        92.8818
           3016           3016        603.116        602.667        92.8798
           3017           3017         603.28        602.833        92.8775
           3018           3018        603.442            603        92.8753
           3019           3019        603.609        603.167        92.8731
           3020           3020         603.78        603.333        92.8712
           3021           3021        603.945          603.5        92.8692
           3022           3022        604.112        603.667        92.8667
           3023           3023        604.285        603.833        92.8642
           3024           3024        604.449            604         92.862
           3025           3025        604.612        604.167          92.86
           3026           3026        604.786        604.333        92.8582
           3027           3027        604.963          604.5        92.8565
           3028           3028        605.127        604.667        92.8542
           3029           3029        605.289        604.833        92.8518
           3030           3030        605.455            605        92.8497
           3031           3031         605.62        605.167        92.8477
           3032           3032        605.796        605.333        92.8454
           3033           3033        605.966          605.5        92.8434
           3034           3034        606.133        605.667         92.841
           3035           3035        606.295        605.833        92.8387
           3036           3036        606.458            606        92.8372
           3037           3037        606.631        606.167        92.8354
           3038           3038          606.8        606.333        92.8335
           3039           3039         606.97          606.5         92.831
           3040           3040         607.14        606.667        92.8285
           3041           3041        607.302        606.833        92.8262
           3042           3042        607.472            607        92.8241
           3043           3043        607.642        607.167        92.8222
           3044           3044        607.805        607.333        92.8202
           3045           3045        607.976          607.5        92.8178
           3046           3046        608.143        607.667        92.8154
           3047           3047        608.314        607.833        92.8132
           3048           3048        608.481            608        92.8113
           3049           3049        608.647        608.167        92.8096
           3050           3050        608.815        608.333        92.8078
           3051           3051        608.974          608.5        92.8055
           3052           3052        609.143        608.667        92.8036
           3053           3053        609.307        608.833        92.8016
           3054           3054         609.48            609        92.7998
           3055           3055        609.651        609.167         92.798
           3056           3056        609.824        609.333         92.795
           3057           3057        609.998          609.5        92.7924
           3058           3058        610.153        609.667        92.7901
           3059           3059        610.319        609.833        92.7879
           3060           3060         610.49            610        92.7853
           3061           3061        610.654        610.167        92.7825
           3062           3062        610.819        610.333        92.7799
           3063           3063        610.989          610.5        92.7774
           3064           3064        611.153        610.667        92.7756
           3065           3065        611.322        610.833        92.7735
           3066           3066        611.493            611        92.7709
           3067           3067        611.659        611.167        92.7683
           3068           3068        611.834        611.333        92.7661
           3069           3069         611.99          611.5        92.7638
           3070           3070        612.153        611.667        92.7608
           3071           3071        612.327        611.833        92.7579
           3072           3072        612.497            612        92.7552
           3073           3073        612.662        612.167        92.7528
           3074           3074        612.833        612.333        92.7503
           3075           3075            613          612.5        92.7474
           3076           3076        613.165        612.667         92.745
           3077           3077        613.327        612.833        92.7425
           3078           3078        613.498            613        92.7403
           3079           3079        613.669        613.167        92.7383
           3080           3080         613.84        613.333        92.7353
           3081           3081        614.011          613.5        92.7326
           3082           3082        614.175        613.667        92.7302
           3083           3083        614.342        613.833        92.7279
           3084           3084         614.51            614        92.7243
           3085           3085        614.677        614.167        92.7213
           3086           3086        614.847        614.333        92.7186
           3087           3087        615.006          614.5        92.7161
           3088           3088        615.176        614.667        92.7126
           3089           3089        615.341        614.833        92.7095
           3090           3090        615.515            615        92.7067
           3091           3091         615.68        615.167        92.7042
           3092           3092        615.843        615.333        92.7016
           3093           3093        616.016          615.5        92.6987
           3094           3094        616.181        615.667         92.696
           3095           3095        616.353        615.833        92.6935
           3096           3096        616.524            616        92.6913
           3097           3097        616.682        616.167        92.6885
           3098           3098        616.848        616.333        92.6857
           3099           3099        617.023          616.5         92.683
           3100           3100        617.189        616.667        92.6802
           3101           3101        617.353        616.833         92.677
           3102           3102        617.526            617         92.674
           3103           3103        617.682        617.167        92.6712
           3104           3104        617.859        617.333        92.6687
           3105           3105        618.027          617.5        92.6663
           3106           3106        618.195        617.667        92.6634
           3107           3107        618.363        617.833        92.6605
           3108           3108        618.527            618        92.6584
           3109           3109        618.688        618.167         92.656
           3110           3110        618.862        618.333         92.653
           3111           3111        619.031          618.5          92.65
           3112           3112        619.198        618.667        92.6473
           3113           3113         619.37        618.833        92.6446
           3114           3114        619.538            619        92.6413
           3115           3115        619.705        619.167        92.6382
           3116           3116        619.871        619.333        92.6355
           3117           3117         620.04          619.5        92.6327
           3118           3118        620.198        619.667        92.6294
           3119           3119        620.368        619.833        92.6262
           3120           3120        620.539            620        92.6232
           3121           3121        620.708        620.167        92.6196
           3122           3122        620.872        620.333        92.6162
           3123           3123        621.038          620.5        92.6129
           3124           3124        621.213        620.667        92.6099
           3125           3125        621.373        620.833         92.607
           3126           3126        621.541            621        92.6038
           3127           3127        621.711        621.167        92.6007
           3128           3128        621.882        621.333        92.5984
           3129           3129        622.054          621.5        92.5951
           3130           3130        622.213        621.667        92.5918
           3131           3131        622.376        621.833        92.5887
           3132           3132        622.543            622        92.5844
           3133           3133        622.709        622.167        92.5806
           3134           3134        622.879        622.333        92.5772
           3135           3135        623.042          622.5        92.5741
           3136           3136        623.209        622.667          92.57
           3137           3137        623.376        622.833        92.5664
           3138           3138        623.547            623        92.5633
           3139           3139         623.72        623.167        92.5605
           3140           3140        623.885        623.333         92.557
           3141           3141        624.049          623.5        92.5538
           3142           3142        624.213        623.667        92.5509
           3143           3143        624.381        623.833        92.5483
           3144           3144        624.553            624        92.5448
           3145           3145        624.721        624.167        92.5416
           3146           3146        624.888        624.333        92.5388
           3147           3147        625.062          624.5        92.5363
           3148           3148        625.225        624.667        92.5327
           3149           3149        625.388        624.833        92.5296
           3150           3150        625.557            625        92.5268
           3151           3151        625.721        625.167        92.5243
           3152           3152         625.89        625.333        92.5217
           3153           3153        626.058          625.5        92.5189
           3154           3154        626.231        625.667        92.5162
           3155           3155        626.399        625.833        92.5136
           3156           3156        626.558            626        92.5105
           3157           3157        626.724        626.167        92.5073
           3158           3158         626.89        626.333        92.5045
           3159           3159        627.055          626.5        92.5018
           3160           3160        627.232        626.667        92.4986
           3161           3161        627.409        626.833        92.4955
           3162           3162        627.573            627        92.4925
           3163           3163        627.733        627.167        92.4898
           3164           3164        627.899        627.333        92.4867
           3165           3165        628.063          627.5        92.4835
           3166           3166         628.24        627.667        92.4805
           3167           3167        628.409        627.833        92.4778
           3168           3168        628.574            628        92.4737
           3169           3169        628.743        628.167        92.4702
           3170           3170        628.913        628.333        92.4672
           3171           3171        629.079          628.5        92.4645
           3172           3172        629.243        628.667         92.461
           3173           3173         629.41        628.833        92.4578
           3174           3174        629.582            629        92.4549
           3175           3175        629.744        629.167        92.4523
           3176           3176        629.904        629.333        92.4488
           3177           3177        630.084          629.5        92.4457
           3178           3178        630.248        629.667        92.4429
           3179           3179        630.421        629.833        92.4403
           3180           3180        630.595            630        92.4368
           3181           3181        630.762        630.167        92.4337
           3182           3182        630.923        630.333        92.4309
           3183           3183        631.089          630.5        92.4283
           3184           3184         631.26        630.667        92.4258
           3185           3185        631.424        630.833        92.4229
           3186           3186        631.595            631        92.4202
           3187           3187        631.766        631.167        92.4177
           3188           3188        631.933        631.333        92.4155
           3189           3189        632.098          631.5        92.4127
           3190           3190        632.262        631.667        92.4098
           3191           3191        632.425        631.833        92.4072
           3192           3192        632.597            632        92.4047
           3193           3193        632.767        632.167        92.4023
           3194           3194        632.938        632.333        92.3995
           3195           3195        633.104          632.5        92.3967
           3196           3196         633.27        632.667        92.3946
           3197           3197        633.446        632.833        92.3925
           3198           3198        633.606            633        92.3906
           3199           3199        633.774        633.167        92.3889
           3200           3200        633.937        633.333        92.3865
           3201           3201        634.111          633.5        92.3842
           3202           3202        634.282        633.667         92.382
           3203           3203         634.45        633.833          92.38
           3204           3204        634.616            634        92.3774
           3205           3205        634.781        634.167        92.3747
           3206           3206         634.95        634.333        92.3721
           3207           3207         635.12          634.5        92.3697
           3208           3208        635.287        634.667        92.3678
           3209           3209        635.452        634.833        92.3661
           3210           3210        635.619            635        92.3645
           3211           3211        635.788        635.167        92.3632
           3212           3212        635.962        635.333        92.3624
           3213           3213        636.128          635.5        92.3607
           3214           3214        636.296        635.667        92.3589
           3215           3215        636.466        635.833        92.3572
           3216           3216        636.634            636        92.3552
           3217           3217        636.804        636.167        92.3537
           3218           3218        636.968        636.333        92.3523
           3219           3219        637.134          636.5        92.3512
           3220           3220        637.302        636.667        92.3507
           3221           3221        637.473        636.833        92.3498
           3222           3222         637.64            637        92.3482
           3223           3223        637.808        637.167        92.3465
           3224           3224        637.978        637.333        92.3449
           3225           3225        638.139          637.5        92.3433
           3226           3226        638.305        637.667        92.3419
           3227           3227        638.477        637.833        92.3406
           3228           3228        638.652            638        92.3395
           3229           3229        638.821        638.167        92.3387
           3230           3230        638.988        638.333        92.3379
           3231           3231        639.147          638.5        92.3373
           3232           3232        639.316        638.667        92.3374
           3233           3233        639.487        638.833        92.3369
           3234           3234        639.661            639        92.3357
           3235           3235        639.831        639.167        92.3343
           3236           3236        639.996        639.333        92.3326
           3237           3237        640.158          639.5        92.3312
           3238           3238        640.329        639.667        92.3299
           3239           3239        640.501        639.833        92.3286
           3240           3240        640.668            640        92.3275
           3241           3241        640.835        640.167        92.3266
           3242           3242        641.002        640.333        92.3259
           3243           3243        641.167          640.5        92.3253
           3244           3244        641.336        640.667        92.3254
           3245           3245        641.499        640.833        92.3253
           3246           3246        641.668            641        92.3251
           3247           3247        641.841        641.167         92.325
           3248           3248        642.012        641.333         92.325
           3249           3249        642.183          641.5         92.325
           3250           3250        642.342        641.667         92.325
           3251           3251        642.511        641.833        92.3249
           3252           3252        642.677            642        92.3249
           3253           3253        642.845        642.167        92.3249
           3254           3254        643.012        642.333        92.3249
           3255           3255        643.188          642.5        92.3249
           3256           3256         643.36        642.667        92.3249
           3257           3257        643.525        642.833        92.3249
           3258           3258        643.692            643        92.3249
           3259           3259        643.855        643.167        92.3249
           3260           3260        644.026        643.333        92.3249
           3261           3261        644.183          643.5        92.3249
           3262           3262        644.356        643.667        92.3246
           3263           3263        644.527        643.833        92.3236
           3264           3264        644.689            644        92.3221
           3265           3265        644.865        644.167        92.3211
           3266           3266        645.029        644.333        92.3205
           3267           3267        645.195          644.5        92.3194
           3268           3268        645.365        644.667        92.3179
           3269           3269        645.539        644.833        92.3168
           3270           3270        645.704            645        92.3159
           3271           3271        645.868        645.167         92.315
           3272           3272        646.037        645.333        92.3145
           3273           3273        646.203          645.5        92.3139
           3274           3274        646.372        645.667        92.3135
           3275           3275        646.539        645.833        92.3131
           3276           3276        646.707            646        92.3132
           3277           3277        646.873        646.167        92.3131
           3278           3278         647.04        646.333         92.313
           3279           3279        647.206          646.5        92.3129
           3280           3280        647.376        646.667         92.313
           3281           3281        647.544        646.833         92.313
           3282           3282        647.711            647        92.3129
           3283           3283        647.879        647.167        92.3129
           3284           3284        648.048        647.333        92.3129
           3285           3285        648.216          647.5        92.3129
           3286           3286        648.386        647.667        92.3129
           3287           3287        648.553        647.833        92.3129
           3288           3288        648.715            648        92.3129
           3289           3289        648.886        648.167        92.3129
           3290           3290        649.057        648.333        92.3129
           3291           3291         649.23          648.5        92.3129
           3292           3292        649.395        648.667        92.3129
           3293           3293        649.558        648.833        92.3129
           3294           3294        649.729            649        92.3129
           3295           3295        649.892        649.167        92.3129
           3296           3296        650.061        649.333        92.3129
           3297           3297        650.223          649.5        92.3129
           3298           3298         650.39        649.667        92.3129
           3299           3299        650.558        649.833        92.3129
           3300           3300         650.73            650        92.3129
           3301           3301        650.903        650.167        92.3129
           3302           3302        651.066        650.333        92.3129
           3303           3303        651.227          650.5        92.3129
           3304           3304        651.396        650.667        92.3129
           3305           3305        651.566        650.833        92.3129
           3306           3306        651.728            651        92.3129
           3307           3307        651.902        651.167        92.3129
           3308           3308        652.068        651.333        92.3129
           3309           3309        652.235          651.5        92.3129
           3310           3310        652.405        651.667        92.3129
           3311           3311        652.564        651.833        92.3129
           3312           3312        652.738            652        92.3129
           3313           3313        652.903        652.167        92.3129
           3314           3314        653.071        652.333        92.3129
           3315           3315        653.243          652.5        92.3129
           3316           3316        653.416        652.667        92.3129
           3317           3317        653.578        652.833        92.3129
           3318           3318        653.749            653        92.3129
           3319           3319        653.918        653.167        92.3129
           3320           3320        654.079        653.333        92.3129
           3321           3321        654.253          653.5        92.3129
           3322           3322        654.419        653.667        92.3129
           3323           3323        654.585        653.833        92.3129
           3324           3324        654.754            654        92.3129
           3325           3325        654.922        654.167        92.3129
           3326           3326        655.086        654.333        92.3129
           3327           3327        655.252          654.5        92.3129
           3328           3328         655.42        654.667        92.3129
           3329           3329        655.594        654.833        92.3129
           3330           3330        655.759            655        92.3129
           3331           3331        655.923        655.167        92.3129
           3332           3332        656.093        655.333        92.3129
           3333           3333        656.259          655.5        92.3129
           3334           3334        656.432        655.667        92.3129
           3335           3335        656.591        655.833        92.3129
           3336           3336        656.757            656        92.3129
           3337           3337        656.925        656.167        92.3129
           3338           3338        657.095        656.333        92.3129
           3339           3339        657.269          656.5        92.3129
           3340           3340        657.438        656.667        92.3129
           3341           3341          657.6        656.833        92.3129
           3342           3342        657.767            657        92.3129
           3343           3343        657.944        657.167        92.3129
           3344           3344        658.104        657.333        92.3129
           3345           3345        658.268          657.5        92.3129
           3346           3346        658.435        657.667        92.3129
           3347           3347         658.61        657.833        92.3129
           3348           3348        658.773            658        92.3129
           3349           3349        658.943        658.167        92.3129
           3350           3350          659.1        658.333        92.3129
           3351           3351        659.267          658.5        92.3129
           3352           3352        659.442        658.667        92.3129
           3353           3353        659.617        658.833        92.3129
           3354           3354        659.787            659        92.3129
           3355           3355        659.952        659.167        92.3129
           3356           3356        660.117        659.333        92.3129
           3357           3357         660.29          659.5        92.3129
           3358           3358        660.454        659.667        92.3129
           3359           3359        660.617        659.833        92.3129
           3360           3360        660.784            660        92.3129
           3361           3361        660.955        660.167        92.3129
           3362           3362         661.12        660.333        92.3129
           3363           3363        661.292          660.5        92.3129
           3364           3364         661.46        660.667        92.3129
           3365           3365        661.626        660.833        92.3129
           3366           3366        661.788            661        92.3129
           3367           3367        661.963        661.167        92.3129
           3368           3368        662.128        661.333        92.3129
           3369           3369        662.295          661.5        92.3129
           3370           3370        662.463        661.667        92.3129
           3371           3371        662.635        661.833        92.3129
           3372           3372        662.803            662        92.3129
           3373           3373        662.967        662.167        92.3129
           3374           3374        663.135        662.333        92.3129
           3375           3375        663.299          662.5        92.3129
           3376           3376        663.467        662.667        92.3129
           3377           3377        663.639        662.833        92.3129
           3378           3378        663.811            663        92.3129
           3379           3379        663.974        663.167        92.3129
           3380           3380        664.142        663.333        92.3129
           3381           3381        664.313          663.5        92.3129
           3382           3382        664.475        663.667        92.3129
           3383           3383        664.646        663.833        92.3129
           3384           3384        664.809            664        92.3129
           3385           3385        664.984        664.167        92.3129
           3386           3386        665.148        664.333        92.3129
           3387           3387        665.307          664.5        92.3129
           3388           3388        665.486        664.667        92.3129
           3389           3389        665.651        664.833        92.3129
           3390           3390         665.82            665        92.3129
           3391           3391        665.989        665.167        92.3129
           3392           3392        666.161        665.333        92.3129
           3393           3393        666.323          665.5        92.3129
           3394           3394        666.483        665.667        92.3129
           3395           3395        666.655        665.833        92.3129
           3396           3396        666.826            666        92.3129
           3397           3397        666.989        666.167        92.3129
           3398           3398        667.154        666.333        92.3129
           3399           3399        667.326          666.5        92.3129
           3400           3400        667.488        666.667        92.3129
           3401           3401        667.659        666.833        92.3129
           3402           3402        667.826            667        92.3129
           3403           3403        667.996        667.167        92.3129
           3404           3404        668.163        667.333        92.3129
           3405           3405        668.324          667.5        92.3129
           3406           3406        668.498        667.667        92.3129
           3407           3407        668.665        667.833        92.3129
           3408           3408        668.831            668        92.3129
           3409           3409        669.003        668.167        92.3129
           3410           3410         669.17        668.333        92.3129
           3411           3411        669.345          668.5        92.3129
           3412           3412        669.512        668.667        92.3129
           3413           3413         669.68        668.833        92.3129
           3414           3414        669.845            669        92.3129
           3415           3415        670.004        669.167        92.3129
           3416           3416        670.175        669.333        92.3129
           3417           3417        670.345          669.5        92.3129
           3418           3418        670.512        669.667        92.3129
           3419           3419        670.679        669.833        92.3129
           3420           3420        670.849            670        92.3129
           3421           3421        671.016        670.167        92.3129
           3422           3422        671.187        670.333        92.3129
           3423           3423        671.355          670.5        92.3129
           3424           3424        671.519        670.667        92.3129
           3425           3425        671.686        670.833        92.3129
           3426           3426        671.855            671        92.3129
           3427           3427        672.023        671.167        92.3129
           3428           3428        672.188        671.333        92.3129
           3429           3429        672.357          671.5        92.3129
           3430           3430        672.521        671.667        92.3129
           3431           3431        672.688        671.833        92.3129
           3432           3432         672.86            672        92.3129
           3433           3433        673.023        672.167        92.3129
           3434           3434        673.192        672.333        92.3129
           3435           3435        673.358          672.5        92.3129
           3436           3436        673.526        672.667        92.3129
           3437           3437        673.692        672.833        92.3129
           3438           3438        673.867            673        92.3129
           3439           3439        674.039        673.167        92.3129
           3440           3440        674.208        673.333        92.3129
           3441           3441        674.372          673.5        92.3129
           3442           3442         674.53        673.667        92.3129
           3443           3443        674.703        673.833        92.3129
           3444           3444        674.869            674        92.3129
           3445           3445        675.031        674.167        92.3129
           3446           3446        675.204        674.333        92.3129
           3447           3447        675.376          674.5        92.3129
           3448           3448        675.542        674.667        92.3116
           3449           3449        675.711        674.833        92.3103
           3450           3450        675.881            675        92.3089
           3451           3451        676.046        675.167        92.3076
           3452           3452        676.214        675.333        92.3052
           3453           3453        676.379          675.5        92.3037
           3454           3454        676.543        675.667        92.3026
           3455           3455        676.716        675.833        92.3017
           3456           3456        676.883            676        92.3018
           3457           3457        677.053        676.167        92.3015
           3458           3458        677.217        676.333        92.3012
           3459           3459        677.393          676.5         92.301
           3460           3460        677.555        676.667        92.3011
           3461           3461        677.722        676.833         92.301
           3462           3462        677.887            677         92.301
           3463           3463        678.056        677.167        92.3009
           3464           3464        678.218        677.333         92.301
           3465           3465        678.394          677.5        92.3009
           3466           3466        678.561        677.667        92.3009
           3467           3467        678.731        677.833        92.3009
           3468           3468        678.898            678        92.3009
           3469           3469        679.064        678.167        92.3009
           3470           3470        679.233        678.333        92.3009
           3471           3471        679.399          678.5        92.3009
           3472           3472        679.564        678.667        92.3009
           3473           3473        679.733        678.833        92.3009
           3474           3474        679.902            679        92.3009
           3475           3475        680.073        679.167        92.3009
           3476           3476        680.236        679.333        92.3009
           3477           3477        680.406          679.5        92.3009
           3478           3478        680.571        679.667        92.3009
           3479           3479        680.743        679.833        92.3009
           3480           3480        680.906            680        92.3009
           3481           3481        681.082        680.167        92.3009
           3482           3482        681.238        680.333        92.3009
           3483           3483        681.417          680.5        92.3009
           3484           3484        681.578        680.667        92.3009
           3485           3485        681.745        680.833        92.3009
           3486           3486        681.911            681        92.3009
           3487           3487        682.086        681.167        92.3009
           3488           3488        682.257        681.333        92.3009
           3489           3489        682.424          681.5        92.3009
           3490           3490        682.586        681.667        92.3009
           3491           3491        682.751        681.833        92.3009
           3492           3492        682.921            682        92.3009
           3493           3493        683.095        682.167        92.3009
           3494           3494        683.259        682.333        92.3009
           3495           3495        683.427          682.5        92.3009
           3496           3496        683.594        682.667        92.3009
           3497           3497        683.765        682.833        92.3009
           3498           3498         683.93            683        92.3009
           3499           3499        684.098        683.167        92.3009
           3500           3500        684.268        683.333        92.3009
           3501           3501        684.436          683.5        92.3009
           3502           3502          684.6        683.667        92.3009
           3503           3503        684.769        683.833        92.3009
           3504           3504        684.935            684        92.3009
           3505           3505        685.105        684.167        92.3009
           3506           3506        685.278        684.333        92.3009
           3507           3507        685.444          684.5        92.3009
           3508           3508        685.604        684.667        92.3009
           3509           3509         685.78        684.833        92.3009
           3510           3510        685.949            685        92.3009
           3511           3511        686.108        685.167        92.3009
           3512           3512        686.281        685.333        92.3009
           3513           3513        686.446          685.5        92.3009
           3514           3514        686.619        685.667        92.3009
           3515           3515        686.786        685.833        92.3009
           3516           3516        686.957            686        92.3009
           3517           3517        687.121        686.167        92.3009
           3518           3518        687.285        686.333        92.3009
           3519           3519        687.451          686.5        92.3009
           3520           3520        687.622        686.667        92.3009
           3521           3521        687.791        686.833        92.3009
           3522           3522        687.959            687        92.3009
           3523           3523        688.126        687.167        92.3009
           3524           3524        688.294        687.333        92.3009
           3525           3525        688.466          687.5        92.3009
           3526           3526        688.635        687.667        92.3009
           3527           3527        688.801        687.833        92.3009
           3528           3528        688.968            688        92.3009
           3529           3529        689.131        688.167        92.3009
           3530           3530        689.301        688.333        92.3009
           3531           3531        689.474          688.5        92.3009
           3532           3532        689.643        688.667        92.3009
           3533           3533        689.807        688.833        92.3009
           3534           3534        689.974            689        92.3009
           3535           3535        690.147        689.167        92.3009
           3536           3536        690.308        689.333        92.3009
           3537           3537        690.478          689.5        92.3009
           3538           3538        690.652        689.667        92.3009
           3539           3539        690.822        689.833        92.3009
           3540           3540        690.991            690        92.3009
           3541           3541        691.149        690.167        92.3009
           3542           3542        691.308        690.333        92.3009
           3543           3543        691.491          690.5        92.3009
           3544           3544        691.662        690.667        92.3009
           3545           3545        691.828        690.833        92.3009
           3546           3546        691.995            691        92.3006
           3547           3547        692.158        691.167        92.2996
           3548           3548        692.329        691.333        92.2981
           3549           3549        692.501          691.5        92.2968
           3550           3550        692.668        691.667        92.2954
           3551           3551        692.833        691.833        92.2941
           3552           3552        693.001            692        92.2924
           3553           3553        693.168        692.167        92.2912
           3554           3554         693.34        692.333        92.2903
           3555           3555        693.511          692.5        92.2895
           3556           3556        693.679        692.667        92.2896
           3557           3557        693.844        692.833        92.2894
           3558           3558        694.015            693        92.2892
           3559           3559        694.184        693.167         92.289
           3560           3560        694.356        693.333        92.2891
           3561           3561        694.524          693.5         92.289
           3562           3562         694.69        693.667         92.289
           3563           3563        694.857        693.833        92.2889
           3564           3564        695.028            694         92.289
           3565           3565        695.198        694.167        92.2889
           3566           3566        695.365        694.333        92.2889
           3567           3567        695.531          694.5        92.2889
           3568           3568        695.699        694.667        92.2889
           3569           3569        695.865        694.833        92.2889
           3570           3570        696.032            695        92.2889
           3571           3571        696.203        695.167        92.2889
           3572           3572        696.371        695.333        92.2889
           3573           3573        696.546          695.5        92.2889
           3574           3574        696.715        695.667        92.2889
           3575           3575        696.878        695.833        92.2889
           3576           3576        697.047            696        92.2889
           3577           3577        697.211        696.167        92.2889
           3578           3578        697.377        696.333        92.2889
           3579           3579        697.544          696.5        92.2889
           3580           3580        697.717        696.667        92.2889
           3581           3581        697.884        696.833        92.2889
           3582           3582        698.057            697        92.2889
           3583           3583        698.229        697.167        92.2889
           3584           3584        698.393        697.333        92.2889
           3585           3585        698.558          697.5        92.2889
           3586           3586        698.726        697.667        92.2889
           3587           3587        698.888        697.833        92.2889
           3588           3588        699.057            698        92.2889
           3589           3589        699.228        698.167        92.2889
           3590           3590        699.394        698.333        92.2889
           3591           3591        699.574          698.5        92.2889
           3592           3592        699.739        698.667        92.2889
           3593           3593        699.909        698.833        92.2889
           3594           3594        700.072            699        92.2889
           3595           3595        700.239        699.167        92.2889
           3596           3596        700.401        699.333        92.2889
           3597           3597        700.578          699.5        92.2889
           3598           3598        700.749        699.667        92.2889
           3599           3599        700.918        699.833        92.2889
           3600           3600        701.085            700        92.2889
           3601           3601        701.247        700.167        92.2886
           3602           3602        701.413        700.333        92.2875
           3603           3603        701.585          700.5        92.2863
           3604           3604        701.754        700.667        92.2846
           3605           3605         701.92        700.833        92.2832
           3606           3606        702.086            701        92.2819
           3607           3607        702.258        701.167        92.2806
           3608           3608        702.424        701.333        92.2795
           3609           3609        702.585          701.5        92.2787
           3610           3610        702.756        701.667         92.278
           3611           3611         702.93        701.833        92.2774
           3612           3612        703.096            702        92.2775
           3613           3613        703.265        702.167        92.2773
           3614           3614        703.434        702.333        92.2771
           3615           3615        703.599          702.5         92.277
           3616           3616        703.769        702.667         92.277
           3617           3617        703.939        702.833         92.277
           3618           3618        704.109            703         92.277
           3619           3619        704.277        703.167         92.277
           3620           3620        704.447        703.333         92.277
           3621           3621        704.611          703.5         92.277
           3622           3622        704.774        703.667         92.277
           3623           3623        704.942        703.833        92.2769
           3624           3624         705.11            704         92.277
           3625           3625        705.286        704.167        92.2769
           3626           3626         705.45        704.333        92.2769
           3627           3627        705.621          704.5        92.2769
           3628           3628        705.788        704.667        92.2769
           3629           3629        705.956        704.833        92.2769
           3630           3630        706.126            705        92.2769
           3631           3631        706.291        705.167        92.2769
           3632           3632        706.459        705.333        92.2769
           3633           3633        706.626          705.5        92.2769
           3634           3634          706.8        705.667        92.2769
           3635           3635        706.968        705.833        92.2769
           3636           3636        707.131            706        92.2769
           3637           3637        707.298        706.167        92.2769
           3638           3638        707.463        706.333        92.2769
           3639           3639        707.629          706.5        92.2769
           3640           3640        707.801        706.667        92.2769
           3641           3641        707.973        706.833        92.2769
           3642           3642        708.142            707        92.2769
           3643           3643        708.312        707.167        92.2769
           3644           3644        708.478        707.333        92.2769
           3645           3645        708.645          707.5        92.2769
           3646           3646        708.813        707.667        92.2769
           3647           3647         708.98        707.833        92.2769
           3648           3648        709.148            708        92.2769
           3649           3649        709.313        708.167        92.2769
           3650           3650        709.481        708.333        92.2769
           3651           3651        709.651          708.5        92.2769
           3652           3652         709.82        708.667        92.2769
           3653           3653        709.988        708.833        92.2769
           3654           3654        710.158            709        92.2769
           3655           3655        710.325        709.167        92.2769
           3656           3656        710.492        709.333        92.2769
           3657           3657        710.659          709.5        92.2769
           3658           3658        710.829        709.667        92.2769
           3659           3659        710.999        709.833        92.2769
           3660           3660        711.168            710        92.2769
           3661           3661        711.337        710.167        92.2769
           3662           3662        711.502        710.333        92.2766
           3663           3663        711.671          710.5        92.2756
           3664           3664        711.838        710.667        92.2741
           3665           3665        712.009        710.833        92.2728
           3666           3666        712.173            711        92.2714
           3667           3667        712.338        711.167        92.2701
           3668           3668        712.508        711.333        92.2684
           3669           3669        712.679          711.5        92.2672
           3670           3670        712.846        711.667        92.2663
           3671           3671        713.013        711.833        92.2655
           3672           3672        713.182            712        92.2656
           3673           3673        713.344        712.167        92.2654
           3674           3674        713.512        712.333        92.2652
           3675           3675        713.681          712.5         92.265
           3676           3676        713.854        712.667        92.2651
           3677           3677        714.023        712.833         92.265
           3678           3678        714.186            713         92.265
           3679           3679        714.355        713.167         92.265
           3680           3680        714.525        713.333         92.265
           3681           3681        714.692          713.5         92.265
           3682           3682        714.864        713.667         92.265
           3683           3683        715.029        713.833         92.265
           3684           3684        715.198            714         92.265
           3685           3685        715.366        714.167         92.265
           3686           3686         715.53        714.333         92.265
           3687           3687        715.695          714.5         92.265
           3688           3688        715.865        714.667         92.265
           3689           3689        716.037        714.833         92.265
           3690           3690        716.211            715         92.265
           3691           3691        716.385        715.167         92.265
           3692           3692        716.552        715.333         92.265
           3693           3693        716.718          715.5         92.265
           3694           3694         716.88        715.667         92.265
           3695           3695        717.049        715.833         92.265
           3696           3696        717.217            716         92.265
           3697           3697        717.387        716.167         92.265
           3698           3698        717.555        716.333         92.265
           3699           3699        717.724          716.5         92.265
           3700           3700         717.89        716.667         92.265
           3701           3701        718.054        716.833         92.265
           3702           3702        718.224            717         92.265
           3703           3703        718.388        717.167         92.265
           3704           3704        718.558        717.333         92.265
           3705           3705        718.729          717.5         92.265
           3706           3706        718.896        717.667         92.265
           3707           3707        719.065        717.833         92.265
           3708           3708         719.23            718         92.265
           3709           3709        719.394        718.167         92.265
           3710           3710        719.564        718.333         92.265
           3711           3711        719.732          718.5         92.265
           3712           3712        719.902        718.667         92.265
           3713           3713        720.073        718.833         92.265
           3714           3714        720.236            719        92.2646
           3715           3715        720.402        719.167        92.2636
           3716           3716        720.571        719.333        92.2622
           3717           3717        720.744          719.5        92.2608
           3718           3718         720.91        719.667        92.2595
           3719           3719        721.077        719.833        92.2581
           3720           3720        721.248            720        92.2564
           3721           3721        721.415        720.167        92.2552
           3722           3722        721.583        720.333        92.2543
           3723           3723        721.746          720.5        92.2535
           3724           3724        721.915        720.667        92.2537
           3725           3725        722.081        720.833        92.2534
           3726           3726        722.252            721        92.2532
           3727           3727        722.422        721.167         92.253
           3728           3728        722.584        721.333        92.2531
           3729           3729        722.755          721.5         92.253
           3730           3730        722.925        721.667         92.253
           3731           3731        723.093        721.833         92.253
           3732           3732         723.26            722         92.253
           3733           3733        723.428        722.167         92.253
           3734           3734        723.595        722.333         92.253
           3735           3735        723.765          722.5         92.253
           3736           3736        723.932        722.667         92.253
           3737           3737        724.101        722.833         92.253
           3738           3738        724.267            723         92.253
           3739           3739        724.433        723.167         92.253
           3740           3740        724.598        723.333         92.253
           3741           3741        724.767          723.5         92.253
           3742           3742        724.936        723.667         92.253
           3743           3743        725.105        723.833         92.253
           3744           3744        725.279            724         92.253
           3745           3745        725.446        724.167         92.253
           3746           3746        725.614        724.333         92.253
           3747           3747        725.781          724.5         92.253
           3748           3748        725.945        724.667         92.253
           3749           3749        726.109        724.833         92.253
           3750           3750        726.278            725         92.253
           3751           3751        726.449        725.167         92.253
           3752           3752        726.615        725.333         92.253
           3753           3753        726.785          725.5         92.253
           3754           3754        726.954        725.667         92.253
           3755           3755         727.12        725.833         92.253
           3756           3756        727.289            726         92.253
           3757           3757        727.458        726.167         92.253
           3758           3758        727.624        726.333         92.253
           3759           3759        727.794          726.5         92.253
           3760           3760        727.963        726.667         92.253
           3761           3761        728.131        726.833         92.253
           3762           3762        728.297            727         92.253
           3763           3763        728.466        727.167         92.253
           3764           3764         728.63        727.333        92.2516
           3765           3765        728.798          727.5        92.2503
           3766           3766        728.967        727.667         92.249
           3767           3767        729.137        727.833        92.2476
           3768           3768        729.307            728        92.2452
           3769           3769        729.475        728.167        92.2438
           3770           3770        729.641        728.333        92.2427
           3771           3771        729.807          728.5        92.2417
           3772           3772        729.977        728.667        92.2418
           3773           3773        730.144        728.833        92.2415
           3774           3774        730.316            729        92.2413
           3775           3775        730.486        729.167        92.2411
           3776           3776        730.653        729.333        92.2411
           3777           3777        730.818          729.5        92.2411
           3778           3778        730.985        729.667         92.241
           3779           3779        731.156        729.833         92.241
           3780           3780        731.325            730         92.241
           3781           3781        731.493        730.167         92.241
           3782           3782        731.656        730.333         92.241
           3783           3783        731.827          730.5         92.241
           3784           3784        731.998        730.667         92.241
           3785           3785        732.164        730.833         92.241
           3786           3786        732.333            731         92.241
           3787           3787        732.499        731.167         92.241
           3788           3788        732.673        731.333         92.241
           3789           3789        732.843          731.5         92.241
           3790           3790         733.01        731.667         92.241
           3791           3791        733.175        731.833         92.241
           3792           3792         733.34            732         92.241
           3793           3793        733.506        732.167         92.241
           3794           3794        733.674        732.333         92.241
           3795           3795        733.846          732.5         92.241
           3796           3796        734.016        732.667         92.241
           3797           3797        734.185        732.833         92.241
           3798           3798        734.352            733         92.241
           3799           3799        734.516        733.167         92.241
           3800           3800        734.679        733.333         92.241
           3801           3801        734.848          733.5         92.241
           3802           3802        735.012        733.667         92.241
           3803           3803        735.181        733.833         92.241
           3804           3804        735.354            734         92.241
           3805           3805        735.527        734.167        92.2406
           3806           3806        735.693        734.333        92.2396
           3807           3807        735.863          734.5        92.2383
           3808           3808         736.03        734.667        92.2366
           3809           3809        736.194        734.833        92.2352
           3810           3810        736.362            735        92.2339
           3811           3811        736.526        735.167        92.2327
           3812           3812        736.701        735.333        92.2316
           3813           3813        736.869          735.5        92.2307
           3814           3814        737.035        735.667          92.23
           3815           3815        737.205        735.833        92.2294
           3816           3816        737.373            736        92.2295
           3817           3817        737.537        736.167        92.2293
           3818           3818         737.71        736.333        92.2292
           3819           3819        737.879          736.5         92.229
           3820           3820        738.046        736.667        92.2291
           3821           3821        738.215        736.833         92.229
           3822           3822        738.381            737         92.229
           3823           3823        738.547        737.167         92.229
           3824           3824        738.717        737.333         92.229
           3825           3825        738.881          737.5         92.229
           3826           3826        739.052        737.667         92.229
           3827           3827        739.222        737.833         92.229
           3828           3828        739.392            738         92.229
           3829           3829        739.558        738.167         92.229
           3830           3830        739.725        738.333         92.229
           3831           3831        739.892          738.5         92.229
           3832           3832        740.061        738.667         92.229
           3833           3833        740.229        738.833         92.229
           3834           3834        740.394            739         92.229
           3835           3835        740.563        739.167         92.229
           3836           3836        740.734        739.333         92.229
           3837           3837        740.902          739.5         92.229
           3838           3838         741.07        739.667        92.2286
           3839           3839        741.235        739.833        92.2276
           3840           3840        741.406            740        92.2262
           3841           3841        741.575        740.167        92.2248
           3842           3842        741.745        740.333        92.2235
           3843           3843         741.91          740.5        92.2222
           3844           3844         742.07        740.667        92.2204
           3845           3845        742.241        740.833        92.2193
           3846           3846        742.411            741        92.2184
           3847           3847        742.584        741.167        92.2176
           3848           3848        742.753        741.333        92.2177
           3849           3849         742.92          741.5        92.2175
           3850           3850        743.089        741.667        92.2172
           3851           3851        743.255        741.833         92.217
           3852           3852         743.42            742        92.2171
           3853           3853         743.59        742.167        92.2171
           3854           3854         743.76        742.333         92.217
           3855           3855         743.93          742.5         92.217
           3856           3856        744.101        742.667         92.217
           3857           3857        744.276        742.833         92.217
           3858           3858        744.439            743         92.217
           3859           3859          744.6        743.167         92.217
           3860           3860        744.766        743.333         92.217
           3861           3861        744.934          743.5         92.217
           3862           3862        745.107        743.667         92.217
           3863           3863        745.276        743.833         92.217
           3864           3864         745.44            744         92.217
           3865           3865        745.605        744.167         92.217
           3866           3866        745.774        744.333         92.217
           3867           3867        745.943          744.5         92.217
           3868           3868        746.113        744.667         92.217
           3869           3869         746.28        744.833         92.217
           3870           3870        746.447            745         92.217
           3871           3871        746.616        745.167         92.217
           3872           3872        746.786        745.333        92.2167
           3873           3873        746.953          745.5        92.2156
           3874           3874        747.123        745.667        92.2143
           3875           3875        747.294        745.833         92.213
           3876           3876        747.461            746         92.211
           3877           3877        747.632        746.167        92.2095
           3878           3878        747.805        746.333        92.2083
           3879           3879        747.966          746.5        92.2072
           3880           3880        748.125        746.667        92.2067
           3881           3881        748.301        746.833        92.2061
           3882           3882        748.468            747        92.2057
           3883           3883        748.638        747.167        92.2052
           3884           3884        748.802        747.333        92.2053
           3885           3885        748.968          747.5        92.2052
           3886           3886        749.135        747.667        92.2051
           3887           3887        749.309        747.833         92.205
           3888           3888        749.484            748        92.2051
           3889           3889        749.652        748.167         92.205
           3890           3890        749.816        748.333         92.205
           3891           3891        749.977          748.5         92.205
           3892           3892        750.145        748.667         92.205
           3893           3893        750.314        748.833         92.205
           3894           3894        750.483            749         92.205
           3895           3895        750.652        749.167         92.205
           3896           3896        750.817        749.333         92.205
           3897           3897        750.986          749.5         92.205
           3898           3898        751.156        749.667         92.205
           3899           3899        751.321        749.833         92.205
           3900           3900        751.489            750         92.205
           3901           3901        751.657        750.167         92.205
           3902           3902        751.823        750.333         92.205
           3903           3903        751.998          750.5         92.205
           3904           3904        752.168        750.667         92.205
           3905           3905        752.333        750.833         92.205
           3906           3906        752.499            751        92.2047
           3907           3907        752.666        751.167        92.2037
           3908           3908        752.834        751.333        92.2022
           3909           3909        753.002          751.5        92.2008
           3910           3910        753.177        751.667        92.1995
           3911           3911        753.341        751.833        92.1982
           3912           3912        753.506            752        92.1964
           3913           3913        753.667        752.167        92.1953
           3914           3914        753.838        752.333        92.1944
           3915           3915        754.012          752.5        92.1936
           3916           3916        754.181        752.667        92.1937
           3917           3917         754.35        752.833        92.1935
           3918           3918        754.513            753        92.1932
           3919           3919        754.683        753.167        92.1931
           3920           3920        754.851        753.333        92.1931
           3921           3921         755.02          753.5        92.1931
           3922           3922        755.186        753.667         92.193
           3923           3923        755.352        753.833         92.193
           3924           3924        755.517            754         92.193
           3925           3925         755.69        754.167         92.193
           3926           3926        755.861        754.333         92.193
           3927           3927        756.028          754.5         92.193
           3928           3928        756.193        754.667         92.193
           3929           3929        756.361        754.833         92.193
           3930           3930        756.528            755        92.1927
           3931           3931        756.697        755.167        92.1917
           3932           3932        756.863        755.333        92.1902
           3933           3933        757.031          755.5        92.1888
           3934           3934        757.199        755.667        92.1875
           3935           3935        757.367        755.833        92.1862
           3936           3936        757.537            756        92.1844
           3937           3937        757.706        756.167        92.1833
           3938           3938        757.874        756.333        92.1824
           3939           3939        758.043          756.5        92.1816
           3940           3940        758.209        756.667        92.1817
           3941           3941        758.379        756.833        92.1815
           3942           3942        758.542            757        92.1813
           3943           3943        758.706        757.167        92.1811
           3944           3944        758.877        757.333        92.1811
           3945           3945        759.048          757.5        92.1811
           3946           3946        759.224        757.667        92.1811
           3947           3947        759.387        757.833         92.181
           3948           3948        759.551            758         92.181
           3949           3949        759.722        758.167         92.181
           3950           3950        759.891        758.333         92.181
           3951           3951        760.058          758.5         92.181
           3952           3952        760.225        758.667         92.181
           3953           3953        760.387        758.833         92.181
           3954           3954        760.555            759         92.181
           3955           3955        760.725        759.167         92.181
           3956           3956        760.899        759.333         92.181
           3957           3957        761.068          759.5         92.181
           3958           3958        761.234        759.667         92.181
           3959           3959          761.4        759.833         92.181
           3960           3960        761.562            760        92.1807
           3961           3961        761.737        760.167        92.1796
           3962           3962        761.903        760.333        92.1783
           3963           3963        762.073          760.5         92.177
           3964           3964        762.241        760.667         92.175
           3965           3965        762.406        760.833        92.1735
           3966           3966        762.578            761        92.1723
           3967           3967        762.746        761.167        92.1712
           3968           3968        762.912        761.333        92.1707
           3969           3969        763.082          761.5        92.1702
           3970           3970        763.248        761.667        92.1697
           3971           3971        763.412        761.833        92.1693
           3972           3972        763.583            762        92.1693
           3973           3973        763.751        762.167        92.1692
           3974           3974        763.923        762.333        92.1691
           3975           3975        764.091          762.5         92.169
           3976           3976        764.262        762.667        92.1691
           3977           3977        764.427        762.833        92.1691
           3978           3978        764.589            763         92.169
           3979           3979        764.754        763.167         92.169
           3980           3980        764.924        763.333         92.169
           3981           3981        765.095          763.5         92.169
           3982           3982        765.266        763.667         92.169
           3983           3983        765.437        763.833         92.169
           3984           3984          765.6            764         92.169
           3985           3985        765.768        764.167         92.169
           3986           3986        765.931        764.333         92.169
           3987           3987        766.098          764.5         92.169
           3988           3988        766.266        764.667         92.169
           3989           3989        766.438        764.833        92.1687
           3990           3990        766.611            765        92.1676
           3991           3991        766.778        765.167        92.1664
           3992           3992         766.94        765.333        92.1646
           3993           3993        767.106          765.5        92.1632
           3994           3994        767.274        765.667        92.1619
           3995           3995         767.44        765.833        92.1607
           3996           3996        767.606            766        92.1596
           3997           3997        767.779        766.167        92.1587
           3998           3998        767.949        766.333         92.158
           3999           3999        768.116          766.5        92.1574
           4000           4000         768.28        766.667        92.1575
           4001           4001        768.448        766.833        92.1574
           4002           4002        768.615            767        92.1572
           4003           4003        768.788        767.167        92.1571
           4004           4004         768.96        767.333        92.1571
           4005           4005        769.127          767.5        92.1571
           4006           4006        769.289        767.667        92.1571
           4007           4007        769.451        767.833         92.157
           4008           4008        769.624            768         92.157
           4009           4009        769.795        768.167         92.157
           4010           4010        769.961        768.333         92.157
           4011           4011        770.127          768.5         92.157
           4012           4012        770.297        768.667         92.157
           4013           4013        770.467        768.833         92.157
           4014           4014        770.636            769         92.157
           4015           4015        770.803        769.167         92.157
           4016           4016        770.968        769.333        92.1567
           4017           4017        771.135          769.5        92.1556
           4018           4018          771.3        769.667        92.1544
           4019           4019        771.466        769.833         92.153
           4020           4020        771.641            770         92.151
           4021           4021        771.814        770.167        92.1496
           4022           4022        771.979        770.333        92.1483
           4023           4023        772.147          770.5        92.1473
           4024           4024         772.31        770.667        92.1468
           4025           4025        772.483        770.833        92.1462
           4026           4026        772.657            771        92.1457
           4027           4027        772.822        771.167        92.1453
           4028           4028        772.986        771.333        92.1454
           4029           4029        773.151          771.5        92.1453
           4030           4030        773.316        771.667        92.1451
           4031           4031        773.487        771.833        92.1451
           4032           4032        773.663            772        92.1451
           4033           4033         773.83        772.167        92.1451
           4034           4034        773.993        772.333        92.1451
           4035           4035        774.158          772.5         92.145
           4036           4036        774.329        772.667        92.1451
           4037           4037          774.5        772.833         92.145
           4038           4038        774.668            773         92.145
           4039           4039        774.833        773.167         92.145
           4040           4040        775.002        773.333         92.145
           4041           4041        775.165          773.5         92.145
           4042           4042        775.338        773.667         92.145
           4043           4043        775.522        773.833         92.145
           4044           4044        775.701            774        92.1437
           4045           4045         775.84        774.167        92.1424
           4046           4046         775.99        774.333         92.141
           4047           4047        776.185          774.5        92.1397
           4048           4048         776.37        774.667        92.1373
           4049           4049        776.526        774.833        92.1358
           4050           4050        776.679            775        92.1347
           4051           4051        776.845        775.167        92.1338
           4052           4052         777.02        775.333        92.1339
           4053           4053        777.194          775.5        92.1336
           4054           4054        777.361        775.667        92.1333
           4055           4055        777.526        775.833        92.1331
           4056           4056        777.692            776        92.1332
           4057           4057        777.857        776.167        92.1331
           4058           4058        778.029        776.333        92.1331
           4059           4059        778.196          776.5        92.1331
           4060           4060        778.367        776.667        92.1331
           4061           4061        778.535        776.833        92.1331
           4062           4062        778.703            777         92.133
           4063           4063        778.872        777.167         92.133
           4064           4064        779.037        777.333         92.133
           4065           4065        779.202          777.5         92.133
           4066           4066        779.373        777.667        92.1327
           4067           4067        779.545        777.833        92.1317
           4068           4068        779.715            778        92.1302
           4069           4069        779.877        778.167        92.1289
           4070           4070        780.042        778.333        92.1275
           4071           4071        780.209          778.5        92.1262
           4072           4072        780.378        778.667        92.1245
           4073           4073        780.549        778.833        92.1233
           4074           4074        780.713            779        92.1224
           4075           4075        780.885        779.167        92.1216
           4076           4076        781.055        779.333        92.1217
           4077           4077        781.223          779.5        92.1215
           4078           4078        781.389        779.667        92.1213
           4079           4079        781.556        779.833        92.1211
           4080           4080        781.723            780        92.1212
           4081           4081        781.891        780.167        92.1211
           4082           4082        782.059        780.333        92.1211
           4083           4083        782.228          780.5        92.1211
           4084           4084        782.396        780.667        92.1211
           4085           4085        782.557        780.833        92.1211
           4086           4086         782.73            781        92.1211
           4087           4087        782.903        781.167         92.121
           4088           4088        783.075        781.333        92.1211
           4089           4089         783.24          781.5         92.121
           4090           4090        783.405        781.667         92.121
           4091           4091        783.568        781.833         92.121
           4092           4092        783.737            782         92.121
           4093           4093        783.902        782.167         92.121
           4094           4094        784.072        782.333         92.121
           4095           4095        784.243          782.5         92.121
           4096           4096         784.41        782.667        92.1207
           4097           4097        784.576        782.833        92.1196
           4098           4098        784.742            783        92.1184
           4099           4099         784.91        783.167        92.1171
           4100           4100        785.081        783.333         92.115
           4101           4101        785.251          783.5        92.1136
           4102           4102         785.42        783.667        92.1124
           4103           4103        785.588        783.833        92.1113
           4104           4104        785.751            784        92.1108
           4105           4105        785.921        784.167        92.1102
           4106           4106        786.089        784.333        92.1097
           4107           4107        786.259          784.5        92.1093
           4108           4108        786.424        784.667        92.1094
           4109           4109        786.589        784.833        92.1093
           4110           4110        786.754            785        92.1092
           4111           4111         786.92        785.167        92.1091
           4112           4112        787.092        785.333        92.1091
           4113           4113        787.267          785.5        92.1091
           4114           4114        787.439        785.667        92.1091
           4115           4115        787.603        785.833        92.1091
           4116           4116        787.764            786        92.1091
           4117           4117         787.93        786.167        92.1091
           4118           4118        788.096        786.333        92.1091
           4119           4119        788.266          786.5        92.1091
           4120           4120        788.448        786.667        92.1091
           4121           4121        788.623        786.833        92.1091
           4122           4122        788.786            787        92.1091
           4123           4123        788.936        787.167        92.1091
           4124           4124        789.096        787.333        92.1087
           4125           4125        789.269          787.5        92.1077
           4126           4126        789.446        787.667        92.1064
           4127           4127         789.62        787.833        92.1051
           4128           4128        789.789            788         92.103
           4129           4129        789.955        788.167        92.1016
           4130           4130        790.116        788.333        92.1004
           4131           4131        790.285          788.5        92.0993
           4132           4132        790.453        788.667        92.0988
           4133           4133        790.624        788.833        92.0982
           4134           4134        790.794            789        92.0977
           4135           4135        790.962        789.167        92.0973
           4136           4136        791.133        789.333        92.0974
           4137           4137        791.303          789.5        92.0973
           4138           4138         791.47        789.667        92.0972
           4139           4139        791.639        789.833        92.0971
           4140           4140        791.807            790        92.0971
           4141           4141        791.979        790.167        92.0971
           4142           4142         792.15        790.333        92.0971
           4143           4143        792.318          790.5        92.0971
           4144           4144        792.483        790.667        92.0971
           4145           4145        792.649        790.833        92.0971
           4146           4146        792.816            791        92.0971
           4147           4147        792.985        791.167        92.0971
           4148           4148        793.153        791.333        92.0971
           4149           4149        793.316          791.5        92.0971
           4150           4150        793.484        791.667        92.0971
           4151           4151        793.653        791.833        92.0971
           4152           4152        793.828            792        92.0971
           4153           4153        793.996        792.167        92.0971
           4154           4154         794.16        792.333        92.0967
           4155           4155        794.325          792.5        92.0957
           4156           4156        794.495        792.667        92.0943
           4157           4157        794.662        792.833        92.0929
           4158           4158        794.828            793        92.0916
           4159           4159            795        793.167        92.0903
           4160           4160        795.168        793.333        92.0885
           4161           4161        795.336          793.5        92.0873
           4162           4162        795.505        793.667        92.0864
           4163           4163        795.672        793.833        92.0857
           4164           4164        795.842            794        92.0858
           4165           4165        796.008        794.167        92.0855
           4166           4166        796.175        794.333        92.0853
           4167           4167        796.343          794.5        92.0851
           4168           4168         796.51        794.667        92.0852
           4169           4169        796.686        794.833        92.0852
           4170           4170        796.862            795        92.0851
           4171           4171        797.019        795.167        92.0851
           4172           4172        797.173        795.333        92.0851
           4173           4173        797.346          795.5        92.0851
           4174           4174        797.519        795.667        92.0851
           4175           4175        797.691        795.833        92.0851
           4176           4176        797.857            796        92.0851
           4177           4177        798.022        796.167        92.0851
           4178           4178        798.187        796.333        92.0847
           4179           4179        798.356          796.5        92.0837
           4180           4180        798.526        796.667        92.0823
           4181           4181          798.7        796.833        92.0809
           4182           4182        798.869            797        92.0796
           4183           4183        799.035        797.167        92.0783
           4184           4184        799.195        797.333        92.0765
           4185           4185         799.36          797.5        92.0753
           4186           4186         799.53        797.667        92.0744
           4187           4187          799.7        797.833        92.0737
           4188           4188        799.872            798        92.0738
           4189           4189        800.041        798.167        92.0735
           4190           4190        800.207        798.333        92.0733
           4191           4191        800.367          798.5        92.0732
           4192           4192        800.538        798.667        92.0732
           4193           4193        800.713        798.833        92.0732
           4194           4194         800.89            799        92.0731
           4195           4195        801.061        799.167        92.0731
           4196           4196        801.226        799.333        92.0731
           4197           4197        801.382          799.5        92.0731
           4198           4198        801.538        799.667        92.0731
           4199           4199        801.711        799.833        92.0731
           4200           4200        801.894            800        92.0731
           4201           4201        802.067        800.167        92.0731
           4202           4202        802.233        800.333        92.0731
           4203           4203        802.391          800.5        92.0731
           4204           4204        802.553        800.667        92.0731
           4205           4205        802.725        800.833        92.0731
           4206           4206        802.894            801        92.0731
           4207           4207        803.057        801.167        92.0731
           4208           4208        803.229        801.333        92.0728
           4209           4209        803.404          801.5        92.0717
           4210           4210        803.574        801.667        92.0704
           4211           4211        803.741        801.833        92.0691
           4212           4212        803.908            802        92.0671
           4213           4213        804.072        802.167        92.0656
           4214           4214        804.235        802.333        92.0644
           4215           4215        804.403          802.5        92.0633
           4216           4216         804.57        802.667        92.0628
           4217           4217        804.742        802.833        92.0622
           4218           4218        804.912            803        92.0617
           4219           4219        805.081        803.167        92.0613
           4220           4220        805.246        803.333        92.0614
           4221           4221        805.411          803.5        92.0613
           4222           4222        805.574        803.667        92.0612
           4223           4223        805.743        803.833        92.0611
           4224           4224         805.92            804        92.0611
           4225           4225        806.098        804.167        92.0611
           4226           4226        806.259        804.333        92.0611
           4227           4227        806.415          804.5        92.0611
           4228           4228        806.581        804.667        92.0611
           4229           4229        806.754        804.833        92.0611
           4230           4230        806.927            805        92.0611
           4231           4231        807.093        805.167        92.0611
           4232           4232         807.26        805.333        92.0611
           4233           4233        807.427          805.5        92.0611
           4234           4234        807.596        805.667        92.0611
           4235           4235        807.766        805.833        92.0611
           4236           4236        807.937            806        92.0611
           4237           4237        808.105        806.167        92.0608
           4238           4238        808.271        806.333        92.0597
           4239           4239        808.439          806.5        92.0584
           4240           4240        808.606        806.667        92.0567
           4241           4241        808.778        806.833        92.0553
           4242           4242        808.946            807         92.054
           4243           4243        809.114        807.167        92.0528
           4244           4244        809.281        807.333        92.0517
           4245           4245        809.449          807.5        92.0508
           4246           4246        809.618        807.667        92.0501
           4247           4247        809.786        807.833        92.0495
           4248           4248        809.952            808        92.0496
           4249           4249        810.117        808.167        92.0494
           4250           4250        810.287        808.333        92.0493
           4251           4251        810.455          808.5        92.0491
           4252           4252        810.623        808.667        92.0492
           4253           4253        810.798        808.833        92.0492
           4254           4254        810.964            809        92.0491
           4255           4255        811.129        809.167        92.0491
           4256           4256        811.294        809.333        92.0491
           4257           4257        811.459          809.5        92.0491
           4258           4258        811.628        809.667        92.0491
           4259           4259        811.793        809.833        92.0491
           4260           4260        811.959            810        92.0491
           4261           4261        812.128        810.167        92.0491
           4262           4262        812.299        810.333        92.0491
           4263           4263        812.462          810.5        92.0491
           4264           4264         812.63        810.667        92.0491
           4265           4265        812.797        810.833        92.0488
           4266           4266        812.975            811        92.0477
           4267           4267        813.155        811.167        92.0464
           4268           4268         813.32        811.333        92.0447
           4269           4269        813.476          811.5        92.0433
           4270           4270        813.638        811.667         92.042
           4271           4271        813.809        811.833        92.0408
           4272           4272        813.981            812        92.0397
           4273           4273        814.151        812.167        92.0388
           4274           4274        814.322        812.333        92.0381
           4275           4275        814.486          812.5        92.0375
           4276           4276        814.651        812.667        92.0376
           4277           4277        814.813        812.833        92.0375
           4278           4278        814.976            813        92.0373
           4279           4279         815.15        813.167        92.0372
           4280           4280        815.322        813.333        92.0372
           4281           4281        815.492          813.5        92.0372
           4282           4282        815.653        813.667        92.0371
           4283           4283        815.816        813.833        92.0371
           4284           4284         815.98            814        92.0371
           4285           4285        816.149        814.167        92.0371
           4286           4286        816.327        814.333        92.0371
           4287           4287        816.498          814.5        92.0371
           4288           4288        816.663        814.667        92.0371
           4289           4289        816.829        814.833        92.0371
           4290           4290        816.998            815        92.0371
           4291           4291        817.165        815.167        92.0371
           4292           4292        817.336        815.333        92.0371
           4293           4293        817.498          815.5        92.0371
           4294           4294        817.664        815.667        92.0371
           4295           4295        817.832        815.833        92.0371
           4296           4296        818.003            816        92.0371
           4297           4297        818.174        816.167        92.0371
           4298           4298        818.339        816.333        92.0368
           4299           4299        818.513          816.5        92.0358
           4300           4300         818.69        816.667        92.0343
           4301           4301        818.857        816.833        92.0329
           4302           4302        819.014            817        92.0316
           4303           4303        819.171        817.167        92.0303
           4304           4304        819.342        817.333        92.0286
           4305           4305        819.515          817.5        92.0274
           4306           4306        819.685        817.667        92.0265
           4307           4307         819.85        817.833        92.0257
           4308           4308        820.014            818        92.0258
           4309           4309        820.182        818.167        92.0256
           4310           4310        820.354        818.333        92.0254
           4311           4311        820.527          818.5        92.0252
           4312           4312         820.69        818.667        92.0252
           4313           4313        820.852        818.833        92.0252
           4314           4314        821.015            819        92.0252
           4315           4315        821.179        819.167        92.0251
           4316           4316        821.351        819.333        92.0251
           4317           4317        821.527          819.5        92.0251
           4318           4318        821.697        819.667        92.0251
           4319           4319        821.867        819.833        92.0251
           4320           4320         822.03            820        92.0251
           4321           4321        822.195        820.167        92.0251
           4322           4322         822.36        820.333        92.0251
           4323           4323        822.525          820.5        92.0251
           4324           4324        822.693        820.667        92.0251
           4325           4325         822.86        820.833        92.0251
           4326           4326        823.028            821        92.0251
           4327           4327        823.201        821.167        92.0251
           4328           4328        823.376        821.333        92.0251
           4329           4329        823.543          821.5        92.0251
           4330           4330        823.705        821.667        92.0248
           4331           4331        823.867        821.833        92.0238
           4332           4332        824.036            822        92.0223
           4333           4333        824.204        822.167         92.021
           4334           4334        824.371        822.333        92.0196
           4335           4335        824.538          822.5        92.0183
           4336           4336        824.711        822.667        92.0166
           4337           4337         824.88        822.833        92.0154
           4338           4338        825.043            823        92.0145
           4339           4339        825.211        823.167        92.0137
           4340           4340        825.377        823.333        92.0138
           4341           4341        825.543          823.5        92.0136
           4342           4342        825.708        823.667        92.0134
           4343           4343        825.878        823.833        92.0132
           4344           4344        826.057            824        92.0132
           4345           4345        826.229        824.167        92.0132
           4346           4346        826.399        824.333        92.0132
           4347           4347         826.56          824.5        92.0131
           4348           4348        826.721        824.667        92.0131
           4349           4349        826.887        824.833        92.0131
           4350           4350        827.057            825        92.0131
           4351           4351        827.235        825.167        92.0131
           4352           4352        827.402        825.333        92.0131
           4353           4353        827.567          825.5        92.0131
           4354           4354        827.732        825.667        92.0131
           4355           4355        827.898        825.833        92.0131
           4356           4356         828.06            826        92.0131
           4357           4357        828.234        826.167        92.0131
           4358           4358        828.411        826.333        92.0131
           4359           4359        828.581          826.5        92.0131
           4360           4360         828.75        826.667        92.0128
           4361           4361        828.914        826.833        92.0117
           4362           4362        829.075            827        92.0104
           4363           4363        829.244        827.167        92.0091
           4364           4364        829.421        827.333        92.0071
           4365           4365        829.602          827.5        92.0057
           4366           4366        829.772        827.667        92.0044
           4367           4367        829.928        827.833        92.0034
           4368           4368        830.087            828        92.0029
           4369           4369        830.255        828.167        92.0023
           4370           4370        830.424        828.333        92.0018
           4371           4371        830.595          828.5        92.0014
           4372           4372        830.767        828.667        92.0015
           4373           4373        830.933        828.833        92.0014
           4374           4374        831.095            829        92.0013
           4375           4375        831.265        829.167        92.0012
           4376           4376        831.432        829.333        92.0012
           4377           4377        831.602          829.5        92.0012
           4378           4378        831.778        829.667        92.0012
           4379           4379        831.953        829.833        92.0011
           4380           4380        832.113            830        92.0011
           4381           4381        832.279        830.167        92.0011
           4382           4382        832.445        830.333        92.0011
           4383           4383        832.607          830.5        92.0011
           4384           4384        832.779        830.667        92.0011
           4385           4385        832.954        830.833        92.0011
           4386           4386        833.119            831        92.0011
           4387           4387        833.281        831.167        92.0011
           4388           4388        833.448        831.333        92.0011
           4389           4389        833.619          831.5        92.0011
           4390           4390         833.79        831.667        92.0011
           4391           4391        833.961        831.833        92.0011
           4392           4392        834.131            832        92.0011
           4393           4393        834.299        832.167        92.0011
           4394           4394        834.467        832.333        92.0011
           4395           4395        834.631          832.5        92.0011
           4396           4396        834.799        832.667        91.9998
           4397           4397        834.966        832.833        91.9988
           4398           4398        835.131            833        91.9986
           4399           4399        835.307        833.167        91.9985
           4400           4400        835.474        833.333        91.9964
           4401           4401        835.634          833.5        91.9951
           4402           4402        835.802        833.667        91.9939
           4403           4403        835.974        833.833        91.9929
           4404           4404        836.145            834        91.9917
           4405           4405        836.312        834.167        91.9908
           4406           4406        836.473        834.333        91.9901
           4407           4407        836.638          834.5        91.9896
           4408           4408        836.809        834.667        91.9896
           4409           4409        836.979        834.833        91.9895
           4410           4410        837.152            835        91.9893
           4411           4411         837.32        835.167        91.9892
           4412           4412        837.491        835.333        91.9892
           4413           4413        837.656          835.5        91.9892
           4414           4414         837.82        835.667        91.9892
           4415           4415        837.987        835.833        91.9892
           4416           4416        838.161            836        91.9892
           4417           4417        838.334        836.167        91.9892
           4418           4418        838.504        836.333        91.9892
           4419           4419        838.668          836.5        91.9891
           4420           4420        838.833        836.667        91.9892
           4421           4421        838.997        836.833        91.9891
           4422           4422        839.163            837        91.9891
           4423           4423         839.33        837.167        91.9891
           4424           4424        839.504        837.333        91.9891
           4425           4425         839.68          837.5        91.9891
           4426           4426        839.846        837.667        91.9891
           4427           4427        840.012        837.833        91.9891
           4428           4428        840.173            838        91.9891
           4429           4429        840.338        838.167        91.9891
           4430           4430        840.508        838.333        91.9888
           4431           4431        840.683          838.5        91.9878
           4432           4432        840.853        838.667        91.9863
           4433           4433        841.018        838.833         91.985
           4434           4434        841.182            839        91.9836
           4435           4435        841.347        839.167        91.9823
           4436           4436        841.516        839.333        91.9806
           4437           4437         841.69          839.5        91.9794
           4438           4438        841.863        839.667        91.9785
           4439           4439        842.036        839.833        91.9777
           4440           4440        842.196            840        91.9778
           4441           4441        842.359        840.167        91.9776
           4442           4442        842.523        840.333        91.9774
           4443           4443        842.699          840.5        91.9772
           4444           4444        842.874        840.667        91.9773
           4445           4445        843.041        840.833        91.9772
           4446           4446        843.207            841        91.9772
           4447           4447         843.37        841.167        91.9772
           4448           4448        843.538        841.333        91.9772
           4449           4449        843.709          841.5        91.9772
           4450           4450        843.875        841.667        91.9772
           4451           4451        844.045        841.833        91.9771
           4452           4452        844.217            842        91.9771
           4453           4453        844.383        842.167        91.9771
           4454           4454        844.551        842.333        91.9771
           4455           4455        844.721          842.5        91.9771
           4456           4456        844.888        842.667        91.9771
           4457           4457        845.056        842.833        91.9771
           4458           4458         845.22            843        91.9771
           4459           4459        845.386        843.167        91.9771
           4460           4460        845.557        843.333        91.9771
           4461           4461         845.72          843.5        91.9771
           4462           4462        845.889        843.667        91.9771
           4463           4463        846.062        843.833        91.9771
           4464           4464        846.226            844        91.9771
           4465           4465        846.395        844.167        91.9771
           4466           4466        846.571        844.333        91.9771
           4467           4467        846.746          844.5        91.9771
           4468           4468        846.905        844.667        91.9771
           4469           4469        847.069        844.833        91.9771
           4470           4470        847.237            845        91.9771
           4471           4471        847.406        845.167        91.9771
           4472           4472        847.574        845.333        91.9771
           4473           4473        847.737          845.5        91.9771
           4474           4474        847.906        845.667        91.9771
           4475           4475        848.089        845.833        91.9771
           4476           4476         848.26            846        91.9758
           4477           4477        848.422        846.167        91.9745
           4478           4478        848.576        846.333        91.9732
           4479           4479        848.745          846.5        91.9718
           4480           4480        848.923        846.667        91.9694
           4481           4481        849.101        846.833         91.968
           4482           4482        849.269            847        91.9669
           4483           4483         849.43        847.167        91.9659
           4484           4484        849.584        847.333         91.966
           4485           4485        849.754          847.5        91.9657
           4486           4486        849.937        847.667        91.9655
           4487           4487        850.112        847.833        91.9652
           4488           4488        850.275            848        91.9653
           4489           4489        850.435        848.167        91.9653
           4490           4490        850.603        848.333        91.9652
           4491           4491        850.775          848.5        91.9652
           4492           4492        850.957        848.667        91.9652
           4493           4493        851.125        848.833        91.9652
           4494           4494        851.283            849        91.9652
           4495           4495        851.449        849.167        91.9652
           4496           4496        851.625        849.333        91.9652
           4497           4497        851.799          849.5        91.9652
           4498           4498        851.967        849.667        91.9652
           4499           4499         852.13        849.833        91.9652
           4500           4500        852.294            850        91.9652
           4501           4501        852.465        850.167        91.9652
           4502           4502        852.637        850.333        91.9652
           4503           4503        852.811          850.5        91.9652
           4504           4504        852.981        850.667        91.9652
           4505           4505        853.149        850.833        91.9652
           4506           4506        853.313            851        91.9652
           4507           4507        853.482        851.167        91.9652
           4508           4508        853.643        851.333        91.9652
           4509           4509        853.816          851.5        91.9652
           4510           4510        853.992        851.667        91.9652
           4511           4511        854.165        851.833        91.9652
           4512           4512        854.328            852        91.9652
           4513           4513        854.496        852.167        91.9648
           4514           4514        854.666        852.333        91.9638
           4515           4515        854.827          852.5        91.9625
           4516           4516        854.993        852.667        91.9608
           4517           4517        855.163        852.833        91.9594
           4518           4518        855.341            853        91.9581
           4519           4519        855.513        853.167        91.9569
           4520           4520        855.671        853.333        91.9558
           4521           4521        855.841          853.5        91.9549
           4522           4522        856.023        853.667        91.9542
           4523           4523        856.192        853.833        91.9536
           4524           4524        856.352            854        91.9537
           4525           4525        856.523        854.167        91.9535
           4526           4526        856.682        854.333        91.9533
           4527           4527        856.857          854.5        91.9532
           4528           4528        857.023        854.667        91.9533
           4529           4529        857.187        854.833        91.9532
           4530           4530        857.358            855        91.9532
           4531           4531        857.522        855.167        91.9532
           4532           4532        857.698        855.333        91.9532
           4533           4533        857.868          855.5        91.9532
           4534           4534        858.045        855.667        91.9532
           4535           4535        858.212        855.833        91.9532
           4536           4536        858.383            856        91.9532
           4537           4537        858.546        856.167        91.9532
           4538           4538        858.708        856.333        91.9532
           4539           4539        858.856          856.5        91.9532
           4540           4540        859.035        856.667        91.9532
           4541           4541        859.218        856.833        91.9532
           4542           4542        859.388            857        91.9532
           4543           4543        859.558        857.167        91.9532
           4544           4544        859.718        857.333        91.9532
           4545           4545          859.9          857.5        91.9532
           4546           4546        860.067        857.667        91.9532
           4547           4547        860.235        857.833        91.9532
           4548           4548        860.406            858        91.9532
           4549           4549        860.579        858.167        91.9532
           4550           4550        860.744        858.333        91.9532
           4551           4551        860.908          858.5        91.9532
           4552           4552        861.066        858.667        91.9532
           4553           4553        861.232        858.833        91.9532
           4554           4554        861.393            859        91.9528
           4555           4555        861.564        859.167        91.9518
           4556           4556        861.739        859.333        91.9504
           4557           4557        861.904          859.5         91.949
           4558           4558        862.073        859.667        91.9477
           4559           4559        862.263        859.833        91.9464
           4560           4560        862.426            860        91.9446
           4561           4561        862.579        860.167        91.9434
           4562           4562         862.75        860.333        91.9425
           4563           4563        862.906          860.5        91.9417
           4564           4564        863.076        860.667        91.9419
           4565           4565        863.248        860.833        91.9416
           4566           4566        863.421            861        91.9414
           4567           4567        863.581        861.167        91.9412
           4568           4568        863.753        861.333        91.9413
           4569           4569        863.928          861.5        91.9413
           4570           4570        864.103        861.667        91.9412
           4571           4571        864.261        861.833        91.9412
           4572           4572         864.43            862        91.9412
           4573           4573        864.607        862.167        91.9412
           4574           4574         864.78        862.333        91.9412
           4575           4575        864.937          862.5        91.9412
           4576           4576        865.092        862.667        91.9412
           4577           4577        865.263        862.833        91.9412
           4578           4578        865.427            863        91.9412
           4579           4579        865.596        863.167        91.9412
           4580           4580        865.765        863.333        91.9412
           4581           4581        865.941          863.5        91.9412
           4582           4582        866.107        863.667        91.9412
           4583           4583        866.281        863.833        91.9412
           4584           4584        866.442            864        91.9412
           4585           4585        866.601        864.167        91.9412
           4586           4586        866.765        864.333        91.9412
           4587           4587        866.942          864.5        91.9412
           4588           4588        867.113        864.667        91.9412
           4589           4589        867.282        864.833        91.9412
           4590           4590        867.445            865        91.9412
           4591           4591         867.62        865.167        91.9412
           4592           4592         867.78        865.333        91.9412
           4593           4593        867.943          865.5        91.9412
           4594           4594        868.121        865.667        91.9412
           4595           4595        868.294        865.833        91.9412
           4596           4596        868.466            866        91.9412
           4597           4597        868.625        866.167        91.9412
           4598           4598        868.789        866.333        91.9412
           4599           4599        868.948          866.5        91.9412
           4600           4600        869.125        866.667        91.9412
           4601           4601        869.306        866.833        91.9412
           4602           4602        869.477            867        91.9412
           4603           4603         869.64        867.167        91.9412
           4604           4604        869.803        867.333        91.9412
           4605           4605        869.969          867.5        91.9412
           4606           4606        870.132        867.667        91.9412
           4607           4607        870.308        867.833        91.9412
           4608           4608        870.482            868        91.9412
           4609           4609        870.652        868.167        91.9412
           4610           4610        870.816        868.333        91.9412
           4611           4611        870.988          868.5        91.9412
           4612           4612        871.152        868.667        91.9412
           4613           4613         871.32        868.833        91.9412
           4614           4614        871.492            869        91.9412
           4615           4615        871.664        869.167        91.9412
           4616           4616        871.832        869.333        91.9412
           4617           4617        871.995          869.5        91.9408
           4618           4618         872.16        869.667        91.9398
           4619           4619        872.333        869.833        91.9385
           4620           4620        872.505            870        91.9368
           4621           4621        872.674        870.167        91.9354
           4622           4622        872.844        870.333        91.9341
           4623           4623        873.012          870.5        91.9329
           4624           4624        873.176        870.667        91.9318
           4625           4625        873.339        870.833        91.9309
           4626           4626        873.506            871        91.9302
           4627           4627        873.682        871.167        91.9296
           4628           4628         873.86        871.333        91.9297
           4629           4629        874.025          871.5        91.9295
           4630           4630         874.19        871.667        91.9294
           4631           4631        874.357        871.833        91.9292
           4632           4632        874.525            872        91.9293
           4633           4633        874.694        872.167        91.9292
           4634           4634        874.872        872.333        91.9292
           4635           4635        875.054          872.5        91.9292
           4636           4636        875.214        872.667        91.9292
           4637           4637        875.372        872.833        91.9292
           4638           4638        875.538            873        91.9292
           4639           4639        875.714        873.167        91.9292
           4640           4640        875.887        873.333        91.9292
           4641           4641        876.054          873.5        91.9292
           4642           4642        876.223        873.667        91.9292
           4643           4643        876.388        873.833        91.9292
           4644           4644        876.558            874        91.9292
           4645           4645        876.729        874.167        91.9292
           4646           4646        876.898        874.333        91.9292
           4647           4647        877.068          874.5        91.9292
           4648           4648         877.24        874.667        91.9292
           4649           4649         877.41        874.833        91.9292
           4650           4650         877.58            875        91.9292
           4651           4651        877.746        875.167        91.9292
           4652           4652         877.91        875.333        91.9292
           4653           4653        878.074          875.5        91.9292
           4654           4654        878.253        875.667        91.9292
           4655           4655         878.43        875.833        91.9292
           4656           4656          878.6            876        91.9292
           4657           4657         878.76        876.167        91.9292
           4658           4658        878.926        876.333        91.9292
           4659           4659        879.098          876.5        91.9292
           4660           4660        879.274        876.667        91.9292
           4661           4661        879.448        876.833        91.9292
           4662           4662        879.615            877        91.9289
           4663           4663        879.773        877.167        91.9279
           4664           4664        879.937        877.333        91.9264
           4665           4665        880.098          877.5         91.925
           4666           4666        880.276        877.667        91.9237
           4667           4667        880.464        877.833        91.9224
           4668           4668        880.639            878        91.9206
           4669           4669        880.798        878.167        91.9195
           4670           4670        880.957        878.333        91.9186
           4671           4671        881.125          878.5        91.9178
           4672           4672        881.297        878.667        91.9179
           4673           4673        881.469        878.833        91.9176
           4674           4674        881.641            879        91.9174
           4675           4675        881.807        879.167        91.9173
           4676           4676        881.974        879.333        91.9173
           4677           4677        882.141          879.5        91.9173
           4678           4678        882.313        879.667        91.9172
           4679           4679        882.486        879.833        91.9172
           4680           4680        882.653            880        91.9172
           4681           4681        882.816        880.167        91.9172
           4682           4682        882.982        880.333        91.9172
           4683           4683        883.154          880.5        91.9172
           4684           4684        883.323        880.667        91.9172
           4685           4685        883.498        880.833        91.9172
           4686           4686        883.674            881        91.9172
           4687           4687        883.844        881.167        91.9172
           4688           4688        884.009        881.333        91.9172
           4689           4689        884.172          881.5        91.9172
           4690           4690        884.336        881.667        91.9172
           4691           4691        884.501        881.833        91.9172
           4692           4692        884.666            882        91.9172
           4693           4693        884.837        882.167        91.9172
           4694           4694        885.015        882.333        91.9172
           4695           4695         885.19          882.5        91.9172
           4696           4696        885.357        882.667        91.9172
           4697           4697        885.517        882.833        91.9172
           4698           4698        885.682            883        91.9172
           4699           4699         885.85        883.167        91.9172
           4700           4700        886.023        883.333        91.9172
           4701           4701        886.211          883.5        91.9172
           4702           4702        886.391        883.667        91.9172
           4703           4703        886.543        883.833        91.9172
           4704           4704        886.693            884        91.9172
           4705           4705        886.865        884.167        91.9172
           4706           4706        887.052        884.333        91.9172
           4707           4707        887.226          884.5        91.9172
           4708           4708        887.395        884.667        91.9172
           4709           4709        887.553        884.833        91.9169
           4710           4710        887.709            885        91.9158
           4711           4711        887.878        885.167        91.9145
           4712           4712        888.058        885.333        91.9128
           4713           4713        888.231          885.5        91.9114
           4714           4714          888.4        885.667        91.9101
           4715           4715        888.564        885.833        91.9089
           4716           4716        888.733            886        91.9078
           4717           4717        888.901        886.167        91.9069
           4718           4718        889.077        886.333        91.9062
           4719           4719         889.25          886.5        91.9056
           4720           4720        889.414        886.667        91.9057
           4721           4721        889.572        886.833        91.9055
           4722           4722        889.741            887        91.9054
           4723           4723        889.909        887.167        91.9053
           4724           4724        890.086        887.333        91.9053
           4725           4725        890.261          887.5        91.9053
           4726           4726        890.426        887.667        91.9052
           4727           4727        890.593        887.833        91.9052
           4728           4728        890.762            888        91.9052
           4729           4729        890.935        888.167        91.9052
           4730           4730        891.105        888.333        91.9052
           4731           4731        891.273          888.5        91.9052
           4732           4732        891.436        888.667        91.9052
           4733           4733        891.602        888.833        91.9052
           4734           4734        891.776            889        91.9052
           4735           4735         891.95        889.167        91.9052
           4736           4736        892.119        889.333        91.9052
           4737           4737        892.292          889.5        91.9052
           4738           4738        892.469        889.667        91.9052
           4739           4739        892.638        889.833        91.9052
           4740           4740        892.802            890        91.9052
           4741           4741        892.964        890.167        91.9052
           4742           4742        893.124        890.333        91.9052
           4743           4743        893.295          890.5        91.9052
           4744           4744        893.477        890.667        91.9052
           4745           4745        893.646        890.833        91.9052
           4746           4746        893.814            891        91.9052
           4747           4747        893.982        891.167        91.9052
           4748           4748         894.15        891.333        91.9052
           4749           4749        894.323          891.5        91.9052
           4750           4750        894.494        891.667        91.9052
           4751           4751        894.663        891.833        91.9052
           4752           4752        894.828            892        91.9052
           4753           4753        894.994        892.167        91.9052
           4754           4754        895.157        892.333        91.9052
           4755           4755        895.327          892.5        91.9052
           4756           4756        895.516        892.667        91.9052
           4757           4757        895.698        892.833        91.9049
           4758           4758        895.859            893        91.9038
           4759           4759        896.012        893.167        91.9025
           4760           4760        896.176        893.333        91.9008
           4761           4761        896.345          893.5        91.8994
           4762           4762        896.514        893.667        91.8981
           4763           4763        896.688        893.833        91.8969
           4764           4764         896.86            894        91.8958
           4765           4765        897.036        894.167        91.8949
           4766           4766        897.205        894.333        91.8942
           4767           4767        897.371          894.5        91.8936
           4768           4768        897.538        894.667        91.8937
           4769           4769        897.703        894.833        91.8936
           4770           4770        897.872            895        91.8934
           4771           4771         898.05        895.167        91.8933
           4772           4772        898.232        895.333        91.8933
           4773           4773        898.401          895.5        91.8933
           4774           4774        898.556        895.667        91.8932
           4775           4775        898.717        895.833        91.8932
           4776           4776        898.888            896        91.8932
           4777           4777        899.064        896.167        91.8932
           4778           4778        899.239        896.333        91.8932
           4779           4779        899.404          896.5        91.8932
           4780           4780        899.566        896.667        91.8932
           4781           4781        899.729        896.833        91.8932
           4782           4782        899.899            897        91.8932
           4783           4783        900.071        897.167        91.8932
           4784           4784        900.246        897.333        91.8932
           4785           4785        900.419          897.5        91.8932
           4786           4786        900.589        897.667        91.8932
           4787           4787        900.753        897.833        91.8932
           4788           4788        900.915            898        91.8932
           4789           4789        901.084        898.167        91.8932
           4790           4790        901.255        898.333        91.8932
           4791           4791        901.425          898.5        91.8932
           4792           4792        901.592        898.667        91.8932
           4793           4793         901.76        898.833        91.8932
           4794           4794        901.929            899        91.8929
           4795           4795        902.101        899.167        91.8919
           4796           4796         902.27        899.333        91.8904
           4797           4797        902.437          899.5         91.889
           4798           4798        902.602        899.667         91.888
           4799           4799        902.772        899.833        91.8877
           4800           4800        902.947            900        91.8861
           4801           4801        903.124        900.167         91.885
           4802           4802        903.294        900.333        91.8841
           4803           4803         903.45          900.5        91.8833
           4804           4804        903.613        900.667        91.8827
           4805           4805        903.802        900.833        91.8822
           4806           4806        903.991            901        91.8818
           4807           4807        904.145        901.167        91.8814
           4808           4808        904.279        901.333        91.8815
           4809           4809        904.445          901.5        91.8814
           4810           4810        904.652        901.667        91.8813
           4811           4811         904.85        901.833        91.8812
           4812           4812        905.002            902        91.8813
           4813           4813        905.132        902.167        91.8813
           4814           4814        905.284        902.333        91.8812
           4815           4815        905.478          902.5        91.8812
           4816           4816        905.698        902.667        91.8812
           4817           4817        905.877        902.833        91.8812
           4818           4818        905.995            903        91.8812
           4819           4819        906.132        903.167        91.8812
           4820           4820        906.316        903.333        91.8812
           4821           4821        906.513          903.5        91.8812
           4822           4822        906.685        903.667        91.8812
           4823           4823        906.848        903.833        91.8812
           4824           4824        907.004            904        91.8812
           4825           4825        907.173        904.167        91.8812
           4826           4826        907.364        904.333        91.8812
           4827           4827        907.541          904.5        91.8812
           4828           4828          907.7        904.667        91.8812
           4829           4829        907.858        904.833        91.8812
           4830           4830        908.022            905        91.8812
           4831           4831        908.194        905.167        91.8812
           4832           4832        908.361        905.333        91.8812
           4833           4833        908.532          905.5        91.8812
           4834           4834        908.709        905.667        91.8812
           4835           4835        908.874        905.833        91.8812
           4836           4836        909.045            906        91.8812
           4837           4837        909.211        906.167        91.8809
           4838           4838         909.38        906.333        91.8798
           4839           4839        909.544          906.5        91.8786
           4840           4840        909.718        906.667        91.8769
           4841           4841        909.897        906.833        91.8754
           4842           4842        910.072            907        91.8741
           4843           4843        910.238        907.167        91.8729
           4844           4844        910.398        907.333        91.8718
           4845           4845        910.555          907.5        91.8709
           4846           4846        910.721        907.667        91.8702
           4847           4847        910.894        907.833        91.8696
           4848           4848        911.068            908        91.8697
           4849           4849        911.251        908.167        91.8696
           4850           4850        911.428        908.333        91.8694
           4851           4851        911.597          908.5        91.8693
           4852           4852        911.761        908.667        91.8693
           4853           4853        911.922        908.833        91.8693
           4854           4854        912.082            909        91.8693
           4855           4855        912.255        909.167        91.8692
           4856           4856        912.442        909.333        91.8692
           4857           4857        912.612          909.5        91.8692
           4858           4858        912.774        909.667        91.8692
           4859           4859        912.941        909.833        91.8692
           4860           4860        913.106            910        91.8692
           4861           4861        913.272        910.167        91.8692
           4862           4862        913.444        910.333        91.8692
           4863           4863        913.624          910.5        91.8692
           4864           4864        913.793        910.667        91.8692
           4865           4865        913.963        910.833        91.8692
           4866           4866        914.133            911        91.8692
           4867           4867        914.291        911.167        91.8692
           4868           4868        914.459        911.333        91.8692
           4869           4869        914.638          911.5        91.8692
           4870           4870        914.812        911.667        91.8692
           4871           4871        914.978        911.833        91.8692
           4872           4872        915.145            912        91.8689
           4873           4873         915.31        912.167        91.8678
           4874           4874        915.474        912.333        91.8665
           4875           4875        915.643          912.5        91.8652
           4876           4876        915.816        912.667        91.8632
           4877           4877        915.995        912.833        91.8618
           4878           4878        916.169            913        91.8605
           4879           4879        916.335        913.167        91.8595
           4880           4880        916.499        913.333         91.859
           4881           4881         916.67          913.5        91.8584
           4882           4882        916.839        913.667        91.8579
           4883           4883        917.007        913.833        91.8575
           4884           4884        917.188            914        91.8576
           4885           4885        917.363        914.167        91.8575
           4886           4886        917.522        914.333        91.8573
           4887           4887        917.682          914.5        91.8573
           4888           4888        917.846        914.667        91.8573
           4889           4889        918.018        914.833        91.8573
           4890           4890        918.187            915        91.8573
           4891           4891        918.361        915.167        91.8572
           4892           4892        918.544        915.333        91.8572
           4893           4893        918.726          915.5        91.8572
           4894           4894        918.889        915.667        91.8572
           4895           4895        919.048        915.833        91.8572
           4896           4896         919.21            916        91.8572
           4897           4897         919.38        916.167        91.8572
           4898           4898        919.555        916.333        91.8572
           4899           4899        919.728          916.5        91.8572
           4900           4900        919.892        916.667        91.8572
           4901           4901        920.062        916.833        91.8572
           4902           4902        920.229            917        91.8572
           4903           4903        920.405        917.167        91.8572
           4904           4904        920.578        917.333        91.8569
           4905           4905        920.743          917.5        91.8558
           4906           4906        920.904        917.667        91.8546
           4907           4907        921.072        917.833        91.8532
           4908           4908        921.263            918        91.8512
           4909           4909        921.441        918.167        91.8498
           4910           4910        921.595        918.333        91.8486
           4911           4911        921.753          918.5        91.8475
           4912           4912        921.923        918.667         91.847
           4913           4913        922.099        918.833        91.8464
           4914           4914         922.27            919        91.8459
           4915           4915        922.441        919.167        91.8455
           4916           4916        922.615        919.333        91.8456
           4917           4917        922.793          919.5        91.8455
           4918           4918        922.959        919.667        91.8454
           4919           4919        923.123        919.833        91.8453
           4920           4920        923.289            920        91.8453
           4921           4921        923.459        920.167        91.8453
           4922           4922        923.629        920.333        91.8453
           4923           4923        923.799          920.5        91.8452
           4924           4924         923.97        920.667        91.8452
           4925           4925        924.149        920.833        91.8452
           4926           4926        924.314            921        91.8452
           4927           4927        924.475        921.167        91.8452
           4928           4928        924.641        921.333        91.8452
           4929           4929        924.817          921.5        91.8452
           4930           4930        925.003        921.667        91.8452
           4931           4931        925.175        921.833        91.8452
           4932           4932        925.329            922        91.8452
           4933           4933        925.487        922.167        91.8452
           4934           4934        925.655        922.333        91.8449
           4935           4935        925.834          922.5        91.8439
           4936           4936        926.011        922.667        91.8424
           4937           4937        926.181        922.833        91.8411
           4938           4938        926.342            923        91.8397
           4939           4939        926.507        923.167        91.8384
           4940           4940        926.675        923.333        91.8367
           4941           4941        926.846          923.5        91.8355
           4942           4942        927.016        923.667        91.8346
           4943           4943         927.18        923.833        91.8338
           4944           4944        927.351            924        91.8339
           4945           4945        927.527        924.167        91.8337
           4946           4946        927.695        924.333        91.8335
           4947           4947        927.855          924.5        91.8333
           4948           4948        928.022        924.667        91.8334
           4949           4949        928.201        924.833        91.8333
           4950           4950        928.377            925        91.8333
           4951           4951         928.54        925.167        91.8333
           4952           4952        928.698        925.333        91.8333
           4953           4953        928.868          925.5        91.8333
           4954           4954        929.041        925.667        91.8333
           4955           4955        929.219        925.833        91.8333
           4956           4956        929.385            926        91.8333
           4957           4957        929.543        926.167        91.8333
           4958           4958        929.712        926.333        91.8329
           4959           4959        929.881          926.5        91.8319
           4960           4960        930.051        926.667        91.8305
           4961           4961        930.226        926.833        91.8291
           4962           4962        930.401            927        91.8278
           4963           4963        930.565        927.167        91.8264
           4964           4964        930.728        927.333        91.8247
           4965           4965        930.895          927.5        91.8235
           4966           4966        931.072        927.667        91.8226
           4967           4967        931.256        927.833        91.8218
           4968           4968        931.428            928        91.8219
           4969           4969        931.584        928.167        91.8217
           4970           4970        931.743        928.333        91.8215
           4971           4971        931.924          928.5        91.8213
           4972           4972        932.118        928.667        91.8214
           4973           4973        932.287        928.833        91.8213
           4974           4974        932.438            929        91.8213
           4975           4975        932.588        929.167        91.8213
           4976           4976        932.759        929.333        91.8213
           4977           4977        932.934          929.5        91.8213
           4978           4978        933.115        929.667        91.8213
           4979           4979        933.298        929.833        91.8213
           4980           4980        933.468            930        91.8213
           4981           4981        933.632        930.167        91.8213
           4982           4982        933.791        930.333        91.8209
           4983           4983         933.95          930.5        91.8199
           4984           4984        934.125        930.667        91.8185
           4985           4985        934.313        930.833        91.8171
           4986           4986         934.49            931        91.8158
           4987           4987        934.654        931.167        91.8144
           4988           4988         934.81        931.333        91.8127
           4989           4989         934.97          931.5        91.8115
           4990           4990        935.142        931.667        91.8106
           4991           4991         935.32        931.833        91.8098
           4992           4992        935.492            932          91.81
           4993           4993        935.669        932.167        91.8097
           4994           4994        935.837        932.333        91.8095
           4995           4995        935.997          932.5        91.8093
           4996           4996        936.164        932.667        91.8094
           4997           4997        936.341        932.833        91.8093
           4998           4998         936.52            933        91.8093
           4999           4999        936.689        933.167        91.8093
           5000           5000        936.854        933.333        91.8093
           5001           5001        937.025          933.5        91.8093
           5002           5002        937.189        933.667        91.8093
           5003           5003        937.357        933.833        91.8093
           5004           5004        937.528            934        91.8093
           5005           5005        937.699        934.167        91.8089
           5006           5006        937.869        934.333        91.8079
           5007           5007         938.05          934.5        91.8066
           5008           5008        938.222        934.667        91.8049
           5009           5009        938.381        934.833        91.8035
           5010           5010        938.538            935        91.8022
           5011           5011        938.713        935.167         91.801
           5012           5012        938.911        935.333        91.7999
           5013           5013        939.091          935.5         91.799
           5014           5014        939.229        935.667        91.7983
           5015           5015        939.371        935.833        91.7977
           5016           5016        939.537            936        91.7978
           5017           5017         939.74        936.167        91.7976
           5018           5018        939.938        936.333        91.7974
           5019           5019        940.098          936.5        91.7973
           5020           5020        940.237        936.667        91.7974
           5021           5021        940.393        936.833        91.7973
           5022           5022        940.576            937        91.7973
           5023           5023        940.781        937.167        91.7973
           5024           5024        940.956        937.333        91.7973
           5025           5025        941.095          937.5        91.7973
           5026           5026        941.246        937.667        91.7969
           5027           5027        941.419        937.833        91.7959
           5028           5028        941.619            938        91.7945
           5029           5029          941.8        938.167        91.7931
           5030           5030         941.95        938.333        91.7918
           5031           5031          942.1          938.5        91.7905
           5032           5032        942.266        938.667        91.7887
           5033           5033        942.449        938.833        91.7876
           5034           5034        942.628            939        91.7866
           5035           5035        942.801        939.167        91.7859
           5036           5036        942.965        939.333         91.786
           5037           5037         943.13          939.5        91.7857
           5038           5038        943.296        939.667        91.7855
           5039           5039        943.459        939.833        91.7853
           5040           5040        943.637            940        91.7854
           5041           5041        943.833        940.167        91.7854
           5042           5042        944.007        940.333        91.7853
           5043           5043        944.163          940.5        91.7853
           5044           5044        944.322        940.667        91.7853
           5045           5045        944.488        940.833        91.7853
           5046           5046         944.66            941        91.7853
           5047           5047        944.832        941.167        91.7853
           5048           5048        945.003        941.333         91.784
           5049           5049        945.175          941.5        91.7826
           5050           5050        945.357        941.667        91.7813
           5051           5051        945.536        941.833          91.78
           5052           5052        945.696            942        91.7775
           5053           5053        945.845        942.167        91.7761
           5054           5054        946.018        942.333         91.775
           5055           5055        946.206          942.5         91.774
           5056           5056        946.387        942.667        91.7741
           5057           5057        946.561        942.833        91.7739
           5058           5058        946.724            943        91.7736
           5059           5059        946.886        943.167        91.7734
           5060           5060        947.052        943.333        91.7734
           5061           5061        947.227          943.5        91.7734
           5062           5062        947.397        943.667        91.7733
           5063           5063        947.569        943.833        91.7733
           5064           5064        947.741            944        91.7733
           5065           5065        947.904        944.167        91.7733
           5066           5066        948.073        944.333         91.773
           5067           5067        948.245          944.5         91.772
           5068           5068        948.424        944.667        91.7705
           5069           5069        948.595        944.833        91.7691
           5070           5070        948.761            945        91.7678
           5071           5071        948.926        945.167        91.7665
           5072           5072        949.095        945.333        91.7647
           5073           5073        949.264          945.5        91.7636
           5074           5074        949.436        945.667        91.7627
           5075           5075        949.607        945.833        91.7619
           5076           5076        949.784            946         91.762
           5077           5077        949.957        946.167        91.7618
           5078           5078        950.127        946.333        91.7615
           5079           5079          950.3          946.5        91.7614
           5080           5080        950.466        946.667        91.7614
           5081           5081        950.634        946.833        91.7614
           5082           5082        950.798            947        91.7613
           5083           5083         950.97        947.167        91.7613
           5084           5084        951.154        947.333          91.76
           5085           5085        951.338          947.5        91.7586
           5086           5086        951.512        947.667        91.7573
           5087           5087        951.664        947.833         91.756
           5088           5088        951.817            948        91.7536
           5089           5089        951.992        948.167        91.7521
           5090           5090        952.166        948.333         91.751
           5091           5091        952.346          948.5          91.75
           5092           5092        952.531        948.667        91.7502
           5093           5093         952.71        948.833        91.7499
           5094           5094        952.869            949        91.7496
           5095           5095        953.018        949.167        91.7494
           5096           5096        953.184        949.333        91.7495
           5097           5097        953.375          949.5        91.7494
           5098           5098        953.564        949.667         91.749
           5099           5099        953.736        949.833         91.748
           5100           5100        953.893            950        91.7465
           5101           5101        954.052        950.167        91.7452
           5102           5102        954.223        950.333        91.7438
           5103           5103        954.398          950.5        91.7425
           5104           5104        954.571        950.667        91.7407
           5105           5105         954.75        950.833        91.7396
           5106           5106        954.919            951        91.7387
           5107           5107        955.082        951.167        91.7379
           5108           5108        955.249        951.333         91.738
           5109           5109        955.428          951.5        91.7378
           5110           5110        955.605        951.667        91.7376
           5111           5111        955.773        951.833        91.7374
           5112           5112         955.94            952        91.7374
           5113           5113        956.109        952.167        91.7374
           5114           5114        956.283        952.333         91.737
           5115           5115        956.459          952.5         91.736
           5116           5116        956.622        952.667        91.7345
           5117           5117         956.79        952.833        91.7332
           5118           5118        956.978            953        91.7318
           5119           5119        957.158        953.167        91.7305
           5120           5120        957.322        953.333        91.7288
           5121           5121        957.484          953.5        91.7276
           5122           5122        957.646        953.667        91.7267
           5123           5123        957.815        953.833        91.7259
           5124           5124        957.989            954         91.726
           5125           5125        958.166        954.167        91.7258
           5126           5126        958.346        954.333        91.7256
           5127           5127        958.522          954.5        91.7254
           5128           5128        958.687        954.667        91.7254
           5129           5129        958.847        954.833        91.7254
           5130           5130        959.016            955        91.7254
           5131           5131        959.192        955.167        91.7253
           5132           5132        959.366        955.333         91.724
           5133           5133        959.533          955.5        91.7227
           5134           5134        959.698        955.667        91.7213
           5135           5135        959.867        955.833          91.72
           5136           5136        960.036            956        91.7176
           5137           5137        960.205        956.167        91.7161
           5138           5138        960.376        956.333         91.715
           5139           5139        960.555          956.5        91.7141
           5140           5140         960.74        956.667        91.7142
           5141           5141         960.91        956.833        91.7139
           5142           5142        961.069            957        91.7136
           5143           5143        961.224        957.167        91.7134
           5144           5144        961.393        957.333        91.7135
           5145           5145        961.568          957.5        91.7131
           5146           5146        961.745        957.667         91.712
           5147           5147        961.931        957.833        91.7107
           5148           5148        962.111            958         91.709
           5149           5149        962.272        958.167        91.7076
           5150           5150        962.429        958.333        91.7063
           5151           5151        962.592          958.5         91.705
           5152           5152        962.761        958.667        91.7039
           5153           5153        962.936        958.833        91.7031
           5154           5154        963.115            959        91.7024
           5155           5155        963.291        959.167        91.7018
           5156           5156        963.455        959.333        91.7019
           5157           5157        963.622          959.5        91.7017
           5158           5158        963.796        959.667        91.7015
           5159           5159         963.98        959.833        91.7014
           5160           5160        964.158            960        91.7014
           5161           5161        964.327        960.167        91.7011
           5162           5162        964.487        960.333           91.7
           5163           5163        964.648          960.5        91.6987
           5164           5164        964.818        960.667         91.697
           5165           5165        964.996        960.833        91.6956
           5166           5166        965.173            961        91.6943
           5167           5167         965.35        961.167         91.693
           5168           5168        965.517        961.333        91.6919
           5169           5169        965.683          961.5        91.6911
           5170           5170        965.846        961.667        91.6904
           5171           5171        966.015        961.833        91.6898
           5172           5172        966.194            962        91.6899
           5173           5173        966.373        962.167        91.6897
           5174           5174        966.542        962.333        91.6895
           5175           5175        966.705          962.5        91.6894
           5176           5176         966.88        962.667        91.6881
           5177           5177        967.058        962.833        91.6867
           5178           5178        967.232            963        91.6854
           5179           5179        967.402        963.167         91.684
           5180           5180         967.57        963.333        91.6816
           5181           5181        967.738          963.5        91.6802
           5182           5182        967.922        963.667        91.6791
           5183           5183          968.1        963.833        91.6781
           5184           5184        968.262            964        91.6782
           5185           5185        968.422        964.167        91.6779
           5186           5186        968.589        964.333        91.6777
           5187           5187        968.756          964.5        91.6774
           5188           5188        968.932        964.667        91.6775
           5189           5189         969.11        964.833        91.6771
           5190           5190        969.281            965         91.676
           5191           5191        969.457        965.167        91.6747
           5192           5192        969.632        965.333         91.673
           5193           5193        969.802          965.5        91.6716
           5194           5194        969.968        965.667        91.6703
           5195           5195        970.133        965.833        91.6691
           5196           5196        970.307            966         91.668
           5197           5197        970.491        966.167        91.6671
           5198           5198        970.664        966.333        91.6664
           5199           5199        970.828          966.5        91.6658
           5200           5200        970.996        966.667        91.6659
           5201           5201        971.166        966.833        91.6657
           5202           5202         971.33            967        91.6652
           5203           5203        971.503        967.167        91.6641
           5204           5204        971.678        967.333        91.6627
           5205           5205         971.86          967.5        91.6613
           5206           5206        972.032        967.667        91.6599
           5207           5207        972.201        967.833        91.6586
           5208           5208        972.363            968        91.6568
           5209           5209        972.529        968.167        91.6556
           5210           5210        972.698        968.333        91.6547
           5211           5211        972.899          968.5         91.654
           5212           5212        973.119        968.667        91.6541
           5213           5213        973.293        968.833        91.6538
           5214           5214        973.403            969        91.6533
           5215           5215        973.514        969.167        91.6521
           5216           5216        973.689        969.333        91.6507
           5217           5217        973.958          969.5        91.6493
           5218           5218          974.2        969.667        91.6479
           5219           5219        974.299        969.833        91.6466
           5220           5220        974.366            970        91.6448
           5221           5221        974.559        970.167        91.6437
           5222           5222        974.832        970.333        91.6428
           5223           5223        975.016          970.5         91.642
           5224           5224        975.115        970.667        91.6421
           5225           5225        975.232        970.833        91.6415
           5226           5226         975.42            971        91.6402
           5227           5227        975.648        971.167        91.6388
           5228           5228        975.828        971.333        91.6371
           5229           5229        975.987          971.5        91.6357
           5230           5230        976.138        971.667        91.6344
           5231           5231        976.297        971.833        91.6331
           5232           5232        976.459            972         91.632
           5233           5233        976.638        972.167        91.6311
           5234           5234        976.841        972.333        91.6304
           5235           5235        977.031          972.5        91.6298
           5236           5236        977.196        972.667        91.6299
           5237           5237        977.341        972.833        91.6294
           5238           5238         977.49            973        91.6282
           5239           5239        977.662        973.167        91.6268
           5240           5240        977.862        973.333        91.6251
           5241           5241        978.056          973.5        91.6237
           5242           5242        978.225        973.667        91.6223
           5243           5243        978.384        973.833        91.6211
           5244           5244        978.543            974          91.62
           5245           5245        978.701        974.167        91.6191
           5246           5246        978.877        974.333        91.6184
           5247           5247         979.06          974.5        91.6178
           5248           5248        979.236        974.667        91.6179
           5249           5249        979.406        974.833        91.6174
           5250           5250        979.576            975        91.6162
           5251           5251        979.744        975.167        91.6148
           5252           5252        979.911        975.333        91.6131
           5253           5253        980.084          975.5        91.6117
           5254           5254        980.263        975.667        91.6104
           5255           5255        980.435        975.833        91.6091
           5256           5256        980.605            976         91.608
[truncated: 11,283 more chars]
