# Supplementary material for: Microbial induced calcite precipitation can consolidate martian and lunar regolith simulants
Source: PLoS One. 2022 Apr 14;17(4):e0266415. doi: 10.1371/journal.pone.0266415 (PMC9009621; doi:10.1371/journal.pone.0266415)
Supplement: S1 Data — (ZIP) [file pone.0266415.s002.zip › Plos one_data file/XRD/LSS-SP-GG-N.xlsx]

## Sheet: LSS-SP-GG-N
#twotheta	yobs	ycal	bkg	diff
5	2210	2170	2160	45.8
5.02	2320	2160	2160	157		Comment: This report has been generated by Centre for Nano Science and Engineering (CeNSE), IISc. For the research work carried by Dr. Rashmi Dikshit
5.04	2270	2160	2150	116
5.06	2250	2150	2150	101
5.08	2250	2140	2140	104
5.1	2140	2140	2140	2.09
5.12	2150	2130	2130	16.1
5.14	2280	2130	2130	150
5.16	2200	2120	2120	74.1
5.18	2180	2120	2120	55.1
5.2	2210	2110	2110	96.1
5.22	2170	2110	2110	62
5.24	2160	2110	2100	52.9
5.26	2150	2100	2100	50.9
5.28	2130	2100	2090	36.8
5.3	2080	2090	2090	-15.3
5.32	2080	2090	2080	-8.43
5.34	2100	2080	2080	23.4
5.36	2080	2080	2070	3.3
5.38	2110	2070	2070	39.1
5.4	2060	2070	2060	-8.03
5.42	2090	2060	2060	30.8
5.44	1960	2060	2050	-98.4
5.46	2040	2050	2050	-9.61
5.48	2010	2050	2040	-37.8
5.5	1990	2040	2040	-54.1
5.52	2160	2040	2030	122
5.54	2000	2030	2030	-29.6
5.56	2090	2030	2030	63.1
5.58	2040	2020	2020	15.9
5.6	2060	2020	2020	36.5
5.62	1980	2010	2010	-37.8
5.64	1990	2010	2010	-22.1
5.66	1970	2000	2000	-37.4
5.68	2010	2000	2000	12.2
5.7	2020	2000	1990	23.8
5.72	2130	1990	1990	135
5.74	2010	1990	1980	20.1
5.76	1930	1980	1980	-52.4
5.78	1970	1980	1970	-10.8
5.8	1980	1970	1970	4.79
5.82	1960	1970	1960	-8.66
5.84	2020	1960	1960	56.9
5.86	1910	1960	1960	-47.6
5.88	1940	1950	1950	-12.1
5.9	2010	1950	1950	56.4
5.92	1930	1950	1940	-12.1
5.94	1940	1940	1940	-0.638
5.96	1920	1940	1930	-12.2
5.98	1890	1930	1930	-39.7
6	1910	1930	1920	-15.3
6.02	1980	1920	1920	58.1
6.04	1870	1920	1910	-53.5
6.06	1930	1910	1910	14.9
6.08	1880	1910	1910	-25.7
6.1	1850	1910	1900	-57.4
6.12	1960	1900	1900	57
6.14	1860	1900	1890	-32.7
6.16	1880	1890	1890	-10.4
6.18	2000	1890	1880	115
6.2	1950	1880	1880	66.3
6.22	1920	1880	1870	37.5
6.24	1850	1880	1870	-25.2
6.26	1840	1870	1870	-28.9
6.28	1800	1870	1860	-65.7
6.3	1880	1860	1860	15.5
6.32	1850	1860	1850	-7.25
6.34	1820	1850	1850	-35.1
6.36	1760	1850	1840	-87.9
6.38	1780	1850	1840	-68.7
6.4	1810	1840	1840	-36.5
6.42	1800	1840	1830	-41.4
6.44	1810	1830	1830	-23.2
6.46	1820	1830	1820	-12.1
6.48	1820	1830	1820	-10
6.5	1760	1820	1810	-59.9
6.52	1760	1820	1810	-53.8
6.54	1860	1810	1810	48.2
6.56	1800	1810	1800	-11.7
6.58	1750	1800	1800	-57.7
6.6	1790	1800	1790	-12.7
6.62	1710	1800	1790	-82.6
6.64	1760	1790	1790	-36.6
6.66	1800	1790	1780	12.3
6.68	1810	1780	1780	23.3
6.7	1770	1780	1770	-11.7
6.72	1790	1780	1770	10.2
6.74	1740	1770	1760	-30.8
6.76	1750	1770	1760	-16.9
6.78	1770	1770	1760	8.98
6.8	1760	1760	1750	-4.13
6.82	1710	1760	1750	-51.3
6.84	1760	1750	1740	7.61
6.86	1740	1750	1740	-9.54
6.88	1750	1750	1740	5.29
6.9	1740	1740	1730	1.12
6.92	1730	1740	1730	-7.07
6.94	1700	1730	1720	-35.3
6.96	1710	1730	1720	-19.5
6.98	1700	1730	1720	-23.7
7	1710	1720	1710	-8.97
7.02	1680	1720	1710	-42.2
7.04	1650	1720	1710	-63.5
7.06	1720	1710	1700	9.21
7.08	1710	1710	1700	0.91
7.1	1620	1700	1690	-83.4
7.12	1650	1700	1690	-49.7
7.14	1680	1700	1690	-15.1
7.16	1710	1690	1680	18.6
7.18	1670	1690	1680	-18.8
7.2	1580	1690	1670	-106
7.22	1640	1680	1670	-47.6
7.24	1680	1680	1670	0.0177
7.26	1700	1680	1660	21.6
7.28	1660	1670	1660	-9.84
7.3	1640	1670	1660	-32.3
7.32	1660	1660	1650	-0.758
7.34	1640	1660	1650	-25.2
7.36	1640	1660	1640	-14.7
7.38	1640	1650	1640	-18.2
7.4	1660	1650	1640	11.2
7.42	1610	1650	1630	-42.3
7.44	1620	1640	1630	-27.8
7.46	1560	1640	1630	-77.4
7.48	1610	1640	1620	-27
7.5	1620	1630	1620	-13.6
7.52	1610	1630	1610	-24.2
7.54	1700	1630	1610	75.2
7.56	1630	1620	1610	4.6
7.58	1680	1620	1600	63
7.6	1600	1620	1600	-20.7
7.62	1620	1610	1600	2.62
7.64	1630	1610	1590	16.9
7.66	1570	1610	1590	-34.8
7.68	1570	1600	1590	-38.5
7.7	1560	1600	1580	-42.2
7.72	1580	1600	1580	-17.9
7.74	1590	1590	1580	-2.69
7.76	1640	1590	1570	45.5
7.78	1540	1590	1570	-50.2
7.8	1580	1580	1560	-2.04
7.82	1620	1580	1560	40.2
7.84	1540	1580	1560	-41.7
7.86	1530	1570	1550	-45.5
7.88	1540	1570	1550	-34.4
7.9	1600	1570	1550	33.8
7.92	1550	1570	1540	-13.1
7.94	1510	1560	1540	-55
7.96	1600	1560	1540	41.1
7.98	1590	1560	1530	29.2
8	1610	1550	1530	52.3
8.02	1500	1550	1530	-45.7
8.04	1490	1550	1520	-57.7
8.06	1560	1540	1520	14.4
8.08	1460	1540	1520	-79.6
8.1	1510	1540	1510	-25.6
8.12	1500	1530	1510	-31.6
8.14	1560	1530	1510	24.3
8.16	1490	1530	1500	-38.7
8.18	1540	1530	1500	10.2
8.2	1550	1520	1500	23.2
8.22	1450	1520	1490	-71.9
8.24	1550	1520	1490	30
8.26	1480	1510	1490	-31.1
8.28	1580	1510	1480	70.7
8.3	1480	1510	1480	-31.4
8.32	1550	1510	1480	39.4
8.34	1550	1500	1470	46.3
8.36	1520	1500	1470	21.1
8.38	1520	1500	1470	26.9
8.4	1560	1490	1470	65.7
8.42	1500	1490	1460	12.5
8.44	1500	1490	1460	10.2
8.46	1470	1490	1460	-19
8.48	1490	1480	1450	10.7
8.5	1530	1480	1450	52.4
8.52	1470	1480	1450	-6.86
8.54	1490	1480	1440	11.8
8.56	1480	1470	1440	8.51
8.58	1500	1470	1440	32.2
8.6	1420	1470	1430	-50.2
8.62	1490	1460	1430	21.5
8.64	1460	1460	1430	0.0958
8.66	1440	1460	1420	-18.3
8.68	1470	1460	1420	12.3
8.7	1410	1450	1420	-48.1
8.72	1450	1450	1420	-1.54
8.74	1440	1450	1410	-9.99
8.76	1440	1450	1410	-5.44
8.78	1530	1440	1410	89.1
8.8	1400	1440	1400	-40.4
8.82	1390	1440	1400	-46.9
8.84	1450	1440	1400	17.6
8.86	1380	1430	1390	-55.9
8.88	1370	1430	1390	-66.5
8.9	1420	1430	1390	-9.04
8.92	1470	1430	1390	38.4
8.94	1470	1420	1380	43.8
8.96	1430	1420	1380	12.2
8.98	1410	1420	1380	-11.4
9	1410	1420	1370	-8.03
9.02	1440	1410	1370	28.3
9.04	1450	1410	1370	37.7
9.06	1390	1410	1370	-16
9.08	1510	1410	1360	106
9.1	1440	1410	1360	31.6
9.12	1430	1400	1360	26.9
9.14	1430	1400	1350	25.2
9.16	1410	1400	1350	6.44
9.18	1500	1400	1350	105
9.2	1470	1390	1350	75.9
9.22	1430	1390	1340	36.1
9.24	1450	1390	1340	56.3
9.26	1490	1390	1340	99.5
9.28	1430	1390	1330	43.7
9.3	1440	1380	1330	57.8
9.32	1550	1380	1330	172
9.34	1740	1380	1330	361
9.36	1660	1380	1320	283
9.38	1510	1370	1320	135
9.4	1520	1370	1320	151
9.42	1550	1370	1320	182
9.44	1560	1370	1310	194
9.46	1560	1370	1310	192
9.48	1560	1360	1310	190
9.5	1400	1360	1300	39.3
9.52	1500	1360	1300	140
9.54	1430	1360	1300	74.2
9.56	1420	1360	1300	62.1
9.58	1460	1360	1290	101
9.6	1480	1350	1290	122
9.62	1450	1350	1290	94.7
9.64	1390	1350	1290	40.5
9.66	1470	1350	1280	126
9.68	1420	1350	1280	71
9.7	1400	1340	1280	52.7
9.72	1410	1340	1280	68.4
9.74	1410	1340	1270	65
9.76	1400	1340	1270	55.6
9.78	1380	1340	1270	40.2
9.8	1430	1340	1270	94.7
9.82	1410	1330	1260	77.1
9.84	1520	1330	1260	185
9.86	1540	1330	1260	203
9.88	1410	1330	1260	75.2
9.9	1380	1330	1250	54.4
9.92	1350	1330	1250	17.5
9.94	1320	1330	1250	-5.42
9.96	1380	1330	1250	48.5
9.98	1350	1330	1240	26.4
10	1310	1320	1240	-10.9
10	1350	1320	1240	25.6
10	1300	1320	1240	-28
10.1	1330	1320	1230	6.21
10.1	1260	1320	1230	-63.8
10.1	1350	1320	1230	27.8
10.1	1360	1320	1230	34.2
10.1	1330	1330	1220	4.96
10.2	1330	1330	1220	-2.96
10.2	1440	1330	1220	110
10.2	1330	1340	1220	-10.8
10.2	1360	1340	1210	14.7
10.2	1400	1360	1210	45.6
10.3	1360	1370	1210	-10.2
10.3	1380	1400	1210	-19.3
10.3	1420	1450	1210	-30.6
10.3	1560	1510	1200	49.1
10.3	1620	1590	1200	22.1
10.4	1830	1710	1200	117
10.4	1820	1850	1200	-26.1
10.4	1890	2020	1190	-132
10.4	2560	2210	1190	358
10.4	2500	2400	1190	95.4
10.5	2400	2580	1190	-185
10.5	2800	2740	1190	60.2
10.5	3090	2830	1180	254
10.5	2740	2840	1180	-105
10.5	2520	2710	1180	-184
10.6	2680	2430	1180	247
10.6	2240	2100	1170	139
10.6	1820	1780	1170	38.4
10.6	1490	1550	1170	-59
10.6	1330	1400	1170	-68.3
10.7	1370	1310	1170	59.3
10.7	1250	1270	1160	-22.4
10.7	1230	1260	1160	-22
10.7	1300	1250	1160	49.2
10.7	1280	1240	1160	31.6
10.8	1280	1240	1150	39.7
10.8	1260	1240	1150	20.4
10.8	1230	1240	1150	-8.96
10.8	1260	1240	1150	23.6
10.8	1250	1240	1150	17.2
10.9	1260	1230	1140	29.8
10.9	1260	1230	1140	30.4
10.9	1200	1230	1140	-29
10.9	1210	1230	1140	-22.4
10.9	1280	1230	1140	50.1
11	1260	1230	1130	30.7
11	1320	1220	1130	92.2
11	1280	1220	1130	51.8
11	1280	1220	1130	54.4
11	1280	1220	1130	58.9
11.1	1220	1220	1120	0.443
11.1	1210	1220	1120	-7.02
11.1	1230	1220	1120	12.5
11.1	1210	1210	1120	-2.95
11.1	1220	1210	1120	6.58
11.2	1260	1210	1110	44.1
11.2	1260	1210	1110	46.6
11.2	1210	1210	1110	3.14
11.2	1250	1210	1110	42.7
11.2	1290	1200	1110	80.2
11.3	1270	1200	1100	64.7
11.3	1220	1200	1100	13.2
11.3	1240	1200	1100	41.7
11.3	1220	1200	1100	24.2
11.3	1200	1200	1100	3.68
11.4	1260	1200	1090	65.2
11.4	1220	1190	1090	26.7
11.4	1180	1190	1090	-17.9
11.4	1130	1190	1090	-64.4
11.4	1230	1190	1090	40.1
11.5	1260	1190	1090	67.6
11.5	1190	1190	1080	-1.92
11.5	1180	1190	1080	-7.44
11.5	1220	1180	1080	31
11.5	1150	1180	1080	-33.5
11.6	1210	1180	1080	27
11.6	1240	1180	1070	60.5
11.6	1220	1180	1070	39.9
11.6	1190	1180	1070	15.4
11.6	1180	1180	1070	3.85
11.7	1220	1170	1070	49.3
11.7	1180	1170	1070	2.78
11.7	1160	1170	1060	-6.76
11.7	1180	1170	1060	10.7
11.7	1120	1170	1060	-51.8
11.8	1140	1170	1060	-28.4
11.8	1200	1160	1060	35.1
11.8	1200	1160	1060	33.5
11.8	1170	1160	1050	3.99
11.8	1160	1160	1050	-1.55
11.9	1130	1160	1050	-25.1
11.9	1180	1160	1050	18.4
11.9	1170	1160	1050	16.8
11.9	1200	1150	1050	43.3
11.9	1170	1150	1040	17.7
12	1190	1150	1040	38.2
12	1120	1150	1040	-33.4
12	1180	1150	1040	34.1
12	1140	1150	1040	-8.49
12	1120	1150	1040	-30
12.1	1240	1140	1030	92.4
12.1	1180	1140	1030	37.9
12.1	1180	1140	1030	35.3
12.1	1090	1140	1030	-51.2
12.1	1150	1140	1030	8.21
12.2	1220	1140	1030	79.7
12.2	1160	1140	1020	27.1
12.2	1160	1130	1020	29.6
12.2	1150	1130	1020	14
12.2	1170	1130	1020	41.5
12.3	1210	1130	1020	78.9
12.3	1240	1130	1020	114
12.3	1190	1130	1010	64.8
12.3	1170	1130	1010	45.3
12.3	1230	1120	1010	108
12.4	1160	1120	1010	41.2
12.4	1220	1120	1010	97.6
12.4	1210	1120	1010	88.1
12.4	1250	1120	1010	136
12.4	1200	1120	1000	87
12.5	1190	1120	1000	71.5
12.5	1180	1110	1000	68.9
12.5	1200	1110	999	89.4
12.5	1190	1110	998	75.8
12.5	1200	1110	996	92.3
12.6	1160	1110	995	49.8
12.6	1120	1110	994	13.5
12.6	1190	1110	992	81.9
12.6	1160	1100	991	51
12.6	1130	1100	989	26.5
12.7	1170	1100	988	64.9
12.7	1080	1100	986	-18.7
12.7	1100	1100	985	1.71
12.7	1130	1100	984	27.1
12.7	1090	1100	982	-4.46
12.8	1110	1100	981	15
12.8	1110	1090	979	17.4
12.8	1040	1090	978	-49.2
12.8	1090	1090	977	-5.83
12.8	1080	1090	975	-13.4
12.9	1090	1090	974	4.96
12.9	1080	1090	972	-3.65
12.9	1120	1090	971	30.7
12.9	1040	1080	970	-42.9
12.9	1060	1080	968	-26.5
13	1070	1080	967	-14.2
13	1130	1080	966	49.2
13	1100	1080	964	21.5
13	1070	1080	963	-8.19
13	1090	1080	962	10.1
13.1	1040	1080	960	-38.2
13.1	1140	1070	959	63
13.1	1050	1070	958	-22.2
13.1	1080	1070	957	2.81
13.1	1070	1070	955	1.75
13.2	1040	1070	954	-31.4
13.2	1060	1070	953	-5.74
13.2	1080	1070	952	8.76
13.2	1090	1070	950	22
13.2	1010	1070	949	-56.2
13.3	1040	1070	948	-26.1
13.3	1130	1070	947	57.8
13.3	1060	1080	945	-18.8
13.3	1080	1090	944	-11.1
13.3	1150	1130	943	28.9
13.4	1400	1340	942	64.8
13.4	1510	1490	940	14.5
13.4	1380	1390	939	-8.96
13.4	1240	1230	938	10.1
13.4	1180	1130	937	40.1
13.5	1160	1110	936	48
13.5	1170	1110	934	57.4
13.5	1150	1120	933	34.2
13.5	1190	1140	932	52.6
13.5	1270	1180	931	85.3
13.6	1350	1260	930	82.6
13.6	1340	1400	929	-55.4
13.6	1510	1560	927	-55
13.6	2130	2010	926	120
13.6	1720	1720	925	-1.6
13.7	1720	1680	924	39.5
13.7	1280	1380	923	-101
13.7	1200	1250	922	-49.6
13.7	1150	1170	921	-20.5
13.7	1200	1120	920	82.1
13.8	1270	1090	919	179
13.8	1200	1070	917	134
13.8	1250	1050	916	192
13.8	1230	1040	915	184
13.8	1260	1040	914	221
13.9	1160	1030	913	132
13.9	1090	1030	912	58.1
13.9	1010	1020	911	-16.3
13.9	1100	1020	910	76.5
13.9	1060	1020	909	39.7
14	1030	1010	908	19.6
14	945	1010	907	-64.8
14	1010	1010	906	-2.27
14	1030	1000	905	29.1
14	967	1000	904	-35.7
14.1	921	1000	903	-79.6
14.1	990	999	902	-8.51
14.1	973	997	901	-23.5
14.1	1040	995	900	46.4
14.1	1040	993	899	43.3
14.2	1020	991	898	30.1
14.2	1000	989	897	12.9
14.2	1010	987	896	19.7
14.2	1020	986	895	37.4
14.2	964	984	894	-19.8
14.3	954	982	893	-28.1
14.3	985	980	892	4.54
14.3	1020	979	891	38.2
14.3	998	977	890	20.8
14.3	992	976	889	16.4
14.4	972	974	888	-2
14.4	947	972	887	-25.4
14.4	972	971	886	1.21
14.4	1030	969	885	61.8
14.4	991	968	884	23.4
14.5	976	966	883	9.94
14.5	965	965	882	0.493
14.5	944	963	881	-19
14.5	971	961	881	9.59
14.5	1010	960	880	49.1
14.6	968	958	879	9.65
14.6	932	957	878	-24.8
14.6	1000	955	877	44.7
14.6	942	954	876	-11.8
14.6	995	952	875	42.7
14.7	976	951	874	25.2
14.7	923	949	874	-26.3
14.7	940	948	873	-7.84
14.7	948	946	872	2.24
14.7	964	944	871	19.7
14.8	938	943	870	-4.57
14.8	938	941	869	-3.14
14.8	950	940	868	10.3
14.8	927	938	868	-11.3
14.8	984	937	867	47.1
14.9	924	935	866	-11.5
14.9	912	934	865	-22.1
14.9	972	933	864	39.3
14.9	975	931	864	43.7
14.9	981	930	863	51.1
15	959	928	862	30.5
15	937	927	861	9.91
15	978	926	860	52.3
15	973	924	860	48.7
15	951	923	859	28
15.1	957	922	858	35.4
15.1	962	920	857	41.8
15.1	971	919	856	52.1
15.1	972	918	856	54.5
15.1	920	916	855	3.79
15.2	963	915	854	48.1
15.2	939	914	853	25.5
15.2	957	912	853	44.8
15.2	965	911	852	54.1
15.2	1030	910	851	121
15.3	1030	908	850	122
15.3	1050	907	850	139
15.3	943	906	849	37.3
15.3	945	904	848	40.6
15.3	908	903	848	4.9
15.4	963	902	847	61.2
15.4	939	901	846	38.4
15.4	933	899	845	33.7
15.4	901	898	845	2.97
15.4	894	897	844	-2.77
15.5	963	896	843	67.5
15.5	910	894	843	15.7
15.5	881	893	842	-12
15.5	876	892	841	-15.8
15.5	926	891	841	35.4
15.6	876	889	840	-13.4
15.6	917	888	839	28.8
15.6	892	887	839	5.02
15.6	825	886	838	-60.8
15.6	860	885	837	-24.6
15.7	876	883	837	-7.41
15.7	911	882	836	28.8
15.7	848	881	835	-33.1
15.7	903	880	835	23.1
15.7	913	879	834	34.2
15.8	952	878	833	74.4
15.8	930	876	833	53.5
15.8	895	875	832	19.7
15.8	867	874	832	-7.21
15.8	911	873	831	37.9
15.9	988	872	830	116
15.9	912	871	830	41.1
15.9	896	870	829	26.2
15.9	919	869	828	50.3
15.9	894	868	828	26.4
16	886	867	827	19.5
16	821	865	827	-44.5
16	837	864	826	-27.4
16	837	863	826	-26.3
16	845	862	825	-17.3
16.1	869	861	824	7.75
16.1	868	860	824	7.78
16.1	917	859	823	57.8
16.1	852	858	823	-6.18
16.1	859	857	822	1.83
16.2	798	856	822	-58.2
16.2	850	855	821	-5.17
16.2	911	854	820	56.8
16.2	855	853	820	1.79
16.2	813	852	819	-39.2
16.3	808	851	819	-43.3
16.3	836	850	818	-14.3
16.3	882	849	818	32.6
16.3	814	848	817	-34.4
16.3	862	848	817	13.9
16.4	887	847	816	39.9
16.4	875	846	816	28.8
16.4	831	846	815	-14.6
16.4	772	845	815	-72.7
16.4	863	844	814	19.2
16.5	872	843	814	29
16.5	866	842	813	23.9
16.5	851	841	813	9.74
16.5	882	840	812	41.6
16.5	797	840	812	-42.6
16.6	808	839	811	-30.8
16.6	884	838	811	46.1
16.6	882	837	810	44.9
16.6	819	836	810	-17.3
16.6	816	836	809	-19.5
16.7	857	835	809	22.2
16.7	843	834	808	9
16.7	807	833	808	-26.2
16.7	828	832	807	-4.49
16.7	870	832	807	38.2
16.8	829	831	806	-2.03
16.8	829	830	806	-1.31
16.8	823	830	805	-6.61
16.8	810	829	805	-18.9
16.8	833	828	805	4.76
16.9	775	828	804	-52.6
16.9	796	827	804	-30.9
16.9	849	826	803	22.7
16.9	813	826	803	-12.7
16.9	820	825	802	-5.05
17	831	824	802	6.54
17	791	824	801	-32.9
17	833	823	801	9.66
17	800	823	801	-22.8
17	825	822	800	2.71
17.1	795	822	800	-26.8
17.1	846	821	799	24.6
17.1	806	821	799	-14.9
17.1	839	821	799	18.5
17.1	816	820	798	-4.17
17.2	793	820	798	-26.9
17.2	869	820	797	49.4
17.2	814	819	797	-5.37
17.2	874	819	797	54.8
17.2	844	819	796	24.9
17.3	860	819	796	40.9
17.3	836	819	795	16.8
17.3	834	819	795	14.5
17.3	829	820	795	9.14
17.3	838	820	794	17.6
17.4	872	821	794	50.8
17.4	821	822	793	-1.28
17.4	829	824	793	5.29
17.4	875	826	793	49.4
17.4	826	828	792	-2.17
17.5	853	832	792	21.4
17.5	826	836	792	-10.1
17.5	820	842	791	-22.3
17.5	858	851	791	7.31
17.5	839	862	791	-23.4
17.6	876	879	790	-2.96
17.6	904	902	790	1.53
17.6	967	935	789	32.1
17.6	979	975	789	4.48
17.6	1010	1010	789	2.51
17.7	1030	1030	788	1.63
17.7	965	1010	788	-46.4
17.7	1050	973	788	77.1
17.7	951	923	787	28.5
17.7	847	875	787	-28.1
17.8	843	840	787	3.49
17.8	784	818	786	-33.6
17.8	797	806	786	-9.28
17.8	773	801	786	-28.3
17.8	800	799	785	0.634
17.9	788	799	785	-10.6
17.9	737	798	785	-61.2
17.9	761	798	785	-36.9
17.9	759	798	784	-38.6
17.9	813	797	784	15.6
18	767	797	784	-30.1
18	815	797	783	18.1
18	764	797	783	-32.7
18	815	797	783	18.4
18	873	796	782	76.6
18.1	871	796	782	74.7
18.1	839	796	782	42.8
18.1	883	796	781	86.9
18.1	957	796	781	161
18.1	853	796	781	56.9
18.2	848	796	781	51.9
18.2	815	796	780	18.8
18.2	790	796	780	-6.36
18.2	758	797	780	-38.5
18.2	772	797	779	-24.8
18.3	768	797	779	-29.1
18.3	757	797	779	-40.4
18.3	760	798	779	-37.9
18.3	773	798	778	-25.4
18.3	750	799	778	-49
18.4	762	800	778	-37.7
18.4	779	801	777	-21.6
18.4	794	802	777	-7.57
18.4	786	803	777	-16.7
18.4	791	804	777	-13.1
18.5	787	806	776	-18.7
18.5	813	807	776	5.5
18.5	775	810	776	-34.6
18.5	825	812	776	12.8
18.5	762	815	775	-53.1
18.6	786	819	775	-32.6
18.6	759	823	775	-63.8
18.6	803	828	775	-24.8
18.6	836	834	774	2.21
18.6	864	841	774	22.9
18.7	892	850	774	41.9
18.7	885	861	774	23.7
18.7	918	875	773	42.5
18.7	881	894	773	-12.7
18.7	1040	918	773	119
18.8	956	950	773	6.48
18.8	936	994	772	-57.6
18.8	1100	1060	772	47.6
18.8	1110	1150	772	-37.1
18.8	1170	1290	772	-126
18.9	1740	1510	771	229
18.9	1740	1850	771	-106
18.9	2280	2270	771	5.12
18.9	2630	2580	771	49.2
18.9	2450	2510	770	-56.2
19	2200	2150	770	51.2
19	1630	1700	770	-77.6
19	1360	1280	770	77.5
19	956	986	770	-30.4
19	838	838	769	0.393
19.1	763	786	769	-22.9
19.1	809	773	769	35.5
19.1	780	771	769	8.81
19.1	774	771	768	3.31
19.1	783	770	768	12.6
19.2	757	770	768	-13.1
19.2	791	770	768	21.2
19.2	765	770	768	-4.57
19.2	784	769	767	14.7
19.2	769	769	767	-0.0435
19.3	750	769	767	-18.8
19.3	713	769	767	-55.5
19.3	697	768	767	-71.3
19.3	746	768	766	-22
19.3	687	768	766	-80.8
19.4	782	768	766	14.5
19.4	715	767	766	-52.3
19.4	744	767	765	-23
19.4	717	767	765	-49.8
19.4	735	767	765	-31.5
19.5	748	766	765	-18.3
19.5	720	766	765	-46
19.5	760	766	764	-5.8
19.5	756	766	764	-9.56
19.5	762	765	764	-3.32
19.6	704	765	764	-61.1
19.6	731	765	764	-33.9
19.6	779	765	763	14.4
19.6	766	764	763	1.61
19.6	787	764	763	22.8
19.7	820	764	763	56.1
19.7	829	764	763	65.3
19.7	850	763	762	86.5
19.7	863	763	762	99.7
19.7	805	763	762	42
19.8	816	763	762	53.2
19.8	860	763	762	97.4
19.8	807	762	761	44.6
19.8	870	762	761	108
19.8	962	765	761	197
19.9	875	765	761	110
19.9	773	764	761	8.63
19.9	755	766	760	-10.6
19.9	709	765	760	-56.5
19.9	749	765	760	-16.3
20	753	765	760	-12.2
20	745	765	760	-20.1
20	736	765	759	-29
20	788	765	759	23.1
20	724	765	759	-40.8
20.1	771	765	759	6.35
20.1	710	765	759	-54.5
20.1	723	764	759	-41.4
20.1	699	764	758	-65.4
20.1	745	764	758	-19.3
20.2	707	764	758	-57.2
20.2	738	764	758	-26.1
20.2	778	764	758	14
20.2	746	764	757	-17.9
20.2	731	764	757	-32.9
20.3	769	764	757	5.18
20.3	774	764	757	10.2
20.3	792	764	757	28.3
20.3	763	764	756	-0.674
20.3	789	764	756	25.4
20.4	785	764	756	21.4
20.4	671	764	756	-92.6
20.4	764	764	756	0.437
20.4	740	764	756	-23.6
20.4	713	764	755	-50.5
20.5	740	764	755	-23.8
20.5	760	764	755	-3.77
20.5	749	764	755	-14.8
20.5	746	764	755	-17.9
20.5	722	764	754	-42
20.6	739	764	754	-25
20.6	789	764	754	24.9
20.6	739	764	754	-25.2
20.6	743	764	754	-21.3
20.6	772	764	753	7.62
20.7	768	764	753	3.5
20.7	809	765	753	44.4
20.7	732	765	753	-32.8
20.7	902	765	753	137
20.7	840	765	752	74.9
20.8	842	765	752	76.7
20.8	866	766	752	100
20.8	791	766	752	25.2
20.8	791	766	752	25
20.8	784	766	751	17.7
20.9	751	767	751	-15.6
20.9	788	767	751	21
20.9	817	767	751	49.6
20.9	816	768	751	48.2
20.9	731	768	751	-37.2
21	738	769	750	-30.7
21	778	769	750	8.83
21	756	770	750	-13.7
21	738	770	750	-32.3
21	718	771	750	-53
21.1	792	772	749	20.3
21.1	797	773	749	24.4
21.1	827	773	749	53.6
21.1	758	774	749	-16.3
21.1	775	775	749	-0.321
21.2	799	776	748	22.6
21.2	742	778	748	-35.5
21.2	793	779	748	14.2
21.2	799	780	748	18.8
21.2	756	782	748	-25.7
21.3	763	783	747	-20.3
21.3	803	785	747	17.9
21.3	830	787	747	42.9
21.3	765	789	747	-24.3
21.3	813	792	746	21.3
21.4	840	794	746	45.7
21.4	818	797	746	20.8
21.4	854	800	746	53.5
21.4	828	804	746	23.9
21.4	856	808	745	47.9
21.5	843	813	745	30.4
21.5	862	818	745	44.4
21.5	859	823	745	35.7
21.5	833	830	745	3.25
21.5	836	837	744	-1.13
21.6	781	846	744	-64.5
21.6	781	855	744	-74.2
21.6	769	866	744	-97.4
21.6	771	880	743	-109
21.6	753	895	743	-142
21.7	797	913	743	-116
21.7	816	935	743	-119
21.7	849	961	743	-112
21.7	977	994	742	-16.8
21.7	1090	1030	742	56.8
21.8	1130	1090	742	48.8
21.8	1090	1150	742	-63
21.8	1150	1240	741	-83.8
21.8	1320	1360	741	-36.9
21.8	1440	1530	741	-87.7
21.9	1960	1800	741	159
21.9	2480	2340	740	134
21.9	3880	3530	740	353
21.9	5920	5980	740	-65.3
21.9	9420	10100	740	-691
22	15800	15100	740	674
22	17800	18000	739	-218
22	13000	12900	739	70.8
22	9650	9630	739	18.9
22	8170	8120	739	44.8
22.1	3890	3900	738	-7.81
22.1	1660	1750	738	-92.3
22.1	1270	1230	738	38.4
22.1	1080	1060	738	14.3
22.1	1020	974	737	47.3
22.2	887	918	737	-31.3
22.2	846	881	737	-35.2
22.2	892	855	737	36.8
22.2	797	836	736	-39.5
22.2	822	823	736	-0.675
22.3	802	813	736	-10.5
22.3	805	805	736	-0.305
22.3	781	801	735	-20.1
22.3	828	802	735	26.5
22.3	844	826	735	17.7
22.4	940	950	734	-10.2
22.4	986	971	734	14.8
22.4	920	912	734	7.57
22.4	879	911	734	-31.9
22.4	863	877	733	-13.5
22.5	845	837	733	7.62
22.5	806	839	733	-32.7
22.5	935	919	733	15.9
22.5	972	992	732	-19.6
22.5	974	986	732	-12
22.6	991	983	732	8.13
22.6	977	960	731	17
22.6	922	926	731	-3.79
22.6	973	982	731	-9.29
22.6	1380	1380	731	-3.1
22.7	1220	1240	730	-25.9
22.7	1100	1100	730	2.05
22.7	1310	1280	730	29.6
22.7	1380	1360	730	21.4
22.7	1530	1520	729	9.28
22.8	1760	1790	729	-30.9
22.8	1800	1950	729	-154
22.8	2040	2030	728	6.81
22.8	2380	2050	728	334
22.8	1960	1930	728	29
22.9	1540	1740	728	-201
22.9	1680	1540	727	141
22.9	1450	1350	727	108
22.9	1030	1170	727	-138
22.9	979	1030	726	-51.2
23	990	924	726	65.9
23	838	850	726	-11.9
23	795	801	725	-6.47
23	817	772	725	45
23	770	755	725	14.8
23.1	770	746	725	23.7
23.1	733	742	724	-9.01
23.1	749	740	724	8.87
23.1	742	740	724	2.49
23.1	717	737	723	-20.4
23.2	696	738	723	-41.8
23.2	675	737	723	-62.4
23.2	738	738	722	-0.35
23.2	690	740	722	-49.6
23.2	697	741	722	-44.1
23.3	681	743	721	-62.5
23.3	719	749	721	-29.9
23.3	777	769	721	8.1
23.3	813	821	720	-8.34
23.3	853	884	720	-31
23.4	785	826	720	-41
23.4	862	815	720	47.4
23.4	888	844	719	43.8
23.4	915	833	719	81.5
23.4	918	929	719	-10.5
23.5	1150	1220	718	-76
23.5	1700	1650	718	50.7
23.5	1730	1790	718	-59.6
23.5	1540	1430	717	102
23.5	1760	1800	717	-32.6
23.6	2310	2220	717	91.4
23.6	2330	2500	716	-171
23.6	3110	2990	716	119
23.6	2970	2930	716	38.7
23.6	2300	2390	715	-90
23.7	3000	2950	715	51.8
23.7	4070	4100	715	-28.5
23.7	4920	4950	714	-28.9
23.7	2990	2980	714	9.07
23.7	2530	2500	714	26.9
23.8	2860	2840	713	22.2
23.8	1630	1650	713	-17.5
23.8	1070	1050	713	14.6
23.8	923	899	712	24.1
23.8	787	838	712	-51.3
23.9	760	807	711	-47.2
23.9	742	789	711	-46.7
23.9	735	777	711	-41.8
23.9	740	769	710	-28.8
23.9	750	763	710	-13.2
24	686	759	710	-73.4
24	689	757	709	-67.8
24	688	755	709	-67.3
24	698	755	709	-56.6
24	724	755	708	-30.7
24.1	727	756	708	-28.6
24.1	734	757	708	-23.3
24.1	773	759	707	13.5
24.1	761	763	707	-2.25
24.1	733	768	706	-35.4
24.2	728	775	706	-47.4
24.2	765	785	706	-20.3
24.2	737	800	705	-62.9
24.2	718	823	705	-105
24.2	783	868	705	-85.1
24.3	933	968	704	-34.6
24.3	1310	1160	704	144
24.3	1360	1420	703	-67.6
24.3	1090	1180	703	-90.7
24.3	1210	1080	703	135
24.4	1180	1160	702	20.9
24.4	1110	1040	702	70.3
24.4	1110	968	702	146
24.4	1090	1010	701	80
24.4	1120	1120	701	-5.44
24.5	1320	1330	700	-6.47
24.5	1560	1650	700	-94.2
24.5	2040	2080	700	-37.5
24.5	2460	2480	699	-18.1
24.5	2050	2020	699	26.3
24.6	1800	1840	698	-41.1
24.6	2040	1880	698	164
24.6	1640	1700	698	-61.2
24.6	1600	1620	697	-19.6
24.6	1670	1650	697	23.1
24.7	1400	1330	697	67.9
24.7	1200	1210	696	-4.09
24.7	1140	1160	696	-18.9
24.7	946	973	695	-26.8
24.7	842	847	695	-5.07
24.8	729	779	694	-49.5
24.8	786	751	694	35.5
24.8	656	736	694	-80.4
24.8	713	728	693	-15
24.8	716	723	693	-6.59
24.9	703	719	692	-15.8
24.9	710	716	692	-6.08
24.9	687	714	692	-27.1
24.9	710	713	691	-2.58
24.9	717	711	691	5.52
25	756	711	690	45.3
25	761	710	690	50.8
25	739	710	690	29
25	729	710	689	19
25	769	710	689	58.8
25.1	798	711	688	87.2
25.1	817	712	688	105
25.1	781	713	687	68.2
25.1	794	715	687	79.5
25.1	728	716	687	12.4
25.2	763	719	686	44.4
25.2	777	723	686	54.2
25.2	785	728	685	57.2
25.2	688	736	685	-47.8
25.2	697	748	684	-50.8
25.3	679	766	684	-86.6
25.3	798	794	684	3.76
25.3	890	843	683	47.2
25.3	976	929	683	46.6
25.3	1050	1050	682	-3.75
25.4	944	974	682	-29.9
25.4	785	861	681	-76.1
25.4	851	882	681	-30.9
25.4	940	880	680	60.1
25.4	837	771	680	66.1
25.5	831	752	680	79
25.5	807	754	679	53.2
25.5	760	763	679	-3.23
25.5	818	779	678	39.1
25.5	780	803	678	-22.6
25.6	872	839	677	33.1
25.6	902	897	677	4.84
25.6	917	998	676	-81.4
25.6	1260	1190	676	61.8
25.6	1650	1540	676	112
25.7	1750	1920	675	-165
25.7	3180	3180	675	1.3
25.7	2240	2230	674	16.8
25.7	1540	1480	674	60.2
25.7	1920	1810	673	109
25.8	1510	1530	673	-16.2
25.8	935	930	672	4.61
25.8	787	779	672	7.53
25.8	720	742	671	-21.9
25.8	677	724	671	-47.3
25.9	646	714	670	-68.2
25.9	678	708	670	-30.4
25.9	669	706	669	-36.7
25.9	719	706	669	12.6
25.9	737	713	668	24.1
26	724	730	668	-5.86
26	779	764	668	14.9
26	823	824	667	-0.566
26	966	913	667	52.6
26	1140	1030	666	109
26.1	1050	1170	666	-115
26.1	1230	1290	665	-62.9
26.1	1560	1390	665	173
26.1	1170	1160	664	13.8
26.1	906	963	664	-56.6
26.2	1040	989	663	53.7
26.2	935	935	663	-0.189
26.2	787	755	662	32.2
26.2	771	753	662	17.8
26.2	748	772	661	-23.8
26.3	748	800	661	-51.6
26.3	828	845	660	-17.2
26.3	835	931	660	-96.4
26.3	1070	1130	659	-59.2
26.3	1650	1600	659	56.9
26.4	1500	1460	658	45.4
26.4	1280	1100	658	179
26.4	1430	1320	657	117
26.4	1460	1570	657	-111
26.4	1470	1470	656	1.68
26.5	2100	1900	656	197
26.5	2590	2750	655	-159
26.5	3790	3680	655	103
26.5	2860	2870	654	-13.6
26.5	1870	1880	654	-15
26.6	2030	2060	653	-22.2
26.6	1950	1930	653	25.6
26.6	1090	1070	652	22.1
26.6	771	784	651	-12.6
26.6	746	725	651	20.6
26.7	713	702	650	11.2
26.7	669	690	650	-20.5
26.7	691	681	649	9.9
26.7	624	675	649	-51.3
26.7	643	672	648	-28.8
26.8	658	669	648	-10.9
26.8	651	667	647	-15.7
26.8	645	665	647	-20
26.8	667	664	646	3.25
26.8	638	663	646	-24.8
26.9	670	662	645	7.79
26.9	664	662	645	2.16
26.9	727	662	644	65.3
26.9	632	662	643	-29.9
26.9	622	662	643	-40.3
27	670	663	642	7.08
27	686	664	642	21.9
27	667	666	641	1.3
27	697	668	641	29
27	702	671	640	31
27.1	734	675	640	58.8
27.1	731	681	639	49.9
27.1	744	690	639	54.2
27.1	747	705	638	42.4
27.1	840	735	637	105
27.2	832	801	637	30.9
27.2	924	931	636	-6.57
27.2	1080	1130	636	-44.9
27.2	1390	1330	635	62.6
27.2	1400	1420	635	-19.8
27.3	1430	1460	634	-26.1
27.3	1700	1620	634	76.7
27.3	2810	2790	633	25.7
27.3	2950	2760	632	185
27.3	2270	2340	632	-71.6
27.4	4290	4310	631	-22.9
27.4	7810	8010	631	-209
27.4	4840	5090	630	-249
27.4	4020	4130	630	-110
27.4	5780	5420	629	358
27.5	5060	4420	628	646
27.5	2880	3050	628	-168
27.5	2320	2450	627	-129
27.5	2220	1970	627	245
27.5	1660	1640	626	18.7
27.6	1270	1440	625	-174
27.6	1170	1340	625	-171
27.6	1390	1350	624	46.8
27.6	1390	1460	624	-70.2
27.6	1650	1740	623	-86.9
27.7	2820	2210	623	604
27.7	3330	2940	622	397
27.7	4110	3930	621	182
27.7	5200	5170	621	26.7
27.7	5360	6580	620	-1220
27.8	7330	8020	620	-690
27.8	10100	9320	619	775
27.8	11000	10300	618	699
27.8	8990	9950	618	-961
27.8	8960	8040	617	918
27.9	7920	7460	617	467
27.9	6980	7070	616	-85.8
27.9	5860	5750	615	109
27.9	7350	7260	615	94
27.9	9110	8870	614	237
28	4130	4270	614	-141
28	3910	3720	613	188
28	6730	6820	612	-84.7
28	9390	10100	612	-695
28	16700	16400	611	212
28.1	17800	18900	610	-1080
28.1	10600	10200	610	329
28.1	11200	9780	609	1380
28.1	11300	11200	609	84.8
28.1	7320	6930	608	384
28.2	4720	4330	607	387
28.2	2940	2640	607	302
28.2	1570	1930	606	-364
28.2	1160	1590	605	-427
28.2	1120	1390	605	-268
28.3	1100	1270	604	-164
28.3	1070	1190	604	-124
28.3	1110	1140	603	-30.4
28.3	1050	1130	602	-77.9
28.3	1100	1150	602	-53.3
28.4	1130	1270	601	-139
28.4	1680	1760	600	-89.1
28.4	3720	3660	600	56.6
28.4	4230	4220	599	7.59
28.4	2130	2180	598	-46.8
28.5	2420	2260	598	151
28.5	4160	4260	597	-101
28.5	3720	3580	597	141
28.5	5090	5060	596	24.2
28.5	5820	5640	595	185
28.6	3460	3600	595	-139
28.6	2860	2930	594	-70.5
28.6	3810	3990	593	-180
28.6	2900	2900	593	2.49
28.6	1880	1860	592	21
28.7	1630	1430	591	202
28.7	1460	1390	591	71.9
28.7	1650	1650	590	-0.153
28.7	1280	1170	589	113
28.7	1010	997	589	17.1
28.8	985	1060	588	-70.3
28.8	1020	1040	587	-12.4
28.8	739	843	587	-104
28.8	689	767	586	-77.8
28.8	698	734	585	-36
28.9	642	711	585	-69
28.9	646	696	584	-49.9
28.9	695	684	583	10.8
28.9	672	675	583	-2.71
28.9	631	667	582	-35.8
29	634	660	581	-26
29	628	654	581	-26.1
29	583	649	580	-65.8
29	651	644	579	6.81
29	646	640	579	6
29.1	629	636	578	-7.21
29.1	630	633	577	-2.76
29.1	644	630	577	14.3
29.1	642	630	576	11.7
29.1	651	678	575	-27.2
29.2	880	894	575	-13.7
29.2	1080	1080	574	-1.2
29.2	835	849	573	-14.1
29.2	776	752	573	24.3
29.2	920	856	572	64.5
29.3	896	903	571	-7.24
29.3	828	820	571	7.79
29.3	913	861	570	51.6
29.3	1460	1450	569	10.4
29.3	1940	1970	569	-23
29.4	1440	1420	568	16.1
29.4	1410	1520	567	-108
29.4	2100	2020	567	79.4
29.4	2150	1960	566	188
29.4	1650	1740	565	-86.7
29.5	1700	1620	565	86.8
29.5	1550	1490	564	59.9
29.5	1400	1360	563	35.1
29.5	1230	1210	563	12.2
29.5	1060	1070	562	-10.5
29.6	971	952	561	19.3
29.6	803	862	561	-58.8
29.6	817	797	560	20.2
29.6	743	751	559	-7.72
29.6	704	718	559	-13.8
29.7	707	694	558	12.8
29.7	720	677	557	43.2
29.7	653	663	557	-10.4
29.7	692	647	556	45.1
29.7	651	639	555	11.8
29.8	667	633	555	34.3
29.8	639	627	554	11.5
29.8	646	620	554	25.6
29.8	672	617	553	54.6
29.8	666	615	552	50.9
29.9	648	614	552	34.4
29.9	617	613	551	4.09
29.9	648	611	550	36.8
29.9	649	612	550	36.9
29.9	620	615	549	5.13
30	596	622	548	-26.2
30	652	649	548	3.43
30	708	709	547	-1.01
30	700	695	547	5.44
30	648	659	546	-10.6
30.1	710	672	545	37.5
30.1	724	711	545	13
30.1	716	707	544	8.79
30.1	748	723	544	24.7
30.1	797	785	543	11.9
30.2	861	934	542	-73.1
30.2	1310	1260	542	55.6
30.2	1910	1840	541	77
30.2	2630	2610	540	16.6
30.2	3160	3250	540	-86
30.3	2990	2890	539	95.1
30.3	2090	2220	539	-123
30.3	2250	2210	538	37.3
30.3	2430	2370	537	57.9
30.3	2470	2470	537	7.64
30.4	1810	1800	536	10.4
30.4	1350	1360	536	-15.7
30.4	1530	1560	535	-31
30.4	2290	2290	535	0.826
30.4	2590	2570	534	22.2
30.5	2530	2540	533	-8.89
30.5	1810	1790	533	19.6
30.5	1680	1640	532	37.2
30.5	1710	1690	532	13.5
30.5	1510	1540	531	-29.4
30.6	1080	1080	531	-0.607
30.6	852	877	530	-24.5
30.6	843	776	530	67.1
30.6	747	726	529	21
30.6	710	707	528	2.89
30.7	767	714	528	52.5
30.7	792	764	527	28
30.7	921	934	527	-13.2
30.7	1420	1470	526	-52.8
30.7	1570	1630	526	-69
30.8	1200	1230	525	-31.7
30.8	1160	1200	525	-37.4
30.8	1560	1370	524	183
30.8	1350	1280	524	62.9
30.8	980	1010	523	-25.2
30.9	940	902	523	37.6
30.9	999	818	522	181
30.9	781	745	522	35.6
30.9	669	696	521	-27.3
30.9	590	664	521	-74.1
31	605	642	520	-37.1
31	528	626	520	-98.4
31	558	615	519	-57
31	557	606	519	-49.4
31	606	600	518	6.06
31.1	582	595	518	-13.1
31.1	574	592	517	-17.5
31.1	551	589	517	-38
31.1	565	587	517	-22.4
31.1	602	587	516	15.5
31.2	562	586	516	-24.4
31.2	566	587	515	-20.9
31.2	541	588	515	-47.2
31.2	573	590	514	-17.2
31.2	618	593	514	25
31.3	607	597	514	10.4
31.3	619	601	513	17.9
31.3	586	607	513	-20.8
31.3	568	614	512	-45.8
31.3	629	622	512	6.64
31.4	585	633	511	-47.8
31.4	603	646	511	-42.8
31.4	668	662	511	6.02
31.4	694	683	510	11.3
31.4	718	710	510	8.27
31.5	718	748	510	-29.6
31.5	893	800	509	92.7
31.5	1070	879	509	188
31.5	1130	993	509	140
31.5	1090	1160	508	-65.2
31.6	1270	1380	508	-105
31.6	1550	1670	507	-113
31.6	2120	2010	507	112
31.6	2390	2370	507	21.1
31.6	2580	2680	507	-104
31.7	3010	2840	506	163
31.7	2590	2670	506	-77.4
31.7	2430	2420	506	7.82
31.7	2310	2300	505	11.2
31.7	2290	2220	505	69.9
31.8	1740	1990	505	-251
31.8	1660	1710	504	-51.1
31.8	1760	1500	504	252
31.8	1410	1360	504	47.1
31.8	1250	1250	504	-0.713
31.9	1450	1140	503	301
31.9	1150	1050	503	105
31.9	945	963	503	-18.5
31.9	958	893	503	64.9
31.9	966	836	502	130
32	860	790	502	70.2
32	636	752	502	-116
32	669	722	502	-52.9
32	644	697	502	-52.5
32	609	675	501	-66.3
32.1	584	657	501	-73.3
32.1	634	642	501	-7.92
32.1	604	629	501	-24.7
32.1	577	617	501	-40.2
32.1	551	607	500	-56.2
32.2	547	598	500	-51.4
32.2	577	591	500	-13.6
32.2	597	584	500	13.3
32.2	545	577	500	-31.6
32.2	576	571	500	4.85
32.3	538	566	500	-28.2
32.3	517	562	499	-44.8
32.3	517	557	499	-40.3
32.3	503	554	499	-50.6
32.3	542	550	499	-8.27
32.4	523	547	499	-24.2
32.4	511	544	499	-33.5
32.4	505	542	499	-36.9
32.4	548	540	499	8.43
32.4	534	537	499	-3.42
32.5	523	535	499	-12.5
32.5	543	534	499	9.35
32.5	533	532	499	0.985
32.5	538	531	498	7
32.5	533	538	498	-4.84
32.6	592	604	498	-11.9
32.6	839	850	498	-10.8
32.6	1180	1190	498	-11.1
32.6	808	822	498	-14.1
32.6	673	617	498	56.1
32.7	664	683	498	-18.7
32.7	904	847	498	56.5
32.7	728	736	498	-8.19
32.7	667	571	498	96.4
32.7	599	545	498	53.8
32.8	534	540	498	-5.84
32.8	517	540	499	-22.5
32.8	540	542	499	-1.62
32.8	547	545	499	1.72
32.8	548	550	499	-2.25
32.9	513	556	499	-43.4
32.9	553	564	499	-10.6
32.9	592	572	499	20.2
32.9	553	581	499	-27.7
32.9	591	590	499	0.896
33	665	600	499	64.9
33	680	610	499	69.7
33	598	620	499	-22.3
33	612	629	499	-17.4
33	709	638	499	70.9
33.1	635	646	500	-10.6
33.1	611	652	500	-40.7
33.1	615	656	500	-41
33.1	740	656	500	84.5
33.1	625	640	500	-14.9
33.2	616	635	500	-18.8
33.2	683	659	500	24.3
33.2	724	705	500	18.7
33.2	730	732	501	-2.07
33.2	628	634	501	-6.19
33.3	603	592	501	11.2
33.3	577	598	501	-20.8
33.3	613	612	501	0.721
33.3	601	581	501	19.7
33.3	520	542	502	-22.2
33.4	571	531	502	39.6
33.4	532	528	502	3.72
33.4	557	529	502	27.9
33.4	538	534	502	4.45
33.4	519	542	502	-23
33.5	559	554	503	4.57
33.5	564	570	503	-5.91
33.5	626	586	503	39.6
33.5	585	601	503	-16.3
33.5	615	612	503	3.02
33.6	582	589	504	-6.55
33.6	578	573	504	4.8
33.6	608	576	504	31.9
33.6	575	592	504	-17.2
33.6	631	621	504	10.5
33.7	700	677	505	23.4
33.7	744	791	505	-47.5
33.7	1070	961	505	104
33.7	1180	1170	505	5.06
33.7	1280	1380	506	-109
33.8	1600	1560	506	40.6
33.8	1590	1600	506	-15.2
33.8	1250	1180	506	69.2
33.8	1080	1090	507	-12.2
33.8	1140	1070	507	68.3
33.9	1100	1060	507	40.4
33.9	809	808	507	1.15
33.9	661	668	507	-7.29
33.9	594	604	508	-9.56
33.9	517	571	508	-54.1
34	521	554	508	-33
34	516	544	508	-27.9
34	504	537	509	-33.4
34	500	533	509	-33
34	546	530	509	16.2
34.1	510	528	509	-17.5
34.1	509	526	510	-16.8
34.1	488	524	510	-36.5
34.1	474	523	510	-49.5
34.1	488	523	511	-34.7
34.2	484	522	511	-38.1
34.2	518	522	511	-3.58
34.2	514	521	511	-7.21
34.2	491	521	512	-29.9
34.2	471	521	512	-49.7
34.3	525	523	512	2.48
34.3	504	522	512	-18.5
34.3	502	523	513	-20.5
34.3	470	523	513	-52.6
34.3	510	523	513	-12.7
34.4	507	524	513	-16.8
34.4	562	524	514	38.1
34.4	504	524	514	-20.2
34.4	541	524	514	16.6
34.4	539	525	515	14.3
34.5	535	525	515	10
34.5	553	525	515	27.7
34.5	591	526	515	65.3
34.5	573	526	516	47
34.5	546	526	516	19.6
34.6	585	527	516	58.1
34.6	553	527	516	25.7
34.6	522	528	517	-5.79
34.6	533	528	517	4.69
34.6	557	531	517	26.4
34.7	558	531	518	26.7
34.7	530	533	518	-2.53
34.7	525	533	518	-8.33
34.7	549	533	518	15.5
34.7	513	534	519	-21.5
34.8	505	535	519	-30
34.8	502	537	519	-34.5
34.8	569	537	519	31.9
34.8	532	539	520	-6.6
34.8	552	541	520	11.4
34.9	568	543	520	25.4
34.9	555	545	520	10.1
34.9	507	548	521	-40.6
34.9	579	551	521	28.1
34.9	567	555	521	11.8
35	574	560	521	13.7
35	537	567	522	-30.1
35	610	577	522	33.4
35	607	590	522	16.7
35	615	611	522	3.7
35.1	643	645	523	-2.44
35.1	710	706	523	4.14
35.1	806	794	523	12.4
35.1	791	825	523	-34.3
35.1	816	816	524	-0.403
35.2	824	799	524	24.5
35.2	865	793	524	71.5
35.2	782	788	524	-6.32
35.2	778	756	525	21.6
35.2	743	724	525	18.7
35.3	719	697	525	22.3
35.3	683	677	525	5.54
35.3	653	669	525	-15.8
35.3	695	673	526	22.4
35.3	598	692	526	-93.8
35.4	685	737	526	-51.6
35.4	845	850	526	-4.74
35.4	1360	1270	526	92.2
35.4	2100	2120	527	-20.5
35.4	1560	1560	527	-2.14
35.5	1560	1600	527	-36
35.5	2230	2170	527	61.4
35.5	2200	2300	527	-99.6
35.5	2220	2060	528	158
35.5	1970	2000	528	-31.5
35.6	3140	2960	528	179
35.6	4480	4630	528	-149
35.6	5490	5470	528	21.9
35.6	5070	4810	528	259
35.6	3830	3990	529	-168
35.7	3790	3690	529	106
35.7	4340	4350	529	-10.1
35.7	4970	5060	529	-97.5
35.7	6330	6350	529	-19.5
35.7	5200	5260	529	-66.6
35.8	3620	3700	529	-80.4
35.8	2760	2640	530	127
35.8	2680	2670	530	9.15
35.8	3160	2800	530	361
35.8	2090	2210	530	-116
35.9	1460	1540	530	-80.9
35.9	1110	1060	530	43
35.9	861	814	530	47.2
35.9	747	708	530	38.8
35.9	693	663	530	29.6
36	620	639	531	-19.2
36	567	623	531	-55.8
36	610	610	531	-0.469
36	562	601	531	-38.8
36	610	593	531	16.9
36.1	565	587	531	-21.9
36.1	562	582	531	-19.9
36.1	587	578	531	9.07
36.1	542	575	531	-32.8
36.1	527	572	531	-45.5
36.2	584	571	531	13
36.2	624	570	531	53.6
36.2	589	571	531	17.9
36.2	548	574	531	-25.7
36.2	574	580	531	-5.72
36.3	582	595	531	-12.6
36.3	744	674	531	69.5
36.3	1170	1130	531	42.4
36.3	2080	2000	531	75.9
36.3	1570	1540	531	29.3
36.4	890	883	531	6.83
36.4	737	783	531	-46.2
36.4	980	1050	531	-70.3
36.4	1330	1370	531	-38.3
36.4	880	902	531	-21.6
36.5	748	679	531	69.1
36.5	682	614	531	67.9
36.5	644	587	531	56.9
36.5	612	573	531	39.1
36.5	605	564	531	40.9
36.6	599	558	531	40.6
36.6	634	554	531	79.7
36.6	550	551	531	-1.27
36.6	549	549	531	0.117
36.6	556	547	530	9.05
36.7	530	545	530	-15.4
36.7	537	544	530	-7.03
36.7	573	543	530	30.1
36.7	540	542	530	-1.94
36.7	494	542	530	-47.8
36.8	548	547	530	1.31
36.8	517	576	530	-59
36.8	630	676	530	-46.1
36.8	929	885	529	44.5
36.8	1270	1120	529	146
36.9	1100	1210	529	-106
36.9	1160	1070	529	86.7
36.9	920	894	529	26
36.9	864	836	529	27.6
36.9	895	871	529	23.8
37	829	858	528	-29.5
37	815	757	528	58.1
37	683	639	528	44
37	550	569	528	-18.5
37	585	564	528	21.3
37.1	704	677	528	27.1
37.1	817	814	527	2.98
37.1	695	714	527	-19
37.1	586	586	527	0.399
37.1	579	599	527	-20
37.2	698	730	527	-32
37.2	888	867	526	20.5
37.2	1040	892	526	151
37.2	796	891	526	-94.9
37.2	888	873	526	15
37.3	843	824	526	18.8
37.3	822	776	525	46.3
37.3	827	746	525	80.5
37.3	661	722	525	-61.4
37.3	751	685	525	65.8
37.4	642	635	524	6.88
37.4	602	587	524	14.7
37.4	545	554	524	-9.08
37.4	480	537	524	-56.7
37.4	489	530	523	-40.7
37.5	504	528	523	-23.9
37.5	531	529	523	1.85
37.5	528	534	523	-6.36
37.5	572	547	522	25
37.5	661	572	522	89.3
37.6	659	611	522	47.9
37.6	602	662	522	-59.6
37.6	686	712	521	-25.8
37.6	720	747	521	-26.5
37.6	922	757	521	165
37.7	775	745	520	29.9
37.7	771	722	520	49
37.7	662	696	520	-34.4
37.7	649	671	520	-21.9
37.7	677	644	519	33.4
37.8	585	614	519	-28.8
37.8	592	584	519	7.86
37.8	552	559	518	-6.85
37.8	544	541	518	3.18
37.8	534	530	518	3.89
37.9	524	525	517	-0.901
37.9	515	524	517	-8.64
37.9	492	526	517	-33.6
37.9	532	531	516	0.612
37.9	504	542	516	-38.4
38	565	560	516	4.7
38	676	584	515	92.5
38	680	608	515	71.6
38	546	629	515	-83
38	630	640	514	-10.2
38.1	693	641	514	52.1
38.1	703	633	514	69.6
38.1	652	621	513	30.5
38.1	582	608	513	-26.1
38.1	576	603	513	-27.1
38.2	684	665	512	19.2
38.2	752	745	512	7.14
38.2	655	642	512	12.8
38.2	541	549	511	-8.07
38.2	576	535	511	40.8
38.3	584	572	511	11.7
38.3	619	612	510	6.82
38.3	581	563	510	18.2
38.3	539	526	510	12.6
38.3	556	523	509	33.3
38.4	505	524	509	-19.1
38.4	547	526	508	20.7
38.4	560	529	508	30.6
38.4	533	534	508	-1.02
38.4	516	541	507	-25.4
38.5	523	555	507	-32.4
38.5	623	597	507	25.5
38.5	769	739	506	29.6
38.5	1020	997	506	24.3
38.5	828	786	505	42.4
38.6	614	616	505	-1.87
38.6	616	613	505	3.13
38.6	694	696	504	-1.68
38.6	853	873	504	-20.4
38.6	856	904	504	-47.8
38.7	1140	1120	503	24.7
38.7	1390	1410	503	-25.8
38.7	941	969	502	-28.2
38.7	732	715	502	17.3
38.7	746	715	502	30.9
38.8	928	841	501	86.7
38.8	1010	989	501	24
38.8	810	772	500	38.5
38.8	759	671	500	87.6
38.8	833	733	500	99.5
38.9	872	909	499	-37.4
38.9	1180	1110	499	67.7
38.9	973	932	498	41.3
38.9	653	678	498	-24.7
38.9	599	652	498	-53.2
39	666	719	497	-53.1
39	799	811	497	-12
39	704	718	496	-14.4
39	592	576	496	15.7
39	540	537	496	3.17
39.1	578	523	495	55.3
39.1	527	516	495	10.7
39.1	480	513	494	-32.6
39.1	507	511	494	-3.61
39.1	516	509	494	6.58
39.2	498	509	493	-10.8
39.2	491	509	493	-17.6
39.2	522	509	492	13.2
39.2	508	509	492	-1.37
39.2	519	510	492	8.64
39.3	551	512	491	39.2
39.3	528	514	491	14
39.3	556	516	490	39.6
39.3	517	521	490	-3.54
39.3	573	526	489	46.7
39.4	592	535	489	57.4
39.4	567	547	489	20.2
39.4	587	565	488	21.6
39.4	616	593	488	22.9
39.4	588	627	487	-38.5
39.5	593	662	487	-68.6
39.5	797	747	487	50.1
39.5	902	869	486	32.7
39.5	832	821	486	10.7
39.5	758	738	485	19.6
39.6	671	694	485	-23.4
39.6	724	696	485	27.5
39.6	745	736	484	8.86
39.6	693	700	484	-6.58
39.6	642	643	483	-0.636
39.7	646	611	483	35.4
39.7	589	600	483	-11.1
39.7	618	608	482	10.1
39.7	719	647	482	72.2
39.7	777	759	481	17.9
39.8	1110	1090	481	22.7
39.8	1600	1590	481	4.02
39.8	1060	1120	480	-61
39.8	744	774	480	-30
39.8	654	696	479	-42
39.9	776	791	479	-14.7
39.9	1080	1070	479	9.89
39.9	962	849	478	113
39.9	752	636	478	116
39.9	588	555	477	32.6
40	518	528	477	-9.8
40	520	514	477	5.74
40	564	506	476	58.1
40	520	500	476	19.9
40	523	496	475	27
40.1	478	493	475	-14.8
40.1	491	490	475	0.755
40.1	457	488	474	-31.2
40.1	472	487	474	-14.5
40.1	436	485	474	-49.4
40.2	479	485	473	-6.2
40.2	496	487	473	8.56
40.2	463	495	472	-32
40.2	493	513	472	-19.6
40.2	642	545	472	97
40.3	614	594	471	20
40.3	605	654	471	-48.5
40.3	748	710	471	38.4
40.3	800	746	470	54.4
40.3	718	726	470	-7.58
40.4	677	661	469	16.1
40.4	639	639	469	-0.231
40.4	587	639	469	-52.3
40.4	695	639	468	55.9
40.4	611	621	468	-9.86
40.5	599	569	468	29.8
40.5	574	535	467	39
40.5	549	516	467	33
40.5	533	504	467	29.3
40.5	560	495	466	64.7
40.6	489	490	466	-0.523
40.6	507	485	466	21.6
40.6	477	482	465	-5.41
40.6	486	480	465	5.93
40.6	473	479	465	-5.91
40.7	449	477	464	-28.4
40.7	398	476	464	-78.2
40.7	473	475	463	-2.11
40.7	456	474	463	-18.2
40.7	458	473	463	-15.4
40.8	442	473	462	-31.1
40.8	468	472	462	-4.45
40.8	480	472	462	8.1
40.8	524	471	461	52.6
40.8	532	471	461	61
40.9	498	471	461	27.4
40.9	412	470	461	-58.3
40.9	452	470	460	-17.9
40.9	472	470	460	2.33
40.9	481	469	460	11.6
41	431	469	459	-38.2
41	430	469	459	-39
41	477	469	459	8.1
41	450	469	458	-18.8
41	444	468	458	-24.4
41.1	415	468	458	-53.4
41.1	447	468	457	-21.4
41.1	422	468	457	-46.5
41.1	439	469	457	-29.5
41.1	440	469	456	-28.6
41.2	438	469	456	-30.7
41.2	484	469	456	15.1
41.2	479	469	456	9.83
41.2	470	469	455	0.504
41.2	513	470	455	43.1
41.3	506	470	455	35.6
41.3	487	471	454	16.1
41.3	500	472	454	28.5
41.3	522	472	454	49.7
41.3	501	473	454	27.9
41.4	509	474	453	34.9
41.4	519	475	453	43.7
41.4	522	477	453	45.4
41.4	471	478	453	-7.1
41.4	464	480	452	-15.9
41.5	519	482	452	37.1
41.5	519	484	452	34.7
41.5	498	487	451	11
41.5	502	490	451	11.7
41.5	447	494	451	-47.1
41.6	507	499	451	8.4
41.6	508	504	450	4.07
41.6	511	510	450	0.889
41.6	545	518	450	27.3
41.6	551	527	450	24.1
41.7	571	538	449	32.9
41.7	562	552	449	10.2
41.7	544	569	449	-24.8
41.7	573	590	449	-16.7
41.7	624	616	449	8.5
41.8	701	646	448	54.8
41.8	694	681	448	13.4
41.8	698	715	448	-17
41.8	783	743	448	39.7
41.8	776	754	447	21.8
41.9	640	655	447	-15.3
41.9	641	591	447	49.9
41.9	529	585	447	-56.1
41.9	581	594	447	-13
41.9	605	601	446	4.03
42	589	573	446	16
42	535	524	446	11.3
42	518	510	446	7.68
42	516	516	446	0.367
42	570	528	445	41.8
42.1	567	548	445	19.1
42.1	651	578	445	72.9
42.1	707	626	445	80.7
42.1	740	709	445	31.3
42.1	861	865	444	-3.59
42.2	1170	1190	444	-20.8
42.2	1850	1810	444	35
42.2	2260	2300	444	-38.4
42.2	1890	1920	444	-32.5
42.2	1310	1500	444	-189
42.3	1210	1350	443	-142
42.3	1500	1430	443	71
42.3	1720	1650	443	73.2
42.3	1770	1540	443	227
42.3	1450	1210	443	245
42.4	1010	986	443	18.9
42.4	770	860	442	-89.8
42.4	740	768	442	-28.5
42.4	712	697	442	14.9
42.4	708	644	442	64
42.5	670	605	442	64.6
42.5	572	577	442	-5.13
42.5	512	556	442	-43.9
42.5	470	540	441	-69.5
42.5	497	527	441	-29.6
42.6	496	516	441	-20.3
42.6	515	508	441	7.06
42.6	501	501	441	-0.0504
42.6	481	495	441	-14.3
42.6	550	491	441	59.5
42.7	545	487	441	58.5
42.7	538	483	441	54.8
42.7	515	480	440	34.7
42.7	513	478	440	35
42.7	529	476	440	52.9
42.8	477	475	440	2.44
42.8	499	473	440	25.6
42.8	504	473	440	31.4
42.8	479	472	440	6.84
42.8	471	472	440	-1.17
42.9	496	473	440	23.3
42.9	501	474	440	27.2
42.9	523	476	440	47.3
42.9	480	479	440	1.42
42.9	455	483	439	-28
43	483	490	439	-6.83
43	466	500	439	-34.5
43	524	518	439	6.12
43	558	549	439	9.39
43	637	608	439	28.9
43.1	764	737	439	27
43.1	1030	1050	439	-22.3
43.1	1400	1400	439	-5.53
43.1	1230	1190	439	36.3
43.1	942	922	439	19.6
43.2	787	789	439	-1.92
43.2	790	786	439	3.64
43.2	997	939	439	58.4
43.2	953	966	439	-12.6
43.2	808	799	439	9.24
43.3	632	665	439	-33.1
43.3	634	590	439	43.9
43.3	539	550	439	-11
43.3	523	530	439	-7.08
43.3	569	531	439	37.9
43.4	620	605	439	15.1
43.4	611	599	439	11.6
43.4	536	520	439	15.9
43.4	506	494	439	12
43.4	460	486	439	-26.1
43.5	468	494	439	-25.6
43.5	548	547	439	1.41
43.5	502	505	439	-2.67
43.5	505	477	439	27.8
43.5	483	468	439	15.3
43.6	495	463	439	31.8
43.6	458	460	439	-2.45
43.6	442	459	439	-16.6
43.6	491	457	439	33.8
43.6	467	456	439	10.8
43.7	523	455	439	67.7
43.7	479	455	439	24.4
43.7	514	454	439	59.9
43.7	479	454	440	25.4
43.7	425	453	440	-28.2
43.8	467	453	440	14.1
43.8	470	453	440	17.4
43.8	408	452	440	-44.4
43.8	483	452	440	30.8
43.8	446	452	440	-6.12
43.9	455	452	440	2.97
43.9	446	452	440	-5.98
43.9	462	452	440	10
43.9	441	452	440	-11
43.9	398	452	441	-54
44	430	452	441	-22.2
44	420	452	441	-32.3
44	400	452	441	-52.4
44	433	453	441	-19.6
44	450	453	441	-2.75
44.1	406	453	441	-47
44.1	428	453	441	-25.2
44.1	452	453	442	-1.49
44.1	443	454	442	-10.8
44.1	429	454	442	-25.1
44.2	442	454	442	-12.4
44.2	413	455	442	-41.7
44.2	443	455	442	-12.1
44.2	439	456	443	-16.6
44.2	448	456	443	-8
44.3	413	456	443	-43.5
44.3	446	457	443	-11
44.3	513	457	443	56.5
44.3	532	457	443	74.9
44.3	451	458	444	-6.8
44.4	392	459	444	-66.5
44.4	429	459	444	-30.4
44.4	453	460	444	-6.74
44.4	470	461	444	9.25
44.4	489	462	444	27.2
44.5	460	463	445	-3.09
44.5	479	465	445	14.5
44.5	538	466	445	71.8
44.5	565	468	445	96.9
44.5	443	470	445	-27.4
44.6	493	473	446	19.8
44.6	490	478	446	12.5
44.6	482	482	446	-0.242
44.6	545	489	446	56.2
44.6	541	498	447	42.5
44.7	521	515	447	6.17
44.7	513	550	447	-37
44.7	628	637	447	-9.11
44.7	888	810	447	78.1
44.7	970	961	448	9.03
44.8	883	872	448	10.7
44.8	809	808	448	1.36
44.8	958	1020	448	-62.7
44.8	949	1010	449	-60.6
44.8	817	867	449	-49.5
44.9	796	837	449	-40.6
44.9	730	739	449	-8.92
44.9	729	697	450	32.4
44.9	913	797	450	116
44.9	859	720	450	139
45	677	615	450	61.6
[truncated: 1,752 more rows]
