# Supplementary material for: Microbial induced calcite precipitation can consolidate martian and lunar regolith simulants
Source: PLoS One. 2022 Apr 14;17(4):e0266415. doi: 10.1371/journal.pone.0266415 (PMC9009621; doi:10.1371/journal.pone.0266415)
Supplement: S1 Data — (ZIP) [file pone.0266415.s002.zip › Plos one_data file/XRD/LSS-SP-GG.xlsx]

## Sheet: LSS-SP-GG
*TYPE		#NAME?
*CLASS		#NAME?
*SAMPLE		=		Comment: This report has been generated by Centre for Nano Science and Engineering (CeNSE), IISc. For the research work carried by Dr. Rashmi Dikshit
*COMMENT	=
*FNAME		#NAME?
*DATE		2021-05-21
*GROUP_COUNT	1
*GONIO		= SmartLab, 0.000000
*ATTACHMENT	#NAME?
*ASC		= 0, 0, 0.000000, 0.000000
*I_MONOCHRO	= Soller_slit_5.0deg, 0.000000
*FILTER		#NAME?
*C_MONOCHRO	= None, 0.000000
*SLIT_NAME	= 0, Incident slit
*SLIT_NAME	= 1, Receiving slit # 1
*SLIT_NAME	= 2, Receiving slit # 2
*COUNTER	= D/teX Ultra, 0
*POS_FORMAT	0
*SCAN_AXIS	= 2theta/theta
*MEAS_MODE	#NAME?
*TARGET		29
*XRAY_CHAR	#NAME?
*WAVE_LENGTH1	1.54059
*WAVE_LENGTH2	1.54441
*THICKNESS	= 0, 0.000000
*MU		= 0, 0.000000
*SCAN_MODE	= 2theta/theta
*SPEED_DIM	#NAME?
*XUNIT		#NAME?
*YUNIT		#NAME?
*SCALE_MODE	1
*REP_COUNT	0
*SE_COUNT	0
*STD_MATERIAL	= Unknown, Unknown, 0.000000, 0.000000, 0.000000, 0.000000, 0.000000, 0.000000
*LATT_CONS	= 0, Unknown, Unknown, 0.000000, 0.000000, 0.000000, 0.000000, 0.000000, 0.000000
*SEC_COUNT	1
*TSPEC_SIZE	0
*EXTRA_SIZE	0
*MEMO		=
*BEGIN
*GROUP		0
*START		5
*STOP		80
*STEP		0.02
*OFFSET		0
*SPEED		0.342857
*SLIT_SPEC	= 0, 1/3deg, 1, 0.000000
*SLIT_SPEC	= 1, 15.000mm, 15, 0.000000
*SLIT_SPEC	= 2, 20.000mm, 20, 0.000000
*KV		40
*MA		30
*LOW		0
*HIGH		0
*CTEMPER	= 0, 0.000000
*CTEMPER	= 1, 0.000000
*CTEMPER	= 2, 0.000000
*PAREX		= 0, 0.000000
*PAREX		= 1, 0.000000
*PAREX		= 2, 0.000000
*PAREX		= 3, 0.000000
*PAREX		= 4, 0.000000
*PAREX		= 5, 0.000000
*PAREX		= 6, 0.000000
*PAREX		= 7, 0.000000
*PAREX		= 8, 0.000000
*PAREX		= 9, 0.000000
*PAREX		= 10, 0.000000
*PAREX		= 11, 0.000000
*PAREX		= 12, 0.000000
*PAREX		= 13, 0.000000
*PAREX		= 14, 0.000000
*PAREX		= 15, 0.000000
*FULL_SCALE	38129
*INDEX		= 0, 0, 0
*COUNT		3751
2160, 2261, 2304, 2186
2272, 2211, 2209, 2158
2196, 2174, 2211, 2155
2158, 2131, 2126, 2150
2183, 2117, 2064, 2032
2161, 2063, 2042, 1985
2075, 2017, 2107, 2005
2047, 1950, 2044, 2047
2019, 1953, 2023, 2006
2019, 1966, 1957, 2001
1946, 1913, 1940, 1950
1924, 1902, 1867, 1875
1939, 1927, 1920, 1932
1842, 1872, 1866, 1894
1899, 1887, 1934, 1860
1900, 1822, 1865, 1838
1762, 1800, 1876, 1797
1771, 1810, 1853, 1827
1806, 1762, 1811, 1798
1831, 1782, 1708, 1708
1746, 1659, 1762, 1733
1728, 1772, 1682, 1740
1741, 1687, 1688, 1723
1725, 1712, 1644, 1703
1652, 1669, 1641, 1645
1684, 1758, 1700, 1676
1644, 1620, 1650, 1669
1654, 1619, 1690, 1616
1650, 1560, 1591, 1588
1647, 1546, 1563, 1592
1636, 1662, 1519, 1503
1517, 1545, 1594, 1570
1582, 1548, 1577, 1611
1566, 1521, 1568, 1591
1521, 1514, 1600, 1479
1502, 1515, 1532, 1481
1509, 1476, 1509, 1431
1504, 1511, 1543, 1526
1462, 1494, 1456, 1453
1443, 1489, 1552, 1469
1488, 1460, 1482, 1436
1459, 1450, 1399, 1453
1445, 1462, 1462, 1494
1433, 1430, 1342, 1471
1426, 1403, 1413, 1457
1383, 1441, 1388, 1413
1387, 1393, 1381, 1377
1335, 1360, 1336, 1411
1342, 1355, 1369, 1396
1358, 1408, 1395, 1339
1342, 1314, 1306, 1297
1344, 1377, 1398, 1439
1438, 1514, 1398, 1370
1377, 1356, 1406, 1367
1362, 1361, 1368, 1345
1425, 1448, 1380, 1348
1341, 1349, 1297, 1377
1248, 1326, 1350, 1296
1338, 1296, 1318, 1323
1290, 1305, 1296, 1335
1367, 1384, 1276, 1241
1301, 1288, 1188, 1214
1266, 1217, 1287, 1297
1243, 1281, 1291, 1268
1305, 1167, 1239, 1306
1201, 1263, 1344, 1285
1335, 1419, 1397, 1378
1581, 1616, 2109, 2756
2156, 1565, 1425, 1519
1388, 1277, 1221, 1242
1214, 1181, 1208, 1188
1188, 1158, 1137, 1181
1140, 1179, 1255, 1191
1129, 1254, 1145, 1143
1163, 1105, 1218, 1148
1162, 1173, 1097, 1116
1181, 1101, 1126, 1155
1086, 1089, 1128, 1077
1140, 1100, 1108, 1115
1117, 1140, 1115, 1068
1070, 1117, 1115, 1073
1094, 1096, 1089, 1037
1114, 1092, 1104, 1089
1110, 1074, 1117, 1137
1028, 1064, 1099, 1095
1118, 1022, 1037, 1070
1070, 1042, 1021, 1036
1033, 1032, 1031, 1058
1000, 1083, 1004, 1068
1061, 1060, 1036, 1085
1029, 1019, 1039, 982
1026, 1069, 1034, 1043
1029, 1061, 1060, 994
1058, 1030, 1030, 1090
1010, 1022, 1002, 1009
1022, 986, 976, 1006
985, 946, 955, 972
966, 1040, 1000, 978
976, 932, 977, 973
967, 926, 974, 984
1010, 966, 983, 936
996, 959, 970, 931
991, 983, 956, 945
970, 933, 986, 968
957, 971, 995, 982
968, 985, 988, 1069
1381, 2059, 2411, 1824
1625, 1857, 1752, 1509
1114, 1015, 971, 936
922, 971, 961, 1085
1083, 1031, 993, 911
905, 885, 875, 903
941, 972, 954, 909
936, 889, 931, 867
873, 895, 907, 880
876, 812, 897, 866
883, 864, 856, 851
881, 829, 847, 856
815, 868, 836, 849
848, 856, 817, 814
829, 829, 859, 833
833, 856, 832, 865
829, 894, 817, 869
821, 809, 847, 833
812, 820, 850, 832
807, 806, 804, 825
808, 825, 804, 865
836, 799, 839, 839
801, 740, 786, 825
788, 797, 802, 787
797, 783, 804, 773
765, 793, 804, 800
775, 776, 757, 792
787, 826, 786, 812
775, 774, 784, 766
818, 803, 797, 751
769, 718, 742, 757
770, 746, 765, 748
709, 762, 788, 746
743, 762, 779, 796
779, 741, 758, 741
733, 791, 775, 719
761, 735, 751, 753
725, 718, 723, 760
751, 726, 694, 679
736, 710, 703, 691
703, 701, 753, 699
728, 747, 746, 710
689, 695, 723, 706
706, 744, 644, 725
664, 686, 738, 725
710, 723, 719, 689
651, 733, 736, 742
738, 702, 712, 722
727, 706, 687, 719
729, 700, 665, 740
703, 778, 697, 720
752, 761, 782, 895
831, 848, 790, 744
714, 668, 698, 723
679, 672, 674, 717
698, 662, 652, 707
708, 709, 683, 693
658, 676, 665, 611
675, 685, 659, 674
626, 635, 685, 662
686, 617, 604, 670
682, 652, 675, 717
670, 639, 650, 668
699, 699, 574, 631
698, 700, 687, 676
722, 757, 817, 757
766, 745, 791, 894
980, 883, 1131, 1634
1799, 1985, 2436, 1483
1350, 1041, 706, 669
653, 670, 641, 679
649, 670, 606, 606
604, 605, 604, 635
626, 630, 628, 600
592, 609, 621, 644
626, 584, 693, 639
626, 646, 650, 638
660, 639, 718, 687
699, 685, 673, 662
683, 680, 637, 624
653, 629, 632, 635
611, 615, 588, 639
614, 591, 581, 599
608, 602, 610, 627
601, 592, 602, 611
662, 627, 643, 582
638, 595, 614, 636
617, 598, 604, 631
619, 611, 614, 578
603, 640, 632, 619
661, 645, 614, 617
568, 570, 614, 605
622, 593, 619, 624
603, 610, 593, 613
571, 572, 579, 645
613, 613, 649, 624
661, 634, 634, 613
662, 657, 642, 647
647, 619, 687, 747
761, 724, 673, 686
619, 625, 613, 608
604, 593, 633, 628
677, 637, 647, 701
691, 739, 827, 1062
2129, 2893, 1569, 2125
2983, 2463, 3355, 6417
4627, 3130, 3494, 1930
1125, 816, 700, 691
678, 639, 640, 627
619, 604, 613, 617
578, 600, 632, 640
624, 655, 639, 572
587, 637, 629, 693
659, 633, 701, 670
644, 635, 738, 1047
973, 1257, 2601, 2056
1827, 1831, 1326, 1133
781, 708, 684, 712
721, 832, 803, 747
811, 717, 648, 681
641, 606, 613, 596
570, 586, 575, 613
602, 591, 619, 695
728, 689, 738, 793
750, 755, 1059, 1348
1936, 3603, 3326, 5999
9846, 6603, 4860, 5159
3581, 2045, 1524, 1211
936, 910, 783, 685
606, 660, 634, 599
664, 638, 596, 594
578, 604, 595, 583
642, 685, 708, 812
758, 658, 742, 697
605, 610, 557, 613
611, 612, 636, 692
691, 755, 759, 820
934, 1200, 2632, 4108
2531, 2060, 2652, 1758
1091, 880, 792, 725
711, 635, 628, 603
560, 551, 493, 526
541, 559, 564, 578
587, 566, 548, 553
639, 631, 611, 582
540, 563, 566, 607
562, 565, 578, 534
625, 653, 782, 752
673, 671, 680, 630
619, 614, 593, 626
595, 562, 584, 632
632, 737, 886, 1100
1277, 1191, 1019, 966
860, 665, 574, 582
591, 585, 566, 661
622, 572, 671, 904
761, 680, 873, 887
813, 1428, 1576, 911
935, 1135, 733, 654
598, 590, 578, 593
651, 711, 809, 750
745, 881, 902, 1104
1447, 3300, 4005, 2057
1678, 2518, 1683, 792
642, 584, 549, 560
516, 535, 506, 520
512, 577, 567, 551
539, 528, 520, 519
563, 506, 526, 551
537, 581, 538, 555
569, 561, 611, 609
679, 688, 804, 974
1179, 1144, 1056, 1218
1504, 2090, 4018, 6195
5465, 2972, 3284, 3519
1909, 1048, 873, 775
774, 912, 906, 985
1070, 1243, 1729, 2610
6847, 10894, 6128, 4470
6692, 6158, 3654, 2286
2160, 2153, 1716, 1628
2269, 3559, 4595, 5413
9951, 7416, 3703, 4222
4476, 2380, 1101, 797
706, 664, 649, 655
623, 639, 631, 713
718, 1040, 1231, 1024
1029, 1478, 2101, 1796
1417, 1539, 2024, 1632
1154, 1187, 2067, 6714
7586, 3127, 2529, 4556
3258, 1476, 892, 683
629, 625, 530, 541
525, 512, 512, 497
485, 520, 518, 528
487, 539, 493, 550
574, 617, 627, 667
719, 785, 1000, 1297
1243, 1169, 1340, 1593
1492, 1699, 2899, 2837
1370, 1234, 1782, 1289
738, 634, 590, 554
568, 547, 523, 552
591, 516, 593, 545
522, 506, 488, 497
524, 527, 479, 525
514, 498, 528, 498
488, 559, 563, 588
680, 761, 836, 1111
1264, 1823, 2732, 1741
1202, 1509, 1971, 1672
1837, 2241, 3357, 3740
2231, 1707, 2074, 1918
1070, 705, 622, 539
540, 557, 567, 548
665, 774, 725, 673
673, 664, 583, 585
545, 503, 507, 480
483, 457, 434, 467
432, 458, 464, 409
444, 439, 454, 489
426, 435, 468, 486
435, 460, 487, 486
517, 465, 498, 510
506, 512, 602, 687
671, 749, 945, 1198
1368, 2084, 2420, 1614
1383, 1754, 1967, 1420
1085, 1052, 1112, 938
768, 786, 663, 620
614, 552, 486, 485
523, 513, 488, 459
466, 501, 458, 422
452, 458, 473, 422
432, 440, 411, 357
426, 405, 440, 397
413, 427, 391, 425
432, 412, 431, 429
419, 447, 477, 724
758, 506, 488, 601
586, 492, 464, 414
457, 403, 438, 448
425, 457, 461, 451
524, 508, 499, 536
566, 759, 1386, 1060
570, 589, 843, 860
558, 456, 466, 464
422, 464, 415, 386
421, 422, 468, 417
435, 445, 441, 456
469, 427, 446, 482
523, 604, 1148, 1595
857, 659, 961, 1743
1977, 1431, 873, 799
1048, 1011, 687, 509
440, 419, 438, 430
400, 400, 403, 384
427, 411, 417, 394
398, 390, 413, 411
384, 376, 371, 382
379, 394, 398, 429
397, 413, 432, 480
425, 433, 438, 412
434, 415, 430, 428
475, 423, 402, 417
416, 399, 399, 387
372, 421, 386, 392
426, 470, 422, 414
433, 420, 471, 527
490, 456, 509, 566
570, 487, 524, 586
603, 585, 484, 507
503, 446, 466, 425
425, 429, 481, 520
613, 575, 606, 553
712, 802, 849, 903
1158, 1339, 1164, 1141
1317, 2000, 3605, 4936
2892, 1718, 1657, 2609
2490, 1269, 795, 657
556, 531, 528, 516
496, 482, 478, 470
512, 463, 433, 396
397, 416, 403, 389
414, 429, 432, 401
410, 424, 441, 464
415, 421, 426, 484
470, 421, 430, 448
423, 423, 436, 424
427, 397, 381, 395
390, 410, 441, 704
895, 587, 529, 563
684, 656, 505, 525
460, 452, 412, 411
422, 456, 444, 418
466, 409, 395, 449
444, 438, 446, 549
650, 671, 516, 447
473, 543, 596, 446
389, 414, 409, 443
447, 506, 427, 443
456, 514, 512, 472
533, 603, 762, 995
701, 521, 541, 622
730, 523, 471, 467
442, 401, 401, 428
504, 744, 879, 614
457, 424, 548, 593
482, 455, 380, 422
411, 430, 450, 477
412, 393, 421, 405
479, 450, 390, 374
421, 404, 387, 445
410, 481, 468, 417
439, 448, 480, 528
548, 887, 1399, 1556
955, 722, 856, 1063
1041, 731, 590, 569
517, 439, 494, 433
432, 423, 410, 396
430, 418, 381, 391
399, 433, 517, 464
456, 397, 385, 454
422, 432, 498, 484
501, 480, 478, 507
579, 650, 572, 531
535, 545, 594, 502
477, 512, 570, 519
543, 693, 798, 608
535, 468, 561, 709
775, 719, 524, 439
426, 471, 524, 466
426, 425, 390, 427
455, 417, 389, 385
401, 498, 478, 574
675, 1178, 2340, 2283
1052, 746, 854, 1243
1374, 830, 515, 455
454, 403, 390, 412
392, 413, 352, 384
393, 394, 372, 391
400, 504, 588, 553
458, 423, 427, 478
476, 415, 395, 363
359, 344, 390, 348
336, 354, 397, 391
396, 459, 524, 541
510, 465, 554, 585
578, 511, 473, 495
493, 430, 391, 399
401, 432, 427, 435
432, 450, 444, 454
452, 457, 456, 474
486, 532, 618, 578
510, 460, 421, 469
492, 457, 410, 379
346, 369, 392, 406
406, 412, 438, 543
623, 763, 788, 865
872, 889, 1227, 1361
1031, 755, 651, 670
822, 765, 532, 473
492, 498, 467, 391
361, 356, 428, 481
408, 406, 415, 448
407, 371, 381, 351
364, 367, 363, 378
355, 391, 369, 377
356, 387, 372, 384
403, 560, 636, 605
622, 595, 588, 571
517, 588, 510, 477
436, 422, 434, 395
410, 379, 374, 347
399, 360, 369, 327
344, 334, 363, 321
350, 377, 350, 385
390, 369, 398, 455
398, 353, 348, 338
401, 362, 391, 366
353, 316, 305, 324
339, 362, 348, 374
506, 566, 529, 492
575, 798, 708, 629
552, 478, 474, 490
528, 405, 366, 367
350, 324, 320, 364
323, 374, 360, 328
352, 381, 374, 409
407, 406, 442, 614
715, 642, 673, 830
1073, 1049, 744, 631
642, 747, 956, 864
687, 559, 498, 514
547, 512, 472, 439
379, 462, 490, 430
418, 480, 466, 517
493, 490, 538, 569
537, 518, 540, 562
593, 607, 542, 556
568, 503, 484, 488
554, 713, 1091, 845
557, 515, 445, 514
689, 667, 540, 457
398, 404, 443, 388
399, 371, 382, 371
377, 384, 414, 418
372, 384, 399, 471
487, 451, 409, 378
381, 409, 419, 408
384, 385, 385, 367
369, 362, 403, 450
482, 506, 443, 409
394, 430, 430, 431
379, 421, 363, 382
348, 391, 447, 438
415, 443, 383, 435
501, 731, 791, 701
637, 510, 573, 766
872, 736, 643, 518
522, 593, 637, 543
470, 448, 440, 447
454, 378, 426, 416
363, 382, 386, 394
402, 397, 386, 451
449, 520, 494, 429
442, 450, 419, 437
421, 416, 401, 381
365, 364, 339, 345
335, 326, 355, 305
339, 331, 374, 313
448, 516, 462, 424
442, 443, 446, 512
654, 884, 1054, 823
681, 551, 561, 595
777, 726, 634, 679
904, 1135, 905, 746
779, 953, 1018, 1230
1151, 680, 599, 627
635, 615, 636, 475
393, 393, 362, 368
350, 379, 345, 361
369, 378, 370, 467
445, 383, 385, 350
395, 425, 416, 452
438, 388, 379, 384
503, 523, 731, 782
680, 550, 494, 474
559, 645, 605, 593
510, 419, 426, 444
508, 588, 734, 943
1189, 1106, 905, 823
738, 760, 778, 869
798, 687, 590, 507
466, 428, 372, 426
406, 369, 336, 353
348, 382, 356, 366
373, 365, 350, 349
348, 353, 354, 378
393, 525, 521, 450
419, 418, 376, 443
419, 465, 423, 404
435, 409, 381, 345
483, 532, 489, 510
446, 433, 418, 522
601, 642, 572, 530
541, 581, 621, 641
544, 459, 420, 423
442, 443, 394, 371
360, 349, 384, 355
338, 359, 368, 372
379, 387, 382, 413
496, 489, 478, 414
387, 391, 449, 415
427, 410, 413, 433
531, 605, 747, 778
757, 598, 486, 498
499, 577, 626, 500
414, 328, 357, 337
322, 321, 355, 383
376, 379, 386, 365
408, 406, 444, 432
424, 518, 660, 601
513, 669, 758, 525
487, 558, 571, 630
912, 1044, 836, 581
523, 622, 713, 697
683, 618, 531, 517
515, 570, 482, 487
481, 461, 469, 461
554, 785, 1168, 2303
3421, 3206, 2020, 1079
793, 868, 1272, 1836
1832, 1228, 712, 488
444, 413, 371, 388
392, 364, 355, 357
359, 361, 417, 455
444, 391, 440, 405
426, 458, 479, 476
462, 438, 383, 445
408, 399, 440, 502
492, 671, 1020, 1344
866, 535, 427, 424
451, 632, 829, 644
449, 368, 380, 334
348, 316, 303, 311
302, 326, 310, 325
302, 304, 291, 324
311, 326, 334, 323
348, 339, 344, 396
389, 376, 378, 346
356, 323, 403, 460
435, 594, 1094, 1462
913, 505, 428, 417
442, 595, 879, 751
464, 376, 377, 330
295, 351, 306, 326
307, 319, 338, 308
350, 354, 327, 344
337, 333, 289, 310
292, 328, 304, 359
314, 298, 310, 293
264, 320, 334, 328
336, 305, 289, 278
326, 324, 313, 313
335, 301, 315, 338
331, 336, 370, 394
379, 410, 390, 392
468, 612, 528, 371
356, 375, 366, 476
593, 569, 503, 470
393, 366, 332, 391
389, 383, 357, 368
331, 317, 319, 357
382, 354, 397, 415
471, 432, 370, 393
445, 562, 787, 1284
1571, 1027, 640, 537
497, 484, 640, 905
889, 628, 489, 401
387, 320, 355, 352
343, 338, 346, 346
340, 386, 390, 411
580, 852, 955, 782
539, 434, 389, 407
495, 625, 607, 506
396, 342, 320, 345
356, 376, 375, 354
343, 351, 345, 330
410, 412, 361, 350
358, 349, 343, 315
311, 316, 329, 320
314, 294, 294, 304
269, 299, 301, 331
314, 313, 307, 330
335, 389, 421, 426
421, 445, 420, 525
655, 682, 602, 568
457, 436, 489, 536
539, 530, 467, 427
359, 365, 356, 374
370, 345, 317, 309
321, 335, 332, 398
413, 371, 384, 327
327, 318, 358, 381
407, 577, 611, 649
999, 1349, 1371, 783
513, 463, 499, 534
716, 864, 782, 556
463, 471, 528, 579
482, 424, 407, 396
400, 406, 447, 483
422, 375, 384, 411
453, 451, 460, 457
477, 441, 459, 511
465, 455, 427, 390
426, 401, 383, 371
357, 330, 323, 322
358, 318, 316, 334
302, 318, 354, 407
459, 535, 537, 497
446, 361, 357, 386
441, 462, 638, 660
527, 417, 398, 386
368, 410, 413, 431
368, 339, 368, 373
340, 313, 294, 330
309, 298, 316, 270
297, 272, 313, 323
301, 305, 302, 326
315, 323, 345, 302
331, 335, 346, 358
388, 349, 392, 347
394, 370, 383, 433
439, 424, 423, 473
495, 506, 506, 607
606, 546, 607, 554
596, 669, 657, 750
795, 966, 1342, 2096
3028, 3543, 2801, 1598
1088, 894, 928, 1238
1636, 1967, 1814, 1281
883, 616, 525, 498
470, 495, 411, 441
458, 542, 582, 468
452, 443, 438, 490
553, 599, 620, 562
527, 629, 640, 519
514, 484, 503, 475
466, 484, 501, 532
486, 571, 534, 533
549, 591, 842, 1413
1487, 971, 632, 516
483, 503, 607, 755
961, 863, 581, 435
392, 406, 400, 441
431, 436, 441, 443
557, 652, 643, 681
568, 504, 495, 519
475, 571, 819, 770
608, 474, 440, 454
448, 388, 433, 492
461, 486, 450, 491
479, 409, 410, 354
348, 367, 319, 337
380, 358, 369, 362
355, 333, 307, 334
332, 340, 365, 273
322, 323, 316, 333
343, 342, 369, 410
467, 524, 520, 467
454, 398, 351, 460
529, 551, 556, 525
462, 408, 346, 347
381, 480, 518, 626
857, 908, 641, 498
492, 559, 444, 483
495, 592, 597, 463
411, 390, 383, 343
346, 384, 308, 349
352, 321, 331, 366
322, 379, 348, 411
446, 410, 359, 362
343, 347, 328, 351
353, 351, 357, 363
341, 322, 317, 345
368, 356, 453, 417
388, 390, 357, 341
324, 380, 399, 410
407, 376, 372, 377
411, 493, 557, 505
427, 432, 527, 610
594, 512, 460, 465
427, 355, 364, 377
482, 450, 440, 412
435, 432, 397, 388
357, 354, 316, 316
361, 355, 378, 384
354, 376, 373, 316
323, 350, 357, 308
332, 333, 326, 328
325, 315, 354, 356
308, 358, 308, 279
330, 276, 304, 286
265, 270, 303, 319
288, 290, 299, 272
279, 239, 263, 288
263, 285, 286, 297
311, 298, 301, 276
293, 314, 287, 269
335, 296, 348, 384
409, 484, 543, 511
378, 345, 387, 414
447, 437, 539, 580
708, 964, 1809, 3042
2487, 1431, 876, 626
580, 584, 614, 855
1437, 1682, 1208, 697
531, 420, 381, 347
342, 351, 287, 314
327, 285, 292, 271
287, 293, 282, 317
337, 373, 383, 432
411, 387, 347, 346
326, 350, 331, 364
355, 395, 404, 357
369, 370, 376, 345
324, 331, 313, 330
376, 374, 456, 492
477, 440, 421, 512
431, 458, 451, 492
598, 719, 809, 631
520, 427, 424, 493
486, 509, 489, 575
502, 454, 385, 382
359, 400, 361, 383
357, 394, 370, 429
441, 435, 455, 478
485, 546, 623, 780
1436, 2177, 1704, 1041
748, 627, 616, 591
606, 679, 935, 1288
992, 684, 594, 546
515, 477, 461, 428
412, 393, 399, 429
387, 398, 402, 400
374, 373, 376, 399
396, 419, 410, 465
598, 758, 856, 680
520, 412, 411, 375
389, 390, 486, 558
613, 587, 496, 382
356, 342, 330, 326
328, 337, 350, 372
401, 355, 315, 304
265, 297, 288, 287
284, 314, 296, 292
309, 284, 314, 314
327, 342, 353, 397
414, 368, 360, 354
336, 326, 334, 324
373, 448, 501, 559
808, 856, 681, 508
437, 406, 466, 397
374, 426, 511, 535
496, 418, 355, 341
316, 312, 315, 310
311, 299, 274, 292
292, 296, 290, 294
282, 300, 270, 314
278, 281, 265, 309
314, 290, 262, 307
283, 318, 283, 276
264, 241, 273, 322
296, 270, 294, 313
320, 326, 313, 307
314, 283, 290, 307
301, 286, 268, 308
322, 319, 315, 314
293, 290, 313, 357
345, 377, 359, 342
336, 341, 352, 374
396, 383, 454, 349
385, 404, 342, 340
322, 337, 331, 328
376, 357, 334, 340
360, 307, 325, 291
289, 280, 299, 303
289, 264, 290, 295
291, 266, 283, 258
253, 280, 284, 285
271, 272, 284, 307
314, 442, 461, 414
306, 325, 269, 286
307, 308, 314, 335
429, 423, 444, 420
386, 339, 348, 357
357, 407, 477, 477
437, 415, 376, 387
370, 364, 404, 398
415, 435, 482, 452
517, 721, 817, 704
766, 885, 698, 547
464, 395, 428, 453
554, 578, 557, 595
612, 524, 475, 381
398, 348, 350, 323
318, 346, 305, 314
335, 380, 334, 365
355, 351, 363, 339
308, 326, 310, 354
360, 382, 397, 373
379, 347, 356, 312
315, 312, 343, 334
338, 316, 338, 353
301, 327, 298, 314
269, 310, 348, 384
445, 508, 553, 492
379, 325, 316, 358
339, 322, 358, 429
500, 661, 855, 1066
1019, 759, 539, 449
393, 329, 339, 374
369, 499, 685, 664
584, 437, 367, 332
302, 266, 298, 302
312, 283, 302, 312
290, 317, 290, 299
280, 283, 296, 292
305, 352, 343, 352
326, 325, 306, 287
292, 289, 342, 318
356, 344, 340, 413
438, 381, 357, 383
424, 516, 535, 418
383, 364, 391, 395
375, 414, 379, 374
408, 465, 412, 362
304, 312, 359, 401
476, 474, 415, 360
334, 297, 292, 257
280, 297, 323, 318
379, 321, 313, 295
290, 302, 292, 299
251, 280, 309, 304
268, 263, 262, 298
288, 336, 317, 324
324, 288, 282, 302
316, 311, 314, 305
310, 331, 318, 290
281, 297, 288, 275
291, 284, 266, 302
306, 262, 277, 299
277, 272, 289, 292
297, 281, 274, 268
260, 251, 258, 280
276, 276, 317, 315
329, 385, 449, 494
432, 368, 331, 417
450, 433, 354, 381
377, 343, 409, 362
348, 335, 311, 332
391, 393, 352, 313
293, 302, 274, 296
270, 271, 285, 262
288, 303, 302, 282
257, 277, 247, 277
284, 295, 292, 313
270, 293, 261, 259
252, 258, 312, 280
227, 277, 305, 248
287, 249, 257
*END
*EOF
