# Supplementary material for: Microbial induced calcite precipitation can consolidate martian and lunar regolith simulants
Source: PLoS One. 2022 Apr 14;17(4):e0266415. doi: 10.1371/journal.pone.0266415 (PMC9009621; doi:10.1371/journal.pone.0266415)
Supplement: S1 Data — (ZIP) [file pone.0266415.s002.zip › Plos one_data file/XRD/LSS-SP-N.xlsx]

## Sheet: LSSSPGGN_B
*TYPE		#NAME?
*CLASS		#NAME?		Comment: This report has been generated by Centre for Nano Science and Engineering (CeNSE), IISc. For the research work carried by Dr. Rashmi Dikshit
*SAMPLE		#NAME?
*COMMENT	=
*FNAME		#NAME?
*DATE		= 07-Jul-21 15:56
*GROUP_COUNT	1
*GONIO		= SmartLab, 0.000000
*ATTACHMENT	#NAME?
*ASC		= 0, 0, 0.000000, 0.000000
*I_MONOCHRO	= Soller_slit_5.0deg, 0.000000
*FILTER		#NAME?
*C_MONOCHRO	= None, 0.000000
*SLIT_NAME	= 0, Incident slit
*SLIT_NAME	= 1, Receiving slit # 1
*SLIT_NAME	= 2, Receiving slit # 2
*COUNTER	= D/teX Ultra, 0
*POS_FORMAT	0
*SCAN_AXIS	= 2theta/theta
*MEAS_MODE	#NAME?
*TARGET		29
*XRAY_CHAR	#NAME?
*WAVE_LENGTH1	1.54059
*WAVE_LENGTH2	1.54441
*THICKNESS	= 0, 0.000000
*MU		= 0, 0.000000
*SCAN_MODE	= 2theta/theta
*SPEED_DIM	#NAME?
*XUNIT		#NAME?
*YUNIT		#NAME?
*SCALE_MODE	1
*REP_COUNT	0
*SE_COUNT	0
*STD_MATERIAL	= Unknown, Unknown, 0.000000, 0.000000, 0.000000, 0.000000, 0.000000, 0.000000
*LATT_CONS	= 0, Unknown, Unknown, 0.000000, 0.000000, 0.000000, 0.000000, 0.000000, 0.000000
*SEC_COUNT	1
*TSPEC_SIZE	0
*EXTRA_SIZE	0
*MEMO		=
*BEGIN
*GROUP		0
*START		5
*STOP		80
*STEP		0.02
*OFFSET		0
*SPEED		0.24
*SLIT_SPEC	= 0, 2/3deg, 2, 0.000000
*SLIT_SPEC	= 1, 15.000mm, 15, 0.000000
*SLIT_SPEC	= 2, 20.000mm, 20, 0.000000
*KV		40
*MA		30
*LOW		0
*HIGH		0
*CTEMPER	= 0, 0.000000
*CTEMPER	= 1, 0.000000
*CTEMPER	= 2, 0.000000
*PAREX		= 0, 0.000000
*PAREX		= 1, 0.000000
*PAREX		= 2, 0.000000
*PAREX		= 3, 0.000000
*PAREX		= 4, 0.000000
*PAREX		= 5, 0.000000
*PAREX		= 6, 0.000000
*PAREX		= 7, 0.000000
*PAREX		= 8, 0.000000
*PAREX		= 9, 0.000000
*PAREX		= 10, 0.000000
*PAREX		= 11, 0.000000
*PAREX		= 12, 0.000000
*PAREX		= 13, 0.000000
*PAREX		= 14, 0.000000
*PAREX		= 15, 0.000000
*FULL_SCALE	78475
*INDEX		= 0, 0, 0
*COUNT		3751
3364, 3280, 3299, 3256
3317, 3228, 3218, 3157
3266, 3178, 3199, 3266
3144, 3137, 3179, 3146
3101, 3099, 3088, 3037
3003, 3055, 2965, 2970
3002, 2944, 3043, 2996
2948, 2995, 2943, 2895
2932, 2938, 2938, 2933
2914, 2882, 2844, 2870
2842, 2817, 2777, 2801
2817, 2770, 2810, 2801
2669, 2680, 2687, 2801
2757, 2675, 2716, 2707
2657, 2730, 2646, 2738
2751, 2649, 2676, 2610
2553, 2547, 2599, 2591
2543, 2511, 2548, 2611
2513, 2523, 2522, 2624
2600, 2481, 2581, 2486
2446, 2554, 2506, 2509
2470, 2493, 2475, 2481
2422, 2508, 2416, 2415
2453, 2399, 2449, 2365
2408, 2372, 2348, 2358
2419, 2301, 2332, 2244
2378, 2337, 2320, 2284
2280, 2283, 2298, 2257
2225, 2209, 2302, 2247
2233, 2268, 2189, 2254
2256, 2288, 2209, 2235
2314, 2298, 2239, 2192
2297, 2178, 2184, 2174
2218, 2169, 2185, 2246
2138, 2104, 2148, 2163
2150, 2138, 2097, 2118
2105, 2094, 2080, 2087
2114, 2061, 1995, 1988
2025, 2161, 2051, 2037
2089, 2074, 2080, 2104
2031, 2049, 2028, 2042
2018, 2018, 2031, 1949
2011, 2009, 2048, 2083
2044, 1988, 2031, 2020
1982, 1932, 1997, 2002
2006, 1969, 2006, 2020
1911, 1938, 1976, 1990
1921, 1896, 1961, 1981
1971, 1946, 1897, 1921
1854, 1882, 1912, 1838
1861, 1936, 1931, 1912
1896, 1848, 1869, 1902
1815, 1974, 1903, 1916
1910, 1907, 1886, 1820
1878, 1911, 1872, 1830
1772, 1873, 1851, 1882
1811, 1759, 1788, 1912
1834, 1848, 1774, 1835
1813, 1778, 1831, 1830
1755, 1814, 1804, 1874
1843, 1879, 1819, 1828
1751, 1753, 1688, 1740
1734, 1750, 1724, 1752
1705, 1720, 1660, 1732
1717, 1676, 1669, 1676
1840, 2037, 1920, 1767
1715, 1676, 1762, 1659
1769, 1737, 1816, 2025
1916, 1915, 1948, 2333
2692, 2889, 2234, 1888
1686, 1632, 1609, 1551
1528, 1647, 1648, 1616
1592, 1615, 1546, 1518
1562, 1575, 1571, 1551
1495, 1504, 1451, 1498
1519, 1540, 1522, 1551
1523, 1495, 1552, 1582
1470, 1520, 1479, 1513
1480, 1472, 1547, 1503
1536, 1509, 1504, 1512
1537, 1476, 1477, 1424
1501, 1469, 1556, 1434
1495, 1463, 1426, 1409
1406, 1435, 1401, 1418
1407, 1490, 1452, 1447
1452, 1475, 1447, 1377
1339, 1349, 1311, 1410
1400, 1333, 1443, 1389
1376, 1417, 1353, 1270
1345, 1383, 1323, 1346
1291, 1333, 1390, 1389
1350, 1381, 1297, 1449
1297, 1332, 1371, 1353
1324, 1340, 1365, 1354
1298, 1352, 1301, 1246
1239, 1342, 1312, 1339
1283, 1280, 1325, 1294
1271, 1259, 1309, 1283
1257, 1329, 1300, 1243
1237, 1191, 1241, 1253
1294, 1264, 1218, 1271
1248, 1212, 1214, 1239
1189, 1279, 1139, 1141
1203, 1241, 1274, 1231
1213, 1199, 1205, 1265
1292, 1259, 1209, 1208
1323, 1266, 1324, 1267
1339, 1322, 1305, 1449
1369, 1284, 1251, 1227
1296, 1249, 1267, 1226
1135, 1164, 1191, 1170
1203, 1138, 1141, 1098
1091, 1129, 1154, 1160
1114, 1113, 1122, 1139
1102, 1112, 1086, 1134
1102, 1117, 1098, 1120
1097, 1053, 1096, 1088
1083, 1094, 1093, 1095
1099, 1118, 1003, 1076
1093, 1097, 1055, 1066
1115, 1052, 1056, 1030
1132, 1066, 1063, 1038
1089, 1026, 1041, 1029
1037, 1052, 1051, 1085
1106, 1045, 1070, 1028
1003, 989, 1066, 1014
1008, 1066, 1026, 1021
989, 1061, 991, 1020
1050, 984, 986, 1061
1022, 1023, 1022, 1042
997, 1039, 1014, 969
1028, 1018, 1035, 963
963, 934, 959, 955
964, 954, 961, 984
985, 956, 996, 924
994, 1021, 978, 982
951, 963, 952, 914
921, 958, 973, 932
1015, 920, 979, 932
979, 897, 982, 950
937, 971, 914, 967
924, 950, 913, 922
978, 919, 872, 917
942, 928, 921, 870
880, 947, 913, 908
924, 852, 929, 896
974, 940, 945, 899
892, 891, 887, 907
912, 882, 848, 920
910, 862, 877, 897
973, 981, 862, 853
862, 888, 868, 911
939, 927, 911, 901
955, 898, 862, 876
888, 934, 864, 824
849, 900, 940, 898
852, 942, 847, 904
916, 958, 881, 936
926, 888, 912, 899
873, 914, 863, 863
843, 870, 801, 811
845, 906, 904, 850
957, 1036, 898, 956
851, 873, 827, 857
824, 813, 824, 881
874, 860, 820, 841
839, 774, 825, 820
821, 841, 800, 761
776, 850, 793, 833
816, 841, 855, 864
880, 897, 913, 862
880, 878, 925, 879
870, 926, 942, 992
1034, 1069, 1093, 951
1054, 934, 882, 896
830, 819, 830, 814
860, 821, 870, 834
804, 817, 807, 822
825, 795, 778, 758
821, 794, 813, 754
771, 781, 789, 797
755, 771, 785, 829
873, 801, 809, 808
832, 794, 825, 815
806, 864, 795, 774
829, 785, 752, 802
847, 760, 764, 774
824, 753, 751, 735
710, 737, 786, 738
738, 767, 768, 742
729, 763, 745, 767
742, 790, 799, 767
765, 736, 760, 761
764, 759, 747, 767
763, 785, 774, 765
724, 756, 791, 741
735, 761, 751, 744
771, 721, 739, 737
747, 750, 746, 758
712, 763, 724, 739
782, 750, 725, 775
807, 851, 830, 840
811, 783, 824, 814
822, 776, 746, 815
757, 752, 773, 788
742, 739, 747, 736
705, 724, 734, 742
755, 755, 780, 750
799, 826, 803, 856
868, 990, 1060, 1281
1474, 1431, 1890, 1964
1973, 2780, 3799, 4035
3341, 4605, 4765, 2495
2393, 2015, 1155, 909
855, 831, 762, 737
821, 795, 713, 755
732, 773, 809, 781
743, 774, 798, 779
725, 771, 838, 795
835, 1113, 1376, 1159
1043, 1239, 1162, 1122
1079, 1021, 1061, 1029
919, 881, 819, 813
853, 776, 767, 798
746, 783, 775, 798
737, 745, 695, 762
721, 727, 694, 746
736, 729, 780, 725
690, 709, 756, 763
778, 797, 837, 899
969, 1234, 1280, 1181
1233, 1476, 1587, 1601
2218, 2887, 3889, 3066
2383, 2846, 2700, 2080
1323, 1394, 1285, 894
826, 802, 767, 739
710, 717, 682, 738
729, 703, 720, 733
753, 742, 753, 743
758, 753, 771, 749
702, 765, 876, 997
817, 838, 845, 845
899, 1091, 1299, 1608
2319, 2273, 1896, 2246
1782, 1421, 1445, 1286
1232, 1452, 1785, 1706
1218, 1274, 1227, 891
814, 827, 792, 790
791, 833, 826, 849
875, 944, 834, 922
935, 948, 890, 785
803, 765, 775, 753
767, 725, 719, 752
799, 797, 729, 762
832, 856, 787, 775
745, 755, 751, 796
740, 722, 902, 1198
997, 895, 914, 951
900, 847, 852, 873
761, 784, 741, 744
733, 698, 704, 749
692, 711, 757, 806
822, 881, 1226, 2354
2584, 1769, 1445, 1799
1383, 969, 1037, 1392
984, 877, 1076, 1087
954, 898, 885, 953
1007, 1083, 1796, 2469
1974, 1557, 1755, 1553
1285, 1074, 825, 849
882, 748, 710, 696
725, 694, 683, 683
771, 730, 769, 723
776, 784, 843, 791
813, 786, 852, 897
919, 965, 883, 929
1009, 922, 953, 1029
1098, 1150, 1219, 1097
1112, 1242, 1322, 1670
2341, 2261, 2858, 4185
3175, 3891, 4168, 3462
2767, 2695, 2154, 1854
1594, 1578, 1572, 1778
2742, 3459, 3151, 6461
14183, 15695, 7763, 9792
14474, 9511, 7131, 5895
4175, 3697, 4746, 3925
3166, 3886, 7264, 6934
4290, 4804, 6876, 5038
2823, 2508, 2560, 1803
1142, 1055, 924, 939
912, 866, 832, 902
873, 1016, 1494, 1882
3297, 3480, 3157, 2801
3016, 2313, 1823, 1448
1237, 1027, 948, 890
827, 742, 777, 644
641, 626, 616, 648
632, 578, 588, 603
630, 646, 590, 556
632, 617, 605, 609
625, 618, 604, 650
653, 640, 621, 636
651, 716, 774, 738
976, 1019, 1130, 1119
1273, 1196, 1062, 1180
1412, 976, 750, 889
897, 695, 664, 605
600, 633, 611, 630
571, 643, 680, 627
600, 597, 624, 641
597, 600, 610, 639
649, 662, 628, 694
768, 741, 708, 795
994, 1198, 1905, 2636
1773, 1492, 1992, 1956
1368, 1490, 2159, 2927
3478, 3526, 2490, 2489
2346, 2053, 1306, 1097
798, 765, 667, 635
633, 658, 691, 636
716, 733, 922, 795
755, 761, 811, 725
660, 608, 583, 584
548, 555, 557, 575
523, 558, 539, 555
549, 538, 542, 524
559, 564, 580, 573
567, 565, 550, 579
607, 576, 598, 589
697, 657, 653, 779
837, 839, 1233, 2742
2371, 1312, 1130, 1706
1589, 928, 826, 815
870, 871, 1270, 1730
2447, 2036, 1390, 1276
1535, 1364, 1064, 968
703, 649, 634, 677
585, 567, 577, 534
539, 541, 552, 570
552, 540, 522, 515
532, 495, 525, 497
531, 530, 565, 523
563, 605, 566, 635
691, 619, 636, 631
643, 700, 676, 686
646, 675, 679, 671
673, 725, 727, 743
782, 754, 710, 713
699, 676, 685, 650
658, 642, 645, 681
687, 626, 624, 658
611, 651, 631, 592
593, 619, 595, 538
589, 613, 562, 567
577, 683, 859, 730
632, 617, 687, 680
643, 607, 674, 826
1206, 1762, 1249, 1294
1577, 1856, 1285, 985
1007, 1005, 760, 589
590, 542, 501, 560
512, 489, 514, 533
481, 458, 444, 505
523, 472, 490, 486
479, 503, 498, 523
471, 508, 520, 501
511, 525, 504, 525
530, 576, 584, 539
529, 552, 546, 578
494, 508, 465, 519
469, 468, 499, 468
472, 472, 471, 461
465, 498, 499, 484
549, 541, 561, 588
578, 821, 1050, 856
680, 685, 830, 928
765, 629, 587, 621
548, 570, 546, 669
659, 603, 556, 586
632, 663, 688, 735
840, 845, 1060, 1330
1345, 1249, 1349, 1537
1521, 1689, 1653, 1468
1357, 1284, 1313, 1123
931, 925, 907, 833
739, 675, 697, 643
588, 542, 520, 451
470, 531, 503, 441
469, 480, 444, 439
470, 477, 516, 496
504, 491, 525, 485
490, 463, 480, 504
538, 632, 615, 526
508, 545, 581, 493
467, 471, 458, 472
495, 497, 511, 586
526, 539, 651, 721
602, 596, 575, 587
588, 532, 573, 537
572, 559, 574, 644
729, 660, 560, 610
664, 702, 568, 540
587, 542, 544, 500
488, 492, 467, 498
484, 431, 470, 496
496, 477, 474, 455
534, 479, 463, 539
561, 611, 562, 540
477, 546, 521, 516
494, 500, 519, 484
481, 496, 560, 598
555, 549, 535, 491
534, 497, 502, 533
521, 513, 494, 497
501, 472, 474, 490
464, 489, 503, 522
593, 570, 530, 519
514, 507, 537, 500
469, 475, 491, 492
442, 488, 503, 482
502, 507, 528, 538
611, 621, 639, 681
584, 602, 562, 575
597, 568, 547, 506
510, 541, 513, 535
448, 517, 475, 542
497, 510, 576, 590
501, 474, 471, 539
536, 494, 517, 546
585, 644, 689, 655
542, 639, 649, 622
666, 704, 766, 694
558, 559, 584, 686
830, 1005, 747, 590
556, 593, 711, 603
517, 510, 460, 426
489, 476, 414, 464
436, 447, 428, 396
425, 466, 433, 498
560, 629, 649, 615
510, 544, 669, 635
579, 499, 578, 646
515, 493, 473, 471
499, 437, 490, 497
474, 435, 412, 468
465, 526, 458, 454
426, 420, 479, 520
507, 453, 438, 447
463, 435, 426, 449
399, 427, 452, 444
416, 472, 442, 441
459, 539, 490, 534
517, 470, 505, 468
484, 503, 478, 446
410, 418, 437, 423
399, 427, 421, 477
521, 474, 512, 550
561, 590, 562, 519
547, 566, 578, 613
660, 583, 550, 531
541, 585, 585, 562
557, 549, 545, 528
590, 631, 778, 1008
1910, 4415, 5634, 2788
1492, 1743, 2462, 3160
2501, 1272, 1015, 1027
995, 740, 606, 511
522, 547, 527, 492
442, 471, 502, 478
488, 487, 497, 471
483, 466, 484, 516
443, 429, 441, 434
425, 445, 433, 438
440, 458, 523, 524
618, 664, 813, 960
762, 682, 606, 672
710, 630, 554, 513
482, 492, 501, 463
462, 437, 437, 451
451, 449, 452, 420
428, 435, 472, 462
506, 451, 445, 438
465, 470, 505, 535
520, 481, 482, 512
510, 545, 526, 500
497, 550, 524, 509
459, 534, 528, 501
468, 497, 507, 478
465, 471, 476, 456
403, 440, 427, 450
447, 427, 404, 403
417, 423, 499, 455
410, 393, 446, 462
474, 448, 452, 436
459, 526, 570, 854
1305, 1109, 908, 1005
948, 1010, 1050, 951
832, 888, 840, 719
632, 566, 541, 548
555, 563, 567, 596
717, 637, 702, 627
534, 616, 651, 654
666, 637, 593, 521
520, 485, 469, 534
499, 528, 522, 474
476, 502, 510, 542
690, 979, 1668, 2321
1412, 792, 705, 760
1256, 1788, 1320, 675
522, 543, 552, 628
638, 489, 456, 460
449, 438, 577, 874
1050, 707, 548, 517
488, 666, 749, 555
512, 448, 402, 430
401, 391, 423, 368
391, 387, 371, 415
453, 400, 391, 404
400, 385, 406, 381
420, 409, 409, 428
426, 428, 416, 394
416, 435, 452, 452
534, 521, 503, 508
505, 478, 496, 574
614, 672, 637, 640
730, 750, 627, 565
499, 480, 533, 583
469, 457, 436, 382
401, 395, 420, 401
401, 456, 483, 544
545, 497, 430, 475
467, 484, 471, 435
429, 440, 412, 434
404, 395, 367, 404
361, 393, 392, 388
370, 389, 383, 394
405, 397, 450, 437
464, 453, 444, 461
525, 595, 600, 534
577, 600, 576, 518
523, 512, 524, 583
598, 675, 727, 1007
1486, 1085, 723, 599
597, 658, 876, 886
584, 459, 469, 476
463, 412, 422, 440
427, 426, 435, 443
511, 489, 463, 508
559, 569, 590, 548
538, 519, 592, 691
677, 660, 645, 626
650, 705, 768, 842
967, 1520, 2081, 1656
1125, 844, 825, 912
1177, 1161, 907, 826
964, 889, 821, 1214
1644, 1243, 981, 944
1100, 1437, 1505, 1355
1022, 1060, 1162, 971
888, 777, 631, 628
665, 708, 508, 511
492, 459, 489, 465
497, 463, 469, 499
519, 568, 608, 640
571, 583, 571, 591
558, 536, 610, 682
874, 705, 628, 576
546, 602, 639, 622
544, 535, 488, 464
495, 480, 530, 545
578, 591, 662, 659
683, 811, 801, 619
514, 581, 557, 548
595, 585, 473, 456
433, 426, 428, 415
403, 458, 434, 449
456, 384, 405, 421
425, 476, 497, 461
533, 594, 667, 619
733, 989, 985, 1245
1475, 1284, 1243, 1462
1394, 971, 941, 903
836, 775, 840, 714
513, 424, 420, 430
407, 406, 400, 408
402, 428, 422, 408
488, 444, 451, 423
419, 434, 454, 483
453, 437, 480, 434
432, 461, 579, 718
849, 929, 841, 674
544, 626, 758, 717
731, 630, 526, 454
431, 485, 455, 437
402, 382, 421, 434
429, 443, 430, 428
503, 518, 522, 513
509, 513, 541, 587
653, 558, 496, 459
420, 438, 448, 514
475, 466, 486, 590
629, 574, 627, 751
665, 542, 595, 631
598, 608, 704, 728
662, 662, 701, 695
837, 1500, 2576, 2924
2463, 1505, 922, 670
850, 1382, 1614, 1485
1006, 640, 489, 474
432, 401, 386, 391
387, 386, 339, 377
353, 375, 387, 352
403, 385, 401, 377
387, 409, 434, 478
591, 883, 1255, 1184
876, 646, 585, 566
669, 760, 860, 755
583, 554, 513, 456
404, 407, 419, 450
431, 409, 370, 385
376, 370, 353, 373
361, 376, 376, 418
452, 558, 524, 487
462, 398, 416, 423
455, 482, 483, 416
473, 605, 789, 808
582, 424, 390, 397
456, 505, 581, 470
404, 365, 347, 376
368, 404, 382, 446
463, 422, 449, 450
482, 485, 528, 684
713, 654, 697, 808
762, 608, 634, 675
640, 504, 508, 612
519, 475, 491, 448
367, 359, 380, 389
376, 369, 368, 391
475, 444, 375, 349
351, 439, 516, 627
610, 507, 404, 408
407, 444, 509, 566
645, 565, 534, 506
421, 410, 409, 430
433, 482, 418, 420
387, 375, 390, 400
388, 343, 339, 357
385, 359, 407, 447
503, 646, 636, 559
474, 505, 521, 469
473, 549, 494, 458
466, 450, 472, 468
479, 570, 755, 1443
2361, 1890, 977, 633
542, 536, 622, 969
1365, 1055, 675, 458
377, 429, 362, 357
372, 342, 362, 288
332, 351, 368, 336
341, 341, 364, 348
401, 400, 390, 391
417, 424, 463, 599
649, 530, 496, 434
411, 420, 480, 565
511, 442, 398, 386
373, 366, 376, 359
348, 338, 332, 312
305, 322, 325, 383
383, 348, 318, 336
358, 320, 363, 390
387, 393, 449, 454
385, 385, 361, 367
373, 396, 422, 415
383, 380, 376, 369
399, 327, 362, 403
360, 382, 405, 347
327, 360, 340, 387
393, 373, 403, 384
382, 372, 352, 356
376, 375, 395, 492
790, 715, 465, 374
367, 367, 399, 397
520, 518, 420, 386
349, 328, 375, 409
420, 397, 415, 588
641, 546, 550, 496
456, 371, 462, 528
558, 514, 502, 473
481, 511, 509, 430
430, 414, 369, 356
387, 417, 411, 434
364, 375, 352, 341
336, 319, 314, 343
325, 344, 353, 329
335, 340, 321, 328
357, 347, 356, 362
384, 385, 330, 333
366, 370, 353, 382
507, 558, 590, 539
481, 448, 414, 431
442, 456, 521, 482
471, 442, 387, 397
395, 430, 429, 450
388, 373, 334, 375
377, 360, 337, 348
365, 339, 354, 341
364, 325, 342, 322
326, 341, 355, 344
326, 369, 334, 437
397, 378, 365, 321
378, 377, 424, 471
511, 516, 453, 440
375, 364, 376, 435
459, 489, 480, 467
501, 509, 478, 460
428, 474, 478, 525
476, 471, 490, 497
440, 437, 457, 435
421, 445, 456, 462
459, 451, 442, 466
435, 401, 375, 421
465, 464, 467, 446
555, 572, 896, 961
678, 525, 495, 498
509, 514, 642, 758
733, 559, 470, 438
420, 436, 442, 453
448, 394, 385, 385
356, 386, 367, 381
336, 354, 360, 317
333, 310, 337, 332
355, 338, 307, 322
315, 328, 327, 292
273, 342, 341, 328
339, 384, 371, 426
455, 468, 460, 460
434, 456, 491, 419
396, 415, 415, 398
371, 407, 414, 457
480, 421, 495, 465
465, 411, 365, 418
404, 420, 503, 551
484, 426, 370, 373
352, 347, 343, 379
366, 361, 365, 395
426, 439, 394, 364
359, 377, 341, 361
380, 433, 415, 406
402, 399, 403, 346
322, 354, 356, 364
382, 389, 413, 381
338, 348, 403, 391
385, 372, 333, 363
343, 332, 354, 337
380, 351, 334, 320
323, 319, 327, 320
311, 317, 318, 321
331, 370, 327, 360
384, 477, 490, 412
409, 353, 362, 379
463, 410, 429, 463
432, 397, 365, 387
362, 375, 410, 390
374, 415, 361, 385
356, 353, 406, 432
439, 466, 409, 367
360, 337, 344, 353
411, 410, 419, 382
376, 387, 356, 306
331, 358, 389, 325
363, 410, 464, 413
364, 341, 308, 358
338, 297, 320, 376
339, 339, 317, 299
333, 323, 326, 317
332, 348, 405, 414
433, 425, 365, 387
393, 421, 475, 485
527, 668, 705, 711
694, 720, 762, 886
1115, 1253, 1025, 805
619, 590, 581, 591
628, 712, 756, 715
528, 454, 406, 355
359, 322, 302, 355
342, 328, 317, 337
335, 327, 316, 317
335, 385, 415, 431
394, 385, 374, 342
382, 365, 346, 358
363, 389, 389, 394
367, 394, 336, 342
343, 337, 361, 351
370, 343, 381, 381
429, 417, 408, 401
400, 381, 421, 463
471, 431, 402, 399
454, 494, 513, 517
479, 453, 458, 432
416, 384, 451, 398
389, 405, 370, 345
342, 352, 357, 335
354, 375, 378, 382
381, 465, 625, 762
711, 723, 630, 497
487, 444, 418, 458
532, 567, 581, 536
470, 481, 471, 453
537, 570, 575, 743
802, 790, 849, 1015
967, 743, 634, 614
614, 675, 671, 843
872, 860, 787, 730
648, 622, 546, 530
494, 448, 497, 479
452, 482, 471, 495
461, 424, 426, 406
389, 368, 388, 354
388, 379, 368, 418
422, 429, 376, 393
370, 317, 316, 327
325, 352, 329, 331
332, 313, 359, 354
349, 346, 396, 478
438, 374, 372, 360
308, 313, 355, 365
356, 437, 400, 382
404, 373, 375, 383
350, 359, 379, 368
365, 369, 373, 354
360, 395, 391, 350
345, 321, 324, 333
356, 368, 327, 301
358, 328, 343, 332
328, 345, 349, 316
302, 321, 333, 316
333, 346, 305, 300
321, 291, 338, 299
332, 303, 307, 306
304, 321, 323, 301
305, 332, 325, 324
327, 336, 346, 340
359, 362, 317, 342
341, 367, 334, 340
368, 389, 390, 450
514, 508, 522, 490
486, 466, 451, 493
428, 418, 432, 396
421, 382, 399, 374
400, 422, 421, 436
383, 393, 363, 328
373, 340, 338, 344
361, 325, 372, 387
414, 392, 347, 329
301, 327, 340, 317
338, 335, 320, 370
353, 358, 400, 393
447, 595, 975, 1081
781, 526, 404, 383
388, 346, 368, 442
574, 638, 667, 539
407, 345, 330, 298
352, 370, 335, 323
346, 322, 337, 312
349, 361, 345, 370
395, 354, 364, 365
377, 389, 392, 377
392, 372, 380, 379
396, 387, 362, 373
389, 399, 393, 411
429, 392, 393, 422
369, 346, 389, 352
347, 326, 321, 339
353, 369, 368, 397
386, 350, 333, 319
301, 340, 325, 329
360, 356, 336, 356
337, 333, 356, 334
371, 335, 359, 403
403, 452, 458, 395
343, 341, 327, 350
333, 381, 410, 517
587, 602, 548, 534
571, 474, 469, 448
385, 361, 416, 419
415, 442, 458, 396
402, 369, 352, 349
322, 358, 316, 329
301, 294, 288, 317
290, 300, 307, 274
289, 293, 293, 285
304, 298, 295, 299
278, 307, 338, 298
275, 290, 288, 292
298, 327, 305, 328
323, 359, 321, 338
340, 324, 327, 305
348, 331, 350, 368
401, 437, 415, 405
416, 474, 484, 448
485, 444, 390, 406
355, 387, 417, 397
419, 441, 387, 362
341, 340, 379, 320
337, 319, 311, 346
316, 327, 352, 313
336, 340, 338, 320
303, 339, 313, 332
348, 363, 345, 313
359, 326, 338, 366
354, 422, 550, 780
829, 660, 522, 447
407, 375, 370, 460
500, 459, 547, 590
530, 452, 420, 370
347, 399, 411, 439
439, 398, 375, 330
319, 321, 324, 345
346, 336, 333, 366
382, 392, 352, 355
371, 418, 449, 461
484, 572, 654, 714
970, 1064, 919, 703
606, 588, 599, 657
571, 573, 570, 585
656, 697, 579, 504
452, 437, 466, 419
429, 396, 317, 363
363, 334, 350, 377
387, 347, 319, 352
319, 306, 318, 322
323, 323, 357, 357
324, 335, 314, 304
298, 296, 278, 278
304, 322, 330, 293
281, 292, 287, 290
282, 295, 283
*END
*EOF
