# Supplementary material for: Microbial induced calcite precipitation can consolidate martian and lunar regolith simulants
Source: PLoS One. 2022 Apr 14;17(4):e0266415. doi: 10.1371/journal.pone.0266415 (PMC9009621; doi:10.1371/journal.pone.0266415)
Supplement: S1 Data — (ZIP) [file pone.0266415.s002.zip › Plos one_data file/XRD/LSS-SP.xlsx]

## Sheet: LSSSP
*TYPE		#NAME?
*CLASS		#NAME?
*SAMPLE		#NAME?
*COMMENT	=
*FNAME		#NAME?
*DATE		= 07-Jul-21 16:52
*GROUP_COUNT	1
*GONIO		= SmartLab, 0.000000
*ATTACHMENT	#NAME?
*ASC		= 0, 0, 0.000000, 0.000000
*I_MONOCHRO	= Soller_slit_5.0deg, 0.000000
*FILTER		#NAME?
*C_MONOCHRO	= None, 0.000000
*SLIT_NAME	= 0, Incident slit
*SLIT_NAME	= 1, Receiving slit # 1
*SLIT_NAME	= 2, Receiving slit # 2
*COUNTER	= D/teX Ultra, 0
*POS_FORMAT	0
*SCAN_AXIS	= 2theta/theta
*MEAS_MODE	#NAME?
*TARGET		29
*XRAY_CHAR	#NAME?
*WAVE_LENGTH1	1.54059
*WAVE_LENGTH2	1.54441
*THICKNESS	= 0, 0.000000
*MU		= 0, 0.000000
*SCAN_MODE	= 2theta/theta
*SPEED_DIM	#NAME?
*XUNIT		#NAME?
*YUNIT		#NAME?
*SCALE_MODE	1
*REP_COUNT	0
*SE_COUNT	0
*STD_MATERIAL	= Unknown, Unknown, 0.000000, 0.000000, 0.000000, 0.000000, 0.000000, 0.000000
*LATT_CONS	= 0, Unknown, Unknown, 0.000000, 0.000000, 0.000000, 0.000000, 0.000000, 0.000000
*SEC_COUNT	1
*TSPEC_SIZE	0
*EXTRA_SIZE	0
*MEMO		=
*BEGIN
*GROUP		0
*START		5
*STOP		80
*STEP		0.02
*OFFSET		0
*SPEED		0.24
*SLIT_SPEC	= 0, 2/3deg, 2, 0.000000
*SLIT_SPEC	= 1, 15.000mm, 15, 0.000000
*SLIT_SPEC	= 2, 20.000mm, 20, 0.000000
*KV		40
*MA		30
*LOW		0
*HIGH		0
*CTEMPER	= 0, 0.000000			Comment: This report has been generated by Centre for Nano Science and Engineering (CeNSE), IISc. For the research work carried by Dr. Rashmi Dikshit
*CTEMPER	= 1, 0.000000
*CTEMPER	= 2, 0.000000
*PAREX		= 0, 0.000000
*PAREX		= 1, 0.000000
*PAREX		= 2, 0.000000
*PAREX		= 3, 0.000000
*PAREX		= 4, 0.000000
*PAREX		= 5, 0.000000
*PAREX		= 6, 0.000000
*PAREX		= 7, 0.000000
*PAREX		= 8, 0.000000
*PAREX		= 9, 0.000000
*PAREX		= 10, 0.000000
*PAREX		= 11, 0.000000
*PAREX		= 12, 0.000000
*PAREX		= 13, 0.000000
*PAREX		= 14, 0.000000
*PAREX		= 15, 0.000000
*FULL_SCALE	35480
*INDEX		= 0, 0, 0
*COUNT		3751
3197, 3373, 3308, 3293
3194, 3372, 3198, 3280
3070, 3196, 3268, 3227
3109, 3080, 3133, 3175
3187, 3114, 3148, 3008
3075, 3110, 3141, 2998
2976, 2954, 2993, 3056
3000, 3019, 2899, 2926
2835, 2817, 2959, 2951
2815, 2864, 2802, 2905
2788, 2853, 2870, 2762
2819, 2762, 2777, 2843
2771, 2800, 2780, 2723
2678, 2678, 2656, 2725
2629, 2684, 2698, 2703
2738, 2730, 2633, 2675
2603, 2636, 2616, 2637
2589, 2513, 2595, 2618
2611, 2542, 2546, 2591
2520, 2555, 2452, 2477
2543, 2474, 2438, 2464
2490, 2522, 2424, 2450
2430, 2429, 2373, 2380
2412, 2471, 2343, 2405
2448, 2352, 2301, 2375
2329, 2382, 2342, 2349
2385, 2352, 2356, 2326
2263, 2292, 2273, 2287
2231, 2210, 2275, 2189
2226, 2259, 2229, 2226
2111, 2211, 2152, 2259
2127, 2112, 2221, 2269
2118, 2148, 2163, 2127
2161, 2222, 2210, 2076
2069, 2078, 2103, 2117
2193, 2038, 2136, 2142
2126, 2114, 2052, 1982
2084, 2085, 1986, 2091
2066, 2039, 2006, 2014
2067, 2022, 2027, 1978
1995, 2022, 2046, 1998
2068, 1909, 1936, 2044
1987, 1938, 1918, 1975
1984, 1962, 1918, 1914
1950, 1961, 1937, 1915
1901, 1910, 1873, 1897
1862, 1932, 1886, 1828
1830, 1803, 1833, 1855
1757, 1876, 1889, 1831
1815, 1850, 1863, 1882
1823, 1785, 1758, 1829
1909, 1746, 1756, 1751
1768, 1746, 1751, 1666
1760, 1816, 1790, 1786
1823, 1765, 1767, 1812
1813, 1759, 1767, 1811
1762, 1725, 1690, 1796
1719, 1763, 2040, 2311
2037, 1747, 1778, 1778
1726, 1678, 1688, 1681
1722, 1726, 1833, 1819
1732, 1702, 1684, 1636
1574, 1633, 1620, 1652
1612, 1611, 1668, 1559
1592, 1644, 1658, 1638
1653, 1553, 1585, 1630
1641, 1649, 1738, 1871
1846, 1743, 1671, 1610
1679, 1715, 1856, 2034
2353, 2101, 1822, 1719
1569, 1578, 1588, 1538
1532, 1503, 1646, 1547
1581, 1531, 1467, 1446
1461, 1492, 1472, 1500
1465, 1455, 1434, 1467
1479, 1522, 1419, 1443
1437, 1496, 1457, 1422
1419, 1477, 1431, 1438
1461, 1429, 1462, 1459
1416, 1403, 1407, 1384
1413, 1443, 1440, 1420
1406, 1400, 1419, 1375
1384, 1356, 1380, 1347
1386, 1379, 1353, 1411
1386, 1380, 1339, 1345
1400, 1351, 1335, 1385
1351, 1365, 1458, 1345
1395, 1301, 1397, 1402
1362, 1339, 1341, 1389
1315, 1260, 1292, 1268
1301, 1306, 1378, 1310
1340, 1330, 1257, 1279
1363, 1276, 1302, 1268
1320, 1309, 1263, 1258
1253, 1309, 1280, 1298
1277, 1259, 1198, 1268
1246, 1225, 1265, 1231
1193, 1283, 1248, 1216
1262, 1191, 1239, 1209
1223, 1262, 1293, 1218
1173, 1226, 1231, 1231
1242, 1192, 1257, 1194
1216, 1200, 1281, 1189
1196, 1169, 1187, 1244
1231, 1202, 1175, 1235
1210, 1215, 1253, 1169
1251, 1323, 1255, 1304
1195, 1197, 1169, 1149
1162, 1214, 1179, 1140
1186, 1176, 1134, 1129
1170, 1133, 1157, 1149
1137, 1186, 1126, 1127
1153, 1136, 1111, 1090
1080, 1116, 1134, 1122
1141, 1133, 1097, 1062
1057, 1106, 1085, 1131
1079, 1070, 1079, 1091
1067, 1035, 1053, 1098
1134, 1082, 1087, 1053
1104, 1100, 989, 1037
1032, 1055, 1106, 1136
1077, 1019, 1044, 1029
1062, 1016, 1066, 1056
1078, 1040, 1031, 1109
985, 1004, 1051, 1112
1067, 1021, 1065, 993
1050, 1091, 1047, 1037
1022, 970, 1013, 1071
1046, 1023, 973, 1025
996, 1076, 970, 990
971, 986, 936, 1007
983, 1050, 998, 1008
1011, 992, 937, 1020
960, 1003, 1030, 947
1005, 981, 1003, 967
963, 949, 981, 973
927, 959, 898, 883
936, 957, 991, 960
950, 891, 950, 993
992, 953, 912, 948
943, 970, 898, 943
943, 963, 953, 940
917, 927, 914, 928
912, 905, 930, 903
904, 912, 963, 865
941, 906, 982, 935
901, 914, 885, 871
891, 901, 970, 906
863, 926, 850, 894
923, 893, 888, 904
857, 897, 917, 861
911, 904, 915, 897
942, 868, 929, 857
912, 847, 915, 882
904, 939, 905, 912
904, 900, 962, 845
896, 958, 900, 886
860, 945, 941, 918
938, 1039, 1128, 1004
954, 900, 896, 862
918, 896, 816, 904
883, 870, 826, 827
837, 889, 877, 937
890, 813, 852, 834
874, 823, 813, 873
814, 804, 768, 802
824, 857, 805, 816
832, 806, 780, 796
802, 833, 802, 770
831, 805, 787, 814
889, 841, 851, 845
938, 887, 903, 1125
1174, 983, 1067, 1002
1274, 1601, 1371, 1361
1309, 1078, 1008, 864
862, 819, 812, 773
762, 777, 818, 777
776, 833, 822, 791
731, 791, 811, 818
843, 789, 808, 798
790, 773, 781, 814
827, 755, 848, 889
830, 803, 810, 807
848, 791, 829, 801
916, 853, 819, 849
854, 837, 751, 809
826, 809, 716, 804
774, 770, 730, 790
744, 759, 753, 769
795, 787, 782, 773
738, 772, 784, 733
796, 769, 745, 753
739, 721, 741, 756
718, 765, 742, 743
741, 738, 693, 750
751, 720, 719, 783
788, 681, 750, 726
764, 759, 733, 767
748, 785, 759, 774
766, 752, 751, 733
795, 748, 781, 808
791, 797, 766, 812
813, 786, 815, 758
783, 791, 802, 794
744, 790, 759, 750
756, 738, 746, 744
720, 700, 704, 735
780, 768, 705, 799
803, 802, 843, 896
987, 1013, 949, 1155
1147, 1301, 1450, 1885
1576, 1485, 1630, 1301
1233, 1241, 1150, 1080
889, 780, 756, 821
743, 708, 750, 719
731, 740, 657, 699
756, 751, 731, 731
741, 733, 723, 737
738, 729, 779, 782
738, 761, 743, 763
839, 929, 915, 886
976, 907, 895, 996
1264, 997, 929, 978
832, 787, 707, 677
748, 768, 766, 750
792, 746, 749, 729
760, 742, 742, 711
715, 714, 748, 767
835, 809, 838, 873
846, 972, 1210, 1175
1330, 2203, 3742, 7096
4895, 3487, 4245, 3025
2226, 1664, 1410, 1352
1249, 1210, 1114, 966
930, 884, 781, 791
743, 730, 710, 684
707, 655, 662, 644
700, 687, 683, 692
696, 701, 699, 684
697, 753, 746, 684
739, 750, 793, 810
963, 1235, 1093, 1212
1457, 1591, 1652, 1662
1881, 1541, 1386, 1524
1335, 1086, 985, 982
873, 819, 776, 783
735, 734, 701, 720
751, 720, 743, 767
806, 785, 782, 762
802, 773, 770, 736
740, 767, 771, 755
701, 730, 690, 677
728, 673, 650, 697
681, 687, 699, 706
850, 840, 763, 873
860, 799, 809, 763
769, 798, 799, 794
752, 725, 895, 963
804, 901, 807, 807
726, 747, 706, 625
623, 663, 630, 647
681, 755, 781, 831
839, 824, 887, 801
766, 720, 725, 721
793, 790, 772, 767
928, 945, 772, 864
931, 1004, 900, 958
1250, 1469, 1014, 1013
1182, 990, 837, 832
804, 875, 794, 663
741, 752, 694, 647
619, 638, 633, 639
680, 672, 639, 683
684, 692, 753, 714
742, 758, 797, 813
821, 905, 1043, 1064
1080, 1057, 1095, 1106
1016, 984, 1039, 1035
1567, 1761, 1573, 1773
2188, 1636, 1608, 2440
2252, 1567, 1582, 1736
1377, 1127, 1133, 1242
1287, 1429, 1433, 1524
1580, 1836, 2178, 2492
3030, 3955, 4409, 4869
5060, 5553, 5374, 4466
3915, 4726, 3317, 2484
2494, 2384, 1921, 1630
1497, 1368, 1164, 968
875, 881, 757, 664
635, 680, 737, 772
748, 792, 841, 1006
971, 1029, 1056, 1200
1471, 2258, 2405, 3529
3779, 2080, 1818, 2387
1757, 949, 747, 683
635, 614, 568, 564
577, 544, 531, 543
562, 557, 536, 529
563, 530, 554, 573
511, 575, 535, 548
564, 572, 635, 713
591, 569, 683, 696
706, 673, 697, 738
807, 835, 860, 908
995, 1179, 1023, 827
817, 834, 718, 641
561, 554, 529, 617
557, 526, 556, 557
512, 534, 513, 525
490, 496, 546, 548
496, 566, 569, 550
578, 588, 662, 737
976, 1598, 2474, 2258
1379, 1429, 1845, 1666
1239, 1237, 1831, 2206
1866, 1705, 1621, 1541
1393, 1309, 1234, 1000
811, 843, 803, 697
652, 599, 589, 556
575, 729, 1039, 1003
794, 815, 1189, 1644
1024, 669, 801, 936
642, 558, 505, 499
477, 473, 508, 488
459, 473, 484, 471
493, 463, 477, 489
496, 466, 503, 492
549, 585, 554, 583
763, 794, 634, 656
799, 954, 1077, 925
949, 1146, 1080, 1067
1237, 1621, 1336, 1379
2364, 2347, 1525, 2122
3669, 3365, 1803, 1344
1725, 1708, 1135, 720
606, 587, 645, 612
743, 571, 535, 513
577, 512, 508, 474
485, 512, 493, 484
489, 471, 480, 460
488, 499, 514, 493
497, 466, 494, 482
525, 533, 555, 495
526, 550, 660, 697
601, 616, 630, 665
630, 637, 617, 614
653, 647, 632, 660
738, 747, 737, 665
640, 662, 704, 572
537, 579, 568, 561
579, 545, 552, 548
530, 502, 512, 498
433, 467, 495, 476
571, 670, 685, 557
533, 621, 623, 532
605, 660, 672, 719
754, 741, 806, 1471
2724, 1899, 1891, 1568
1688, 1415, 1191, 1043
746, 537, 486, 503
448, 467, 471, 432
432, 401, 402, 437
414, 407, 439, 451
436, 430, 386, 420
452, 440, 386, 432
429, 424, 429, 445
455, 441, 451, 459
456, 445, 503, 445
397, 416, 460, 488
458, 434, 427, 432
450, 466, 416, 405
441, 462, 490, 535
562, 551, 473, 500
490, 519, 486, 543
641, 624, 666, 762
756, 697, 580, 648
887, 1238, 1187, 749
551, 660, 884, 755
609, 602, 603, 634
868, 982, 1046, 944
912, 968, 1102, 1122
1288, 1196, 1296, 1637
3055, 2978, 1852, 1444
1590, 1953, 1505, 1014
791, 642, 590, 538
491, 463, 495, 475
469, 467, 445, 457
432, 450, 460, 405
434, 425, 431, 441
417, 457, 492, 474
445, 444, 434, 467
498, 475, 448, 445
440, 420, 416, 424
400, 452, 425, 391
403, 429, 401, 420
481, 467, 532, 712
866, 843, 638, 630
676, 707, 593, 544
541, 501, 462, 430
448, 482, 452, 443
449, 457, 493, 521
573, 673, 567, 512
486, 453, 542, 473
406, 381, 461, 438
448, 421, 398, 434
433, 444, 402, 459
485, 482, 443, 455
561, 499, 483, 434
449, 441, 464, 466
468, 494, 646, 949
827, 653, 544, 630
831, 788, 597, 563
623, 616, 558, 488
496, 485, 451, 456
447, 441, 437, 435
472, 415, 437, 509
516, 510, 490, 457
485, 486, 509, 522
486, 510, 488, 467
572, 650, 805, 1574
2896, 3821, 2944, 1291
1150, 1642, 2067, 1754
938, 630, 536, 504
520, 534, 499, 456
483, 472, 415, 451
493, 425, 393, 409
399, 406, 435, 490
454, 459, 451, 446
426, 436, 432, 524
491, 514, 603, 654
724, 617, 546, 674
695, 677, 629, 610
586, 486, 554, 672
561, 480, 475, 476
482, 477, 440, 409
398, 429, 420, 405
427, 392, 354, 399
424, 421, 416, 432
410, 375, 433, 430
493, 539, 452, 426
433, 497, 501, 450
421, 427, 489, 482
424, 424, 394, 418
380, 405, 394, 383
364, 376, 364, 408
382, 384, 392, 390
411, 415, 409, 451
408, 362, 392, 397
410, 385, 396, 410
372, 421, 371, 352
406, 442, 427, 473
430, 411, 429, 436
373, 432, 417, 448
389, 379, 457, 473
439, 414, 437, 427
435, 445, 454, 472
489, 464, 474, 573
727, 1530, 1710, 1168
806, 618, 803, 1144
937, 722, 507, 494
463, 439, 451, 425
492, 538, 551, 550
626, 733, 932, 874
946, 1458, 1156, 825
879, 976, 1098, 1049
698, 529, 490, 580
532, 438, 423, 414
452, 426, 399, 400
427, 401, 375, 418
416, 388, 389, 396
397, 419, 387, 384
369, 413, 416, 444
443, 410, 381, 445
435, 548, 755, 1158
1890, 1632, 867, 714
819, 1045, 1271, 935
612, 556, 492, 446
437, 422, 416, 433
434, 453, 485, 412
410, 364, 405, 484
447, 446, 410, 388
408, 430, 398, 431
419, 462, 445, 449
486, 450, 436, 507
460, 455, 468, 504
537, 555, 476, 479
453, 429, 495, 469
436, 445, 391, 393
388, 417, 381, 395
386, 405, 389, 365
386, 382, 381, 376
375, 384, 361, 380
365, 370, 360, 395
367, 348, 384, 419
425, 445, 431, 418
440, 520, 506, 489
497, 461, 474, 457
488, 437, 449, 493
486, 421, 432, 391
382, 445, 394, 425
388, 404, 439, 473
522, 544, 542, 612
539, 651, 765, 611
568, 576, 484, 489
541, 539, 503, 479
448, 467, 440, 460
446, 468, 407, 409
413, 426, 419, 423
369, 365, 396, 422
475, 468, 430, 359
367, 426, 462, 469
493, 433, 430, 434
441, 402, 420, 380
379, 397, 417, 386
364, 371, 407, 335
346, 346, 355, 392
374, 328, 440, 398
384, 433, 402, 375
447, 419, 404, 410
419, 398, 435, 359
386, 374, 442, 421
426, 474, 471, 467
532, 720, 753, 796
695, 647, 599, 623
637, 652, 618, 547
469, 502, 472, 441
395, 415, 394, 370
384, 373, 381, 351
400, 401, 398, 373
397, 369, 368, 407
369, 380, 394, 363
418, 408, 398, 375
375, 359, 367, 375
374, 329, 361, 378
356, 326, 386, 379
388, 345, 384, 377
469, 486, 507, 584
586, 645, 1162, 2185
1610, 882, 726, 637
817, 1256, 1331, 875
754, 882, 1563, 1490
1213, 971, 758, 715
903, 1074, 881, 759
643, 495, 445, 432
382, 388, 416, 406
392, 414, 376, 375
403, 414, 381, 424
379, 408, 404, 442
426, 442, 434, 428
419, 453, 509, 568
526, 533, 590, 683
697, 637, 653, 642
626, 622, 695, 742
966, 1042, 823, 619
663, 889, 1166, 1250
1197, 847, 740, 732
816, 888, 925, 846
784, 770, 669, 596
551, 562, 556, 605
525, 458, 458, 486
468, 464, 446, 427
418, 475, 441, 443
498, 549, 521, 518
531, 591, 520, 488
532, 485, 589, 573
473, 511, 493, 463
464, 513, 425, 468
459, 440, 437, 424
376, 416, 466, 500
491, 520, 537, 530
596, 855, 1130, 987
855, 706, 583, 524
623, 712, 609, 547
479, 449, 428, 403
457, 423, 373, 433
412, 391, 444, 448
433, 480, 468, 460
457, 486, 474, 475
552, 611, 623, 611
621, 766, 1499, 1888
1475, 1002, 739, 594
694, 961, 1103, 864
661, 511, 453, 419
413, 405, 408, 426
453, 544, 632, 691
621, 658, 810, 1275
1717, 1336, 973, 754
616, 713, 841, 998
823, 804, 931, 738
643, 492, 483, 439
469, 580, 590, 503
529, 638, 545, 452
376, 392, 398, 395
471, 521, 493, 511
408, 374, 391, 410
456, 559, 491, 502
466, 444, 406, 433
431, 438, 503, 527
562, 503, 413, 368
418, 452, 478, 509
498, 457, 573, 754
622, 503, 528, 572
533, 635, 722, 753
593, 553, 558, 542
542, 661, 816, 823
804, 688, 535, 518
551, 594, 705, 616
484, 448, 428, 382
374, 409, 355, 336
342, 329, 322, 327
351, 338, 322, 289
337, 326, 293, 319
323, 324, 325, 369
361, 336, 335, 373
371, 377, 403, 375
363, 367, 361, 413
395, 361, 378, 350
389, 409, 390, 386
370, 361, 327, 324
334, 323, 314, 323
307, 288, 310, 297
341, 340, 368, 311
345, 298, 271, 297
344, 373, 356, 342
335, 320, 338, 353
332, 313, 311, 319
305, 306, 302, 306
309, 315, 316, 317
313, 320, 331, 315
319, 297, 342, 341
376, 362, 404, 399
423, 430, 410, 397
397, 395, 427, 439
421, 437, 422, 390
402, 404, 363, 367
373, 368, 344, 332
347, 324, 333, 317
326, 308, 358, 362
341, 374, 327, 340
384, 409, 374, 419
410, 438, 510, 543
488, 465, 542, 541
545, 681, 574, 476
423, 425, 430, 380
421, 429, 400, 346
361, 359, 376, 376
335, 325, 355, 314
344, 399, 483, 477
396, 393, 377, 387
397, 424, 362, 353
370, 332, 363, 335
347, 322, 370, 360
367, 362, 347, 340
327, 320, 335, 337
341, 381, 362, 348
351, 326, 320, 302
308, 320, 313, 302
323, 322, 340, 330
304, 307, 338, 343
334, 331, 311, 326
344, 374, 365, 415
416, 412, 422, 495
516, 569, 640, 517
520, 535, 510, 459
403, 430, 426, 382
369, 348, 383, 381
342, 339, 366, 364
361, 408, 375, 368
379, 365, 353, 354
355, 369, 351, 380
365, 317, 341, 312
344, 357, 350, 387
406, 383, 381, 500
552, 467, 370, 372
396, 354, 444, 482
546, 453, 404, 366
357, 352, 416, 400
380, 405, 337, 349
363, 360, 329, 411
463, 443, 369, 391
333, 357, 363, 334
356, 330, 320, 352
368, 307, 337, 305
316, 362, 352, 420
406, 436, 433, 375
364, 394, 384, 386
428, 416, 431, 393
374, 395, 384, 474
453, 407, 389, 386
376, 361, 375, 388
411, 435, 398, 359
345, 335, 337, 313
321, 322, 342, 330
313, 332, 322, 350
340, 384, 320, 333
331, 316, 378, 392
361, 348, 352, 359
357, 330, 320, 364
393, 421, 384, 370
343, 337, 351, 369
393, 312, 375, 362
347, 313, 320, 294
328, 310, 308, 337
367, 338, 340, 346
302, 332, 385, 331
337, 352, 319, 318
331, 331, 324, 368
349, 374, 368, 362
388, 397, 421, 679
933, 765, 546, 429
463, 486, 503, 516
676, 732, 739, 887
1017, 857, 674, 529
467, 484, 513, 568
725, 707, 620, 522
528, 560, 520, 518
513, 539, 565, 486
479, 478, 456, 416
442, 437, 455, 464
445, 416, 433, 472
441, 489, 473, 589
681, 636, 523, 462
464, 563, 597, 601
667, 607, 537, 456
425, 424, 446, 476
518, 488, 440, 477
481, 512, 485, 466
416, 412, 480, 546
453, 467, 458, 420
406, 360, 368, 377
409, 357, 333, 359
309, 305, 340, 313
313, 311, 353, 322
358, 328, 379, 420
452, 453, 429, 465
555, 605, 522, 437
486, 455, 430, 411
475, 563, 537, 482
387, 414, 394, 378
382, 387, 399, 391
429, 510, 520, 473
394, 349, 305, 328
338, 324, 418, 440
361, 338, 378, 403
356, 385, 376, 331
348, 364, 361, 360
369, 352, 392, 358
375, 402, 363, 380
381, 370, 375, 354
315, 330, 370, 358
376, 349, 335, 327
306, 346, 316, 343
342, 370, 389, 365
346, 316, 345, 347
335, 313, 333, 320
327, 303, 324, 341
309, 311, 318, 353
306, 319, 344, 360
373, 363, 363, 342
354, 346, 383, 357
416, 399, 405, 408
418, 422, 411, 404
421, 399, 377, 394
429, 445, 495, 501
524, 790, 909, 643
460, 404, 425, 418
433, 530, 587, 650
494, 379, 322, 360
348, 336, 331, 342
324, 338, 321, 261
298, 281, 287, 306
304, 318, 287, 319
322, 282, 303, 352
328, 321, 350, 395
482, 458, 390, 395
409, 407, 406, 437
555, 598, 632, 563
459, 534, 469, 469
511, 597, 690, 749
873, 967, 880, 783
651, 577, 532, 518
499, 547, 639, 601
585, 529, 415, 396
316, 330, 333, 291
313, 319, 311, 325
304, 308, 340, 305
347, 333, 360, 390
489, 485, 465, 445
402, 384, 356, 354
374, 424, 411, 413
411, 380, 383, 424
377, 397, 426, 399
367, 340, 360, 342
432, 437, 452, 431
455, 469, 507, 478
535, 679, 775, 833
652, 650, 758, 850
822, 702, 638, 625
632, 557, 470, 488
516, 573, 484, 441
445, 371, 357, 357
349, 338, 329, 333
336, 328, 364, 373
419, 439, 434, 549
591, 642, 547, 451
404, 387, 404, 446
476, 462, 529, 562
491, 418, 415, 472
471, 468, 399, 360
335, 368, 382, 373
414, 415, 435, 417
416, 426, 451, 508
599, 588, 614, 616
708, 718, 699, 558
473, 470, 475, 472
480, 559, 558, 612
552, 451, 356, 341
351, 331, 319, 352
349, 344, 363, 348
299, 301, 308, 323
343, 327, 292, 327
340, 291, 294, 318
332, 324, 365, 383
363, 338, 372, 334
333, 320, 316, 366
353, 363, 422, 492
688, 885, 774, 552
449, 423, 427, 418
477, 467, 522, 625
602, 464, 435, 400
336, 402, 339, 343
360, 351, 343, 332
312, 339, 341, 314
288, 298, 306, 305
252, 321, 316, 305
305, 293, 309, 311
299, 301, 334, 253
324, 356, 347, 315
285, 297, 297, 283
285, 314, 286, 273
293, 297, 276, 282
326, 297, 302, 328
280, 325, 306, 329
317, 353, 331, 328
314, 365, 398, 424
462, 555, 667, 653
526, 434, 424, 389
407, 409, 436, 496
524, 495, 453, 383
390, 366, 354, 332
364, 342, 379, 355
351, 344, 319, 279
320, 325, 294, 314
303, 297, 301, 310
316, 332, 298, 302
328, 331, 334, 314
358, 354, 341, 347
333, 348, 342, 340
309, 333, 301, 358
370, 402, 452, 494
458, 445, 348, 371
361, 350, 372, 372
365, 375, 434, 439
445, 407, 376, 371
400, 446, 420, 378
403, 380, 457, 421
405, 400, 420, 398
389, 375, 355, 360
323, 396, 387, 354
398, 388, 358, 348
371, 356, 398, 387
342, 359, 325, 336
331, 328, 331, 344
305, 349, 348, 332
321, 329, 325, 357
396, 393, 418, 538
590, 597, 602, 613
527, 445, 398, 396
375, 420, 440, 479
490, 441, 433, 411
348, 361, 348, 365
352, 330, 380, 317
361, 352, 314, 322
322, 294, 331, 342
320, 329, 370, 333
329, 311, 274, 280
302, 311, 303, 323
276, 296, 286, 270
268, 307, 286, 272
282, 283, 297, 284
274, 304, 292, 262
319, 321, 291, 300
282, 290, 289, 299
280, 294, 345, 308
326, 315, 348, 312
313, 307, 310, 283
296, 331, 322, 375
364, 366, 391, 389
377, 373, 357, 391
390, 344, 349, 345
374, 358, 358, 348
352, 384, 406, 388
376, 333, 345, 342
335, 336, 360, 361
418, 383, 331, 341
299, 302, 311, 307
301, 338, 319, 346
352, 336, 316, 289
326, 326, 334, 349
332, 360, 354, 355
317, 359, 364, 342
353, 341, 327, 359
341, 352, 365, 365
328, 346, 341, 339
333, 366, 359, 314
297, 301, 296, 325
342, 316, 312, 297
351, 331, 303, 336
322, 328, 307, 315
312, 350, 325, 341
415, 457, 414, 456
506, 534, 492, 428
389, 371, 382, 405
379, 348, 374, 415
414, 437, 411, 403
372, 368, 356, 308
292, 328, 298, 329
329, 328, 326, 317
316, 340, 345, 323
298, 288, 324, 329
311, 287, 300, 295
326, 309, 299, 276
268, 279, 284, 294
282, 312, 315, 319
341, 308, 276, 323
304, 290, 297, 268
249, 278, 269
*END
*EOF
