# Supplementary material for: Microbial induced calcite precipitation can consolidate martian and lunar regolith simulants
Source: PLoS One. 2022 Apr 14;17(4):e0266415. doi: 10.1371/journal.pone.0266415 (PMC9009621; doi:10.1371/journal.pone.0266415)
Supplement: S1 Data — (ZIP) [file pone.0266415.s002.zip › Plos one_data file/XRD/MSS-SP-GG-N.xlsx]

## Sheet: MSS-SP-GG-N
1.00000000000000E+0001 9.99000000000000E+0002
1.00110000000000E+0001 1.03951967838780E+0003						Comment: This report has been generated by Centre for Nano Science and Engineering (CeNSE), IISc. For the research work carried by Dr. Rashmi Dikshit
1.00220000000000E+0001 1.02460682488930E+0003
1.00330000000000E+0001 9.93700526882007E+0002
1.00440000000000E+0001 9.96692408607153E+0002
1.00550000000000E+0001 9.60848952947211E+0002
1.00660000000000E+0001 1.04614936920917E+0003
1.00770000000000E+0001 1.01324519231736E+0003
1.00880000000000E+0001 1.00078579124941E+0003
1.00990000000000E+0001 9.54740270701736E+0002
1.01100000000000E+0001 9.54253788800014E+0002
1.01210000000000E+0001 9.94565158197199E+0002
1.01320000000000E+0001 9.84512465293064E+0002
1.01430000000000E+0001 9.72928719351799E+0002
1.01540000000000E+0001 9.52144064999971E+0002
1.01650000000000E+0001 9.47158710190464E+0002
1.01760000000000E+0001 9.68433439289924E+0002
1.01870000000000E+0001 9.48693914184419E+0002
1.01980000000000E+0001 9.45970189721214E+0002
1.02090000000000E+0001 9.21057193764063E+0002
1.02200000000000E+0001 9.37889541708499E+0002
1.02310000000000E+0001 9.40059407928245E+0002
1.02420000000000E+0001 9.30988174089762E+0002
1.02530000000000E+0001 9.79741254882814E+0002
1.02640000000000E+0001 9.67589403318017E+0002
1.02750000000000E+0001 9.22039832628193E+0002
1.02860000000000E+0001 9.73337569852114E+0002
1.02970000000000E+0001 9.68003976145479E+0002
1.03080000000000E+0001 9.52986623137438E+0002
1.03190000000000E+0001 9.60090158818749E+0002
1.03300000000000E+0001 9.34616697922599E+0002
1.03410000000000E+0001 9.62392816348987E+0002
1.03520000000000E+0001 9.60049576562281E+0002
1.03630000000000E+0001 9.50068341070691E+0002
1.03740000000000E+0001 9.46963143833996E+0002
1.03850000000000E+0001 9.44662159153694E+0002
1.03960000000000E+0001 9.26494510613247E+0002
1.04070000000000E+0001 9.33445361279620E+0002
1.04180000000000E+0001 9.63352189815038E+0002
1.04290000000000E+0001 9.54735547406404E+0002
1.04400000000000E+0001 9.53335082121839E+0002
1.04510000000000E+0001 9.66936844631397E+0002
1.04620000000000E+0001 9.57148059634528E+0002
1.04730000000000E+0001 1.00286394373967E+0003
1.04840000000000E+0001 9.17017134858192E+0002
1.04950000000000E+0001 9.86848791417419E+0002
1.05060000000000E+0001 9.40699499336932E+0002
1.05170000000000E+0001 9.43043294186791E+0002
1.05280000000000E+0001 9.76432780736097E+0002
1.05390000000000E+0001 9.72575350130588E+0002
1.05500000000000E+0001 9.39981846326465E+0002
1.05610000000000E+0001 9.65511024980610E+0002
1.05720000000000E+0001 9.77556313436929E+0002
1.05830000000000E+0001 9.46088886049476E+0002
1.05940000000000E+0001 9.85005341549911E+0002
1.06050000000000E+0001 9.75510153692652E+0002
1.06160000000000E+0001 9.39242946001596E+0002
1.06270000000000E+0001 9.42891109760565E+0002
1.06380000000000E+0001 9.57167982687823E+0002
1.06490000000000E+0001 1.00675075434189E+0003
1.06600000000000E+0001 9.49793696060767E+0002
1.06710000000000E+0001 9.26389483012940E+0002
1.06820000000000E+0001 9.43620941497584E+0002
1.06930000000000E+0001 9.57348121677379E+0002
1.07040000000000E+0001 9.27125440398133E+0002
1.07150000000000E+0001 9.96674984758550E+0002
1.07260000000000E+0001 9.26019336273335E+0002
1.07370000000000E+0001 9.74861158715544E+0002
1.07480000000000E+0001 9.58858354281772E+0002
1.07590000000000E+0001 1.02157798018071E+0003
1.07700000000000E+0001 9.93424477114458E+0002
1.07810000000000E+0001 9.83985925459849E+0002
1.07920000000000E+0001 9.69006475784958E+0002
1.08030000000000E+0001 9.93930240385955E+0002
1.08140000000000E+0001 9.69075572551122E+0002
1.08250000000000E+0001 9.20744295020785E+0002
1.08360000000000E+0001 9.28541881115102E+0002
1.08470000000000E+0001 9.43066053972734E+0002
1.08580000000000E+0001 9.44334396197666E+0002
1.08690000000000E+0001 9.32910302317632E+0002
1.08800000000000E+0001 9.33623756288349E+0002
1.08910000000000E+0001 9.44205939753301E+0002
1.09020000000000E+0001 9.44060402752401E+0002
1.09130000000000E+0001 9.42974124322570E+0002
1.09240000000000E+0001 9.77473366347650E+0002
1.09350000000000E+0001 9.32219172923663E+0002
1.09460000000000E+0001 8.83923324314570E+0002
1.09570000000000E+0001 9.02994548841239E+0002
1.09680000000000E+0001 9.45998089188369E+0002
1.09790000000000E+0001 9.63734615429530E+0002
1.09900000000000E+0001 9.22851109965921E+0002
1.10010000000000E+0001 9.71900004402396E+0002
1.10120000000000E+0001 9.88183303626774E+0002
1.10230000000000E+0001 1.00454917126913E+0003
1.10340000000000E+0001 9.95150582399865E+0002
1.10450000000000E+0001 9.68054081941445E+0002
1.10560000000000E+0001 9.54113009908571E+0002
1.10670000000000E+0001 9.93651415213407E+0002
1.10780000000000E+0001 9.67106240172100E+0002
1.10890000000000E+0001 1.00954054798547E+0003
1.11000000000000E+0001 1.02686257114639E+0003
1.11110000000000E+0001 9.83841895715873E+0002
1.11220000000000E+0001 9.58973685286686E+0002
1.11330000000000E+0001 9.24213865515169E+0002
1.11440000000000E+0001 9.44410604840973E+0002
1.11550000000000E+0001 9.82746555297895E+0002
1.11660000000000E+0001 1.00153812849412E+0003
1.11770000000000E+0001 1.00829806962648E+0003
1.11880000000000E+0001 1.03628925590322E+0003
1.11990000000000E+0001 9.85524270748474E+0002
1.12100000000000E+0001 9.52070505140875E+0002
1.12210000000000E+0001 1.01324897848635E+0003
1.12320000000000E+0001 9.59170333178313E+0002
1.12430000000000E+0001 9.65421916790307E+0002
1.12540000000000E+0001 9.52743606713067E+0002
1.12650000000000E+0001 1.02214907061237E+0003
1.12760000000000E+0001 1.00552954279759E+0003
1.12870000000000E+0001 9.71892048947545E+0002
1.12980000000000E+0001 9.70216736717792E+0002
1.13090000000000E+0001 9.64491908708152E+0002
1.13200000000000E+0001 9.87396232229448E+0002
1.13310000000000E+0001 9.88913618558190E+0002
1.13420000000000E+0001 9.50269154073092E+0002
1.13530000000000E+0001 9.42456069587187E+0002
1.13640000000000E+0001 9.69391411108425E+0002
1.13750000000000E+0001 9.27059422090692E+0002
1.13860000000000E+0001 9.73418998877088E+0002
1.13970000000000E+0001 9.62024080031992E+0002
1.14080000000000E+0001 9.51880093474988E+0002
1.14190000000000E+0001 9.40723270784764E+0002
1.14300000000000E+0001 9.60835166958442E+0002
1.14410000000000E+0001 9.94531908851196E+0002
1.14520000000000E+0001 9.53042905757584E+0002
1.14630000000000E+0001 9.90311192603096E+0002
1.14740000000000E+0001 9.76597797555243E+0002
1.14850000000000E+0001 9.69761637660499E+0002
1.14960000000000E+0001 9.63687975211469E+0002
1.15070000000000E+0001 9.98750683055215E+0002
1.15180000000000E+0001 1.01580331448441E+0003
1.15290000000000E+0001 1.03608603413894E+0003
1.15400000000000E+0001 9.97891030125120E+0002
1.15510000000000E+0001 9.86585519336078E+0002
1.15620000000000E+0001 9.46344059606913E+0002
1.15730000000000E+0001 9.57106551206369E+0002
1.15840000000000E+0001 1.02555330104602E+0003
1.15950000000000E+0001 1.02491839644267E+0003
1.16060000000000E+0001 1.02029289042071E+0003
1.16170000000000E+0001 1.02701337959875E+0003
1.16280000000000E+0001 1.00555073836665E+0003
1.16390000000000E+0001 1.01424270596368E+0003
1.16500000000000E+0001 1.08058673552213E+0003
1.16610000000000E+0001 1.06366912554143E+0003
1.16720000000000E+0001 1.08083925298328E+0003
1.16830000000000E+0001 1.11740862366605E+0003
1.16940000000000E+0001 1.14520867355468E+0003
1.17050000000000E+0001 1.25396996735379E+0003
1.17160000000000E+0001 1.17686711282390E+0003
1.17270000000000E+0001 1.21103240726102E+0003
1.17380000000000E+0001 1.26968388787519E+0003
1.17490000000000E+0001 1.34633039261528E+0003
1.17600000000000E+0001 1.35426725548932E+0003
1.17710000000000E+0001 1.30544109527839E+0003
1.17820000000000E+0001 1.31894078545007E+0003
1.17930000000000E+0001 1.23366662372801E+0003
1.18040000000000E+0001 1.16809972820209E+0003
1.18150000000000E+0001 1.09900601257519E+0003
1.18260000000000E+0001 1.08954105348714E+0003
1.18370000000000E+0001 1.06429255435999E+0003
1.18480000000000E+0001 1.02120602182751E+0003
1.18590000000000E+0001 9.94905536707737E+0002
1.18700000000000E+0001 9.89783881519794E+0002
1.18810000000000E+0001 9.81997198977967E+0002
1.18920000000000E+0001 9.55357670829661E+0002
1.19030000000000E+0001 1.02627210331789E+0003
1.19140000000000E+0001 9.65052549330906E+0002
1.19250000000000E+0001 1.08141742866243E+0003
1.19360000000000E+0001 1.01981392117641E+0003
1.19470000000000E+0001 9.56649353057608E+0002
1.19580000000000E+0001 9.98001963474694E+0002
1.19690000000000E+0001 1.05858672367808E+0003
1.19800000000000E+0001 9.65082346568910E+0002
1.19910000000000E+0001 9.96696719667622E+0002
1.20020000000000E+0001 9.86377198243645E+0002
1.20130000000000E+0001 9.88993017033707E+0002
1.20240000000000E+0001 9.83886736131818E+0002
1.20350000000000E+0001 1.01053374008827E+0003
1.20460000000000E+0001 9.98887435374362E+0002
1.20570000000000E+0001 9.98562481522875E+0002
1.20680000000000E+0001 9.74957772324845E+0002
1.20790000000000E+0001 9.82521053693208E+0002
1.20900000000000E+0001 1.02950232190146E+0003
1.21010000000000E+0001 1.00994775987640E+0003
1.21120000000000E+0001 9.92322969008492E+0002
1.21230000000000E+0001 1.01268347883678E+0003
1.21340000000000E+0001 1.02143450507360E+0003
1.21450000000000E+0001 1.05498602805829E+0003
1.21560000000000E+0001 1.00617503527812E+0003
1.21670000000000E+0001 1.00575871021879E+0003
1.21780000000000E+0001 1.00893669839562E+0003
1.21890000000000E+0001 9.95828128408791E+0002
1.22000000000000E+0001 1.00121571050964E+0003
1.22110000000000E+0001 1.07356932564761E+0003
1.22220000000000E+0001 1.03323325147037E+0003
1.22330000000000E+0001 1.03572260923275E+0003
1.22440000000000E+0001 1.04597298293124E+0003
1.22550000000000E+0001 1.03256520018885E+0003
1.22660000000000E+0001 1.05753618924004E+0003
1.22770000000000E+0001 1.05629940003693E+0003
1.22880000000000E+0001 1.05208803039545E+0003
1.22990000000000E+0001 1.02478784528588E+0003
1.23100000000000E+0001 9.93611150824582E+0002
1.23210000000000E+0001 1.01891376247981E+0003
1.23320000000000E+0001 1.02190751899440E+0003
1.23430000000000E+0001 1.03049944608613E+0003
1.23540000000000E+0001 1.03505052694184E+0003
1.23650000000000E+0001 1.03242025014778E+0003
1.23760000000000E+0001 1.02047586908870E+0003
1.23870000000000E+0001 1.06399737446486E+0003
1.23980000000000E+0001 1.02901391993437E+0003
1.24090000000000E+0001 1.05561324802394E+0003
1.24200000000000E+0001 1.01204840742388E+0003
1.24310000000000E+0001 1.03464412168022E+0003
1.24420000000000E+0001 9.90096719807830E+0002
1.24530000000000E+0001 1.00443529564410E+0003
1.24640000000000E+0001 1.02790385119516E+0003
1.24750000000000E+0001 1.00628680847643E+0003
1.24860000000000E+0001 1.01227049838398E+0003
1.24970000000000E+0001 1.03522967182811E+0003
1.25080000000000E+0001 1.00607863958499E+0003
1.25190000000000E+0001 1.05101355504457E+0003
1.25300000000000E+0001 1.08497693578799E+0003
1.25410000000000E+0001 1.09583624413582E+0003
1.25520000000000E+0001 1.08329845116991E+0003
1.25630000000000E+0001 1.06917513195241E+0003
1.25740000000000E+0001 1.07863560748422E+0003
1.25850000000000E+0001 1.08374975339815E+0003
1.25960000000000E+0001 1.14727932521318E+0003
1.26070000000000E+0001 1.13937600740980E+0003
1.26180000000000E+0001 1.10286157352090E+0003
1.26290000000000E+0001 1.15342228438514E+0003
1.26400000000000E+0001 1.12729655584492E+0003
1.26510000000000E+0001 1.03584692279147E+0003
1.26620000000000E+0001 1.06884990464530E+0003
1.26730000000000E+0001 1.03306924561632E+0003
1.26840000000000E+0001 1.03299021785987E+0003
1.26950000000000E+0001 1.00933823734527E+0003
1.27060000000000E+0001 9.97529821902612E+0002
1.27170000000000E+0001 1.02944041637738E+0003
1.27280000000000E+0001 9.95975792224142E+0002
1.27390000000000E+0001 1.03915268952568E+0003
1.27500000000000E+0001 1.03659228366108E+0003
1.27610000000000E+0001 1.02902952284907E+0003
1.27720000000000E+0001 1.03589451252801E+0003
1.27830000000000E+0001 1.02497885496821E+0003
1.27940000000000E+0001 1.01892773652323E+0003
1.28050000000000E+0001 1.01891669481748E+0003
1.28160000000000E+0001 1.03512984019766E+0003
1.28270000000000E+0001 1.00290754173930E+0003
1.28380000000000E+0001 1.00187209059292E+0003
1.28490000000000E+0001 1.01263016161087E+0003
1.28600000000000E+0001 1.05095067438921E+0003
1.28710000000000E+0001 1.00616309431216E+0003
1.28820000000000E+0001 1.02079053767910E+0003
1.28930000000000E+0001 1.00859956170056E+0003
1.29040000000000E+0001 1.03896050423555E+0003
1.29150000000000E+0001 1.03386014836935E+0003
1.29260000000000E+0001 9.99212643984209E+0002
1.29370000000000E+0001 1.04646014448884E+0003
1.29480000000000E+0001 9.75837514290708E+0002
1.29590000000000E+0001 1.00504856667494E+0003
1.29700000000000E+0001 9.93215684613614E+0002
1.29810000000000E+0001 9.79631275386851E+0002
1.29920000000000E+0001 1.01430001596036E+0003
1.30030000000000E+0001 1.01098831331654E+0003
1.30140000000000E+0001 9.83806964331342E+0002
1.30250000000000E+0001 1.00753691709356E+0003
1.30360000000000E+0001 1.00443839601213E+0003
1.30470000000000E+0001 1.02004266017649E+0003
1.30580000000000E+0001 1.04337352003924E+0003
1.30690000000000E+0001 1.00309041087350E+0003
1.30800000000000E+0001 9.90373825530326E+0002
1.30910000000000E+0001 9.59578482416527E+0002
1.31020000000000E+0001 9.70525228648296E+0002
1.31130000000000E+0001 9.90678121550978E+0002
1.31240000000000E+0001 1.03953699425908E+0003
1.31350000000000E+0001 1.03342823483675E+0003
1.31460000000000E+0001 1.02716235091961E+0003
1.31570000000000E+0001 1.06933772410950E+0003
1.31680000000000E+0001 9.66854408688941E+0002
1.31790000000000E+0001 1.01913393427951E+0003
1.31900000000000E+0001 1.00296311904546E+0003
1.32010000000000E+0001 1.02085793080475E+0003
1.32120000000000E+0001 9.75963163613271E+0002
1.32230000000000E+0001 1.01245040025591E+0003
1.32340000000000E+0001 1.02286886737699E+0003
1.32450000000000E+0001 1.01693243035926E+0003
1.32560000000000E+0001 1.00822035479552E+0003
1.32670000000000E+0001 1.00547651459041E+0003
1.32780000000000E+0001 1.02410696678924E+0003
1.32890000000000E+0001 1.01228778349724E+0003
1.33000000000000E+0001 1.01382837850062E+0003
1.33110000000000E+0001 1.02977349544332E+0003
1.33220000000000E+0001 1.04523181642635E+0003
1.33330000000000E+0001 1.07638641312533E+0003
1.33440000000000E+0001 1.00420140264601E+0003
1.33550000000000E+0001 9.61893542996571E+0002
1.33660000000000E+0001 9.62540371732391E+0002
1.33770000000000E+0001 9.93654302855807E+0002
1.33880000000000E+0001 9.70082688209638E+0002
1.33990000000000E+0001 9.74326915051691E+0002
1.34100000000000E+0001 9.66065427598823E+0002
1.34210000000000E+0001 1.00661110900145E+0003
1.34320000000000E+0001 1.01839182692072E+0003
1.34430000000000E+0001 1.03082434158833E+0003
1.34540000000000E+0001 1.04122209386481E+0003
1.34650000000000E+0001 1.05616421359025E+0003
1.34760000000000E+0001 1.04546754207071E+0003
1.34870000000000E+0001 1.00999637269260E+0003
1.34980000000000E+0001 1.03313297724785E+0003
1.35090000000000E+0001 1.03168926928815E+0003
1.35200000000000E+0001 9.57634887228856E+0002
1.35310000000000E+0001 9.70688051684442E+0002
1.35420000000000E+0001 1.01963360046141E+0003
1.35530000000000E+0001 9.76130257897829E+0002
1.35640000000000E+0001 9.65232294527931E+0002
1.35750000000000E+0001 1.01116635232523E+0003
1.35860000000000E+0001 9.47286587622974E+0002
1.35970000000000E+0001 9.96173713363736E+0002
1.36080000000000E+0001 1.05348163666771E+0003
1.36190000000000E+0001 9.90835356239560E+0002
1.36300000000000E+0001 9.65427732445151E+0002
1.36410000000000E+0001 1.04442104789156E+0003
1.36520000000000E+0001 1.02633433433752E+0003
1.36630000000000E+0001 9.56175258670915E+0002
1.36740000000000E+0001 9.73820815981471E+0002
1.36850000000000E+0001 9.92422022018711E+0002
1.36960000000000E+0001 9.99874624427636E+0002
1.37070000000000E+0001 1.03193157697406E+0003
1.37180000000000E+0001 1.01002585947417E+0003
1.37290000000000E+0001 1.01283336784462E+0003
1.37400000000000E+0001 1.02222765470748E+0003
1.37510000000000E+0001 1.03561791083571E+0003
1.37620000000000E+0001 1.05812307650006E+0003
1.37730000000000E+0001 1.03607033516460E+0003
1.37840000000000E+0001 1.06633832257771E+0003
1.37950000000000E+0001 1.04591072616004E+0003
1.38060000000000E+0001 1.02699308612096E+0003
1.38170000000000E+0001 1.01086605983740E+0003
1.38280000000000E+0001 1.07345628046178E+0003
1.38390000000000E+0001 9.69083470632477E+0002
1.38500000000000E+0001 1.01038044034944E+0003
1.38610000000000E+0001 9.78556003709851E+0002
1.38720000000000E+0001 1.04088968789612E+0003
1.38830000000000E+0001 1.00844537825755E+0003
1.38940000000000E+0001 1.06707482966275E+0003
1.39050000000000E+0001 9.98248086481573E+0002
1.39160000000000E+0001 9.90099680929258E+0002
1.39270000000000E+0001 1.04436167188406E+0003
1.39380000000000E+0001 1.01522829300334E+0003
1.39490000000000E+0001 1.04284940447013E+0003
1.39600000000000E+0001 1.02848653288937E+0003
1.39710000000000E+0001 9.94113248513253E+0002
1.39820000000000E+0001 9.83059000650236E+0002
1.39930000000000E+0001 9.68023714339178E+0002
1.40040000000000E+0001 9.94991493488547E+0002
1.40150000000000E+0001 1.01306402152267E+0003
1.40260000000000E+0001 1.02451789501696E+0003
1.40370000000000E+0001 1.00967879443154E+0003
1.40480000000000E+0001 9.61246010548545E+0002
1.40590000000000E+0001 1.00531206911415E+0003
1.40700000000000E+0001 9.70105212308369E+0002
1.40810000000000E+0001 9.83297917609604E+0002
1.40920000000000E+0001 1.00717596963429E+0003
1.41030000000000E+0001 1.01664987392553E+0003
1.41140000000000E+0001 9.45038927103934E+0002
1.41250000000000E+0001 9.44518988567541E+0002
1.41360000000000E+0001 1.01020360992723E+0003
1.41470000000000E+0001 9.96124370698531E+0002
1.41580000000000E+0001 9.60894804090325E+0002
1.41690000000000E+0001 9.74465698801199E+0002
1.41800000000000E+0001 9.30258365699542E+0002
1.41910000000000E+0001 9.78732769986084E+0002
1.42020000000000E+0001 9.90401282093833E+0002
1.42130000000000E+0001 9.42090073103368E+0002
1.42240000000000E+0001 9.84032821321425E+0002
1.42350000000000E+0001 9.76030395877599E+0002
1.42460000000000E+0001 9.49844924825551E+0002
1.42570000000000E+0001 9.23897993450932E+0002
1.42680000000000E+0001 9.07601380420875E+0002
1.42790000000000E+0001 9.01292960924213E+0002
1.42900000000000E+0001 9.58336743320319E+0002
1.43010000000000E+0001 9.31949746455714E+0002
1.43120000000000E+0001 9.95392186176702E+0002
1.43230000000000E+0001 9.54616248821461E+0002
1.43340000000000E+0001 1.01007909914085E+0003
1.43450000000000E+0001 9.71812004933494E+0002
1.43560000000000E+0001 9.47263596589753E+0002
1.43670000000000E+0001 9.81272777365439E+0002
1.43780000000000E+0001 9.31360007644889E+0002
1.43890000000000E+0001 9.35768692322767E+0002
1.44000000000000E+0001 9.45969758854231E+0002
1.44110000000000E+0001 9.79888594341286E+0002
1.44220000000000E+0001 9.85104180949344E+0002
1.44330000000000E+0001 9.30411290269460E+0002
1.44440000000000E+0001 9.57773306367553E+0002
1.44550000000000E+0001 9.89971460479423E+0002
1.44660000000000E+0001 9.93672322296239E+0002
1.44770000000000E+0001 1.01939867267555E+0003
1.44880000000000E+0001 9.95337972870062E+0002
1.44990000000000E+0001 9.76885790193602E+0002
1.45100000000000E+0001 9.40587079096033E+0002
1.45210000000000E+0001 9.63223688450217E+0002
1.45320000000000E+0001 9.59252408332405E+0002
1.45430000000000E+0001 9.52617014381081E+0002
1.45540000000000E+0001 9.55445539589087E+0002
1.45650000000000E+0001 9.57712442570831E+0002
1.45760000000000E+0001 9.30614474028813E+0002
1.45870000000000E+0001 9.33736395785185E+0002
1.45980000000000E+0001 9.21151232817364E+0002
1.46090000000000E+0001 9.37076799027606E+0002
1.46200000000000E+0001 9.48740526152634E+0002
1.46310000000000E+0001 1.03437662677754E+0003
1.46420000000000E+0001 9.86272762940985E+0002
1.46530000000000E+0001 9.43525329636465E+0002
1.46640000000000E+0001 9.74295838616076E+0002
1.46750000000000E+0001 9.28613631745547E+0002
1.46860000000000E+0001 9.63190767250968E+0002
1.46970000000000E+0001 9.73197921795316E+0002
1.47080000000000E+0001 9.84364538837946E+0002
1.47190000000000E+0001 9.74324511214093E+0002
1.47300000000000E+0001 9.47086419695998E+0002
1.47410000000000E+0001 9.52369444973313E+0002
1.47520000000000E+0001 9.85813436306600E+0002
1.47630000000000E+0001 9.71836573047340E+0002
1.47740000000000E+0001 9.72438593501807E+0002
1.47850000000000E+0001 9.48247512491721E+0002
1.47960000000000E+0001 9.50688858698955E+0002
1.48070000000000E+0001 9.81672132687975E+0002
1.48180000000000E+0001 9.05526783152568E+0002
1.48290000000000E+0001 9.14305855378391E+0002
1.48400000000000E+0001 1.02549553848548E+0003
1.48510000000000E+0001 9.32510336372654E+0002
1.48620000000000E+0001 9.21452556995621E+0002
1.48730000000000E+0001 9.05809797737227E+0002
1.48840000000000E+0001 9.45541193281829E+0002
1.48950000000000E+0001 9.13441781182745E+0002
1.49060000000000E+0001 9.18878901299954E+0002
1.49170000000000E+0001 9.26787987424455E+0002
1.49280000000000E+0001 9.27891984669857E+0002
1.49390000000000E+0001 9.63305803797342E+0002
1.49500000000000E+0001 9.59894902775686E+0002
1.49610000000000E+0001 9.41818322482834E+0002
1.49720000000000E+0001 9.06633050190835E+0002
1.49830000000000E+0001 8.84123259379747E+0002
1.49940000000000E+0001 9.27396191835312E+0002
1.50050000000000E+0001 9.38221787077864E+0002
1.50160000000000E+0001 9.03965035812405E+0002
1.50270000000000E+0001 9.42695958543678E+0002
1.50380000000000E+0001 9.25642304908650E+0002
1.50490000000000E+0001 9.65952211501994E+0002
1.50600000000000E+0001 9.33695683700136E+0002
1.50710000000000E+0001 9.02107659599193E+0002
1.50820000000000E+0001 9.49162840807180E+0002
1.50930000000000E+0001 9.61135145622007E+0002
1.51040000000000E+0001 8.98273865733969E+0002
1.51150000000000E+0001 9.52126569732970E+0002
1.51260000000000E+0001 8.79598788663170E+0002
1.51370000000000E+0001 9.34557313869411E+0002
1.51480000000000E+0001 9.62344345458927E+0002
1.51590000000000E+0001 9.45267506831702E+0002
1.51700000000000E+0001 9.10097485432595E+0002
1.51810000000000E+0001 8.97092525097536E+0002
1.51920000000000E+0001 9.07919539656712E+0002
1.52030000000000E+0001 9.30512798719568E+0002
1.52140000000000E+0001 9.30677935797726E+0002
1.52250000000000E+0001 9.40393101082168E+0002
1.52360000000000E+0001 9.16981111934155E+0002
1.52470000000000E+0001 9.24461123990637E+0002
1.52580000000000E+0001 9.57118800191404E+0002
1.52690000000000E+0001 9.13960049033226E+0002
1.52800000000000E+0001 9.16471682309384E+0002
1.52910000000000E+0001 9.03439818634276E+0002
1.53020000000000E+0001 8.73583201155799E+0002
1.53130000000000E+0001 9.30572504257491E+0002
1.53240000000000E+0001 9.08769037007008E+0002
1.53350000000000E+0001 8.80194762216922E+0002
1.53460000000000E+0001 9.14093867359116E+0002
1.53570000000000E+0001 8.77702768391041E+0002
1.53680000000000E+0001 9.22515143703702E+0002
1.53790000000000E+0001 9.01911197034523E+0002
1.53900000000000E+0001 9.50196777023413E+0002
1.54010000000000E+0001 9.58786357975344E+0002
1.54120000000000E+0001 9.30308569767315E+0002
1.54230000000000E+0001 9.28488366882461E+0002
1.54340000000000E+0001 8.74223340606347E+0002
1.54450000000000E+0001 8.77718143692553E+0002
1.54560000000000E+0001 9.40363545226095E+0002
1.54670000000000E+0001 9.08523118396822E+0002
1.54780000000000E+0001 9.29014598532308E+0002
1.54890000000000E+0001 9.17783296796229E+0002
1.55000000000000E+0001 8.96570353641634E+0002
1.55110000000000E+0001 9.40278318629935E+0002
1.55220000000000E+0001 9.20793922133090E+0002
1.55330000000000E+0001 9.10492650949300E+0002
1.55440000000000E+0001 9.66855640564157E+0002
1.55550000000000E+0001 8.81588589556507E+0002
1.55660000000000E+0001 8.87142539303534E+0002
1.55770000000000E+0001 9.08695757677684E+0002
1.55880000000000E+0001 8.74691629831136E+0002
1.55990000000000E+0001 9.46371793771390E+0002
1.56100000000000E+0001 9.01101308103875E+0002
1.56210000000000E+0001 9.17600996030795E+0002
1.56320000000000E+0001 8.84177859838148E+0002
1.56430000000000E+0001 8.68922634371095E+0002
1.56540000000000E+0001 8.66065220378134E+0002
1.56650000000000E+0001 8.87062223890244E+0002
1.56760000000000E+0001 9.05134224878783E+0002
1.56870000000000E+0001 9.16858190306125E+0002
1.56980000000000E+0001 8.63740127951341E+0002
1.57090000000000E+0001 8.65467851694384E+0002
1.57200000000000E+0001 9.03502028391811E+0002
1.57310000000000E+0001 9.11285954574302E+0002
1.57420000000000E+0001 9.02161466697093E+0002
1.57530000000000E+0001 8.66297115956989E+0002
1.57640000000000E+0001 9.04026210933725E+0002
1.57750000000000E+0001 8.86977803407873E+0002
1.57860000000000E+0001 9.56368309426823E+0002
1.57970000000000E+0001 8.76407325143790E+0002
1.58080000000000E+0001 9.59913566082073E+0002
1.58190000000000E+0001 8.18588590833951E+0002
1.58300000000000E+0001 8.82663430615778E+0002
1.58410000000000E+0001 8.91418066408779E+0002
1.58520000000000E+0001 9.02083939323116E+0002
1.58630000000000E+0001 8.76997730307693E+0002
1.58740000000000E+0001 8.56858487554658E+0002
1.58850000000000E+0001 8.69775776435847E+0002
1.58960000000000E+0001 8.63492024398357E+0002
1.59070000000000E+0001 8.60976374381477E+0002
1.59180000000000E+0001 8.75758515554526E+0002
1.59290000000000E+0001 8.85951808823948E+0002
1.59400000000000E+0001 8.86163767756390E+0002
1.59510000000000E+0001 9.00352498436024E+0002
1.59620000000000E+0001 8.79657896139335E+0002
1.59730000000000E+0001 9.01510639614734E+0002
1.59840000000000E+0001 8.24659178068883E+0002
1.59950000000000E+0001 8.58936119443246E+0002
1.60060000000000E+0001 8.86233320437245E+0002
1.60170000000000E+0001 8.58432845631267E+0002
1.60280000000000E+0001 8.19067482051669E+0002
1.60390000000000E+0001 8.55499912863407E+0002
1.60500000000000E+0001 9.02673897528669E+0002
1.60610000000000E+0001 8.71825047998483E+0002
1.60720000000000E+0001 8.33181608190567E+0002
1.60830000000000E+0001 8.48364980445728E+0002
1.60940000000000E+0001 8.73929765334969E+0002
1.61050000000000E+0001 8.93022260535577E+0002
1.61160000000000E+0001 8.69008126544305E+0002
1.61270000000000E+0001 8.45298522061468E+0002
1.61380000000000E+0001 8.29585804236374E+0002
1.61490000000000E+0001 8.50222936674918E+0002
1.61600000000000E+0001 8.51958381508375E+0002
1.61710000000000E+0001 8.41439382821765E+0002
1.61820000000000E+0001 8.57883887152904E+0002
1.61930000000000E+0001 8.67857413885324E+0002
1.62040000000000E+0001 8.40489372947350E+0002
1.62150000000000E+0001 8.34327826494435E+0002
1.62260000000000E+0001 8.66724468579455E+0002
1.62370000000000E+0001 8.68310755868610E+0002
1.62480000000000E+0001 8.66880779836781E+0002
1.62590000000000E+0001 8.71412695685641E+0002
1.62700000000000E+0001 8.21465854037212E+0002
1.62810000000000E+0001 8.33413490479381E+0002
1.62920000000000E+0001 8.28248757267496E+0002
1.63030000000000E+0001 8.70292673342960E+0002
1.63140000000000E+0001 8.41764897996209E+0002
1.63250000000000E+0001 8.67621990422291E+0002
1.63360000000000E+0001 8.57082202539651E+0002
1.63470000000000E+0001 8.29017263858268E+0002
1.63580000000000E+0001 8.45404524751975E+0002
1.63690000000000E+0001 8.38010239302528E+0002
1.63800000000000E+0001 8.26294035871006E+0002
1.63910000000000E+0001 8.40927916506688E+0002
1.64020000000000E+0001 8.97131458629808E+0002
1.64130000000000E+0001 8.89798227981775E+0002
1.64240000000000E+0001 8.82395280813194E+0002
1.64350000000000E+0001 8.73866948645726E+0002
1.64460000000000E+0001 8.56653576914222E+0002
1.64570000000000E+0001 8.32805151696633E+0002
1.64680000000000E+0001 8.25787614234039E+0002
1.64790000000000E+0001 8.21998343482203E+0002
1.64900000000000E+0001 8.49974352479600E+0002
1.65010000000000E+0001 8.12459713128991E+0002
1.65120000000000E+0001 8.10491018037471E+0002
1.65230000000000E+0001 8.45710959864507E+0002
1.65340000000000E+0001 8.27926779440587E+0002
1.65450000000000E+0001 8.28742789991618E+0002
1.65560000000000E+0001 7.89491992136302E+0002
1.65670000000000E+0001 8.14606356282224E+0002
1.65780000000000E+0001 8.81048115474934E+0002
1.65890000000000E+0001 8.93890832867716E+0002
1.66000000000000E+0001 8.61947005253043E+0002
1.66110000000000E+0001 8.21868001429701E+0002
1.66220000000000E+0001 8.38785137999423E+0002
1.66330000000000E+0001 8.27869585008059E+0002
1.66440000000000E+0001 7.98385131517276E+0002
1.66550000000000E+0001 8.17539210482486E+0002
1.66660000000000E+0001 8.54500199178543E+0002
1.66770000000000E+0001 8.43864711232468E+0002
1.66880000000000E+0001 8.47216665323475E+0002
1.66990000000000E+0001 8.31656153976971E+0002
1.67100000000000E+0001 8.50011656714305E+0002
1.67210000000000E+0001 8.36464490660839E+0002
1.67320000000000E+0001 8.34185773948566E+0002
1.67430000000000E+0001 8.53368870503353E+0002
1.67540000000000E+0001 8.27455014827548E+0002
1.67650000000000E+0001 8.21199831835094E+0002
1.67760000000000E+0001 7.74719667311352E+0002
1.67870000000000E+0001 8.52567710805648E+0002
1.67980000000000E+0001 8.44993437039508E+0002
1.68090000000000E+0001 8.43461721002955E+0002
1.68200000000000E+0001 7.82095093593423E+0002
1.68310000000000E+0001 8.12847262688801E+0002
1.68420000000000E+0001 8.11269176022057E+0002
1.68530000000000E+0001 8.04606928501764E+0002
1.68640000000000E+0001 8.24464229155490E+0002
1.68750000000000E+0001 8.21090601073761E+0002
1.68860000000000E+0001 8.31258245763431E+0002
1.68970000000000E+0001 8.44431952278224E+0002
1.69080000000000E+0001 8.18605841743497E+0002
1.69190000000000E+0001 8.61029064876584E+0002
1.69300000000000E+0001 8.41808124911376E+0002
1.69410000000000E+0001 8.49198337331447E+0002
1.69520000000000E+0001 8.34611036873533E+0002
1.69630000000000E+0001 8.23121263082163E+0002
1.69740000000000E+0001 8.31321724058512E+0002
1.69850000000000E+0001 8.47885190069786E+0002
1.69960000000000E+0001 8.48981779594427E+0002
1.70070000000000E+0001 8.50017041210422E+0002
1.70180000000000E+0001 8.56010109318165E+0002
1.70290000000000E+0001 8.48445965657835E+0002
1.70400000000000E+0001 8.03702620785764E+0002
1.70510000000000E+0001 8.12212946229256E+0002
1.70620000000000E+0001 8.18861017783609E+0002
1.70730000000000E+0001 8.12945452960933E+0002
1.70840000000000E+0001 8.06907238671412E+0002
1.70950000000000E+0001 8.17984858126798E+0002
1.71060000000000E+0001 8.04179608615789E+0002
1.71170000000000E+0001 8.29216379471461E+0002
1.71280000000000E+0001 8.10436677134250E+0002
1.71390000000000E+0001 7.93978077972419E+0002
1.71500000000000E+0001 8.06921660030082E+0002
1.71610000000000E+0001 7.85252250025989E+0002
1.71720000000000E+0001 8.24634900701595E+0002
1.71830000000000E+0001 8.02475821110581E+0002
1.71940000000000E+0001 8.20023778377513E+0002
1.72050000000000E+0001 8.58353811725475E+0002
1.72160000000000E+0001 8.39409034375621E+0002
1.72270000000000E+0001 7.98996370171688E+0002
1.72380000000000E+0001 8.07822586101929E+0002
1.72490000000000E+0001 8.14833280288120E+0002
1.72600000000000E+0001 8.32761272318917E+0002
1.72710000000000E+0001 7.98537322034765E+0002
1.72820000000000E+0001 7.61010073434771E+0002
1.72930000000000E+0001 8.14450863940125E+0002
1.73040000000000E+0001 8.14412345715967E+0002
1.73150000000000E+0001 8.44679533205713E+0002
1.73260000000000E+0001 8.22099814418825E+0002
1.73370000000000E+0001 8.27609462520587E+0002
1.73480000000000E+0001 8.01532486198960E+0002
1.73590000000000E+0001 8.29079783855542E+0002
1.73700000000000E+0001 8.26305905050338E+0002
1.73810000000000E+0001 7.86565002364952E+0002
1.73920000000000E+0001 7.76743193459925E+0002
1.74030000000000E+0001 8.02867924099893E+0002
1.74140000000000E+0001 7.93746100271204E+0002
1.74250000000000E+0001 8.20357476152655E+0002
1.74360000000000E+0001 8.57260641248023E+0002
1.74470000000000E+0001 8.55077553628323E+0002
1.74580000000000E+0001 8.38984948357167E+0002
1.74690000000000E+0001 8.55105882888951E+0002
1.74800000000000E+0001 8.54380354305499E+0002
1.74910000000000E+0001 8.39593982113891E+0002
1.75020000000000E+0001 8.72603356119183E+0002
1.75130000000000E+0001 8.27030139426814E+0002
1.75240000000000E+0001 8.58992733978773E+0002
1.75350000000000E+0001 8.40157472619120E+0002
1.75460000000000E+0001 8.28095603469871E+0002
1.75570000000000E+0001 8.29583697963136E+0002
1.75680000000000E+0001 8.45513436154359E+0002
1.75790000000000E+0001 8.16764577936212E+0002
1.75900000000000E+0001 7.72774568598560E+0002
1.76010000000000E+0001 7.88608637103380E+0002
1.76120000000000E+0001 8.22297403623209E+0002
1.76230000000000E+0001 8.39881625241447E+0002
1.76340000000000E+0001 8.11854763531908E+0002
1.76450000000000E+0001 7.97257105411630E+0002
1.76560000000000E+0001 8.15470216940728E+0002
1.76670000000000E+0001 8.10605373928105E+0002
1.76780000000000E+0001 8.12420991396137E+0002
1.76890000000000E+0001 7.80479844589794E+0002
1.77000000000000E+0001 7.72704513943904E+0002
1.77110000000000E+0001 7.60683312963369E+0002
1.77220000000000E+0001 7.82936125424058E+0002
1.77330000000000E+0001 7.97585600658271E+0002
1.77440000000000E+0001 7.70165307691749E+0002
1.77550000000000E+0001 7.81275896020017E+0002
1.77660000000000E+0001 7.73341832094612E+0002
1.77770000000000E+0001 8.21467415394687E+0002
1.77880000000000E+0001 8.17093371021968E+0002
1.77990000000000E+0001 8.10770861118965E+0002
1.78100000000000E+0001 7.95856945135212E+0002
1.78210000000000E+0001 7.76361294845700E+0002
1.78320000000000E+0001 7.94592034743320E+0002
1.78430000000000E+0001 8.17700202482642E+0002
1.78540000000000E+0001 7.97258648461315E+0002
1.78650000000000E+0001 7.71770222015846E+0002
1.78760000000000E+0001 7.73934332020535E+0002
1.78870000000000E+0001 7.98475620740269E+0002
1.78980000000000E+0001 8.07319332236334E+0002
1.79090000000000E+0001 8.04667364282413E+0002
1.79200000000000E+0001 8.17173543046138E+0002
1.79310000000000E+0001 7.94658525409464E+0002
1.79420000000000E+0001 8.04441956213606E+0002
1.79530000000000E+0001 7.47629563227633E+0002
1.79640000000000E+0001 7.83162674667499E+0002
1.79750000000000E+0001 7.88014352614149E+0002
1.79860000000000E+0001 8.00278485442327E+0002
1.79970000000000E+0001 7.24990265350810E+0002
1.80080000000000E+0001 7.45453435963869E+0002
1.80190000000000E+0001 7.85756792769221E+0002
1.80300000000000E+0001 7.80018120929954E+0002
1.80410000000000E+0001 7.70741565764125E+0002
1.80520000000000E+0001 8.10193037563590E+0002
1.80630000000000E+0001 8.20110959234288E+0002
1.80740000000000E+0001 7.65040750772607E+0002
1.80850000000000E+0001 7.76303271415704E+0002
1.80960000000000E+0001 8.01163102728909E+0002
1.81070000000000E+0001 8.04864110367957E+0002
1.81180000000000E+0001 7.76933721168670E+0002
1.81290000000000E+0001 7.95727838604730E+0002
1.81400000000000E+0001 7.83755703417803E+0002
1.81510000000000E+0001 7.72045454952882E+0002
1.81620000000000E+0001 7.67059028387389E+0002
1.81730000000000E+0001 7.85188656543462E+0002
1.81840000000000E+0001 7.84421924732608E+0002
1.81950000000000E+0001 7.68925806398275E+0002
1.82060000000000E+0001 8.02904690444825E+0002
1.82170000000000E+0001 7.64559305007617E+0002
1.82280000000000E+0001 7.81214722533036E+0002
1.82390000000000E+0001 7.97944238811446E+0002
1.82500000000000E+0001 8.07944365124901E+0002
1.82610000000000E+0001 7.62434049755159E+0002
1.82720000000000E+0001 7.54778111366054E+0002
1.82830000000000E+0001 7.73553917537383E+0002
1.82940000000000E+0001 8.09352282788678E+0002
1.83050000000000E+0001 8.07351731318536E+0002
1.83160000000000E+0001 8.02927065587184E+0002
1.83270000000000E+0001 7.86791075095849E+0002
1.83380000000000E+0001 7.96677288160320E+0002
1.83490000000000E+0001 8.06841611656827E+0002
1.83600000000000E+0001 8.06274768356347E+0002
1.83710000000000E+0001 7.96479147178462E+0002
1.83820000000000E+0001 8.00046667660631E+0002
1.83930000000000E+0001 7.92895294915450E+0002
1.84040000000000E+0001 8.21581444441513E+0002
1.84150000000000E+0001 8.09770899058749E+0002
1.84260000000000E+0001 7.74871014017465E+0002
1.84370000000000E+0001 7.52300042197719E+0002
1.84480000000000E+0001 7.88674699405055E+0002
1.84590000000000E+0001 7.81432533428600E+0002
1.84700000000000E+0001 7.79262085976324E+0002
1.84810000000000E+0001 7.96410307963500E+0002
1.84920000000000E+0001 7.53535596562846E+0002
1.85030000000000E+0001 7.72754332257755E+0002
1.85140000000000E+0001 7.95043280977480E+0002
1.85250000000000E+0001 7.72005103013221E+0002
1.85360000000000E+0001 7.54993100330153E+0002
1.85470000000000E+0001 7.37902981834715E+0002
1.85580000000000E+0001 7.65151178739475E+0002
1.85690000000000E+0001 7.52215004324685E+0002
1.85800000000000E+0001 7.62071277220875E+0002
1.85910000000000E+0001 7.83387882075665E+0002
1.86020000000000E+0001 7.73955440796454E+0002
1.86130000000000E+0001 7.50011802409070E+0002
1.86240000000000E+0001 7.78820203128440E+0002
1.86350000000000E+0001 7.75879062360984E+0002
1.86460000000000E+0001 7.72980924471490E+0002
1.86570000000000E+0001 7.61377273682755E+0002
1.86680000000000E+0001 7.28028530329150E+0002
1.86790000000000E+0001 7.22789220155075E+0002
1.86900000000000E+0001 7.42365799720677E+0002
1.87010000000000E+0001 8.46393902831096E+0002
1.87120000000000E+0001 7.46507051827654E+0002
1.87230000000000E+0001 7.85282199268125E+0002
1.87340000000000E+0001 7.40643882758297E+0002
1.87450000000000E+0001 7.61205502854533E+0002
1.87560000000000E+0001 7.96258158896647E+0002
1.87670000000000E+0001 8.04085178408431E+0002
1.87780000000000E+0001 7.75088210701812E+0002
1.87890000000000E+0001 8.09428987760638E+0002
1.88000000000000E+0001 7.96285418113522E+0002
1.88110000000000E+0001 7.81587263389134E+0002
1.88220000000000E+0001 8.14101004295287E+0002
1.88330000000000E+0001 8.20545889501407E+0002
1.88440000000000E+0001 7.91398542599140E+0002
1.88550000000000E+0001 8.09342900380811E+0002
1.88660000000000E+0001 8.20936548294921E+0002
1.88770000000000E+0001 8.33447271942543E+0002
1.88880000000000E+0001 8.60052074910138E+0002
1.88990000000000E+0001 8.38266692393222E+0002
1.89100000000000E+0001 7.97704660581888E+0002
1.89210000000000E+0001 7.81284008866401E+0002
1.89320000000000E+0001 7.87411795986397E+0002
1.89430000000000E+0001 8.32478628907919E+0002
1.89540000000000E+0001 7.99073011861581E+0002
1.89650000000000E+0001 8.00766677495038E+0002
1.89760000000000E+0001 7.98970191297492E+0002
1.89870000000000E+0001 8.32549726449834E+0002
1.89980000000000E+0001 8.72953022211500E+0002
1.90090000000000E+0001 9.24972376843624E+0002
1.90200000000000E+0001 1.12039455409266E+0003
1.90310000000000E+0001 1.35237894716856E+0003
1.90420000000000E+0001 1.45970208113561E+0003
1.90530000000000E+0001 1.35996960093726E+0003
1.90640000000000E+0001 1.25793109344967E+0003
1.90750000000000E+0001 1.25214721482185E+0003
1.90860000000000E+0001 1.18992069922414E+0003
1.90970000000000E+0001 1.09390053307951E+0003
1.91080000000000E+0001 1.01065268673780E+0003
1.91190000000000E+0001 9.29062648367133E+0002
1.91300000000000E+0001 8.82255421177926E+0002
1.91410000000000E+0001 8.33276497048820E+0002
1.91520000000000E+0001 8.36157498035050E+0002
1.91630000000000E+0001 8.06522661019154E+0002
1.91740000000000E+0001 8.01130066383288E+0002
1.91850000000000E+0001 7.57573804605315E+0002
1.91960000000000E+0001 8.14924292816401E+0002
1.92070000000000E+0001 8.04793068259282E+0002
1.92180000000000E+0001 8.10244482790059E+0002
1.92290000000000E+0001 7.60778253956408E+0002
1.92400000000000E+0001 8.04858935086602E+0002
1.92510000000000E+0001 7.77474854401715E+0002
1.92620000000000E+0001 7.70204934968694E+0002
1.92730000000000E+0001 7.75915235105308E+0002
1.92840000000000E+0001 7.92148183779716E+0002
1.92950000000000E+0001 7.80677901224359E+0002
1.93060000000000E+0001 7.83643982525663E+0002
1.93170000000000E+0001 7.59581810502552E+0002
1.93280000000000E+0001 7.35031799612693E+0002
1.93390000000000E+0001 7.65862685462824E+0002
1.93500000000000E+0001 7.46923328401864E+0002
1.93610000000000E+0001 7.68438212842122E+0002
1.93720000000000E+0001 8.04903548962857E+0002
1.93830000000000E+0001 7.63195902227422E+0002
1.93940000000000E+0001 7.20995805706091E+0002
1.94050000000000E+0001 7.58685365110567E+0002
1.94160000000000E+0001 7.73336694588759E+0002
1.94270000000000E+0001 7.47954524477579E+0002
1.94380000000000E+0001 7.34975217179192E+0002
1.94490000000000E+0001 7.28816456631310E+0002
1.94600000000000E+0001 7.29230073717315E+0002
1.94710000000000E+0001 7.61710182521733E+0002
1.94820000000000E+0001 7.37248357587644E+0002
1.94930000000000E+0001 7.66736589242804E+0002
1.95040000000000E+0001 7.74494043828885E+0002
1.95150000000000E+0001 7.62249806220536E+0002
1.95260000000000E+0001 7.58794608166315E+0002
1.95370000000000E+0001 7.53363265022065E+0002
1.95480000000000E+0001 7.63972286873832E+0002
1.95590000000000E+0001 7.34505703784959E+0002
1.95700000000000E+0001 7.17132411239957E+0002
1.95810000000000E+0001 7.54999268714921E+0002
1.95920000000000E+0001 7.28143993813850E+0002
1.96030000000000E+0001 7.19535594718890E+0002
1.96140000000000E+0001 7.47832378225168E+0002
1.96250000000000E+0001 7.39566529072584E+0002
1.96360000000000E+0001 7.62448100923017E+0002
1.96470000000000E+0001 7.15367117763064E+0002
1.96580000000000E+0001 7.36603026050577E+0002
1.96690000000000E+0001 7.29379040518940E+0002
1.96800000000000E+0001 8.24296985484024E+0002
1.96910000000000E+0001 7.61663146069543E+0002
1.97020000000000E+0001 7.34068836307426E+0002
1.97130000000000E+0001 7.05862914374734E+0002
1.97240000000000E+0001 7.82720113126801E+0002
1.97350000000000E+0001 7.69316596777938E+0002
1.97460000000000E+0001 7.58047905542138E+0002
1.97570000000000E+0001 7.58571209897568E+0002
1.97680000000000E+0001 7.53282036919730E+0002
1.97790000000000E+0001 7.61853642795093E+0002
1.97900000000000E+0001 7.73036639435233E+0002
1.98010000000000E+0001 7.41215560985364E+0002
1.98120000000000E+0001 7.36413513588251E+0002
1.98230000000000E+0001 7.51356841473879E+0002
1.98340000000000E+0001 7.46668395005542E+0002
1.98450000000000E+0001 7.87561381886682E+0002
1.98560000000000E+0001 7.73883115385897E+0002
1.98670000000000E+0001 7.42419936300848E+0002
1.98780000000000E+0001 7.58643750020757E+0002
1.98890000000000E+0001 7.19985379285051E+0002
1.99000000000000E+0001 7.63808409201264E+0002
1.99110000000000E+0001 7.90291236602275E+0002
1.99220000000000E+0001 7.52571995474392E+0002
1.99330000000000E+0001 7.92309612906664E+0002
1.99440000000000E+0001 7.58431218888603E+0002
1.99550000000000E+0001 7.16256462563953E+0002
1.99660000000000E+0001 7.54796602931525E+0002
1.99770000000000E+0001 7.75560510291406E+0002
1.99880000000000E+0001 7.27331260550979E+0002
1.99990000000000E+0001 7.42463275953344E+0002
2.00100000000000E+0001 7.66405849409632E+0002
2.00210000000000E+0001 7.54095748935205E+0002
2.00320000000000E+0001 7.39168648335620E+0002
2.00430000000000E+0001 7.39348573989140E+0002
2.00540000000000E+0001 7.51047463142672E+0002
2.00650000000000E+0001 7.20736755323011E+0002
2.00760000000000E+0001 7.09481600954266E+0002
2.00870000000000E+0001 7.02932253133221E+0002
2.00980000000000E+0001 7.27513771128819E+0002
2.01090000000000E+0001 7.82031076101373E+0002
2.01200000000000E+0001 7.52501785796158E+0002
2.01310000000000E+0001 7.23756830618362E+0002
2.01420000000000E+0001 7.16436318372537E+0002
2.01530000000000E+0001 7.26686445686923E+0002
2.01640000000000E+0001 7.54932562652104E+0002
2.01750000000000E+0001 7.44239029440363E+0002
2.01860000000000E+0001 7.19995729839268E+0002
2.01970000000000E+0001 7.54648166054706E+0002
2.02080000000000E+0001 7.03641045631936E+0002
2.02190000000000E+0001 7.19846989720360E+0002
2.02300000000000E+0001 7.33618343662773E+0002
2.02410000000000E+0001 7.28258942309446E+0002
2.02520000000000E+0001 7.23916309409124E+0002
2.02630000000000E+0001 7.35128717803838E+0002
2.02740000000000E+0001 7.22063651952173E+0002
2.02850000000000E+0001 7.19870102183833E+0002
2.02960000000000E+0001 7.39320044591885E+0002
2.03070000000000E+0001 7.49235363329276E+0002
2.03180000000000E+0001 7.52308202971249E+0002
2.03290000000000E+0001 7.37319143385755E+0002
2.03400000000000E+0001 7.61041511912123E+0002
2.03510000000000E+0001 7.85192115201598E+0002
2.03620000000000E+0001 7.40835894520222E+0002
2.03730000000000E+0001 7.64225458148643E+0002
2.03840000000000E+0001 7.27551526550782E+0002
2.03950000000000E+0001 6.95982782365134E+0002
2.04060000000000E+0001 6.96882531772648E+0002
2.04170000000000E+0001 7.59637595151204E+0002
2.04280000000000E+0001 7.49895546858315E+0002
2.04390000000000E+0001 7.17317551015350E+0002
2.04500000000000E+0001 6.80283885878286E+0002
2.04610000000000E+0001 6.93976473917989E+0002
2.04720000000000E+0001 7.34199683361644E+0002
2.04830000000000E+0001 7.54682314202047E+0002
2.04940000000000E+0001 7.24190424522562E+0002
2.05050000000000E+0001 7.09084387632577E+0002
2.05160000000000E+0001 7.23818334533644E+0002
2.05270000000000E+0001 7.48874536321629E+0002
2.05380000000000E+0001 7.11194369844891E+0002
2.05490000000000E+0001 7.29914325869072E+0002
2.05600000000000E+0001 7.40602045241587E+0002
2.05710000000000E+0001 7.50645072024364E+0002
2.05820000000000E+0001 7.40619181292255E+0002
2.05930000000000E+0001 7.75921115949908E+0002
2.06040000000000E+0001 7.47133764018570E+0002
2.06150000000000E+0001 6.75773557088218E+0002
2.06260000000000E+0001 7.52831367169407E+0002
2.06370000000000E+0001 7.62952020606362E+0002
2.06480000000000E+0001 7.36033105434291E+0002
2.06590000000000E+0001 7.34854451636568E+0002
2.06700000000000E+0001 7.36966552568081E+0002
2.06810000000000E+0001 7.63846035933318E+0002
2.06920000000000E+0001 7.67858230493485E+0002
2.07030000000000E+0001 7.45454007425725E+0002
2.07140000000000E+0001 7.59058557212658E+0002
2.07250000000000E+0001 7.78882409195249E+0002
2.07360000000000E+0001 7.90558338385138E+0002
2.07470000000000E+0001 7.93895417497102E+0002
2.07580000000000E+0001 8.08478134611586E+0002
2.07690000000000E+0001 8.18916758392712E+0002
2.07800000000000E+0001 8.64926214312190E+0002
2.07910000000000E+0001 8.81925417912415E+0002
2.08020000000000E+0001 9.43098389465542E+0002
2.08130000000000E+0001 9.64588837624529E+0002
2.08240000000000E+0001 1.00774501400576E+0003
2.08350000000000E+0001 1.04021929937308E+0003
2.08460000000000E+0001 1.13973335925297E+0003
2.08570000000000E+0001 1.16500382971852E+0003
2.08680000000000E+0001 1.18545190528933E+0003
2.08790000000000E+0001 1.08540313283263E+0003
2.08900000000000E+0001 1.06595763384443E+0003
2.09010000000000E+0001 1.05161392255867E+0003
2.09120000000000E+0001 9.52164765342224E+0002
2.09230000000000E+0001 9.45103308661532E+0002
2.09340000000000E+0001 8.92660936322621E+0002
2.09450000000000E+0001 8.40640384800788E+0002
2.09560000000000E+0001 7.87814392280330E+0002
2.09670000000000E+0001 8.21281140535921E+0002
2.09780000000000E+0001 7.89860061689504E+0002
2.09890000000000E+0001 7.81085044683764E+0002
2.10000000000000E+0001 7.77388941889883E+0002
2.10110000000000E+0001 7.61048095141909E+0002
2.10220000000000E+0001 7.54335644921941E+0002
2.10330000000000E+0001 7.41654904844817E+0002
2.10440000000000E+0001 7.50701885196720E+0002
2.10550000000000E+0001 7.16300849056455E+0002
2.10660000000000E+0001 7.17187079207913E+0002
2.10770000000000E+0001 7.42925743873896E+0002
2.10880000000000E+0001 7.73845402176523E+0002
2.10990000000000E+0001 7.28010232952085E+0002
2.11100000000000E+0001 7.31199442233233E+0002
2.11210000000000E+0001 7.73696540545224E+0002
2.11320000000000E+0001 7.50953606838778E+0002
2.11430000000000E+0001 6.75523536701720E+0002
2.11540000000000E+0001 7.00100144964692E+0002
2.11650000000000E+0001 6.98211693664125E+0002
2.11760000000000E+0001 7.32913447793057E+0002
2.11870000000000E+0001 7.34976884645975E+0002
2.11980000000000E+0001 7.44489048606053E+0002
2.12090000000000E+0001 7.49256867027892E+0002
2.12200000000000E+0001 7.38647294545812E+0002
2.12310000000000E+0001 7.19501849437960E+0002
2.12420000000000E+0001 7.17787372326686E+0002
2.12530000000000E+0001 7.39103165279484E+0002
2.12640000000000E+0001 7.26495195306708E+0002
2.12750000000000E+0001 7.17335687580648E+0002
2.12860000000000E+0001 7.34008324356874E+0002
2.12970000000000E+0001 7.58753095731599E+0002
2.13080000000000E+0001 7.08077074185559E+0002
2.13190000000000E+0001 6.77812825005786E+0002
2.13300000000000E+0001 7.17500422476434E+0002
2.13410000000000E+0001 7.07479310198146E+0002
2.13520000000000E+0001 7.37363101059157E+0002
2.13630000000000E+0001 7.37006409363078E+0002
2.13740000000000E+0001 6.90086604123644E+0002
2.13850000000000E+0001 6.96499111784367E+0002
2.13960000000000E+0001 7.43052267675215E+0002
2.14070000000000E+0001 6.59247549404726E+0002
2.14180000000000E+0001 6.68862795663670E+0002
2.14290000000000E+0001 6.82492803172954E+0002
2.14400000000000E+0001 6.95371026591583E+0002
2.14510000000000E+0001 7.06605197735919E+0002
2.14620000000000E+0001 7.03165111970967E+0002
2.14730000000000E+0001 7.16185984358641E+0002
2.14840000000000E+0001 6.98979499181145E+0002
2.14950000000000E+0001 7.07304288853040E+0002
2.15060000000000E+0001 7.21085122905795E+0002
2.15170000000000E+0001 7.32783760939295E+0002
2.15280000000000E+0001 6.92485909068950E+0002
2.15390000000000E+0001 6.95898184519339E+0002
2.15500000000000E+0001 6.87889164293422E+0002
2.15610000000000E+0001 7.28279900940758E+0002
2.15720000000000E+0001 7.15229640625409E+0002
2.15830000000000E+0001 6.68642508000994E+0002
2.15940000000000E+0001 6.91676429591649E+0002
2.16050000000000E+0001 7.52060737357229E+0002
2.16160000000000E+0001 7.06956845294907E+0002
2.16270000000000E+0001 7.03436797794053E+0002
2.16380000000000E+0001 7.39353709798349E+0002
2.16490000000000E+0001 7.10159486588606E+0002
2.16600000000000E+0001 7.22896762765367E+0002
2.16710000000000E+0001 7.18336294003923E+0002
2.16820000000000E+0001 6.86731675826527E+0002
2.16930000000000E+0001 6.88567210748016E+0002
2.17040000000000E+0001 7.22368785372884E+0002
2.17150000000000E+0001 7.28840558921006E+0002
2.17260000000000E+0001 7.05776659058012E+0002
2.17370000000000E+0001 6.94647002581282E+0002
2.17480000000000E+0001 6.80675024318523E+0002
2.17590000000000E+0001 6.77822823837029E+0002
2.17700000000000E+0001 6.98066793078315E+0002
2.17810000000000E+0001 6.93200543338066E+0002
2.17920000000000E+0001 7.33184233007662E+0002
2.18030000000000E+0001 7.11243089720697E+0002
2.18140000000000E+0001 7.30903021973923E+0002
2.18250000000000E+0001 7.30897285997004E+0002
2.18360000000000E+0001 7.46678170193320E+0002
2.18470000000000E+0001 7.13014997730652E+0002
2.18580000000000E+0001 7.27775581291473E+0002
2.18690000000000E+0001 6.48627142080685E+0002
2.18800000000000E+0001 7.16965847278186E+0002
2.18910000000000E+0001 6.78583408189537E+0002
2.19020000000000E+0001 7.04507004104455E+0002
2.19130000000000E+0001 7.03653291028213E+0002
2.19240000000000E+0001 6.86425000044436E+0002
2.19350000000000E+0001 6.83245850500133E+0002
2.19460000000000E+0001 7.05501004024793E+0002
2.19570000000000E+0001 7.23495347200380E+0002
2.19680000000000E+0001 7.14713044362983E+0002
2.19790000000000E+0001 6.94885959807323E+0002
2.19900000000000E+0001 7.22606230995544E+0002
2.20010000000000E+0001 7.56847881160055E+0002
2.20120000000000E+0001 7.93381847878670E+0002
2.20230000000000E+0001 7.51562623902213E+0002
2.20340000000000E+0001 7.67032020126250E+0002
2.20450000000000E+0001 7.79261400011082E+0002
2.20560000000000E+0001 7.48077906091991E+0002
2.20670000000000E+0001 7.66652672323267E+0002
2.20780000000000E+0001 7.79291757465955E+0002
2.20890000000000E+0001 7.98331431232550E+0002
2.21000000000000E+0001 7.75308304877136E+0002
2.21110000000000E+0001 7.89906526134583E+0002
2.21220000000000E+0001 7.62550465442122E+0002
2.21330000000000E+0001 7.82191645317077E+0002
2.21440000000000E+0001 7.38144189067254E+0002
2.21550000000000E+0001 7.87687794041182E+0002
2.21660000000000E+0001 7.83206027757334E+0002
2.21770000000000E+0001 7.31575181852382E+0002
2.21880000000000E+0001 6.88475489964229E+0002
2.21990000000000E+0001 6.93699138443755E+0002
2.22100000000000E+0001 7.15601067012981E+0002
2.22210000000000E+0001 7.19027453255159E+0002
2.22320000000000E+0001 7.03492027608989E+0002
2.22430000000000E+0001 6.62677432314210E+0002
2.22540000000000E+0001 6.72425721114134E+0002
2.22650000000000E+0001 7.05541130641325E+0002
2.22760000000000E+0001 7.13944649817012E+0002
2.22870000000000E+0001 7.16986078441196E+0002
2.22980000000000E+0001 6.47896710933654E+0002
2.23090000000000E+0001 6.87664268071068E+0002
2.23200000000000E+0001 7.19083960804718E+0002
2.23310000000000E+0001 7.40314206553282E+0002
2.23420000000000E+0001 7.16652163598220E+0002
2.23530000000000E+0001 7.50281526956906E+0002
2.23640000000000E+0001 6.85110204411217E+0002
2.23750000000000E+0001 7.31183306156186E+0002
2.23860000000000E+0001 6.99575709577764E+0002
2.23970000000000E+0001 6.78400245300681E+0002
2.24080000000000E+0001 6.76847370283743E+0002
2.24190000000000E+0001 6.94242446492058E+0002
2.24300000000000E+0001 6.84835744743829E+0002
2.24410000000000E+0001 7.19080611533077E+0002
2.24520000000000E+0001 7.33873145542351E+0002
2.24630000000000E+0001 7.14748637320778E+0002
2.24740000000000E+0001 7.18800704944341E+0002
2.24850000000000E+0001 7.49063326493458E+0002
2.24960000000000E+0001 7.23749748131141E+0002
2.25070000000000E+0001 7.12866416371361E+0002
2.25180000000000E+0001 7.47278652678183E+0002
2.25290000000000E+0001 7.28661452502779E+0002
2.25400000000000E+0001 6.87560420065289E+0002
2.25510000000000E+0001 6.85440002570484E+0002
2.25620000000000E+0001 7.00842143179158E+0002
2.25730000000000E+0001 7.23263148137258E+0002
2.25840000000000E+0001 7.15759603610079E+0002
2.25950000000000E+0001 6.99080752889890E+0002
2.26060000000000E+0001 7.17258816671538E+0002
2.26170000000000E+0001 7.10365325100226E+0002
2.26280000000000E+0001 6.69234253125077E+0002
2.26390000000000E+0001 6.94910378780689E+0002
2.26500000000000E+0001 6.93013556188887E+0002
2.26610000000000E+0001 7.17242611290553E+0002
2.26720000000000E+0001 6.88890739776524E+0002
2.26830000000000E+0001 6.90576333793316E+0002
2.26940000000000E+0001 7.10039038643131E+0002
2.27050000000000E+0001 6.79266350402680E+0002
2.27160000000000E+0001 6.92220108146574E+0002
2.27270000000000E+0001 6.90848965771311E+0002
2.27380000000000E+0001 6.88348228058606E+0002
2.27490000000000E+0001 7.03571501304093E+0002
2.27600000000000E+0001 7.43492773947319E+0002
2.27710000000000E+0001 6.39880247263583E+0002
2.27820000000000E+0001 6.68988226446920E+0002
2.27930000000000E+0001 7.02155842369829E+0002
2.28040000000000E+0001 7.06895019349621E+0002
2.28150000000000E+0001 7.51563289391378E+0002
2.28260000000000E+0001 7.21272041746648E+0002
2.28370000000000E+0001 7.34913211634238E+0002
2.28480000000000E+0001 7.30657048815660E+0002
2.28590000000000E+0001 7.04114812650808E+0002
2.28700000000000E+0001 7.71390806822269E+0002
2.28810000000000E+0001 8.10991008494104E+0002
2.28920000000000E+0001 8.02055026895371E+0002
2.29030000000000E+0001 8.40254245713158E+0002
2.29140000000000E+0001 8.58372305961981E+0002
2.29250000000000E+0001 8.83220641342914E+0002
2.29360000000000E+0001 8.97831628414190E+0002
2.29470000000000E+0001 9.48914320500081E+0002
2.29580000000000E+0001 1.06903275203021E+0003
2.29690000000000E+0001 1.10064100030503E+0003
2.29800000000000E+0001 1.17553221042353E+0003
2.29910000000000E+0001 1.32516897078765E+0003
2.30020000000000E+0001 1.41767661019260E+0003
2.30130000000000E+0001 1.52247271026798E+0003
2.30240000000000E+0001 1.42481842683882E+0003
2.30350000000000E+0001 1.22420701871089E+0003
2.30460000000000E+0001 1.12510716863953E+0003
2.30570000000000E+0001 1.11401342194305E+0003
2.30680000000000E+0001 1.06525964497506E+0003
2.30790000000000E+0001 1.01626156828928E+0003
2.30900000000000E+0001 9.90314536552483E+0002
2.31010000000000E+0001 8.45396570821006E+0002
2.31120000000000E+0001 8.05973966630801E+0002
2.31230000000000E+0001 7.69904665483516E+0002
2.31340000000000E+0001 7.52997487597324E+0002
2.31450000000000E+0001 7.24171231883355E+0002
2.31560000000000E+0001 6.95787855250574E+0002
2.31670000000000E+0001 7.04936178230160E+0002
2.31780000000000E+0001 7.21471318794758E+0002
2.31890000000000E+0001 7.12401436640129E+0002
2.32000000000000E+0001 6.86225260142038E+0002
2.32110000000000E+0001 6.95688663472444E+0002
2.32220000000000E+0001 7.10451488892122E+0002
2.32330000000000E+0001 6.92472385552814E+0002
2.32440000000000E+0001 6.73860184630876E+0002
2.32550000000000E+0001 6.86831070711153E+0002
2.32660000000000E+0001 6.96761891392081E+0002
2.32770000000000E+0001 6.97163798512979E+0002
2.32880000000000E+0001 6.65565265905446E+0002
2.32990000000000E+0001 6.61950516462341E+0002
2.33100000000000E+0001 6.71428615254264E+0002
2.33210000000000E+0001 6.90313820085584E+0002
2.33320000000000E+0001 6.47776608000976E+0002
2.33430000000000E+0001 7.37540035030107E+0002
2.33540000000000E+0001 6.80629053395090E+0002
2.33650000000000E+0001 6.35881119300733E+0002
2.33760000000000E+0001 6.87174626038617E+0002
2.33870000000000E+0001 6.76544895827228E+0002
2.33980000000000E+0001 6.64607716252524E+0002
2.34090000000000E+0001 6.74598661905015E+0002
2.34200000000000E+0001 7.21758488080779E+0002
2.34310000000000E+0001 7.36415503769064E+0002
2.34420000000000E+0001 7.08977248724273E+0002
2.34530000000000E+0001 7.25200974291438E+0002
2.34640000000000E+0001 7.54606123301454E+0002
2.34750000000000E+0001 7.85472520974137E+0002
2.34860000000000E+0001 8.02980689464078E+0002
2.34970000000000E+0001 7.91045867208994E+0002
2.35080000000000E+0001 7.68535071352716E+0002
2.35190000000000E+0001 7.58883990557189E+0002
2.35300000000000E+0001 7.12666357044882E+0002
2.35410000000000E+0001 7.71092559401823E+0002
2.35520000000000E+0001 7.34166082489532E+0002
2.35630000000000E+0001 7.43223130759930E+0002
2.35740000000000E+0001 7.73513969131182E+0002
2.35850000000000E+0001 7.41419453680035E+0002
2.35960000000000E+0001 7.67528292873757E+0002
2.36070000000000E+0001 7.49404159423136E+0002
2.36180000000000E+0001 7.39975193139849E+0002
2.36290000000000E+0001 7.54258137970212E+0002
2.36400000000000E+0001 7.42292425175802E+0002
2.36510000000000E+0001 7.25143367537651E+0002
2.36620000000000E+0001 7.26311083817087E+0002
2.36730000000000E+0001 7.28078856519704E+0002
2.36840000000000E+0001 7.54726268909828E+0002
2.36950000000000E+0001 7.60399666219428E+0002
2.37060000000000E+0001 7.14908018343914E+0002
2.37170000000000E+0001 7.14285807214029E+0002
2.37280000000000E+0001 7.42658669498207E+0002
2.37390000000000E+0001 7.91709932934086E+0002
2.37500000000000E+0001 7.41085703168193E+0002
2.37610000000000E+0001 7.36093512210242E+0002
2.37720000000000E+0001 7.21296732831619E+0002
2.37830000000000E+0001 7.79195501945641E+0002
2.37940000000000E+0001 8.00397063494321E+0002
2.38050000000000E+0001 7.11874308565393E+0002
2.38160000000000E+0001 7.74354526657190E+0002
2.38270000000000E+0001 6.88964068082415E+0002
2.38380000000000E+0001 7.54089985477474E+0002
2.38490000000000E+0001 7.63547993697002E+0002
2.38600000000000E+0001 7.16436673446351E+0002
2.38710000000000E+0001 7.12416370779957E+0002
2.38820000000000E+0001 7.39324525431785E+0002
2.38930000000000E+0001 7.04769803188357E+0002
2.39040000000000E+0001 7.07460610487186E+0002
2.39150000000000E+0001 7.34921242804366E+0002
2.39260000000000E+0001 7.57784619789791E+0002
2.39370000000000E+0001 8.00244990454317E+0002
2.39480000000000E+0001 7.91431571697833E+0002
2.39590000000000E+0001 7.98481953607714E+0002
2.39700000000000E+0001 8.42823446173222E+0002
2.39810000000000E+0001 8.39037217714889E+0002
2.39920000000000E+0001 8.70001047944669E+0002
2.40030000000000E+0001 8.99967598290664E+0002
2.40140000000000E+0001 8.78961076819066E+0002
2.40250000000000E+0001 7.97182666792487E+0002
2.40360000000000E+0001 7.69190312789344E+0002
2.40470000000000E+0001 7.73565844709110E+0002
2.40580000000000E+0001 7.28823974656299E+0002
2.40690000000000E+0001 7.57413744933258E+0002
2.40800000000000E+0001 7.00712761948192E+0002
2.40910000000000E+0001 7.08289754830678E+0002
2.41020000000000E+0001 7.03109090241524E+0002
2.41130000000000E+0001 6.99792061238423E+0002
2.41240000000000E+0001 7.11509999449438E+0002
2.41350000000000E+0001 6.88235902803832E+0002
2.41460000000000E+0001 6.76625935857919E+0002
2.41570000000000E+0001 6.79703185126739E+0002
2.41680000000000E+0001 6.78287369493486E+0002
2.41790000000000E+0001 6.72825160775472E+0002
2.41900000000000E+0001 6.87090210091058E+0002
2.42010000000000E+0001 6.84423937178213E+0002
2.42120000000000E+0001 6.86004027225182E+0002
2.42230000000000E+0001 6.80136851776353E+0002
2.42340000000000E+0001 7.14704525831855E+0002
2.42450000000000E+0001 6.92954650864687E+0002
2.42560000000000E+0001 6.55668794339835E+0002
2.42670000000000E+0001 7.56972549799676E+0002
2.42780000000000E+0001 6.96188158792905E+0002
2.42890000000000E+0001 7.02142463266776E+0002
2.43000000000000E+0001 6.81596792028528E+0002
2.43110000000000E+0001 7.23493944130914E+0002
2.43220000000000E+0001 7.10909352940768E+0002
2.43330000000000E+0001 7.23346433737368E+0002
2.43440000000000E+0001 6.84512308145117E+0002
2.43550000000000E+0001 7.01993170924281E+0002
2.43660000000000E+0001 7.02258972989555E+0002
2.43770000000000E+0001 7.18925183546564E+0002
2.43880000000000E+0001 7.12682127879470E+0002
2.43990000000000E+0001 7.12635589849137E+0002
2.44100000000000E+0001 7.36891834106043E+0002
2.44210000000000E+0001 7.23596380928072E+0002
2.44320000000000E+0001 7.11244619787665E+0002
2.44430000000000E+0001 6.91818632589463E+0002
2.44540000000000E+0001 7.26023995051644E+0002
2.44650000000000E+0001 6.86469871689993E+0002
2.44760000000000E+0001 7.17918289962307E+0002
2.44870000000000E+0001 6.90890002762746E+0002
2.44980000000000E+0001 7.55597143894525E+0002
2.45090000000000E+0001 6.95736954316721E+0002
2.45200000000000E+0001 7.48955692215310E+0002
2.45310000000000E+0001 7.44548940856023E+0002
2.45420000000000E+0001 7.51972648281098E+0002
2.45530000000000E+0001 7.39843464130505E+0002
2.45640000000000E+0001 7.68110569956739E+0002
2.45750000000000E+0001 7.70171629182505E+0002
2.45860000000000E+0001 7.65497103447291E+0002
2.45970000000000E+0001 7.97638288142443E+0002
2.46080000000000E+0001 7.60037290737880E+0002
2.46190000000000E+0001 7.46856281226559E+0002
2.46300000000000E+0001 7.20190322239958E+0002
2.46410000000000E+0001 6.91704063665858E+0002
2.46520000000000E+0001 7.13457726888172E+0002
2.46630000000000E+0001 7.20450005838824E+0002
2.46740000000000E+0001 6.74037458649285E+0002
2.46850000000000E+0001 7.12844668721744E+0002
2.46960000000000E+0001 6.99539354722771E+0002
2.47070000000000E+0001 6.95329904343641E+0002
2.47180000000000E+0001 6.95407696078117E+0002
2.47290000000000E+0001 7.04747681001483E+0002
2.47400000000000E+0001 7.23670753840543E+0002
2.47510000000000E+0001 6.51936273339509E+0002
2.47620000000000E+0001 6.61967292928459E+0002
2.47730000000000E+0001 6.60417782841166E+0002
2.47840000000000E+0001 6.90144403061857E+0002
2.47950000000000E+0001 6.42133168102405E+0002
2.48060000000000E+0001 6.80229816086814E+0002
2.48170000000000E+0001 6.62632603274961E+0002
2.48280000000000E+0001 6.95996235958419E+0002
2.48390000000000E+0001 6.92572079562513E+0002
2.48500000000000E+0001 6.85924034116618E+0002
2.48610000000000E+0001 7.27324516578828E+0002
2.48720000000000E+0001 7.11179926269589E+0002
2.48830000000000E+0001 6.87343048430791E+0002
2.48940000000000E+0001 7.32713222287221E+0002
2.49050000000000E+0001 7.02913045770752E+0002
2.49160000000000E+0001 6.87317872660121E+0002
2.49270000000000E+0001 6.92612762770324E+0002
2.49380000000000E+0001 6.70646210216403E+0002
2.49490000000000E+0001 7.10745499004458E+0002
2.49600000000000E+0001 6.60981393113964E+0002
2.49710000000000E+0001 6.86104638393582E+0002
2.49820000000000E+0001 6.70627698659225E+0002
2.49930000000000E+0001 7.49708974996010E+0002
2.50040000000000E+0001 6.89399518577333E+0002
2.50150000000000E+0001 6.60101655961925E+0002
2.50260000000000E+0001 7.15664109774551E+0002
2.50370000000000E+0001 6.76575929099951E+0002
2.50480000000000E+0001 6.91808283018118E+0002
2.50590000000000E+0001 6.56950881159531E+0002
2.50700000000000E+0001 6.81043673207889E+0002
2.50810000000000E+0001 6.94358382450178E+0002
2.50920000000000E+0001 7.00609983817630E+0002
2.51030000000000E+0001 7.01791362909370E+0002
2.51140000000000E+0001 6.84463768635170E+0002
2.51250000000000E+0001 6.70471377250258E+0002
2.51360000000000E+0001 6.76805939975648E+0002
2.51470000000000E+0001 6.99143275402429E+0002
2.51580000000000E+0001 6.82069090250029E+0002
2.51690000000000E+0001 6.87039850462963E+0002
2.51800000000000E+0001 6.90312054703871E+0002
2.51910000000000E+0001 6.96170579732368E+0002
2.52020000000000E+0001 7.12987955728893E+0002
2.52130000000000E+0001 7.00155307774250E+0002
2.52240000000000E+0001 6.98972419745922E+0002
2.52350000000000E+0001 7.56363195246513E+0002
2.52460000000000E+0001 6.91318876611972E+0002
2.52570000000000E+0001 7.09654741258635E+0002
2.52680000000000E+0001 6.77355455266228E+0002
2.52790000000000E+0001 7.04469403649415E+0002
2.52900000000000E+0001 7.40996714843188E+0002
2.53010000000000E+0001 7.05728687282349E+0002
2.53120000000000E+0001 7.15828427322835E+0002
2.53230000000000E+0001 7.06044619146107E+0002
2.53340000000000E+0001 6.74641902707881E+0002
2.53450000000000E+0001 6.53479725333478E+0002
2.53560000000000E+0001 6.54188768947998E+0002
2.53670000000000E+0001 6.59340339461845E+0002
2.53780000000000E+0001 6.97704911750070E+0002
2.53890000000000E+0001 6.87551500429565E+0002
2.54000000000000E+0001 6.76173787114688E+0002
2.54110000000000E+0001 7.02770682636706E+0002
2.54220000000000E+0001 6.99618540661006E+0002
2.54330000000000E+0001 7.09095665038280E+0002
2.54440000000000E+0001 7.32179471203227E+0002
2.54550000000000E+0001 7.42228089714149E+0002
2.54660000000000E+0001 7.37475275649566E+0002
2.54770000000000E+0001 7.55418290280259E+0002
2.54880000000000E+0001 7.26154547638843E+0002
2.54990000000000E+0001 7.91386588474844E+0002
2.55100000000000E+0001 8.22291125934085E+0002
2.55210000000000E+0001 8.00372909017426E+0002
2.55320000000000E+0001 8.30631920494850E+0002
2.55430000000000E+0001 9.44996487592544E+0002
2.55540000000000E+0001 9.66022933465702E+0002
2.55650000000000E+0001 9.65188414699852E+0002
2.55760000000000E+0001 9.16045460632022E+0002
2.55870000000000E+0001 8.56034789563198E+0002
2.55980000000000E+0001 8.31646732105434E+0002
2.56090000000000E+0001 8.49014358276296E+0002
2.56200000000000E+0001 8.26993717311530E+0002
2.56310000000000E+0001 7.98229438752458E+0002
2.56420000000000E+0001 7.73647571627024E+0002
2.56530000000000E+0001 8.10503564394253E+0002
2.56640000000000E+0001 7.93450626638406E+0002
2.56750000000000E+0001 8.07202112435322E+0002
2.56860000000000E+0001 7.51064536079810E+0002
2.56970000000000E+0001 7.38163315212363E+0002
2.57080000000000E+0001 7.37117720444963E+0002
2.57190000000000E+0001 7.51527046278096E+0002
2.57300000000000E+0001 7.39113634765696E+0002
2.57410000000000E+0001 7.96767921255375E+0002
2.57520000000000E+0001 7.59507616337167E+0002
2.57630000000000E+0001 7.11987747726453E+0002
2.57740000000000E+0001 6.63122762824482E+0002
2.57850000000000E+0001 7.02055783814482E+0002
2.57960000000000E+0001 7.05645232078439E+0002
2.58070000000000E+0001 7.17651067593294E+0002
2.58180000000000E+0001 7.18634180147394E+0002
2.58290000000000E+0001 7.18472024522276E+0002
2.58400000000000E+0001 7.02314223951850E+0002
2.58510000000000E+0001 6.87285127738025E+0002
2.58620000000000E+0001 6.61571603500322E+0002
2.58730000000000E+0001 6.40158835645684E+0002
2.58840000000000E+0001 6.75331533407535E+0002
2.58950000000000E+0001 6.77864902780993E+0002
2.59060000000000E+0001 6.48865624686283E+0002
2.59170000000000E+0001 6.38869313849582E+0002
2.59280000000000E+0001 6.69774951049803E+0002
2.59390000000000E+0001 6.45113328814332E+0002
2.59500000000000E+0001 6.73440965517801E+0002
2.59610000000000E+0001 6.99432615226646E+0002
2.59720000000000E+0001 6.52122935471814E+0002
2.59830000000000E+0001 6.60993456075256E+0002
2.59940000000000E+0001 6.49039324560286E+0002
2.60050000000000E+0001 6.64943839421922E+0002
2.60160000000000E+0001 6.25068370081047E+0002
2.60270000000000E+0001 6.48918764721543E+0002
2.60380000000000E+0001 6.69399699549332E+0002
2.60490000000000E+0001 6.32039942351756E+0002
2.60600000000000E+0001 6.54305116088693E+0002
2.60710000000000E+0001 6.86055431862075E+0002
2.60820000000000E+0001 6.64901057659395E+0002
2.60930000000000E+0001 6.87623957205331E+0002
2.61040000000000E+0001 6.97197737592858E+0002
2.61150000000000E+0001 6.63819171457855E+0002
2.61260000000000E+0001 6.52101204237901E+0002
2.61370000000000E+0001 6.54837664465055E+0002
2.61480000000000E+0001 6.81712025601456E+0002
2.61590000000000E+0001 6.79733014471014E+0002
2.61700000000000E+0001 6.78597005966462E+0002
2.61810000000000E+0001 6.51638775395799E+0002
2.61920000000000E+0001 6.56287677012630E+0002
2.62030000000000E+0001 6.82388565794748E+0002
2.62140000000000E+0001 6.45538024987871E+0002
2.62250000000000E+0001 6.28751241241185E+0002
2.62360000000000E+0001 6.51370825909702E+0002
2.62470000000000E+0001 6.42782774459654E+0002
2.62580000000000E+0001 6.54076168140128E+0002
2.62690000000000E+0001 6.17585250208484E+0002
2.62800000000000E+0001 6.74193932701119E+0002
2.62910000000000E+0001 6.53829965476556E+0002
2.63020000000000E+0001 6.66352952460026E+0002
2.63130000000000E+0001 6.60633211300005E+0002
2.63240000000000E+0001 6.66642794528548E+0002
2.63350000000000E+0001 6.82851707628298E+0002
2.63460000000000E+0001 6.66148479602092E+0002
2.63570000000000E+0001 6.72500354921563E+0002
2.63680000000000E+0001 6.70304033300167E+0002
2.63790000000000E+0001 6.32827273914674E+0002
2.63900000000000E+0001 6.38240911672177E+0002
2.64010000000000E+0001 6.85299062043028E+0002
2.64120000000000E+0001 6.53140020768526E+0002
2.64230000000000E+0001 6.68917184723459E+0002
2.64340000000000E+0001 6.75639299311474E+0002
2.64450000000000E+0001 6.43861329857396E+0002
2.64560000000000E+0001 6.75466819387897E+0002
2.64670000000000E+0001 6.55959357707493E+0002
2.64780000000000E+0001 6.90971761044793E+0002
2.64890000000000E+0001 7.45274832526394E+0002
2.65000000000000E+0001 6.90131879298414E+0002
2.65110000000000E+0001 6.69430255318128E+0002
2.65220000000000E+0001 6.95016331089715E+0002
2.65330000000000E+0001 6.67972591328217E+0002
2.65440000000000E+0001 6.95583701898883E+0002
2.65550000000000E+0001 6.77882795391045E+0002
2.65660000000000E+0001 6.64894112715027E+0002
2.65770000000000E+0001 6.77939519488676E+0002
2.65880000000000E+0001 6.64834703700533E+0002
2.65990000000000E+0001 6.70065482975411E+0002
2.66100000000000E+0001 6.84043228747786E+0002
2.66210000000000E+0001 7.11323532930253E+0002
2.66320000000000E+0001 6.40743043761455E+0002
2.66430000000000E+0001 6.76412112943403E+0002
2.66540000000000E+0001 6.67032076902092E+0002
2.66650000000000E+0001 6.83272702274717E+0002
2.66760000000000E+0001 6.85918997525289E+0002
2.66870000000000E+0001 6.87018856333473E+0002
2.66980000000000E+0001 6.61758536466800E+0002
2.67090000000000E+0001 6.96725297456551E+0002
2.67200000000000E+0001 6.50373354685570E+0002
2.67310000000000E+0001 7.53211476735094E+0002
2.67420000000000E+0001 7.00101180436485E+0002
2.67530000000000E+0001 7.22751814408202E+0002
2.67640000000000E+0001 7.28812674034093E+0002
2.67750000000000E+0001 7.09632666712807E+0002
2.67860000000000E+0001 7.20345627411144E+0002
2.67970000000000E+0001 6.97510303310420E+0002
2.68080000000000E+0001 6.91725333647268E+0002
2.68190000000000E+0001 6.94764201005495E+0002
2.68300000000000E+0001 6.76921943562301E+0002
2.68410000000000E+0001 6.53489542885396E+0002
2.68520000000000E+0001 6.78716129994986E+0002
2.68630000000000E+0001 6.34679863976773E+0002
2.68740000000000E+0001 6.54452389851820E+0002
2.68850000000000E+0001 6.37960322719707E+0002
2.68960000000000E+0001 6.58579253176595E+0002
2.69070000000000E+0001 6.45458502369997E+0002
2.69180000000000E+0001 6.74553495255666E+0002
2.69290000000000E+0001 6.70212125899206E+0002
2.69400000000000E+0001 6.33137476970530E+0002
2.69510000000000E+0001 6.44442465064694E+0002
2.69620000000000E+0001 6.59325983887738E+0002
2.69730000000000E+0001 6.25867443276296E+0002
2.69840000000000E+0001 6.48463060150216E+0002
2.69950000000000E+0001 6.49067359115956E+0002
2.70060000000000E+0001 6.33337039714867E+0002
2.70170000000000E+0001 6.43585680620866E+0002
2.70280000000000E+0001 6.62190970101126E+0002
2.70390000000000E+0001 6.49896066406305E+0002
2.70500000000000E+0001 6.34424670984206E+0002
2.70610000000000E+0001 6.32819395014924E+0002
2.70720000000000E+0001 6.55930821738859E+0002
2.70830000000000E+0001 6.42096355873997E+0002
2.70940000000000E+0001 6.55840810937506E+0002
2.71050000000000E+0001 6.62899710239856E+0002
2.71160000000000E+0001 6.38074666164373E+0002
2.71270000000000E+0001 6.76987415389016E+0002
2.71380000000000E+0001 6.43699600986495E+0002
2.71490000000000E+0001 6.46548176937831E+0002
2.71600000000000E+0001 6.33964716774941E+0002
2.71710000000000E+0001 6.85750274159849E+0002
2.71820000000000E+0001 6.20981739863089E+0002
2.71930000000000E+0001 6.67633996790440E+0002
2.72040000000000E+0001 6.45000950424881E+0002
2.72150000000000E+0001 6.27402335543442E+0002
2.72260000000000E+0001 6.63059211169356E+0002
2.72370000000000E+0001 6.71026252452358E+0002
2.72480000000000E+0001 6.72616877077573E+0002
2.72590000000000E+0001 6.60956697059399E+0002
2.72700000000000E+0001 6.97605941784195E+0002
2.72810000000000E+0001 6.78869248671174E+0002
2.72920000000000E+0001 6.35279131463805E+0002
2.73030000000000E+0001 6.55651834525244E+0002
2.73140000000000E+0001 6.71189737938418E+0002
2.73250000000000E+0001 6.91423978546722E+0002
2.73360000000000E+0001 6.91071817989887E+0002
2.73470000000000E+0001 6.51270650880976E+0002
2.73580000000000E+0001 6.49775438709618E+0002
2.73690000000000E+0001 6.97619096014491E+0002
2.73800000000000E+0001 6.62844252586555E+0002
2.73910000000000E+0001 6.95661791684900E+0002
2.74020000000000E+0001 6.92539198625678E+0002
2.74130000000000E+0001 6.66656722434963E+0002
2.74240000000000E+0001 6.93726140826069E+0002
2.74350000000000E+0001 7.26947180775332E+0002
2.74460000000000E+0001 6.82236826218093E+0002
2.74570000000000E+0001 6.71719133664654E+0002
2.74680000000000E+0001 6.90005914209910E+0002
2.74790000000000E+0001 6.72818499843419E+0002
2.74900000000000E+0001 6.74095561846422E+0002
2.75010000000000E+0001 7.36222525696262E+0002
2.75120000000000E+0001 7.59618267575027E+0002
2.75230000000000E+0001 8.61855399587268E+0002
2.75340000000000E+0001 9.63242168262263E+0002
2.75450000000000E+0001 1.01454200749512E+0003
2.75560000000000E+0001 1.01671772105677E+0003
2.75670000000000E+0001 9.38145459363775E+0002
2.75780000000000E+0001 8.37517320726871E+0002
2.75890000000000E+0001 8.19794263863043E+0002
2.76000000000000E+0001 9.19729219626082E+0002
2.76110000000000E+0001 9.21685720620575E+0002
2.76220000000000E+0001 9.46830149637945E+0002
2.76330000000000E+0001 8.30813049695864E+0002
2.76440000000000E+0001 7.80449386839303E+0002
2.76550000000000E+0001 7.56561087874276E+0002
2.76660000000000E+0001 7.04289947495205E+0002
2.76770000000000E+0001 7.65048347941603E+0002
2.76880000000000E+0001 7.66067216412293E+0002
2.76990000000000E+0001 7.72164469681299E+0002
2.77100000000000E+0001 7.54884643002761E+0002
2.77210000000000E+0001 7.43264997051910E+0002
2.77320000000000E+0001 7.91221297433891E+0002
2.77430000000000E+0001 7.72625193285366E+0002
2.77540000000000E+0001 7.77292659053062E+0002
2.77650000000000E+0001 7.63578639757073E+0002
2.77760000000000E+0001 8.04510719475365E+0002
2.77870000000000E+0001 8.02311166956323E+0002
2.77980000000000E+0001 7.98922168525689E+0002
2.78090000000000E+0001 8.34904655651933E+0002
2.78200000000000E+0001 8.61073469079217E+0002
2.78310000000000E+0001 8.43407451940177E+0002
2.78420000000000E+0001 8.53295710744745E+0002
2.78530000000000E+0001 8.51152423824001E+0002
2.78640000000000E+0001 8.87722407263483E+0002
2.78750000000000E+0001 9.07462756037142E+0002
2.78860000000000E+0001 9.04235131481511E+0002
2.78970000000000E+0001 8.84516364039353E+0002
2.79080000000000E+0001 9.42484516509435E+0002
2.79190000000000E+0001 9.26622080202297E+0002
2.79300000000000E+0001 9.58503298827117E+0002
2.79410000000000E+0001 1.02685023906319E+0003
2.79520000000000E+0001 9.48249493692143E+0002
2.79630000000000E+0001 9.11057225853335E+0002
2.79740000000000E+0001 9.21569323409943E+0002
2.79850000000000E+0001 9.23018891112199E+0002
2.79960000000000E+0001 8.91215273643454E+0002
2.80070000000000E+0001 9.11025627149121E+0002
2.80180000000000E+0001 9.26469064259097E+0002
2.80290000000000E+0001 9.21594887609823E+0002
2.80400000000000E+0001 9.31171473664662E+0002
2.80510000000000E+0001 9.24013622643349E+0002
2.80620000000000E+0001 9.35343370360221E+0002
2.80730000000000E+0001 9.14060886249872E+0002
2.80840000000000E+0001 9.63311143397083E+0002
2.80950000000000E+0001 9.70361994667486E+0002
2.81060000000000E+0001 9.30901018493155E+0002
2.81170000000000E+0001 9.65722206078829E+0002
2.81280000000000E+0001 9.80203488062207E+0002
2.81390000000000E+0001 1.00060891681172E+0003
2.81500000000000E+0001 1.00297107337724E+0003
2.81610000000000E+0001 9.61739032770672E+0002
2.81720000000000E+0001 9.29831130914304E+0002
2.81830000000000E+0001 9.13087352327184E+0002
2.81940000000000E+0001 8.40375085373535E+0002
2.82050000000000E+0001 8.60303707342929E+0002
2.82160000000000E+0001 8.49031101309131E+0002
2.82270000000000E+0001 8.45449336626340E+0002
2.82380000000000E+0001 8.63823953304995E+0002
2.82490000000000E+0001 8.40485087577568E+0002
2.82600000000000E+0001 8.48216119273301E+0002
2.82710000000000E+0001 8.74722657928899E+0002
2.82820000000000E+0001 9.07403527081167E+0002
2.82930000000000E+0001 9.54052924768896E+0002
2.83040000000000E+0001 1.00819020559660E+0003
2.83150000000000E+0001 1.14136115042269E+0003
2.83260000000000E+0001 1.37991579591560E+0003
2.83370000000000E+0001 1.71973611495233E+0003
2.83480000000000E+0001 1.91056925842270E+0003
2.83590000000000E+0001 1.68305260852715E+0003
2.83700000000000E+0001 1.35905093794890E+0003
2.83810000000000E+0001 1.16601757469992E+0003
2.83920000000000E+0001 1.19891961468653E+0003
2.84030000000000E+0001 1.24695975306922E+0003
2.84140000000000E+0001 1.27889108780453E+0003
2.84250000000000E+0001 1.19622238792684E+0003
2.84360000000000E+0001 1.04212593585438E+0003
2.84470000000000E+0001 9.52234738156354E+0002
2.84580000000000E+0001 8.24187666115345E+0002
2.84690000000000E+0001 7.91095966024277E+0002
2.84800000000000E+0001 7.93668325476417E+0002
2.84910000000000E+0001 7.59855014028789E+0002
2.85020000000000E+0001 7.71659723446340E+0002
2.85130000000000E+0001 7.17113491175485E+0002
2.85240000000000E+0001 7.07577897908208E+0002
2.85350000000000E+0001 7.34818010979792E+0002
2.85460000000000E+0001 7.24019294161302E+0002
2.85570000000000E+0001 7.40199458874106E+0002
2.85680000000000E+0001 7.49047336742825E+0002
2.85790000000000E+0001 7.62443827007825E+0002
2.85900000000000E+0001 7.60157579616414E+0002
2.86010000000000E+0001 7.43080548034333E+0002
2.86120000000000E+0001 7.01750476071046E+0002
2.86230000000000E+0001 6.94154372827504E+0002
2.86340000000000E+0001 7.20662959526026E+0002
2.86450000000000E+0001 7.50807221233900E+0002
2.86560000000000E+0001 7.34847450591910E+0002
2.86670000000000E+0001 7.33562269188134E+0002
2.86780000000000E+0001 7.07979037482495E+0002
2.86890000000000E+0001 7.37227286656619E+0002
2.87000000000000E+0001 6.95358173546986E+0002
2.87110000000000E+0001 7.35161970918479E+0002
2.87220000000000E+0001 7.24495629537269E+0002
2.87330000000000E+0001 7.28124619284898E+0002
2.87440000000000E+0001 6.86531505355974E+0002
2.87550000000000E+0001 6.99084798810912E+0002
2.87660000000000E+0001 6.96955692436257E+0002
2.87770000000000E+0001 6.74333028984684E+0002
2.87880000000000E+0001 7.01716764440077E+0002
2.87990000000000E+0001 6.67602190940604E+0002
2.88100000000000E+0001 6.62558529937908E+0002
2.88210000000000E+0001 6.61346978333049E+0002
2.88320000000000E+0001 6.65092840812491E+0002
2.88430000000000E+0001 6.74028568550762E+0002
2.88540000000000E+0001 6.85180399725885E+0002
2.88650000000000E+0001 6.28325529366641E+0002
2.88760000000000E+0001 6.54804249378756E+0002
2.88870000000000E+0001 6.52186691913120E+0002
2.88980000000000E+0001 6.75420541174752E+0002
2.89090000000000E+0001 6.41050797063623E+0002
2.89200000000000E+0001 6.90277305020711E+0002
2.89310000000000E+0001 6.84878854796149E+0002
2.89420000000000E+0001 6.64233161552991E+0002
2.89530000000000E+0001 6.84333154471058E+0002
2.89640000000000E+0001 6.88280005968053E+0002
2.89750000000000E+0001 6.74501842481372E+0002
2.89860000000000E+0001 6.48695768085668E+0002
2.89970000000000E+0001 6.73160341071399E+0002
2.90080000000000E+0001 6.47620667151146E+0002
2.90190000000000E+0001 6.36714737761206E+0002
2.90300000000000E+0001 6.43641628306203E+0002
2.90410000000000E+0001 6.54449739056544E+0002
2.90520000000000E+0001 6.44264823452873E+0002
2.90630000000000E+0001 6.68399882889298E+0002
2.90740000000000E+0001 6.58357315683623E+0002
2.90850000000000E+0001 7.16292270061577E+0002
2.90960000000000E+0001 6.99655363495688E+0002
2.91070000000000E+0001 7.40122867929683E+0002
2.91180000000000E+0001 7.00893237162759E+0002
2.91290000000000E+0001 7.01017530290729E+0002
2.91400000000000E+0001 7.12319340150309E+0002
2.91510000000000E+0001 7.08862423351326E+0002
2.91620000000000E+0001 7.62695568437639E+0002
2.91730000000000E+0001 7.71673325885536E+0002
2.91840000000000E+0001 8.03497761329807E+0002
2.91950000000000E+0001 8.52207337033154E+0002
2.92060000000000E+0001 8.67202876119826E+0002
2.92170000000000E+0001 9.00360443431911E+0002
2.92280000000000E+0001 9.00855045201748E+0002
2.92390000000000E+0001 9.19463936991269E+0002
2.92500000000000E+0001 9.25615350039947E+0002
2.92610000000000E+0001 8.92148246853595E+0002
2.92720000000000E+0001 8.70218438432210E+0002
2.92830000000000E+0001 8.07509981314440E+0002
2.92940000000000E+0001 8.36666860362693E+0002
2.93050000000000E+0001 8.11067444267671E+0002
2.93160000000000E+0001 7.84886105159364E+0002
2.93270000000000E+0001 8.01585450444263E+0002
2.93380000000000E+0001 7.44170563956834E+0002
2.93490000000000E+0001 7.12638040217457E+0002
2.93600000000000E+0001 6.90602551053412E+0002
2.93710000000000E+0001 6.76087660266955E+0002
2.93820000000000E+0001 6.52572353349529E+0002
2.93930000000000E+0001 6.72238983327437E+0002
2.94040000000000E+0001 6.63917385314710E+0002
2.94150000000000E+0001 6.55974425338316E+0002
2.94260000000000E+0001 6.83608457556116E+0002
2.94370000000000E+0001 6.75938947711014E+0002
2.94480000000000E+0001 6.55399982500880E+0002
2.94590000000000E+0001 6.76377839253030E+0002
2.94700000000000E+0001 6.58089679452471E+0002
2.94810000000000E+0001 6.63914917322628E+0002
2.94920000000000E+0001 6.67396033438259E+0002
2.95030000000000E+0001 6.96048540269063E+0002
2.95140000000000E+0001 7.04767644936104E+0002
2.95250000000000E+0001 6.97575679430159E+0002
2.95360000000000E+0001 6.73479736407111E+0002
2.95470000000000E+0001 6.92027827329313E+0002
2.95580000000000E+0001 7.26855823017553E+0002
2.95690000000000E+0001 7.13391779072896E+0002
2.95800000000000E+0001 7.47328747138515E+0002
2.95910000000000E+0001 7.17734110709633E+0002
2.96020000000000E+0001 7.11768303035313E+0002
2.96130000000000E+0001 7.08078552658724E+0002
2.96240000000000E+0001 7.34797725707729E+0002
2.96350000000000E+0001 7.38554878575592E+0002
2.96460000000000E+0001 7.57504078989643E+0002
2.96570000000000E+0001 7.41172117985229E+0002
2.96680000000000E+0001 7.53077718704396E+0002
2.96790000000000E+0001 7.64846578165297E+0002
2.96900000000000E+0001 7.58677577817778E+0002
2.97010000000000E+0001 7.87534812068036E+0002
2.97120000000000E+0001 7.98504858769769E+0002
2.97230000000000E+0001 7.95827416833590E+0002
2.97340000000000E+0001 8.21728803400257E+0002
2.97450000000000E+0001 8.34436982605505E+0002
2.97560000000000E+0001 8.74892178144476E+0002
2.97670000000000E+0001 9.32096857636770E+0002
2.97780000000000E+0001 9.42546633804595E+0002
2.97890000000000E+0001 1.01665642626558E+0003
2.98000000000000E+0001 9.43326168078899E+0002
2.98110000000000E+0001 8.70964320158422E+0002
2.98220000000000E+0001 8.27473287251800E+0002
2.98330000000000E+0001 8.67170555337546E+0002
2.98440000000000E+0001 8.89446501954333E+0002
2.98550000000000E+0001 8.73816187536303E+0002
2.98660000000000E+0001 8.92725521224642E+0002
2.98770000000000E+0001 8.55892016934750E+0002
2.98880000000000E+0001 8.15813576019163E+0002
2.98990000000000E+0001 7.74745734426830E+0002
2.99100000000000E+0001 8.17151300879259E+0002
2.99210000000000E+0001 8.74142108542766E+0002
2.99320000000000E+0001 9.00185061056268E+0002
2.99430000000000E+0001 8.33098068028979E+0002
2.99540000000000E+0001 7.95009547454202E+0002
2.99650000000000E+0001 7.68604259221657E+0002
2.99760000000000E+0001 7.42335325104125E+0002
2.99870000000000E+0001 7.07777604996237E+0002
2.99980000000000E+0001 7.20652679946900E+0002
3.00090000000000E+0001 7.30269876546296E+0002
3.00200000000000E+0001 7.05223150440073E+0002
3.00310000000000E+0001 7.26640558275194E+0002
3.00420000000000E+0001 7.10431411085768E+0002
3.00530000000000E+0001 6.86488299358748E+0002
3.00640000000000E+0001 7.09144629384849E+0002
3.00750000000000E+0001 6.90469020017028E+0002
3.00860000000000E+0001 6.99968583035406E+0002
3.00970000000000E+0001 6.95770540665260E+0002
3.01080000000000E+0001 6.81938445557339E+0002
3.01190000000000E+0001 7.13934337587791E+0002
3.01300000000000E+0001 7.50311325776846E+0002
3.01410000000000E+0001 7.22763865096304E+0002
3.01520000000000E+0001 7.42510060212009E+0002
3.01630000000000E+0001 7.22106968249385E+0002
3.01740000000000E+0001 7.23191780643510E+0002
3.01850000000000E+0001 7.19045440745115E+0002
3.01960000000000E+0001 7.08485642987707E+0002
3.02070000000000E+0001 7.46825102705161E+0002
3.02180000000000E+0001 7.62364675875208E+0002
3.02290000000000E+0001 7.51758448318305E+0002
3.02400000000000E+0001 7.40381251213328E+0002
3.02510000000000E+0001 7.25387910457217E+0002
3.02620000000000E+0001 7.15517517011312E+0002
3.02730000000000E+0001 7.19301152913189E+0002
3.02840000000000E+0001 7.03327877456589E+0002
3.02950000000000E+0001 6.91151929182097E+0002
3.03060000000000E+0001 7.43189662989314E+0002
3.03170000000000E+0001 6.73538740437912E+0002
3.03280000000000E+0001 6.99248388107721E+0002
3.03390000000000E+0001 7.08110552160205E+0002
3.03500000000000E+0001 7.24126503905911E+0002
3.03610000000000E+0001 7.49629642834734E+0002
3.03720000000000E+0001 7.90315695346627E+0002
3.03830000000000E+0001 7.92594602502747E+0002
3.03940000000000E+0001 8.09831061572144E+0002
3.04050000000000E+0001 7.59837751279427E+0002
3.04160000000000E+0001 7.73094842538538E+0002
3.04270000000000E+0001 7.20958214550109E+0002
3.04380000000000E+0001 7.28927672686001E+0002
3.04490000000000E+0001 7.57670344579783E+0002
3.04600000000000E+0001 7.42780291601278E+0002
3.04710000000000E+0001 7.53514672265555E+0002
3.04820000000000E+0001 7.48777407621276E+0002
3.04930000000000E+0001 7.63765317240066E+0002
3.05040000000000E+0001 7.44417788810648E+0002
3.05150000000000E+0001 7.25130100409985E+0002
3.05260000000000E+0001 7.14605623957622E+0002
3.05370000000000E+0001 7.28034882577904E+0002
3.05480000000000E+0001 6.65538807754872E+0002
3.05590000000000E+0001 7.07121533094886E+0002
3.05700000000000E+0001 6.90541909200654E+0002
3.05810000000000E+0001 7.43550303912325E+0002
3.05920000000000E+0001 6.91148068493146E+0002
3.06030000000000E+0001 6.45719103205469E+0002
3.06140000000000E+0001 6.77536006273961E+0002
3.06250000000000E+0001 6.89197041783293E+0002
3.06360000000000E+0001 6.91862737121777E+0002
3.06470000000000E+0001 6.70684756990633E+0002
3.06580000000000E+0001 6.51260621893621E+0002
3.06690000000000E+0001 6.40683949357209E+0002
3.06800000000000E+0001 6.33093241605518E+0002
3.06910000000000E+0001 6.52813178703005E+0002
3.07020000000000E+0001 6.60041711949619E+0002
3.07130000000000E+0001 6.42765176316641E+0002
3.07240000000000E+0001 6.55108303439652E+0002
3.07350000000000E+0001 6.71997461246674E+0002
3.07460000000000E+0001 6.59727378244464E+0002
3.07570000000000E+0001 6.49331178100042E+0002
3.07680000000000E+0001 7.07987276551694E+0002
3.07790000000000E+0001 6.61086895625061E+0002
3.07900000000000E+0001 6.69939669239569E+0002
3.08010000000000E+0001 7.22040254390130E+0002
3.08120000000000E+0001 6.55936893871396E+0002
3.08230000000000E+0001 6.50464402833834E+0002
3.08340000000000E+0001 6.35191652858573E+0002
3.08450000000000E+0001 6.77643535832142E+0002
3.08560000000000E+0001 6.73356334779748E+0002
3.08670000000000E+0001 6.21388076377358E+0002
3.08780000000000E+0001 6.54485491384363E+0002
3.08890000000000E+0001 6.41919986884154E+0002
3.09000000000000E+0001 6.70411764285176E+0002
3.09110000000000E+0001 6.57205159348609E+0002
3.09220000000000E+0001 6.69643808701430E+0002
3.09330000000000E+0001 6.88129155000026E+0002
3.09440000000000E+0001 6.79612395475736E+0002
3.09550000000000E+0001 7.22724953231159E+0002
3.09660000000000E+0001 7.80069104539922E+0002
3.09770000000000E+0001 7.58931613748266E+0002
3.09880000000000E+0001 7.35755880714659E+0002
3.09990000000000E+0001 6.84168940057978E+0002
3.10100000000000E+0001 6.67819361057624E+0002
3.10210000000000E+0001 6.69591157473142E+0002
3.10320000000000E+0001 6.55074284527473E+0002
3.10430000000000E+0001 7.01131026253103E+0002
3.10540000000000E+0001 7.32988437968750E+0002
3.10650000000000E+0001 6.94835644452452E+0002
3.10760000000000E+0001 7.01279504641475E+0002
3.10870000000000E+0001 6.77136978405630E+0002
3.10980000000000E+0001 6.85124834668826E+0002
3.11090000000000E+0001 6.71162277065268E+0002
3.11200000000000E+0001 7.05877313659816E+0002
3.11310000000000E+0001 6.86076489806136E+0002
3.11420000000000E+0001 7.04575573030522E+0002
3.11530000000000E+0001 7.07143949687902E+0002
3.11640000000000E+0001 7.28038144311444E+0002
3.11750000000000E+0001 7.54023515647109E+0002
3.11860000000000E+0001 7.68480962712222E+0002
3.11970000000000E+0001 7.98224624427989E+0002
3.12080000000000E+0001 8.34130310485819E+0002
3.12190000000000E+0001 8.03667935298162E+0002
3.12300000000000E+0001 7.93691867062059E+0002
3.12410000000000E+0001 8.10439466468014E+0002
3.12520000000000E+0001 7.81099201727256E+0002
3.12630000000000E+0001 8.40789178569866E+0002
3.12740000000000E+0001 7.74188763648415E+0002
3.12850000000000E+0001 7.96526197211025E+0002
3.12960000000000E+0001 7.48645993455888E+0002
3.13070000000000E+0001 7.34986129969845E+0002
3.13180000000000E+0001 7.46911794681328E+0002
3.13290000000000E+0001 7.45252344278489E+0002
3.13400000000000E+0001 7.35629112724411E+0002
3.13510000000000E+0001 7.16383776362208E+0002
3.13620000000000E+0001 6.72831187647650E+0002
3.13730000000000E+0001 6.82760919960046E+0002
3.13840000000000E+0001 6.85273092318449E+0002
3.13950000000000E+0001 7.04453202000234E+0002
3.14060000000000E+0001 7.06971104080003E+0002
3.14170000000000E+0001 6.91301927944663E+0002
3.14280000000000E+0001 6.65331541195462E+0002
3.14390000000000E+0001 6.81254808365970E+0002
3.14500000000000E+0001 6.87265358139097E+0002
3.14610000000000E+0001 6.53437481755322E+0002
3.14720000000000E+0001 6.55762075256057E+0002
3.14830000000000E+0001 6.20256810447511E+0002
3.14940000000000E+0001 6.40467075231099E+0002
3.15050000000000E+0001 5.96941433179540E+0002
3.15160000000000E+0001 6.79032500808217E+0002
3.15270000000000E+0001 6.68355238873941E+0002
3.15380000000000E+0001 6.50066851070707E+0002
3.15490000000000E+0001 6.13006201335131E+0002
3.15600000000000E+0001 5.89879325499254E+0002
3.15710000000000E+0001 6.14163880548955E+0002
3.15820000000000E+0001 6.25039499952290E+0002
3.15930000000000E+0001 6.32048250901927E+0002
3.16040000000000E+0001 6.52141598004936E+0002
3.16150000000000E+0001 6.56604099518810E+0002
3.16260000000000E+0001 6.64231736426934E+0002
3.16370000000000E+0001 6.56605218411678E+0002
3.16480000000000E+0001 6.63268991734618E+0002
3.16590000000000E+0001 6.84627599354969E+0002
3.16700000000000E+0001 6.87880572566527E+0002
3.16810000000000E+0001 6.81537655571746E+0002
3.16920000000000E+0001 6.78725106263502E+0002
3.17030000000000E+0001 6.77042786348321E+0002
3.17140000000000E+0001 7.28224773170508E+0002
3.17250000000000E+0001 8.05048031941970E+0002
3.17360000000000E+0001 7.49026110510666E+0002
3.17470000000000E+0001 7.10968047677881E+0002
3.17580000000000E+0001 6.95871206725889E+0002
3.17690000000000E+0001 6.66567152660748E+0002
3.17800000000000E+0001 6.59245914769316E+0002
3.17910000000000E+0001 7.01023728740970E+0002
3.18020000000000E+0001 6.89101291108939E+0002
3.18130000000000E+0001 6.93621930920185E+0002
3.18240000000000E+0001 6.65809504418777E+0002
3.18350000000000E+0001 6.57893041376819E+0002
3.18460000000000E+0001 6.91542807722995E+0002
3.18570000000000E+0001 6.86314833885994E+0002
3.18680000000000E+0001 6.83310431583958E+0002
3.18790000000000E+0001 6.82733394584033E+0002
3.18900000000000E+0001 6.50185890002764E+0002
3.19010000000000E+0001 6.35916901771916E+0002
3.19120000000000E+0001 6.86849733400057E+0002
3.19230000000000E+0001 6.85325798196809E+0002
3.19340000000000E+0001 6.58419774082760E+0002
3.19450000000000E+0001 6.53041269550153E+0002
3.19560000000000E+0001 6.66509087546410E+0002
3.19670000000000E+0001 6.63039206251447E+0002
3.19780000000000E+0001 6.44124742005346E+0002
3.19890000000000E+0001 6.76572388912846E+0002
[truncated: 5,273 more rows]
