# Supplementary material for: Microbial induced calcite precipitation can consolidate martian and lunar regolith simulants
Source: PLoS One. 2022 Apr 14;17(4):e0266415. doi: 10.1371/journal.pone.0266415 (PMC9009621; doi:10.1371/journal.pone.0266415)
Supplement: S1 Data — (ZIP) [file pone.0266415.s002.zip › Plos one_data file/XRD/MSS-SP-GG.xlsx]

## Sheet: MSS-SP-GG
#twotheta	yobs	ycal	bkg	diff
10	173	224	224	-51.3
10	216	224	224	-7.91		Comment: This report has been generated by Centre for Nano Science and Engineering (CeNSE), IISc. For the research work carried by Dr. Rashmi Dikshit
10	233	224	224	9.49
10.1	236	223	223	12.9
10.1	247	223	223	24.3
10.1	217	222	222	-5.29
10.1	225	222	222	3.11
10.1	219	221	221	-2.49
10.2	214	221	221	-7.09
10.2	241	221	221	20.3
10.2	228	220	220	7.7
10.2	208	220	220	-11.9
10.2	204	220	220	-15.5
10.3	235	219	219	15.9
10.3	216	219	219	-2.72
10.3	222	218	218	3.67
10.3	224	218	218	6.06
10.3	222	218	218	4.45
10.4	218	217	217	0.839
10.4	203	217	217	-13.8
10.4	204	216	216	-12.4
10.4	233	216	216	17
10.4	210	216	216	-5.62
10.5	242	215	215	26.8
10.5	245	215	215	30.1
10.5	222	214	214	7.53
10.5	204	214	214	-10.1
10.5	199	214	214	-14.7
10.6	195	213	213	-18.3
10.6	207	213	213	-5.96
10.6	197	213	213	-15.6
10.6	238	212	212	25.8
10.6	214	212	212	2.17
10.7	189	211	211	-22.5
10.7	225	211	211	13.9
10.7	224	211	211	13.3
10.7	205	210	210	-5.35
10.7	195	210	210	-15
10.8	200	210	210	-9.61
10.8	205	209	209	-4.25
10.8	216	209	209	7.12
10.8	203	209	209	-5.52
10.8	218	208	208	9.85
10.9	195	208	208	-12.8
10.9	207	207	207	-0.429
10.9	206	207	207	-1.07
10.9	213	207	207	6.29
10.9	212	206	206	5.65
11	202	206	206	-3.99
11	212	206	206	6.36
11	194	205	205	-11.3
11	192	205	205	-12.9
11	209	205	205	4.43
11.1	187	204	204	-17.2
11.1	199	204	204	-4.87
11.1	194	204	204	-9.52
11.1	214	203	203	10.8
11.1	178	203	203	-24.8
11.2	205	202	202	2.52
11.2	198	202	202	-4.13
11.2	215	202	202	13.2
11.2	196	201	201	-5.44
11.2	183	201	201	-18.1
11.3	192	201	201	-8.76
11.3	168	200	200	-32.4
11.3	201	200	200	0.926
11.3	195	200	200	-4.73
11.3	214	199	199	14.6
11.4	203	199	199	3.94
11.4	169	199	199	-29.7
11.4	195	198	198	-3.39
11.4	203	198	198	4.95
11.4	195	198	198	-2.72
11.5	190	197	197	-7.39
11.5	214	197	197	16.9
11.5	195	197	197	-1.72
11.5	181	196	196	-15.4
11.5	194	196	196	-2.07
11.6	212	196	196	16.3
11.6	200	195	195	4.59
11.6	226	195	195	30.9
11.6	195	195	195	0.238
11.6	195	194	194	0.562
11.7	204	194	194	9.88
11.7	200	194	194	6.21
11.7	175	193	193	-18.5
11.7	185	193	193	-8.15
11.7	208	193	193	15.2
11.8	184	193	193	-8.52
11.8	183	192	192	-9.2
11.8	199	192	192	7.12
11.8	198	192	192	6.43
11.8	194	191	191	2.75
11.9	215	191	191	24.1
11.9	176	191	191	-14.6
11.9	200	190	190	9.68
11.9	217	190	190	27
11.9	176	190	190	-13.7
12	191	189	189	1.61
12	206	189	189	16.9
12	194	189	189	5.23
12	177	188	188	-11.5
12	190	188	188	1.84
12.1	179	188	188	-8.86
12.1	183	188	188	-4.56
12.1	181	187	187	-6.25
12.1	201	187	187	14
12.1	188	187	187	1.35
12.2	197	186	186	10.6
12.2	195	186	186	8.94
12.2	179	186	186	-6.76
12.2	180	185	185	-5.46
12.2	165	185	185	-20.2
12.3	169	185	185	-15.9
12.3	189	185	185	4.42
12.3	165	184	184	-19.3
12.3	178	184	184	-5.99
12.3	179	184	184	-4.7
12.4	190	183	183	6.59
12.4	183	183	183	-0.121
12.4	193	183	183	10.2
12.4	171	183	183	-11.5
12.4	201	182	182	18.7
12.5	187	182	182	5.03
12.5	216	182	182	34.3
12.5	191	181	181	9.6
12.5	216	181	181	34.9
12.5	196	181	181	15.2
12.6	197	181	181	16.4
12.6	181	180	180	0.724
12.6	193	180	180	13
12.6	195	180	180	15.3
12.6	193	179	179	13.6
12.7	195	179	179	15.8
12.7	209	179	179	30.1
12.7	203	179	179	24.4
12.7	228	178	178	49.7
12.7	208	178	178	29.9
12.8	198	178	178	20.2
12.8	196	178	178	18.5
12.8	215	177	177	37.8
12.8	190	177	177	13
12.8	175	177	177	-1.71
12.9	178	176	176	1.56
12.9	174	176	176	-2.18
12.9	182	176	176	6.09
12.9	165	176	176	-10.6
12.9	186	175	175	10.6
13	192	175	175	16.9
13	177	175	175	2.15
13	170	175	175	-4.59
13	151	174	174	-23.3
13	174	174	174	-0.0727
13.1	202	174	174	28.2
13.1	165	174	174	-8.56
13.1	168	173	173	-5.3
13.1	187	173	173	14
13.1	163	173	173	-9.79
13.2	172	173	173	-0.537
13.2	178	172	172	5.71
13.2	171	172	172	-1.04
13.2	152	172	172	-19.8
13.2	196	172	171	24.5
13.3	168	171	171	-3.29
13.3	195	171	171	23.9
13.3	177	171	171	6.19
13.3	161	171	170	-9.57
13.3	180	170	170	9.66
13.4	161	170	170	-9.11
13.4	180	170	170	10.1
13.4	183	170	169	13.3
13.4	163	169	169	-6.49
13.4	176	169	169	6.67
13.5	152	169	169	-17.3
13.5	178	170	169	7.93
13.5	168	175	168	-6.79
13.5	198	190	168	8.16
13.5	206	216	168	-10
13.6	239	236	168	2.89
13.6	211	204	167	7.19
13.6	175	184	167	-9.38
13.6	175	172	167	2.96
13.6	166	169	167	-2.74
13.7	170	168	166	2.44
13.7	170	167	166	3.1
13.7	178	166	166	11.6
13.7	190	166	166	23.9
13.7	180	166	165	14.3
13.8	170	165	165	4.55
13.8	165	165	165	-0.169
13.8	167	165	165	2.09
13.8	173	165	165	8.35
13.8	175	164	164	10.6
13.9	165	164	164	0.843
13.9	149	164	164	-14.9
13.9	168	164	164	4.32
13.9	147	163	163	-16.4
13.9	147	163	163	-16.2
14	185	163	163	22.1
14	175	163	163	12.3
14	154	162	162	-8.48
14	166	162	162	3.74
14	146	162	162	-16
14.1	192	162	162	30.2
14.1	161	162	162	-0.597
14.1	156	161	161	-5.38
14.1	168	161	161	6.84
14.1	170	161	161	9.06
14.2	151	161	161	-9.73
14.2	145	161	161	-15.5
14.2	140	160	160	-20.3
14.2	159	160	160	-1.08
14.2	169	160	160	9.13
14.3	163	160	160	3.35
14.3	140	159	159	-19.4
14.3	159	159	159	-0.229
14.3	161	159	159	1.98
14.3	170	159	159	11.2
14.4	138	159	159	-20.6
14.4	176	158	158	17.6
14.4	143	158	158	-15.2
14.4	150	158	158	-7.97
14.4	149	158	158	-8.77
14.5	165	158	158	7.44
14.5	176	157	157	18.6
14.5	190	157	157	32.8
14.5	160	157	157	3.05
14.5	155	157	157	-1.75
14.6	155	157	157	-1.54
14.6	183	156	156	26.7
14.6	173	156	156	16.9
14.6	169	156	156	13.1
14.6	179	156	156	23.3
14.7	189	156	156	33.5
14.7	188	155	155	32.7
14.7	172	155	155	16.9
14.7	190	155	155	35
14.7	172	155	155	17.2
14.8	152	155	155	-2.56
14.8	159	154	154	4.63
14.8	134	154	154	-20.2
14.8	154	154	154	0.0205
14.8	156	154	154	2.21
14.9	146	154	154	-7.6
14.9	139	153	153	-14.4
14.9	155	153	153	1.79
14.9	148	153	153	-5.02
14.9	149	153	153	-3.83
15	146	153	153	-6.65
15	151	152	152	-1.46
15	141	152	152	-11.3
15	149	152	152	-3.09
15	153	152	152	1.1
15.1	138	152	152	-13.7
15.1	150	152	152	-1.53
15.1	167	151	151	15.7
15.1	154	151	151	2.84
15.1	148	151	151	-2.98
15.2	147	151	151	-3.8
15.2	156	151	151	5.38
15.2	131	150	150	-19.4
15.2	172	150	150	21.7
15.2	149	150	150	-1.08
15.3	151	150	150	1.1
15.3	143	150	150	-6.72
15.3	153	150	150	3.45
15.3	147	149	149	-2.37
15.3	141	149	149	-8.19
15.4	154	149	149	4.98
15.4	145	149	149	-3.84
15.4	120	149	149	-28.7
15.4	138	148	148	-10.5
15.4	140	148	148	-8.32
15.5	143	148	148	-5.15
15.5	132	148	148	-16
15.5	138	148	148	-9.81
15.5	152	148	148	4.36
15.5	153	147	147	5.53
15.6	131	147	147	-16.3
15.6	137	147	147	-10.1
15.6	148	147	147	1.04
15.6	135	147	147	-11.8
15.6	125	147	147	-21.6
15.7	166	146	146	19.5
15.7	132	146	146	-14.3
15.7	152	146	146	5.86
15.7	143	146	146	-2.97
15.7	139	146	146	-6.81
15.8	140	146	146	-5.65
15.8	126	145	145	-19.5
15.8	130	145	145	-15.3
15.8	150	145	145	4.84
15.8	121	145	145	-24
15.9	138	145	145	-6.84
15.9	154	145	145	9.32
15.9	143	145	145	-1.52
15.9	144	144	144	-0.365
15.9	133	144	144	-11.2
16	150	144	144	5.95
16	133	144	144	-10.9
16	139	144	144	-4.74
16	124	144	144	-19.6
16	144	143	143	0.57
16.1	146	143	143	2.72
16.1	142	143	143	-1.12
16.1	156	143	143	13
16.1	169	143	143	26.2
16.1	151	143	143	8.33
16.2	134	143	143	-8.52
16.2	135	142	142	-7.36
16.2	138	142	142	-4.21
16.2	142	142	142	-0.0657
16.2	138	142	142	-3.92
16.3	133	142	142	-8.77
16.3	129	142	142	-12.6
16.3	130	141	141	-11.5
16.3	150	141	141	8.65
16.3	140	141	141	-1.21
16.4	117	141	141	-24.1
16.4	135	141	141	-5.92
16.4	128	141	141	-12.8
16.4	134	141	141	-6.64
16.4	127	140	140	-13.5
16.5	139	140	140	-1.35
16.5	143	140	140	2.79
16.5	148	140	140	7.93
16.5	128	140	140	-11.9
16.5	149	140	140	9.2
16.6	121	140	140	-18.7
16.6	129	140	139	-10.5
16.6	123	139	139	-16.4
16.6	147	139	139	7.75
16.6	131	139	139	-8.12
16.7	119	139	139	-20
16.7	116	139	139	-22.8
16.7	123	139	139	-15.7
16.7	125	139	139	-13.6
16.7	135	138	138	-3.46
16.8	132	138	138	-6.33
16.8	126	138	138	-12.2
16.8	139	138	138	0.929
16.8	134	138	138	-3.95
16.8	134	138	138	-3.82
16.9	138	138	138	0.302
16.9	146	138	137	8.42
16.9	118	137	137	-19.5
16.9	141	137	137	3.66
16.9	130	137	137	-7.23
17	127	137	137	-10.1
17	125	137	137	-12
17	122	137	137	-14.9
17	145	137	137	8.19
17	131	137	136	-5.72
17.1	120	137	136	-16.6
17.1	115	137	136	-21.6
17.1	157	137	136	20.5
17.1	141	136	136	4.54
17.1	153	136	136	16.5
17.2	150	136	136	13.5
17.2	141	137	136	4.43
17.2	127	137	135	-9.76
17.2	145	137	135	7.89
17.2	129	138	135	-8.76
17.3	139	139	135	-0.0395
17.3	144	142	135	1.95
17.3	147	152	135	-5.18
17.3	186	181	135	4.69
17.3	178	175	135	3.15
17.4	150	153	134	-3.44
17.4	152	158	134	-6.31
17.4	133	134	134	-1.35
17.4	147	134	134	12.9
17.4	135	134	134	1.03
17.5	147	134	134	13.2
17.5	142	134	134	8.27
17.5	134	134	134	0.384
17.5	125	134	134	-8.5
17.5	104	133	133	-29.4
17.6	115	133	133	-18.3
17.6	148	133	133	14.8
17.6	127	137	133	-10.4
17.6	170	168	133	1.63
17.6	173	178	133	-5.12
17.7	179	173	133	5.96
17.7	173	172	133	1.43
17.7	158	158	132	0.351
17.7	142	148	132	-5.91
17.7	142	143	132	-0.582
17.8	131	139	132	-8.35
17.8	137	137	132	-0.276
17.8	152	136	132	16.1
17.8	139	135	132	4.08
17.8	149	134	132	14.8
17.9	137	134	132	3.35
17.9	140	133	131	6.79
17.9	145	133	131	12.2
17.9	123	133	131	-9.53
17.9	138	132	131	5.74
18	131	132	131	-1.02
18	126	132	131	-5.81
18	131	132	131	-0.61
18	152	131	131	20.6
18	145	131	131	13.7
18.1	132	131	131	0.904
18.1	117	131	130	-13.9
18.1	132	131	130	1.2
18.1	135	131	130	4.34
18.1	122	131	130	-8.52
18.2	134	130	130	3.61
18.2	124	130	130	-6.26
18.2	125	130	130	-5.14
18.2	144	130	130	14
18.2	141	130	130	11.1
18.3	122	130	130	-7.78
18.3	124	130	129	-5.66
18.3	158	130	129	28.4
18.3	139	129	129	9.56
18.3	125	129	129	-4.33
18.4	123	129	129	-6.22
18.4	133	129	129	3.89
18.4	134	129	129	4.99
18.4	115	129	129	-13.9
18.4	127	129	129	-1.8
18.5	112	129	129	-16.7
18.5	130	129	128	1.41
18.5	136	128	128	7.51
18.5	120	128	128	-8.39
18.5	128	128	128	-0.287
18.6	124	128	128	-4.19
18.6	134	128	128	5.91
18.6	132	128	128	4.01
18.6	136	128	128	8.11
18.6	126	128	128	-1.8
18.7	129	128	128	1.3
18.7	131	128	127	3.4
18.7	117	128	127	-10.5
18.7	135	127	127	7.57
18.7	128	127	127	0.661
18.8	143	127	127	15.8
18.8	140	127	127	12.8
18.8	149	127	127	21.9
18.8	160	127	127	33
18.8	138	127	127	11.1
18.9	139	127	127	12.2
18.9	165	127	127	38.3
18.9	120	127	127	-6.62
18.9	134	127	126	7.47
18.9	126	126	126	-0.436
19	129	126	126	2.65
19	128	126	126	1.74
19	125	126	126	-1.17
19	118	126	126	-8.08
19	119	126	126	-7
19.1	125	126	126	-0.91
19.1	141	126	126	15.2
19.1	137	126	126	11.3
19.1	131	126	126	5.35
19.1	125	126	125	-0.567
19.2	129	125	125	3.52
19.2	115	125	125	-10.4
19.2	138	125	125	12.7
19.2	122	125	125	-3.23
19.2	117	125	125	-8.15
19.3	129	125	125	3.94
19.3	114	125	125	-11
19.3	140	125	125	15.1
19.3	129	125	125	4.2
19.3	127	125	125	2.3
19.4	141	125	125	16.4
19.4	139	125	124	14.5
19.4	136	124	124	11.5
19.4	137	124	124	12.6
19.4	116	124	124	-8.3
19.5	117	124	124	-7.22
19.5	136	124	124	11.9
19.5	119	124	124	-5.07
19.5	151	124	124	27
19.5	130	124	124	6.09
19.6	120	124	124	-3.83
19.6	111	124	124	-12.8
19.6	126	124	124	2.32
19.6	132	124	124	8.4
19.6	120	124	123	-3.53
19.7	147	123	123	23.5
19.7	134	123	123	10.6
19.7	127	123	123	3.7
19.7	119	123	123	-4.23
19.7	132	123	123	8.85
19.8	139	123	123	15.9
19.8	122	123	123	-1
19.8	116	123	123	-6.93
19.8	116	123	123	-6.86
19.8	126	123	123	3.22
19.9	113	123	123	-9.71
19.9	103	123	123	-19.6
19.9	138	123	122	15.4
19.9	126	122	122	3.51
19.9	113	122	122	-9.42
20	112	122	122	-10.3
20	121	122	122	-1.28
20	132	122	122	9.79
20	119	122	122	-3.14
20	127	122	122	4.93
20.1	134	122	122	12
20.1	114	122	122	-7.93
20.1	112	122	122	-9.86
20.1	114	122	122	-7.79
20.1	118	122	122	-3.72
20.2	140	122	122	18.4
20.2	144	122	121	22.4
20.2	140	122	121	18.5
20.2	118	121	121	-3.44
20.2	108	121	121	-13.4
20.3	112	121	121	-9.31
20.3	121	121	121	-0.243
20.3	115	121	121	-6.18
20.3	129	121	121	7.89
20.3	126	121	121	4.96
20.4	133	121	121	12
20.4	144	121	121	23.1
20.4	135	121	121	14.2
20.4	123	121	121	2.22
20.4	116	121	121	-4.72
20.5	134	121	121	13.3
20.5	125	121	120	4.41
20.5	104	121	120	-16.5
20.5	117	120	120	-3.46
20.5	128	120	120	7.6
20.6	111	120	120	-9.34
20.6	137	120	120	16.7
20.6	115	120	120	-5.21
20.6	120	120	120	-0.151
20.6	137	120	120	16.9
20.7	142	120	120	22
20.7	143	120	120	23
20.7	123	120	120	3.09
20.7	131	120	120	11.2
20.7	141	120	120	21.2
20.8	122	120	120	2.27
20.8	125	120	119	5.33
20.8	127	120	119	7.38
20.8	109	120	119	-10.6
20.8	138	120	119	18.5
20.9	136	119	119	16.6
20.9	114	119	119	-5.39
20.9	103	119	119	-16.3
20.9	125	119	119	5.72
20.9	124	119	119	4.77
21	129	119	119	9.82
21	114	119	119	-5.12
21	123	119	119	3.93
21	103	119	119	-16
21	120	119	119	1.03
21.1	128	119	119	9.08
21.1	126	119	119	7.12
21.1	133	119	118	14.2
21.1	130	119	118	11.2
21.1	118	119	118	-0.74
21.2	121	119	118	2.3
21.2	120	119	118	1.34
21.2	146	119	118	27.4
21.2	138	119	118	19.4
21.2	142	119	118	23.5
21.3	132	119	118	13.5
21.3	135	118	118	16.5
21.3	121	118	118	2.54
21.3	120	118	118	1.56
21.3	131	118	118	12.6
21.4	147	118	118	28.6
21.4	132	118	118	13.6
21.4	131	118	118	12.6
21.4	122	118	117	3.61
21.4	132	118	117	13.6
21.5	115	118	117	-3.42
21.5	139	118	117	20.5
21.5	117	118	117	-1.5
21.5	117	119	117	-1.56
21.5	114	119	117	-4.63
21.6	116	119	117	-2.73
21.6	118	119	117	-0.859
21.6	103	119	117	-16
21.6	119	119	117	-0.229
21.6	103	120	117	-16.5
21.7	141	120	117	20.9
21.7	114	121	117	-6.7
21.7	105	122	117	-16.6
21.7	129	123	117	5.97
21.7	134	125	117	8.79
21.8	139	129	117	10.4
21.8	124	134	116	-9.83
21.8	134	141	116	-7.14
21.8	167	151	116	16.3
21.8	159	162	116	-3.19
21.9	162	174	116	-12.4
21.9	209	185	116	23.8
21.9	185	192	116	-7.06
21.9	194	193	116	1.41
21.9	180	186	116	-6.41
22	184	175	116	8.68
22	159	162	116	-2.64
22	147	148	116	-1.02
22	153	137	116	16.5
22	127	128	116	-1.02
22.1	113	123	116	-9.51
22.1	104	119	116	-15.3
22.1	117	118	116	-0.74
22.1	114	117	115	-3.02
22.1	109	117	115	-7.73
22.2	105	117	115	-11.6
22.2	128	117	115	11.4
22.2	97	117	115	-19.6
22.2	101	117	115	-15.6
22.2	119	117	115	2.33
22.3	110	117	115	-6.71
22.3	109	117	115	-7.76
22.3	115	117	115	-1.82
22.3	132	117	115	15.1
22.3	103	117	115	-14
22.4	88	117	115	-29.1
22.4	107	117	115	-10.2
22.4	101	117	115	-16.3
22.4	100	117	115	-17.5
22.4	131	118	115	13.3
22.5	126	118	115	8.09
22.5	108	118	114	-10.2
22.5	104	119	114	-14.5
22.5	124	119	114	5.1
22.5	103	119	114	-16.4
22.6	139	120	114	19.1
22.6	104	121	114	-16.6
22.6	124	122	114	2.5
22.6	123	123	114	0.423
22.6	127	124	114	3.06
22.7	134	126	114	8.29
22.7	144	128	114	16
22.7	136	131	114	4.81
22.7	137	136	114	1.39
22.7	170	142	114	28
22.8	137	152	114	-14.9
22.8	175	168	114	6.86
22.8	194	197	114	-2.85
22.8	239	247	114	-7.8
22.8	333	331	113	1.7
22.9	548	540	113	7.51
22.9	368	370	113	-2.46
22.9	255	271	113	-16.2
22.9	343	341	113	1.72
22.9	213	209	113	4.18
23	156	143	113	13.3
23	137	127	113	10.2
23	115	121	113	-6.22
23	103	119	113	-15.5
23	98	117	113	-19
23.1	120	116	113	3.95
23.1	105	115	113	-10.4
23.1	117	115	113	2.11
23.1	127	115	113	12.5
23.1	100	114	113	-14.2
23.2	104	114	113	-9.99
23.2	129	114	113	15.2
23.2	113	114	113	-0.622
23.2	111	113	112	-2.48
23.2	100	113	112	-13.3
23.3	124	113	112	10.8
23.3	117	113	112	4.18
23.3	119	113	112	6.24
23.3	104	113	112	-8.7
23.3	116	112	112	3.5
23.4	109	112	112	-3.46
23.4	98	112	112	-14.4
23.4	116	112	112	3.6
23.4	99	112	112	-13.4
23.4	126	112	112	13.6
23.5	121	113	112	8.36
23.5	108	113	112	-5.45
23.5	129	116	112	13.1
23.5	122	122	112	-0.184
23.5	135	135	112	-0.00097
23.6	155	156	112	-1.23
23.6	184	184	111	-0.139
23.6	221	212	111	8.85
23.6	221	231	111	-10.3
23.6	186	187	111	-0.902
23.7	175	177	111	-2.33
23.7	187	171	111	16.2
23.7	137	138	111	-0.696
23.7	127	126	111	1.35
23.7	114	119	111	-5.18
23.8	113	116	111	-3.28
23.8	117	115	111	2.27
23.8	116	114	111	2.2
23.8	103	113	111	-10.2
23.8	124	113	111	11.3
23.9	117	112	111	4.6
23.9	120	112	111	7.86
23.9	121	112	111	9.07
23.9	107	112	111	-4.76
23.9	113	112	110	1.39
24	105	111	110	-6.49
24	85	111	110	-26.4
24	81	111	110	-30.3
24	104	111	110	-7.18
24	113	111	110	1.9
24.1	107	111	110	-4.02
24.1	111	111	110	0.0477
24.1	113	111	110	2.11
24.1	111	111	110	0.178
24.1	111	111	110	0.238
24.2	100	111	110	-10.7
24.2	116	111	110	5.35
24.2	113	111	110	2.4
24.2	89	111	110	-21.6
24.2	110	111	110	-0.505
24.3	98	110	110	-12.5
24.3	92	110	109	-18.4
24.3	117	110	109	6.62
24.3	113	110	109	2.66
24.3	112	110	109	1.7
24.4	108	110	109	-2.27
24.4	130	110	109	19.7
24.4	124	110	109	13.8
24.4	115	110	109	4.78
24.4	139	110	109	28.7
24.5	136	110	109	25.8
24.5	138	110	109	27.8
24.5	154	110	109	43.8
24.5	119	110	109	8.82
24.5	114	110	109	3.82
24.6	124	110	109	13.8
24.6	110	110	109	-0.183
24.6	88	110	109	-22.2
24.6	126	110	108	15.8
24.6	140	110	108	29.8
24.7	124	110	108	13.8
24.7	126	110	108	15.7
24.7	126	110	108	15.7
24.7	152	110	108	41.6
24.7	134	110	108	23.6
24.8	123	110	108	12.5
24.8	91	111	108	-19.5
24.8	102	111	108	-8.61
24.8	110	111	108	-0.7
24.8	97	111	108	-13.8
24.9	84	111	108	-26.9
24.9	94	111	108	-17.1
24.9	95	111	108	-16.2
24.9	111	111	108	-0.382
24.9	118	112	107	6.42
25	134	112	107	22.2
25	107	112	107	-5.06
25	130	112	107	17.7
25	112	113	107	-0.677
25	119	113	107	5.94
25.1	107	113	107	-6.49
25.1	104	114	107	-10
25.1	122	115	107	7.41
25.1	111	115	107	-4.28
25.1	125	116	107	8.89
25.2	132	117	107	14.9
25.2	142	118	107	23.7
25.2	141	120	107	21.3
25.2	144	122	107	22.5
25.2	136	124	106	12.3
25.3	130	126	106	3.59
25.3	129	130	106	-0.683
25.3	102	134	106	-31.6
25.3	121	138	106	-17.4
25.3	147	144	106	3.05
25.4	146	150	106	-4.4
25.4	189	158	106	31.3
25.4	175	166	106	9.43
25.4	189	174	106	15.2
25.4	156	182	106	-25.7
25.5	180	189	106	-8.51
25.5	200	194	106	6.42
25.5	206	188	106	17.7
25.5	198	176	106	21.7
25.5	140	171	105	-30.8
25.6	182	167	105	14.7
25.6	168	163	105	5.22
25.6	165	169	105	-3.77
25.6	180	200	105	-20.2
25.6	308	294	105	14.1
25.7	436	442	105	-6.31
25.7	243	251	105	-8.5
25.7	229	210	105	18.9
25.7	264	264	105	-0.177
25.7	192	191	105	0.537
25.8	147	134	105	13.2
25.8	112	119	105	-7.27
25.8	112	114	105	-2.26
25.8	110	112	104	-1.76
25.8	99	110	104	-11.3
25.9	112	109	104	2.76
25.9	110	109	104	1.45
25.9	99	108	104	-8.99
25.9	110	108	104	2.46
25.9	108	107	104	0.814
26	89	107	104	-17.9
26	99	107	104	-7.69
26	101	106	104	-5.49
26	105	106	104	-1.34
26	93	106	104	-13.2
26.1	99	106	104	-7.13
26.1	105	106	104	-1.07
26.1	108	106	103	1.94
26.1	86	106	103	-19.9
26.1	81	106	103	-25
26.2	102	106	103	-4.17
26.2	105	106	103	-1.35
26.2	95	107	103	-11.8
26.2	93	107	103	-14.4
26.2	119	108	103	10.5
26.3	106	110	103	-4.14
26.3	126	113	103	12.8
26.3	120	119	103	0.753
26.3	135	133	103	1.69
26.3	153	157	103	-4.01
26.4	239	229	103	9.84
26.4	205	203	102	1.97
26.4	168	178	102	-10
26.4	182	188	102	-6.05
26.4	186	184	102	2.15
26.5	155	154	102	1.34
26.5	138	139	102	-0.84
26.5	127	129	102	-2.38
26.5	117	122	102	-5.29
26.5	117	117	102	-0.337
26.6	123	114	102	8.98
26.6	123	112	102	11.3
26.6	129	110	102	18.9
26.6	129	109	102	20.2
26.6	117	108	101	9.15
26.7	117	107	101	9.9
26.7	82	106	101	-24.5
26.7	88	106	101	-18
26.7	122	106	101	16.4
26.7	96	105	101	-9.25
26.8	102	105	101	-2.97
26.8	121	105	101	16.3
26.8	128	105	101	23.5
26.8	106	104	101	1.63
26.8	109	104	101	4.77
26.9	106	104	101	1.88
26.9	116	104	101	12
26.9	95	104	100	-8.99
26.9	105	104	100	1.05
26.9	100	104	100	-3.95
27	104	104	100	0.0287
27	103	104	100	-1.03
27	102	104	100	-2.11
27	102	104	100	-2.25
27	101	104	99.9	-3.43
27.1	132	105	99.8	27.3
27.1	103	105	99.8	-1.99
27.1	111	105	99.7	5.59
27.1	115	106	99.6	9.02
27.1	112	107	99.5	5.27
27.2	100	108	99.4	-7.78
27.2	109	109	99.4	-0.253
27.2	127	111	99.3	15.6
27.2	135	115	99.2	20.2
27.2	125	121	99.1	4.48
27.3	110	131	99	-20.8
27.3	154	152	99	2.46
27.3	195	195	98.9	-0.305
27.3	243	237	98.8	6.15
27.3	227	218	98.7	8.75
27.4	201	202	98.6	-0.999
27.4	217	213	98.6	3.77
27.4	205	205	98.5	-0.326
27.4	158	181	98.4	-22.5
27.4	173	163	98.3	9.72
27.5	138	154	98.2	-15.8
27.5	153	147	98.1	5.81
27.5	142	143	98.1	-0.542
27.5	171	140	98	30.7
27.5	161	141	97.9	19.8
27.6	174	146	97.8	28
27.6	188	157	97.7	31.2
27.6	175	180	97.6	-4.68
27.6	184	237	97.6	-53.4
27.6	359	405	97.5	-45.9
27.7	866	736	97.4	130
27.7	871	779	97.3	91.6
27.7	577	644	97.2	-67
27.7	559	652	97.1	-92.9
27.7	718	726	97.1	-8.19
27.8	602	626	97	-24.4
27.8	431	503	96.9	-72.2
27.8	364	425	96.8	-61.4
27.8	400	374	96.7	26.1
27.8	389	329	96.6	59.9
27.9	300	289	96.6	11.3
27.9	273	255	96.5	17.8
27.9	332	229	96.4	103
27.9	326	210	96.3	116
27.9	231	195	96.2	35.6
28	205	185	96.1	20.2
28	252	177	96.1	74.8
28	200	172	96	27.8
28	177	170	95.9	7.18
28	175	170	95.8	5.03
28.1	175	174	95.7	1.14
28.1	153	184	95.6	-31.2
28.1	161	207	95.5	-45.7
28.1	245	251	95.5	-5.78
28.1	373	326	95.4	47.1
28.2	454	433	95.3	20.8
28.2	525	548	95.2	-22.7
28.2	610	598	95.1	12.1
28.2	464	442	95	22.2
28.2	354	357	94.9	-2.54
28.3	325	352	94.8	-26.7
28.3	291	299	94.8	-8.37
28.3	185	192	94.7	-7.41
28.3	125	144	94.6	-19
28.3	133	128	94.5	5.05
28.4	154	121	94.4	33.3
28.4	157	116	94.3	40.8
28.4	125	113	94.2	11.8
28.4	146	111	94.1	35.1
28.4	94	109	94.1	-15.2
28.5	100	108	94	-7.73
28.5	122	107	93.9	15.5
28.5	135	106	93.8	29.5
28.5	115	105	93.7	10.4
28.5	108	104	93.6	4.13
28.6	114	103	93.5	10.8
28.6	114	103	93.4	11.4
28.6	109	102	93.3	7.01
28.6	110	101	93.3	8.53
28.6	96	101	93.2	-4.99
28.7	96	101	93.1	-4.54
28.7	95	100	93	-5.13
28.7	111	99.9	92.9	11.1
28.7	100	99.5	92.8	0.464
28.7	92	99.2	92.7	-7.19
28.8	105	98.9	92.6	6.13
28.8	88	98.6	92.5	-10.6
28.8	84	98.4	92.5	-14.4
28.8	85	98.1	92.4	-13.1
28.8	80	97.8	92.3	-17.8
28.9	79	97.6	92.2	-18.6
28.9	84	97.3	92.1	-13.3
28.9	90	97.1	92	-7.09
28.9	76	96.9	91.9	-20.9
28.9	97	96.7	91.8	0.348
29	84	96.4	91.7	-12.4
29	86	96.3	91.6	-10.3
29	78	96.1	91.5	-18.1
29	93	95.9	91.5	-2.89
29	79	95.7	91.4	-16.7
29.1	94	95.5	91.3	-1.55
29.1	103	95.4	91.2	7.61
29.1	89	95.2	91.1	-6.24
29.1	95	95.1	91	-0.096
29.1	88	95	90.9	-6.96
29.2	99	94.8	90.8	4.16
29.2	100	94.7	90.7	5.28
29.2	86	94.6	90.6	-8.62
29.2	92	94.5	90.5	-2.53
29.2	103	94.5	90.4	8.54
29.3	99	94.4	90.4	4.56
29.3	92	94.5	90.3	-2.52
29.3	96	94.9	90.2	1.09
29.3	98	96.1	90.1	1.86
29.3	99	99.2	90	-0.224
29.4	94	106	89.9	-11.5
29.4	102	116	89.8	-14
29.4	147	130	89.7	17.4
29.4	150	143	89.6	6.94
29.4	143	152	89.5	-8.9
29.5	139	155	89.4	-16.5
29.5	161	156	89.3	4.51
29.5	149	155	89.2	-5.95
29.5	156	150	89.1	5.57
29.5	123	145	89	-21.5
29.6	124	139	89	-14.7
29.6	172	133	88.9	38.5
29.6	123	129	88.8	-6.42
29.6	114	126	88.7	-12.3
29.6	141	124	88.6	17.1
29.7	124	122	88.5	2.26
29.7	141	120	88.4	21.3
29.7	136	118	88.3	18.3
29.7	112	116	88.2	-3.72
29.7	128	114	88.1	14.3
29.8	107	112	88	-4.83
29.8	97	110	87.9	-13.1
29.8	105	108	87.8	-3.46
29.8	93	107	87.7	-14
29.8	109	106	87.6	3.18
29.9	87	105	87.5	-17.8
29.9	114	104	87.4	10.1
29.9	104	103	87.3	0.736
29.9	92	103	87.2	-10.8
29.9	96	102	87.1	-6.41
30	102	102	87	-0.228
30	104	102	87	1.78
30	114	102	86.9	11.6
30	113	103	86.8	10.2
30	112	103	86.7	8.57
30.1	121	104	86.6	16.6
30.1	122	106	86.5	16.3
30.1	118	108	86.4	10.4
30.1	115	110	86.3	4.9
30.1	100	113	86.2	-13
30.2	111	118	86.1	-6.91
30.2	133	125	86	8.43
30.2	119	133	85.9	-13.8
30.2	151	142	85.8	8.83
30.2	176	151	85.7	25.2
30.3	175	162	85.6	13.4
30.3	165	187	85.5	-21.5
30.3	274	225	85.4	49.2
30.3	213	226	85.3	-12.9
30.3	155	191	85.2	-35.7
30.4	153	184	85.1	-31.2
30.4	185	193	85	-7.96
30.4	216	178	84.9	37.5
30.4	181	150	84.8	30.7
30.4	142	135	84.7	6.53
30.5	117	127	84.6	-9.63
30.5	155	118	84.5	36.5
30.5	128	111	84.4	16.5
30.5	88	106	84.3	-18.1
30.5	80	102	84.2	-22.2
30.6	87	99.3	84.1	-12.3
30.6	93	97.1	84	-4.08
30.6	89	95.4	83.9	-6.35
30.6	100	94	83.8	6.03
30.6	93	92.8	83.7	0.156
30.7	88	91.9	83.6	-3.91
30.7	86	91.1	83.5	-5.11
30.7	107	90.4	83.4	16.6
30.7	91	89.9	83.3	1.15
30.7	95	89.4	83.2	5.62
30.8	103	88.9	83.1	14.1
30.8	106	88.5	83	17.5
30.8	109	88.2	82.9	20.8
30.8	106	87.9	82.8	18.1
30.8	98	87.6	82.7	10.4
30.9	89	87.4	82.6	1.64
30.9	89	87.1	82.5	1.87
30.9	101	86.9	82.4	14.1
30.9	101	86.7	82.3	14.3
30.9	96	86.6	82.2	9.42
31	86	86.4	82.1	-0.437
31	109	86.3	82	22.7
31	110	86.2	81.9	23.8
31	95	86.1	81.8	8.89
31	84	86	81.7	-2.04
31.1	83	86	81.6	-2.99
31.1	96	86	81.5	10
31.1	93	86	81.4	7.04
31.1	75	86	81.3	-11
31.1	95	86	81.2	8.97
31.2	77	86.1	81.1	-9.11
31.2	79	86.2	81	-7.23
31.2	98	86.4	80.9	11.6
31.2	92	86.6	80.8	5.37
31.2	84	86.9	80.7	-2.94
31.3	81	87.3	80.6	-6.35
31.3	95	87.9	80.5	7.11
31.3	99	88.6	80.4	10.4
31.3	85	89.6	80.3	-4.62
31.3	88	90.9	80.2	-2.95
31.4	90	92.7	80.1	-2.72
31.4	90	95	80	-5.04
31.4	96	98	79.9	-2.03
31.4	119	102	79.8	17.2
31.4	95	106	79.7	-11.3
31.5	89	112	79.6	-22.7
31.5	120	118	79.5	2.32
31.5	139	124	79.4	15
31.5	146	130	79.3	16.1
31.5	139	135	79.2	4.31
31.6	143	138	79.1	5.35
31.6	139	139	79	-0.204
31.6	136	140	78.9	-3.52
31.6	135	139	78.8	-3.66
31.6	132	137	78.7	-4.9
31.7	140	135	78.6	4.65
31.7	107	136	78.5	-28.7
31.7	165	145	78.3	19.9
31.7	197	193	78.2	3.97
31.7	273	265	78.1	8.47
31.8	233	219	78	13.9
31.8	185	187	77.9	-1.59
31.8	185	196	77.8	-10.9
31.8	214	219	77.7	-5.29
31.8	184	186	77.6	-1.55
31.9	156	158	77.5	-1.53
31.9	132	145	77.4	-12.6
31.9	118	134	77.3	-15.6
31.9	122	124	77.2	-2.25
31.9	112	117	77.1	-5.38
32	127	112	77	14.7
32	127	108	76.9	18.5
32	139	105	76.8	33.6
32	135	103	76.7	32.2
32	124	101	76.6	23.5
32.1	104	98.6	76.5	5.42
32.1	109	96.9	76.4	12.1
32.1	125	95.3	76.3	29.7
32.1	79	93.9	76.2	-14.9
32.1	81	92.6	76.1	-11.6
32.2	81	91.5	76	-10.5
32.2	79	90.5	75.9	-11.5
32.2	77	89.5	75.8	-12.5
32.2	75	88.6	75.7	-13.6
32.2	99	87.8	75.6	11.2
32.3	106	87.1	75.5	18.9
32.3	100	86.4	75.4	13.6
32.3	91	85.7	75.3	5.35
32.3	86	85.1	75.2	0.936
32.3	100	84.5	75.1	15.5
32.4	83	84	75	-1
32.4	88	83.5	74.9	4.53
32.4	83	83	74.8	-0.0178
32.4	80	82.6	74.7	-2.59
32.4	74	82.2	74.6	-8.19
32.5	67	81.8	74.5	-14.8
32.5	60	81.5	74.4	-21.5
32.5	68	81.1	74.3	-13.1
32.5	63	80.8	74.2	-17.8
32.5	66	80.5	74.1	-14.5
32.6	76	80.2	74	-4.18
32.6	92	79.9	73.9	12.1
32.6	83	79.6	73.8	3.37
32.6	65	79.4	73.7	-14.4
32.6	68	79.1	73.6	-11.1
32.7	75	78.9	73.5	-3.88
32.7	73	78.6	73.4	-5.65
32.7	77	78.4	73.3	-1.42
32.7	93	78.2	73.2	14.8
32.7	68	78	73.1	-10
32.8	74	77.8	73	-3.8
32.8	80	77.6	72.9	2.39
32.8	75	77.4	72.8	-2.42
32.8	78	77.2	72.7	0.764
32.8	76	77.1	72.6	-1.06
32.9	72	76.9	72.5	-4.89
32.9	82	76.7	72.4	5.28
32.9	87	76.6	72.3	10.4
32.9	104	76.4	72.2	27.6
32.9	79	76.2	72.1	2.76
33	84	76.1	72	7.91
33	97	75.9	71.9	21.1
33	105	75.8	71.8	29.2
33	93	75.7	71.7	17.3
33	83	75.5	71.6	7.47
33.1	96	75.4	71.5	20.6
33.1	81	75.3	71.4	5.73
33.1	94	75.1	71.3	18.9
33.1	102	75	71.2	27
33.1	91	74.9	71.1	16.1
33.2	76	74.8	71	1.22
33.2	87	74.7	70.9	12.3
33.2	86	74.5	70.8	11.5
33.2	70	74.4	70.7	-4.44
33.2	63	74.3	70.6	-11.3
33.3	72	74.2	70.5	-2.23
33.3	75	74.1	70.4	0.877
33.3	77	74	70.3	2.98
33.3	78	73.9	70.2	4.08
33.3	77	73.8	70.2	3.17
33.4	69	73.7	70.1	-4.73
33.4	63	73.6	70	-10.6
33.4	82	73.4	69.9	8.56
33.4	73	73.4	69.8	-0.355
33.4	72	73.3	69.7	-1.27
33.5	74	73.2	69.6	0.807
33.5	59	73.1	69.5	-14.1
33.5	64	73	69.4	-8.98
33.5	79	72.9	69.3	6.09
33.5	69	72.8	69.2	-3.84
33.6	65	72.8	69.1	-7.77
33.6	68	72.7	69	-4.71
33.6	73	72.6	68.9	0.355
33.6	67	72.6	68.9	-5.58
33.6	78	72.5	68.8	5.48
33.7	76	72.5	68.7	3.53
33.7	69	72.4	68.6	-3.41
33.7	65	72.4	68.5	-7.36
33.7	80	72.3	68.4	7.69
33.7	82	72.3	68.3	9.73
33.8	65	72.2	68.2	-7.22
33.8	64	72.2	68.1	-8.18
33.8	79	72.1	68.1	6.86
33.8	62	72.1	68	-10.1
33.8	52	72.1	67.9	-20.1
33.9	57	72	67.8	-15
33.9	72	72	67.7	-0.0128
33.9	70	72	67.6	-1.99
33.9	56	72	67.5	-16
33.9	80	71.9	67.4	8.05
34	47	71.9	67.4	-24.9
34	61	71.9	67.3	-10.9
34	72	71.9	67.2	0.0843
34	67	71.9	67.1	-4.91
34	52	72	67	-20
34.1	56	72	66.9	-16
34.1	67	72	66.9	-4.97
34.1	71	72	66.8	-0.988
34.1	66	72	66.7	-6.03
34.1	72	72.1	66.6	-0.0539
34.2	69	72.1	66.5	-3.08
34.2	75	72.1	66.4	2.88
34.2	60	72.2	66.4	-12.2
34.2	81	72.2	66.3	8.8
34.2	61	72.3	66.2	-11.3
34.3	73	72.3	66.1	0.688
34.3	68	72.4	66	-4.38
34.3	68	72.4	66	-4.45
34.3	72	72.5	65.9	-0.527
34.3	72	72.6	65.8	-0.614
34.4	77	72.7	65.7	4.29
34.4	74	72.8	65.6	1.19
34.4	61	72.9	65.6	-11.9
34.4	77	73	65.5	3.95
34.4	92	73.2	65.4	18.8
34.5	68	73.3	65.3	-5.33
34.5	66	73.5	65.3	-7.48
34.5	80	73.6	65.2	6.35
34.5	88	73.8	65.1	14.2
34.5	75	74	65	0.977
34.6	87	74.3	64.9	12.7
34.6	84	74.5	64.9	9.52
34.6	68	74.7	64.8	-6.73
34.6	81	75	64.7	6.01
34.6	85	75.3	64.7	9.73
34.7	78	75.6	64.6	2.42
34.7	68	75.9	64.5	-7.91
34.7	77	76.3	64.4	0.747
34.7	71	76.6	64.4	-5.63
34.7	94	77	64.3	17
34.8	66	77.5	64.2	-11.5
34.8	80	77.9	64.1	2.08
34.8	77	78.4	64.1	-1.42
34.8	69	79	64	-9.96
34.8	73	79.5	63.9	-6.54
34.9	74	80.2	63.9	-6.16
34.9	71	80.8	63.8	-9.84
34.9	81	81.6	63.7	-0.569
34.9	93	82.4	63.7	10.6
34.9	93	83.2	63.6	9.79
35	89	84.1	63.5	4.9
35	88	85.1	63.5	2.89
35	79	86.2	63.4	-7.2
35	93	87.4	63.3	5.63
35	90	88.7	63.3	1.32
35.1	74	90.1	63.2	-16.1
35.1	83	91.7	63.1	-8.67
35.1	80	93.4	63.1	-13.4
35.1	88	95.3	63	-7.27
35.1	100	97.4	63	2.65
35.2	104	99.7	62.9	4.35
35.2	98	102	62.8	-4.2
35.2	105	105	62.8	-0.0205
35.2	114	108	62.7	5.85
35.2	102	112	62.6	-9.62
35.3	107	115	62.6	-8.45
35.3	120	120	62.5	0.324
35.3	134	124	62.5	9.7
35.3	129	129	62.4	-0.308
35.3	157	135	62.4	22.3
35.4	155	140	62.3	14.7
35.4	171	146	62.2	24.9
35.4	170	152	62.2	18
35.4	194	158	62.1	36.3
35.4	177	163	62.1	13.7
35.5	165	169	62	-3.6
35.5	154	174	62	-19.8
35.5	183	179	61.9	3.88
35.5	193	185	61.9	7.79
35.5	182	193	61.8	-10.9
35.6	172	203	61.8	-31.1
35.6	192	217	61.7	-24.9
35.6	211	235	61.7	-23.6
35.6	247	256	61.6	-8.67
35.6	305	278	61.6	27.1
35.7	310	298	61.5	12.2
35.7	323	312	61.5	11.3
35.7	310	300	61.4	9.57
35.7	241	262	61.4	-20.7
35.7	238	241	61.3	-3.24
35.8	236	235	61.3	0.694
35.8	252	227	61.2	24.6
35.8	199	198	61.2	1.49
35.8	148	165	61.1	-17.4
35.8	128	146	61.1	-18
35.9	153	134	61.1	19.2
35.9	133	123	61	9.54
35.9	118	114	61	4.25
35.9	99	105	60.9	-6.25
35.9	105	98.4	60.9	6.62
36	109	93.1	60.8	15.9
36	88	89.1	60.8	-1.05
36	84	86	60.8	-2.03
36	85	83.8	60.7	1.19
36	75	82.3	60.7	-7.26
36.1	88	81.3	60.6	6.66
36.1	89	81.1	60.6	7.92
36.1	88	81.7	60.6	6.34
36.1	100	83.6	60.5	16.4
36.1	66	88.3	60.5	-22.3
36.2	90	100	60.5	-10.1
36.2	136	125	60.4	10.9
36.2	163	160	60.4	3.14
36.2	163	162	60.4	1.25
36.2	123	130	60.3	-6.66
36.3	135	119	60.3	15.7
36.3	125	126	60.3	-1.48
36.3	128	139	60.2	-10.9
36.3	124	132	60.2	-7.76
36.3	148	126	60.2	22.3
36.4	127	138	60.2	-10.8
36.4	177	166	60.1	10.6
36.4	205	208	60.1	-2.57
36.4	253	241	60.1	12.3
36.4	242	230	60	11.7
36.5	201	194	60	6.73
36.5	157	178	60	-21.4
36.5	170	180	60	-9.66
36.5	165	177	59.9	-11.9
36.5	152	152	59.9	0.0987
36.6	139	124	59.9	15.4
36.6	92	105	59.9	-13.5
36.6	87	94.3	59.8	-7.27
36.6	93	86.6	59.8	6.4
36.6	71	81.1	59.8	-10.1
36.7	89	77.2	59.8	11.8
36.7	77	74.3	59.8	2.69
36.7	73	72.1	59.7	0.865
36.7	73	70.5	59.7	2.55
36.7	77	69.1	59.7	7.88
36.8	79	68	59.7	11
36.8	65	67.2	59.6	-2.15
36.8	74	66.4	59.6	7.59
36.8	75	65.8	59.6	9.22
36.8	71	65.2	59.6	5.76
36.9	80	64.8	59.6	15.2
36.9	75	64.4	59.6	10.6
36.9	66	64	59.5	1.99
36.9	78	63.7	59.5	14.3
36.9	66	63.4	59.5	2.6
37	68	63.1	59.5	4.85
37	65	62.9	59.5	2.08
37	68	62.7	59.5	5.29
37	83	62.5	59.4	20.5
37	71	62.3	59.4	8.66
37.1	64	62.2	59.4	1.82
37.1	78	62	59.4	16
37.1	58	61.9	59.4	-3.9
37.1	58	61.8	59.4	-3.77
37.1	68	61.7	59.4	6.35
37.2	62	61.5	59.3	0.455
37.2	64	61.4	59.3	2.56
37.2	60	61.3	59.3	-1.35
37.2	58	61.3	59.3	-3.26
37.2	61	61.2	59.3	-0.171
37.3	49	61.1	59.3	-12.1
37.3	57	61	59.3	-4.02
37.3	47	60.9	59.3	-13.9
37.3	69	60.9	59.3	8.12
37.3	57	60.8	59.3	-3.81
37.4	71	60.8	59.2	10.2
37.4	51	60.7	59.2	-9.7
37.4	66	60.6	59.2	5.36
37.4	73	60.6	59.2	12.4
37.4	60	60.5	59.2	-0.54
37.5	73	60.5	59.2	12.5
37.5	75	60.4	59.2	14.6
37.5	92	60.4	59.2	31.6
37.5	72	60.4	59.2	11.6
37.5	74	60.3	59.2	13.7
37.6	71	60.3	59.2	10.7
37.6	76	60.3	59.2	15.7
37.6	89	60.2	59.1	28.8
37.6	80	60.2	59.1	19.8
37.6	72	60.2	59.1	11.8
37.7	80	60.1	59.1	19.9
37.7	62	60.1	59.1	1.91
37.7	53	60	59.1	-7.02
37.7	60	60	59.1	0.00741
37.7	64	60	59.1	4.03
37.8	69	59.9	59.1	9.06
37.8	75	59.9	59.1	15.1
37.8	59	59.9	59.1	-0.876
37.8	47	59.9	59.1	-12.9
37.8	68	59.8	59.1	8.16
37.9	59	59.8	59.1	-0.816
37.9	51	59.8	59.1	-8.8
37.9	66	59.8	59.1	6.22
37.9	72	59.8	59.1	12.2
37.9	54	59.7	59.1	-5.74
38	45	59.7	59.1	-14.7
38	46	59.7	59.1	-13.7
38	59	59.7	59.1	-0.697
38	45	59.7	59.1	-14.7
38	58	59.7	59	-1.67
38.1	57	59.7	59	-2.65
38.1	60	59.6	59	0.359
38.1	80	59.6	59	20.4
38.1	63	59.6	59	3.38
38.1	71	59.6	59	11.4
38.2	56	59.6	59	-3.59
38.2	57	59.6	59	-2.58
38.2	54	59.6	59	-5.57
38.2	58	59.6	59	-1.56
38.2	75	59.5	59	15.5
38.3	55	59.5	59	-4.54
38.3	60	59.5	59	0.471
38.3	66	59.5	59	6.48
38.3	67	59.5	59	7.49
38.3	57	59.3	59	-2.34
38.4	65	59.3	59	5.66
38.4	56	59.3	59	-3.33
38.4	63	59.3	59	3.67
38.4	43	59.2	59	-16.2
38.4	62	59.2	59	2.76
38.5	48	59.2	59	-11.2
38.5	69	59.2	59	9.77
38.5	57	59.2	59	-2.22
38.5	56	59.2	59	-3.22
38.5	53	59.2	59	-6.22
38.6	59	59.2	59	-0.213
38.6	52	59.1	59	-7.13
38.6	51	59.1	59	-8.13
38.6	71	59.1	59	11.9
38.6	64	59.1	59	4.88
38.7	53	59.1	59	-6.12
38.7	56	59.1	59	-3.08
38.7	62	59.1	59	2.92
38.7	80	59.1	59	20.9
38.7	72	59.1	59	12.9
38.8	64	59.1	59	4.93
38.8	75	59.1	59	15.9
38.8	59	59.1	59	-0.0713
38.8	60	59.1	59	0.931
38.8	65	59.1	59	5.93
38.9	67	59.1	59	7.93
38.9	49	59.1	59	-10.1
38.9	40	59.1	59	-19.1
38.9	60	59.1	59	0.941
38.9	62	59.1	59	2.94
39	63	59.1	59	3.95
39	46	59.1	59	-13.1
39	54	59.1	59	-5.05
39	46	59	59	-13
39	57	59	59	-2.04
39.1	49	59	59	-10
39.1	65	59	59	5.96
39.1	46	59	59	-13
39.1	56	59	59	-3.03
39.1	50	59	59	-9.03
39.2	53	59	59	-6.03
39.2	60	59	59	0.977
39.2	60	59	58.9	0.98
39.2	60	59	58.9	0.984
39.2	51	59	58.9	-8.01
39.3	62	59	58.9	2.99
39.3	59	59	58.9	-0.00362
39.3	48	59	58.9	-11
39.3	60	59	58.9	1.01
39.3	68	59	58.9	9.01
39.4	64	59	58.9	5.01
39.4	54	59	58.9	-4.98
39.4	77	59	58.9	18
39.4	73	59	58.9	14
39.4	52	59	58.9	-6.96
39.5	54	59	58.9	-4.96
39.5	47	59	58.9	-12
39.5	57	58.9	58.9	-1.95
39.5	55	58.9	58.9	-3.94
39.5	68	58.9	58.9	9.07
39.6	64	58.9	58.9	5.07
39.6	56	58.9	58.9	-2.92
39.6	67	58.9	58.8	8.09
39.6	56	58.9	58.8	-2.9
39.6	77	58.9	58.8	18.1
39.7	65	58.9	58.8	6.11
39.7	80	58.9	58.8	21.1
39.7	62	58.9	58.8	3.13
39.7	56	58.9	58.8	-2.86
39.7	64	58.9	58.8	5.15
39.8	59	58.8	58.8	0.153
39.8	56	58.9	58.8	-2.86
39.8	44	59	58.8	-15
39.8	69	59.6	58.8	9.37
39.8	59	61.7	58.7	-2.73
39.9	62	66.7	58.7	-4.71
39.9	85	74.8	58.7	10.2
39.9	73	83.2	58.7	-10.2
39.9	91	86.6	58.7	4.38
39.9	73	62.4	58.7	10.6
40	64	62.8	58.7	1.23
40	71	66.3	58.7	4.73
40	66	70.4	58.7	-4.43
40	83	72.6	58.6	10.4
40	46	60.6	58.6	-14.6
40.1	60	59.1	58.6	0.915
40.1	54	58.9	58.6	-4.86
40.1	56	58.8	58.6	-2.76
40.1	43	58.7	58.6	-15.7
40.1	56	58.7	58.6	-2.67
40.2	51	58.6	58.5	-7.64
40.2	54	58.6	58.5	-4.62
40.2	44	58.6	58.5	-14.6
40.2	54	58.6	58.5	-4.57
40.2	55	58.6	58.5	-3.55
40.3	54	58.5	58.5	-4.53
40.3	51	58.5	58.4	-7.51
40.3	63	58.5	58.4	4.51
40.3	42	58.5	58.4	-16.5
40.3	47	58.4	58.4	-11.4
40.4	56	58.4	58.4	-2.43
40.4	60	58.4	58.3	1.6
40.4	49	58.4	58.3	-9.38
40.4	50	58.4	58.3	-8.36
40.4	54	58.3	58.3	-4.34
40.5	55	58.3	58.3	-3.32
40.5	60	58.3	58.2	1.71
40.5	50	58.3	58.2	-8.27
40.5	49	58.2	58.2	-9.25
40.5	51	58.2	58.2	-7.23
40.6	56	58.2	58.2	-2.2
40.6	52	58.2	58.1	-6.18
40.6	74	58.2	58.1	15.8
40.6	64	58.1	58.1	5.87
40.6	59	58.1	58.1	0.881
40.7	58	58.1	58	-0.0933
40.7	70	58.1	58	11.9
40.7	70	58	58	12
40.7	63	58	57.9	5.02
40.7	69	58	57.9	11
40.8	60	57.9	57.9	2.07
40.8	54	57.9	57.9	-3.89
40.8	66	57.9	57.8	8.14
40.8	69	57.8	57.8	11.2
40.8	49	57.8	57.8	-8.8
40.9	63	57.8	57.7	5.23
40.9	52	57.8	57.7	-5.75
40.9	46	57.7	57.7	-11.7
40.9	58	57.7	57.6	0.311
40.9	74	57.7	57.6	16.3
41	60	57.6	57.6	2.38
41	58	57.6	57.5	0.403
41	47	57.6	57.5	-10.6
41	54	57.5	57.5	-3.53
41	44	57.5	57.4	-13.5
41.1	61	57.5	57.4	3.54
41.1	61	57.4	57.4	3.57
41.1	55	57.4	57.3	-2.39
41.1	43	57.4	57.3	-14.4
41.1	53	57.3	57.3	-4.32
41.2	44	57.3	57.2	-13.3
41.2	66	57.2	57.2	8.75
41.2	65	57.2	57.2	7.79
41.2	42	57.2	57.1	-15.2
41.2	57	57.1	57.1	-0.135
41.3	43	57.1	57	-14.1
41.3	52	57.1	57	-5.06
41.3	56	57	57	-1.02
41.3	51	57	56.9	-5.98
41.3	44	56.9	56.9	-12.9
41.4	56	56.9	56.8	-0.9
41.4	64	56.9	56.8	7.14
41.4	59	56.8	56.8	2.18
41.4	51	56.8	56.7	-5.78
41.4	52	56.7	56.7	-4.74
41.5	54	56.7	56.6	-2.7
41.5	46	56.7	56.6	-10.7
41.5	53	56.6	56.5	-3.61
41.5	57	56.6	56.5	0.431
41.5	52	56.5	56.5	-4.53
41.6	51	56.5	56.4	-5.51
41.6	58	56.7	56.4	1.3
41.6	52	58.3	56.3	-6.26
41.6	76	65.7	56.3	10.3
41.6	82	88.9	56.2	-6.94
41.7	149	136	56.2	13.4
41.7	192	190	56.1	1.7
41.7	214	214	56.1	0.237
41.7	118	118	56	-0.364
41.7	82	79.5	56	2.52
41.8	78	90.4	55.9	-12.4
41.8	115	115	55.9	-0.411
41.8	133	135	55.9	-1.71
41.8	110	110	55.8	0.484
41.8	68	68.7	55.8	-0.655
41.9	64	60.5	55.7	3.51
41.9	59	58.5	55.7	0.473
41.9	61	57.6	55.6	3.42
41.9	59	57	55.6	1.97
41.9	60	56.7	55.5	3.33
42	73	56.4	55.5	16.6
42	69	56.2	55.4	12.8
42	57	56	55.4	0.952
42	64	55.9	55.3	8.08
42	76	55.8	55.3	20.2
42.1	67	55.7	55.2	11.3
42.1	62	55.6	55.2	6.39
42.1	60	55.5	55.1	4.47
42.1	76	55.5	55.1	20.5
42.1	74	55.4	55	18.6
42.2	83	55.3	55	27.7
42.2	85	55.2	54.9	29.8
42.2	86	55.2	54.8	30.8
42.2	72	55.1	54.8	16.9
42.2	84	55.1	54.7	28.9
42.3	88	55	54.7	33
42.3	77	55	54.6	22
42.3	82	54.9	54.6	27.1
42.3	73	54.9	54.5	18.1
42.3	70	54.8	54.5	15.2
42.4	76	54.8	54.4	21.2
42.4	85	54.7	54.4	30.3
42.4	63	54.7	54.3	8.34
42.4	54	54.6	54.3	-0.611
42.4	78	54.6	54.2	23.4
42.5	59	54.5	54.2	4.47
42.5	68	54.5	54.1	13.5
42.5	69	54.4	54	14.6
42.5	56	54.4	54	1.59
42.5	67	54.4	53.9	12.6
42.6	47	54.3	53.9	-7.35
42.6	55	54.3	53.8	0.707
42.6	58	54.3	53.8	3.73
42.6	92	54.3	53.7	37.7
42.6	89	54.2	53.7	34.8
42.7	55	54.2	53.6	0.759
42.7	53	54.2	53.6	-1.23
42.7	53	54.2	53.5	-1.25
42.7	60	54.3	53.4	5.72
42.7	68	54.3	53.4	13.7
42.8	64	54.4	53.3	9.61
42.8	54	54.5	53.3	-0.491
42.8	55	54.6	53.2	0.372
42.8	45	54.8	53.2	-9.82
42.8	58	55.1	53.1	2.92
42.9	44	55.5	53.1	-11.5
42.9	63	56	53	7.01
42.9	56	56.8	53	-0.762
42.9	63	57.8	52.9	5.18
42.9	57	59.2	52.8	-2.18
43	55	60.9	52.8	-5.91
43	66	63.8	52.7	2.24
43	74	69.1	52.7	4.93
43	75	73.7	52.6	1.34
43	77	73.3	52.6	3.7
43.1	67	71.2	52.5	-4.21
43.1	71	68.3	52.5	2.65
43.1	58	66.2	52.4	-8.25
43.1	67	65.8	52.3	1.17
43.1	66	64.5	52.3	1.52
43.2	59	62.2	52.2	-3.24
43.2	68	59.9	52.2	8.14
43.2	60	57.5	52.1	2.45
43.2	60	55.6	52.1	4.44
43.2	55	54.1	52	0.926
43.3	60	53.1	52	6.91
43.3	47	52.5	51.9	-5.5
43.3	50	52.2	51.9	-2.19
43.3	55	52	51.8	2.98
43.3	48	51.9	51.7	-3.92
43.4	48	51.9	51.7	-3.86
43.4	49	51.8	51.6	-2.8
43.4	52	51.7	51.6	0.25
43.4	49	51.7	51.5	-2.7
43.4	47	51.6	51.5	-4.65
43.5	42	51.6	51.4	-9.6
43.5	52	51.6	51.4	0.449
43.5	53	51.5	51.3	1.5
43.5	50	51.5	51.3	-1.45
43.5	59	51.4	51.2	7.59
43.6	42	51.4	51.1	-9.36
43.6	41	51.3	51.1	-10.3
43.6	48	51.3	51	-3.26
43.6	52	51.2	51	0.784
43.6	46	51.2	50.9	-5.17
43.7	47	51.1	50.9	-4.12
43.7	42	51.1	50.8	-9.08
43.7	38	51	50.8	-13
43.7	46	51	50.7	-4.99
43.7	64	50.9	50.7	13.1
43.8	46	50.9	50.6	-4.9
43.8	41	50.9	50.6	-9.86
43.8	49	50.8	50.5	-1.82
43.8	55	50.8	50.5	4.23
43.8	45	50.7	50.4	-5.73
43.9	40	50.7	50.4	-10.7
43.9	50	50.7	50.3	-0.653
43.9	47	50.6	50.3	-3.61
43.9	48	50.6	50.2	-2.58
43.9	47	50.5	50.2	-3.54
44	46	50.5	50.1	-4.5
44	55	50.5	50.1	4.53
44	44	50.4	50	-6.43
44	44	50.4	50	-6.4
44	30	50.4	49.9	-20.4
44.1	42	50.3	49.9	-8.33
44.1	61	50.3	49.8	10.7
44.1	46	50.3	49.8	-4.28
44.1	38	50.2	49.7	-12.2
44.1	43	50.2	49.7	-7.22
44.2	41	50.2	49.6	-9.2
44.2	51	50.2	49.6	0.821
44.2	48	50.2	49.5	-2.16
44.2	39	50.1	49.5	-11.1
44.2	40	50.1	49.5	-10.1
44.3	47	50.1	49.4	-3.11
44.3	43	50.1	49.4	-7.1
44.3	52	50.1	49.3	1.91
44.3	46	50.1	49.3	-4.09
44.3	55	50.1	49.2	4.91
44.4	49	50.1	49.2	-1.09
44.4	48	50.1	49.1	-2.1
44.4	34	50.1	49.1	-16.1
44.4	72	50.1	49.1	21.9
44.4	57	50.2	49	6.84
44.5	68	50.2	49	17.8
44.5	65	50.2	48.9	14.8
44.5	56	50.3	48.9	5.73
44.5	56	50.3	48.8	5.67
44.5	60	50.4	48.8	9.6
44.6	54	50.5	48.8	3.52
44.6	64	50.6	48.7	13.4
44.6	46	50.7	48.7	-4.69
44.6	58	50.8	48.6	7.18
44.6	56	51	48.6	5.02
44.7	58	51.2	48.6	6.84
44.7	56	51.4	48.5	4.62
44.7	50	51.6	48.5	-1.63
44.7	46	51.9	48.4	-5.94
44.7	43	52.3	48.4	-9.3
44.8	51	52.7	48.4	-1.73
44.8	51	53.2	48.3	-2.23
44.8	58	53.8	48.3	4.17
44.8	55	54.5	48.3	0.48
44.8	63	55.3	48.2	7.71
44.9	65	56.1	48.2	8.88
44.9	59	57	48.2	2.04
44.9	56	57.8	48.1	-1.77
44.9	56	58.5	48.1	-2.54
44.9	53	59.4	48.1	-6.37
45	57	60.5	48	-3.48
45	60	62.2	48	-2.24
45	62	64.9	48	-2.92
45	69	68.3	47.9	0.703
45	84	71.2	47.9	12.8
45.1	72	72.2	47.9	-0.215
45.1	67	71.5	47.8	-4.48
45.1	56	70	47.8	-14
45.1	75	68.8	47.8	6.24
45.1	67	68.2	47.8	-1.18
45.2	62	67.9	47.7	-5.89
45.2	71	67.1	47.7	3.89
45.2	82	65.8	47.7	16.2
45.2	58	64.2	47.6	-6.2
45.2	72	62.6	47.6	9.44
45.3	86	61.1	47.6	24.9
45.3	64	59.8	47.6	4.16
45.3	65	58.8	47.5	6.18
45.3	59	58	47.5	1.05
45.3	48	57.2	47.5	-9.17
45.4	52	56.4	47.5	-4.44
45.4	59	55.7	47.5	3.27
45.4	45	55	47.4	-10
45.4	45	54.4	47.4	-9.37
45.4	58	53.7	47.4	4.25
45.5	47	53.2	47.4	-6.17
45.5	41	52.6	47.4	-11.6
45.5	50	52.1	47.3	-2.15
45.5	55	51.7	47.3	3.28
45.5	49	51.3	47.3	-2.33
45.6	56	51	47.3	5.02
45.6	60	50.7	47.3	9.33
45.6	72	50.4	47.2	21.6
45.6	80	50.2	47.2	29.8
45.6	57	49.9	47.2	7.07
45.7	58	49.7	47.2	8.27
45.7	54	49.5	47.2	4.45
45.7	42	49.4	47.2	-7.38
45.7	53	49.2	47.2	3.77
45.7	68	49.1	47.2	18.9
45.8	49	49	47.1	0.0282
45.8	48	48.9	47.1	-0.856
45.8	41	48.8	47.1	-7.75
45.8	56	48.7	47.1	7.35
45.8	36	48.6	47.1	-12.6
45.9	47	48.5	47.1	-1.48
45.9	47	48.4	47.1	-1.4
45.9	46	48.3	47.1	-2.33
45.9	45	48.3	47.1	-3.26
45.9	50	48.2	47.1	1.8
46	60	48.1	47.1	11.9
46	64	48.1	47.1	15.9
46	55	48	47	6.96
46	51	48	47	3.01
46	50	47.9	47	2.05
46.1	64	47.9	47	16.1
46.1	60	47.9	47	12.1
46.1	61	47.8	47	13.2
46.1	54	47.8	47	6.2
46.1	50	47.8	47	2.24
46.2	70	47.7	47	22.3
46.2	64	47.7	47	16.3
46.2	64	47.7	47	16.3
46.2	65	47.7	47	17.3
46.2	52	47.6	47	4.36
46.3	62	47.6	47	14.4
46.3	65	47.6	47	17.4
46.3	61	47.6	47	13.4
46.3	51	47.6	47	3.44
46.3	45	47.5	47	-2.55
46.4	47	47.5	47	-0.533
46.4	46	47.5	47	-1.52
46.4	45	47.5	47	-2.51
46.4	58	47.5	47	10.5
46.4	53	47.5	47	5.51
46.5	41	47.5	47	-6.48
46.5	43	47.5	47	-4.47
46.5	60	47.5	47.1	12.5
46.5	40	47.5	47.1	-7.46
46.5	51	47.5	47.1	3.55
46.6	49	47.5	47.1	1.55
46.6	53	47.4	47.1	5.55
46.6	42	47.5	47.1	-5.47
46.6	56	47.9	47.1	8.08
46.6	56	52	47.1	4
46.7	71	67.2	47.1	3.82
46.7	84	86.2	47.1	-2.2
46.7	78	83.9	47.1	-5.91
46.7	72	67.3	47.1	4.67
46.7	52	54	47.1	-1.99
46.8	36	50.4	47.2	-14.4
46.8	56	56	47.2	-0.0215
46.8	71	65.9	47.2	5.12
46.8	65	66.3	47.2	-1.34
46.8	73	58.5	47.2	14.5
46.9	52	51.3	47.2	0.723
46.9	56	48.2	47.2	7.75
46.9	36	47.6	47.2	-11.6
46.9	45	47.5	47.2	-2.49
46.9	55	47.5	47.3	7.51
47	44	47.5	47.3	-3.5
47	63	47.5	47.3	15.5
47	58	47.5	47.3	10.5
47	43	47.5	47.3	-4.52
47	44	47.5	47.3	-3.53
47.1	56	47.5	47.3	8.46
47.1	52	47.6	47.3	4.45
47.1	51	47.6	47.4	3.44
47.1	47	47.6	47.4	-0.573
47.1	49	47.6	47.4	1.42
47.2	42	47.6	47.4	-5.59
47.2	42	47.6	47.4	-5.61
47.2	38	47.6	47.4	-9.62
47.2	42	47.6	47.5	-5.63
47.2	46	47.6	47.5	-1.65
47.3	39	47.7	47.5	-8.66
47.3	36	47.7	47.5	-11.7
47.3	39	47.7	47.5	-8.69
47.3	45	47.7	47.5	-2.7
47.3	46	47.7	47.5	-1.71
47.4	47	47.7	47.6	-0.728
47.4	37	47.7	47.6	-10.7
47.4	30	47.8	47.6	-17.8
47.4	40	47.8	47.6	-7.77
47.4	45	47.8	47.6	-2.79
47.5	39	47.8	47.7	-8.81
47.5	53	47.8	47.7	5.18
47.5	39	47.8	47.7	-8.84
47.5	44	47.9	47.7	-3.85
47.5	41	47.9	47.7	-6.87
47.6	42	47.9	47.7	-5.89
47.6	47	47.9	47.8	-0.905
47.6	42	47.9	47.8	-5.92
47.6	52	47.9	47.8	4.06
47.6	42	48	47.8	-5.96
47.7	45	48	47.8	-2.98
47.7	43	48	47.9	-4.99
47.7	46	48	47.9	-2.01
47.7	48	48	47.9	-0.0308
47.7	40	48	47.9	-8.05
47.8	49	48.1	47.9	0.931
47.8	42	48.1	48	-6.09
47.8	40	48.1	48	-8.11
47.8	47	48.1	48	-1.13
47.8	39	48.1	48	-9.15
47.9	32	48.2	48	-16.2
47.9	45	48.2	48.1	-3.19
47.9	36	48.2	48.1	-12.2
47.9	34	48.2	48.1	-14.2
47.9	45	48.3	48.1	-3.25
48	44	48.3	48.1	-4.27
48	41	48.3	48.2	-7.3
48	43	48.3	48.2	-5.32
48	42	48.3	48.2	-6.35
48	40	48.4	48.2	-8.37
48.1	45	48.4	48.2	-3.4
48.1	47	48.4	48.3	-1.43
48.1	50	48.5	48.3	1.54
48.1	45	48.5	48.3	-3.49
48.1	41	48.5	48.3	-7.53
48.2	52	48.6	48.3	3.43
48.2	42	48.6	48.4	-6.62
48.2	51	48.7	48.4	2.32
48.2	55	48.8	48.4	6.23
48.2	56	48.9	48.4	7.11
48.3	45	49.1	48.5	-4.08
48.3	56	49.5	48.5	6.46
48.3	48	52.9	48.5	-4.88
48.3	74	73.2	48.5	0.806
48.3	105	110	48.5	-4.57
48.4	106	107	48.6	-0.545
48.4	100	86.7	48.6	13.3
48.4	62	73.4	48.6	-11.4
48.4	77	66.5	48.6	10.5
48.4	67	67.4	48.6	-0.416
48.5	89	81.7	48.7	7.33
48.5	90	86.7	48.7	3.26
48.5	68	76.3	48.7	-8.28
48.5	70	67	48.7	2.99
48.5	59	61.6	48.7	-2.63
48.6	55	58.3	48.8	-3.29
48.6	54	56	48.8	-2.01
48.6	67	54.4	48.8	12.6
48.6	55	53.3	48.8	1.67
48.6	47	52.5	48.8	-5.54
48.7	54	52	48.9	2.04
48.7	57	51.5	48.9	5.48
48.7	50	51.2	48.9	-1.21
48.7	61	50.9	48.9	10.1
48.7	33	50.7	48.9	-17.7
48.8	49	50.6	49	-1.56
48.8	60	50.4	49	9.58
48.8	43	50.3	49	-7.3
48.8	42	50.2	49	-8.2
48.8	48	50.1	49	-2.14
48.9	62	50.1	49.1	11.9
48.9	45	50	49.1	-5.02
48.9	48	50	49.1	-1.97
48.9	58	49.9	49.1	8.07
48.9	56	49.9	49.1	6.1
49	48	49.9	49.1	-1.87
49	53	49.8	49.2	3.15
49	60	49.8	49.2	10.2
49	57	49.8	49.2	7.19
49	48	49.8	49.2	-1.8
49.1	62	49.8	49.2	12.2
49.1	70	49.8	49.2	20.2
49.1	45	49.8	49.3	-4.78
49.1	72	49.8	49.3	22.2
49.1	57	49.8	49.3	7.22
49.2	60	49.8	49.3	10.2
49.2	72	49.8	49.3	22.2
49.2	66	49.8	49.3	16.2
49.2	60	49.8	49.4	10.2
49.2	63	49.8	49.4	13.2
49.3	56	49.8	49.4	6.19
49.3	63	49.8	49.4	13.2
49.3	66	49.8	49.4	16.2
49.3	78	49.8	49.4	28.2
49.3	71	49.8	49.4	21.2
49.4	71	49.9	49.5	21.1
49.4	62	49.9	49.5	12.1
49.4	64	49.9	49.5	14.1
49.4	51	49.9	49.5	1.1
49.4	66	49.9	49.5	16.1
49.5	70	49.9	49.5	20.1
49.5	54	49.9	49.5	4.06
49.5	63	50	49.5	13
49.5	52	50	49.6	2.02
49.5	53	50	49.6	3
49.6	49	50	49.6	-1.02
49.6	52	50	49.6	1.95
49.6	57	50.1	49.6	6.93
49.6	54	50.1	49.6	3.9
49.6	49	50.1	49.6	-1.13
49.7	53	50.2	49.6	2.84
49.7	58	50.2	49.6	7.8
49.7	55	50.2	49.6	4.76
49.7	56	50.3	49.6	5.71
49.7	45	50.3	49.7	-5.34
49.8	49	50.4	49.7	-1.4
49.8	52	50.5	49.7	1.53
49.8	62	50.5	49.7	11.5
49.8	49	50.6	49.7	-1.64
49.8	57	50.7	49.7	6.26
49.9	55	50.9	49.7	4.12
49.9	55	51	49.7	3.96
49.9	42	51.2	49.7	-9.23
49.9	36	51.5	49.7	-15.5
49.9	52	51.8	49.7	0.191
50	59	52.2	49.7	6.76
[truncated: 2,002 more rows]
