# Supplementary material for: Microbial induced calcite precipitation can consolidate martian and lunar regolith simulants
Source: PLoS One. 2022 Apr 14;17(4):e0266415. doi: 10.1371/journal.pone.0266415 (PMC9009621; doi:10.1371/journal.pone.0266415)
Supplement: S1 Data — (ZIP) [file pone.0266415.s002.zip › Plos one_data file/XRD/MSS-SP-N.xls]

## Sheet: MSS-SP_N
10	752	752
10.011	781.274	781.274		Comment: This report has been generated by Centre for Nano Science and Engineering (CeNSE), IISc. For the research work carried by Dr. Rashmi Dikshit
10.022	725.072	725.072
10.033	743.525	743.525
10.044	736.96	736.96
10.055	779.025	779.025
10.066	781.614	781.614
10.077	762.659	762.659
10.088	764.144	764.144
10.099	793.569	793.569
10.11	785.704	785.704
10.121	777.049	777.049
10.132	766.612	766.612
10.143	761.526	761.526
10.154	765.958	765.958
10.165	749.246	749.246
10.176	746.8	746.8
10.187	704.923	704.923
10.198	748.517	748.517
10.209	716.921	716.921
10.22	689.066	689.066
10.231	753.884	753.884
10.242	747.958	747.958
10.253	674.692	674.692
10.264	713.726	713.726
10.275	751.821	751.821
10.286	699.627	699.627
10.297	720.493	720.492
10.308	714.539	714.539
10.319	723.097	723.097
10.33	701.971	701.971
10.341	721.018	721.018
10.352	701.881	701.881
10.363	716.068	716.068
10.374	757.358	757.358
10.385	731.948	731.948
10.396	718.42	718.42
10.407	693.91	693.91
10.418	721.921	721.921
10.429	713.236	713.236
10.44	724.876	724.876
10.451	728.116	728.116
10.462	722.522	722.522
10.473	771.715	771.715
10.484	759.972	759.972
10.495	748.416	748.416
10.506	753.232	753.232
10.517	733.104	733.104
10.528	779.621	779.621
10.539	773.371	773.371
10.55	736.276	736.276
10.561	740.572	740.572
10.572	716.357	716.357
10.583	754.897	754.897
10.594	754.24	754.24
10.605	734.029	734.029
10.616	718.61	718.61
10.627	738.648	738.648
10.638	756.254	756.254
10.649	745.443	745.443
10.66	693.382	693.382
10.671	710.791	710.791
10.682	731.693	731.693
10.693	719.283	719.283
10.704	738.819	738.819
10.715	726.715	726.715
10.726	728.971	728.971
10.737	721.297	721.297
10.748	768.406	768.406
10.759	758.958	758.958
10.77	738.335	738.335
10.781	732.416	732.416
10.792	753.129	753.129
10.803	771.403	771.403
10.814	730.716	730.716
10.825	728.422	728.422
10.836	705.092	705.092
10.847	723.562	723.562
10.858	709.118	709.118
10.869	724.132	724.132
10.88	737.418	737.418
10.891	748.437	748.437
10.902	753.066	753.066
10.913	714.835	714.835
10.924	732.723	732.723
10.935	704.387	704.387
10.946	757.237	757.237
10.957	722.905	722.905
10.968	776.922	776.922
10.979	731.286	731.286
10.99	758.97	758.97
11.001	756.97	756.97
11.012	695.67	695.669
11.023	733.475	733.475
11.034	750.734	750.734
11.045	754.798	754.798
11.056	740.536	740.536
11.067	754.106	754.106
11.078	742.685	742.685
11.089	756.539	756.539
11.1	774.128	774.128
11.111	771.163	771.163
11.122	764.326	764.326
11.133	747.749	747.749
11.144	725.948	725.948
11.155	742.431	742.431
11.166	728.555	728.555
11.177	707.543	707.543
11.188	748.688	748.688
11.199	783.643	783.643
11.21	767.962	767.962
11.221	757.73	757.73
11.232	772.032	772.032
11.243	753.98	753.98
11.254	717.366	717.366
11.265	771.556	771.556
11.276	746.944	746.944
11.287	724.584	724.584
11.298	713.602	713.602
11.309	725.785	725.785
11.32	760.246	760.246
11.331	772.428	772.428
11.342	761.425	761.425
11.353	770.312	770.312
11.364	752.923	752.923
11.375	769.757	769.757
11.386	772.772	772.772
11.397	725.609	725.609
11.408	765.524	765.524
11.419	718.129	718.129
11.43	731.752	731.752
11.441	730.155	730.155
11.452	677.176	677.176
11.463	783.742	783.742
11.474	771.069	771.069
11.485	700.445	700.445
11.496	751.204	751.204
11.507	766.381	766.381
11.518	746.839	746.839
11.529	734.702	734.702
11.54	758.553	758.553
11.551	768.402	768.402
11.562	777.239	777.239
11.573	785.426	785.426
11.584	767.122	767.122
11.595	773.059	773.059
11.606	755.721	755.721
11.617	752.305	752.305
11.628	788.34	788.34
11.639	765.114	765.114
11.65	755.048	755.048
11.661	751.516	751.516
11.672	743.69	743.69
11.683	784.114	784.114
11.694	803.999	803.999
11.705	809.602	809.602
11.716	726.235	726.235
11.727	765.039	765.039
11.738	751.875	751.875
11.749	740.162	740.162
11.76	713.131	713.131
11.771	734.059	734.059
11.782	785.711	785.711
11.793	749.119	749.119
11.804	758.475	758.475
11.815	802.534	802.534
11.826	819.434	819.434
11.837	828.316	828.316
11.848	839.641	839.641
11.859	861.842	861.842
11.87	837.143	837.143
11.881	867.606	867.606
11.892	862.745	862.745
11.903	872.911	872.911
11.914	876.799	876.799
11.925	868.364	868.364
11.936	857.969	857.969
11.947	854.881	854.881
11.958	851.373	851.373
11.969	829.007	829.007
11.98	798.428	798.428
11.991	826.133	826.133
12.002	813.894	813.894
12.013	797.675	797.675
12.024	809.218	809.218
12.035	788.289	788.289
12.046	767.236	767.236
12.057	764.984	764.984
12.068	803.318	803.318
12.079	810.83	810.83
12.09	822.454	822.454
12.101	805.197	805.197
12.112	800.197	800.197
12.123	824.138	824.138
12.134	793.04	793.04
12.145	780.718	780.718
12.156	807.332	807.332
12.167	743.929	743.929
12.178	785.858	785.858
12.189	740.342	740.341
12.2	714.417	714.417
12.211	775.979	775.979
12.222	774.133	774.133
12.233	769.66	769.66
12.244	795.552	795.552
12.255	819.421	819.421
12.266	785.817	785.817
12.277	771.285	771.285
12.288	784.872	784.872
12.299	819.595	819.595
12.31	815.924	815.924
12.321	822.701	822.701
12.332	799.424	799.424
12.343	778.103	778.103
12.354	802.347	802.347
12.365	783.829	783.829
12.376	798.149	798.149
12.387	805.651	805.651
12.398	840.638	840.638
12.409	829.614	829.614
12.42	746.964	746.964
12.431	744.937	744.937
12.442	805.119	805.119
12.453	826.093	826.093
12.464	826.136	826.136
12.475	799.203	799.203
12.486	812.258	812.258
12.497	803.197	803.197
12.508	768.678	768.678
12.519	781.601	781.601
12.53	816.675	816.675
12.541	823.455	823.455
12.552	822.247	822.247
12.563	806.153	806.153
12.574	811.247	811.247
12.585	822.348	822.348
12.596	800.405	800.405
12.607	776.458	776.458
12.618	787.586	787.586
12.629	804.055	804.055
12.64	754.883	754.883
12.651	772.01	772.01
12.662	771.11	771.11
12.673	809.539	809.539
12.684	802.654	802.654
12.695	818.397	818.397
12.706	829.312	829.312
12.717	856.289	856.289
12.728	821.566	821.566
12.739	834.597	834.597
12.75	858.724	858.724
12.761	836.479	836.479
12.772	838.274	838.274
12.783	816.397	816.397
12.794	802.855	802.855
12.805	850.317	850.317
12.816	869.898	869.898
12.827	870.886	870.886
12.838	845.821	845.821
12.849	750.36	750.36
12.86	764.602	764.602
12.871	804.271	804.271
12.882	817.192	817.192
12.893	813.187	813.187
12.904	797.026	797.026
12.915	810.96	810.96
12.926	822.225	822.225
12.937	755.191	755.191
12.948	801.019	801.019
12.959	806.052	806.052
12.97	799.133	799.133
12.981	793.73	793.73
12.992	757.796	757.796
13.003	778.417	778.417
13.014	784.145	784.145
13.025	782.986	782.986
13.036	792.217	792.217
13.047	788.94	788.94
13.058	828.713	828.713
13.069	836.464	836.464
13.08	804.655	804.655
13.091	788.212	788.212
13.102	752.274	752.274
13.113	815.321	815.321
13.124	784.891	784.891
13.135	845.196	845.196
13.146	761.027	761.027
13.157	775.252	775.252
13.168	814.994	814.994
13.179	781.401	781.401
13.19	806.305	806.305
13.201	793.196	793.196
13.212	786.505	786.505
13.223	800.932	800.932
13.234	790.187	790.187
13.245	820.938	820.938
13.256	806.692	806.692
13.267	814.457	814.457
13.278	809.78	809.78
13.289	802.695	802.695
13.3	782.325	782.325
13.311	771.607	771.607
13.322	784.947	784.947
13.333	812.509	812.509
13.344	835.425	835.425
13.355	748.792	748.792
13.366	875.633	875.633
13.377	788.304	788.304
13.388	722.405	722.405
13.399	806.425	806.425
13.41	811.076	811.076
13.421	774.612	774.612
13.432	779.84	779.84
13.443	788.673	788.673
13.454	784.122	784.122
13.465	773.398	773.398
13.476	783.459	783.459
13.487	776.944	776.944
13.498	797.96	797.96
13.509	815.96	815.96
13.52	796.933	796.933
13.531	796.148	796.148
13.542	811.386	811.386
13.553	828.703	828.703
13.564	811.636	811.636
13.575	770.334	770.334
13.586	816.098	816.098
13.597	839.339	839.339
13.608	812.654	812.654
13.619	795.592	795.592
13.63	811.859	811.859
13.641	772.48	772.48
13.652	817.782	817.782
13.663	802.126	802.126
13.674	829.621	829.621
13.685	811.963	811.963
13.696	810.373	810.373
13.707	829.072	829.072
13.718	803.826	803.826
13.729	778.84	778.84
13.74	784.998	784.998
13.751	775.446	775.446
13.762	781.331	781.331
13.773	796.198	796.198
13.784	807.389	807.389
13.795	808.918	808.918
13.806	780.232	780.232
13.817	812.743	812.743
13.828	851.313	851.313
13.839	829.262	829.262
13.85	867.933	867.933
13.861	794.266	794.266
13.872	812.086	812.086
13.883	818.625	818.625
13.894	815.904	815.904
13.905	849.804	849.804
13.916	821.574	821.574
13.927	775.459	775.459
13.938	752.656	752.656
13.949	784.027	784.027
13.96	806.664	806.664
13.971	819.602	819.602
13.982	827.214	827.214
13.993	842.148	842.148
14.004	834.756	834.756
14.015	804.92	804.92
14.026	801.827	801.827
14.037	814.281	814.281
14.048	830.77	830.77
14.059	827.977	827.977
14.07	828.447	828.447
14.081	848.958	848.958
14.092	793.542	793.542
14.103	787.019	787.019
14.114	735.286	735.286
14.125	782.346	782.346
14.136	807.978	807.978
14.147	803.661	803.661
14.158	790.259	790.259
14.169	829.145	829.145
14.18	765.033	765.033
14.191	777.515	777.515
14.202	808.075	808.075
14.213	783.062	783.062
14.224	791.021	791.021
14.235	826.493	826.493
14.246	810.353	810.353
14.257	817.517	817.517
14.268	814.009	814.009
14.279	773.055	773.055
14.29	759.781	759.781
14.301	783.324	783.324
14.312	738.916	738.916
14.323	784.467	784.467
14.334	839.693	839.693
14.345	778.697	778.697
14.356	710.574	710.574
14.367	806.691	806.691
14.378	816.026	816.026
14.389	776.069	776.069
14.4	760.415	760.415
14.411	778.661	778.661
14.422	809.265	809.265
14.433	810.749	810.749
14.444	790.147	790.147
14.455	788.612	788.612
14.466	781.412	781.412
14.477	804.136	804.136
14.488	787.118	787.118
14.499	766.224	766.224
14.51	755.496	755.496
14.521	762.417	762.417
14.532	763.848	763.848
14.543	772.168	772.168
14.554	765.916	765.916
14.565	777.019	777.019
14.576	802.836	802.836
14.587	760.804	760.804
14.598	754.112	754.112
14.609	764.671	764.671
14.62	761.493	761.493
14.631	781.209	781.209
14.642	755.727	755.727
14.653	749.942	749.942
14.664	772.728	772.728
14.675	792.865	792.865
14.686	767.937	767.937
14.697	736.925	736.925
14.708	750.992	750.992
14.719	797.192	797.192
14.73	787.409	787.409
14.741	787.134	787.134
14.752	772.43	772.43
14.763	770.423	770.423
14.774	770.38	770.38
14.785	780.509	780.509
14.796	766.67	766.67
14.807	785.59	785.59
14.818	800.947	800.947
14.829	779.884	779.884
14.84	771.275	771.275
14.851	808.029	808.029
14.862	808.687	808.687
14.873	811.676	811.676
14.884	845.114	845.114
14.895	837.242	837.242
14.906	832.228	832.228
14.917	857.542	857.542
14.928	856.923	856.923
14.939	843.359	843.359
14.95	848.838	848.838
14.961	817.221	817.221
14.972	809.667	809.667
14.983	817.663	817.663
14.994	779.346	779.346
15.005	767.236	767.236
15.016	745.305	745.305
15.027	793.698	793.698
15.038	812.451	812.451
15.049	762.52	762.52
15.06	766.034	766.034
15.071	763.135	763.135
15.082	734.432	734.432
15.093	792.007	792.007
15.104	755.59	755.59
15.115	759.117	759.117
15.126	791.319	791.319
15.137	749.888	749.888
15.148	757.046	757.046
15.159	743.138	743.138
15.17	767.531	767.531
15.181	779.057	779.057
15.192	788.505	788.505
15.203	749.375	749.375
15.214	723.852	723.852
15.225	740.577	740.577
15.236	739.761	739.761
15.247	747.929	747.929
15.258	742.439	742.439
15.269	774.119	774.119
15.28	754.285	754.285
15.291	756.682	756.682
15.302	708.595	708.595
15.313	747.236	747.236
15.324	718.02	718.02
15.335	727.489	727.489
15.346	788.221	788.221
15.357	772.837	772.837
15.368	771.826	771.826
15.379	752.703	752.703
15.39	766.52	766.52
15.401	750.697	750.697
15.412	777.126	777.126
15.423	750.689	750.689
15.434	730.965	730.965
15.445	749.021	749.021
15.456	733.201	733.201
15.467	774.168	774.168
15.478	756.087	756.087
15.489	747.019	747.019
15.5	732.018	732.018
15.511	742.538	742.538
15.522	768.608	768.608
15.533	739.027	739.027
15.544	745.04	745.04
15.555	733.48	733.48
15.566	722.418	722.418
15.577	784.84	784.84
15.588	778.628	778.628
15.599	761.28	761.28
15.61	783.083	783.083
15.621	758.48	758.48
15.632	749.088	749.088
15.643	771.459	771.459
15.654	750.698	750.698
15.665	774.395	774.395
15.676	765.746	765.746
15.687	757.584	757.584
15.698	732.349	732.349
15.709	743.471	743.471
15.72	758.325	758.325
15.731	740.199	740.199
15.742	769.234	769.234
15.753	781.269	781.269
15.764	757.041	757.041
15.775	714.532	714.532
15.786	693.466	693.466
15.797	731.417	731.417
15.808	727.3	727.3
15.819	770.151	770.151
15.83	750.148	750.148
15.841	724.75	724.75
15.852	779.833	779.833
15.863	760.113	760.113
15.874	735.378	735.378
15.885	730.163	730.163
15.896	743.042	743.042
15.907	731.314	731.314
15.918	723.899	723.899
15.929	726.672	726.672
15.94	723.922	723.922
15.951	734.726	734.726
15.962	743.54	743.54
15.973	738.222	738.222
15.984	715.671	715.671
15.995	736.916	736.916
16.006	760.669	760.669
16.017	729.197	729.197
16.028	740.414	740.414
16.039	751.668	751.668
16.05	674.359	674.359
16.061	731.25	731.25
16.072	717.703	717.703
16.083	726.342	726.342
16.094	731.962	731.962
16.105	717.982	717.982
16.116	716.625	716.625
16.127	750.788	750.788
16.138	736.115	736.115
16.149	739.301	739.301
16.16	743.092	743.092
16.171	725.484	725.484
16.182	746.09	746.09
16.193	738.69	738.69
16.204	705.591	705.591
16.215	711.595	711.595
16.226	715.37	715.37
16.237	736.551	736.551
16.248	715.787	715.787
16.259	728.348	728.348
16.27	687.818	687.818
16.281	755.265	755.265
16.292	697.075	697.075
16.303	716.778	716.778
16.314	710.237	710.237
16.325	699.95	699.95
16.336	724.301	724.301
16.347	705.563	705.563
16.358	703.747	703.747
16.369	698.093	698.093
16.38	734.947	734.947
16.391	738.283	738.283
16.402	724.135	724.135
16.413	712.642	712.642
16.424	665.6	665.6
16.435	709.333	709.333
16.446	720.757	720.757
16.457	705.494	705.494
16.468	715.87	715.87
16.479	720.477	720.477
16.49	678.075	678.075
16.501	685.608	685.608
16.512	700.76	700.76
16.523	717.449	717.449
16.534	690.624	690.624
16.545	658.748	658.748
16.556	723.32	723.32
16.567	724.697	724.697
16.578	740.472	740.472
16.589	667.711	667.711
16.6	756.643	756.643
16.611	742.272	742.272
16.622	728.84	728.84
16.633	700.218	700.218
16.644	659.41	659.41
16.655	684.953	684.953
16.666	709.751	709.751
16.677	689.087	689.087
16.688	679.684	679.684
16.699	662.814	662.814
16.71	676.794	676.793
16.721	674.983	674.983
16.732	681.136	681.136
16.743	696.126	696.126
16.754	687.825	687.825
16.765	712.083	712.083
16.776	693.061	693.061
16.787	696.016	696.016
16.798	709.14	709.14
16.809	680.694	680.694
16.82	717.092	717.092
16.831	717.889	717.889
16.842	690.858	690.858
16.853	725.621	725.621
16.864	739.752	739.752
16.875	735.515	735.515
16.886	712.486	712.486
16.897	700.322	700.322
16.908	687.286	687.286
16.919	685.84	685.84
16.93	675.373	675.373
16.941	721.906	721.906
16.952	696.729	696.729
16.963	662.51	662.51
16.974	686.986	686.986
16.985	674.721	674.721
16.996	726.992	726.992
17.007	653.049	653.049
17.018	650.551	650.551
17.029	707.936	707.936
17.04	708.708	708.708
17.051	721.703	721.703
17.062	649.423	649.423
17.073	665.561	665.561
17.084	700.372	700.372
17.095	692.906	692.906
17.106	720.444	720.444
17.117	702.781	702.781
17.128	710.795	710.795
17.139	677.285	677.285
17.15	686.676	686.676
17.161	703.044	703.044
17.172	709.434	709.434
17.183	713.427	713.427
17.194	753.811	753.811
17.205	674.881	674.881
17.216	698.678	698.678
17.227	716.77	716.77
17.238	715.291	715.291
17.249	711.19	711.19
17.26	710.89	710.89
17.271	694.317	694.317
17.282	698.518	698.518
17.293	689.223	689.223
17.304	662.301	662.301
17.315	690.554	690.554
17.326	677.968	677.968
17.337	658.82	658.82
17.348	647.788	647.788
17.359	669.03	669.03
17.37	693.58	693.58
17.381	681.206	681.206
17.392	631.764	631.764
17.403	634.654	634.654
17.414	653.694	653.694
17.425	685.909	685.909
17.436	699.571	699.571
17.447	729.418	729.418
17.458	716.529	716.529
17.469	697.076	697.076
17.48	637.18	637.18
17.491	650.356	650.356
17.502	636.276	636.276
17.513	662.69	662.69
17.524	693.927	693.927
17.535	717.254	717.254
17.546	688.155	688.155
17.557	671.941	671.941
17.568	705.86	705.86
17.579	694.221	694.221
17.59	696.125	696.125
17.601	682.276	682.276
17.612	689.047	689.047
17.623	671.373	671.373
17.634	664.602	664.602
17.645	654.435	654.435
17.656	660.258	660.258
17.667	664.659	664.659
17.678	689.1	689.1
17.689	702.612	702.612
17.7	680.036	680.036
17.711	678.413	678.413
17.722	655.155	655.155
17.733	696.435	696.435
17.744	631.545	631.545
17.755	680.999	680.999
17.766	649.143	649.143
17.777	678.92	678.92
17.788	676.377	676.377
17.799	653.405	653.405
17.81	672.741	672.741
17.821	647.321	647.321
17.832	658.404	658.404
17.843	669.813	669.813
17.854	662.037	662.037
17.865	664.258	664.258
17.876	660.494	660.494
17.887	660.265	660.265
17.898	676.091	676.091
17.909	649.988	649.988
17.92	657.565	657.565
17.931	626.691	626.691
17.942	670.7	670.7
17.953	648.725	648.725
17.964	659.665	659.665
17.975	673.582	673.582
17.986	699.773	699.773
17.997	673.154	673.154
18.008	672.599	672.599
18.019	651.309	651.309
18.03	651.456	651.456
18.041	662.089	662.089
18.052	646.94	646.94
18.063	662.848	662.848
18.074	649.53	649.53
18.085	658.203	658.203
18.096	677.028	677.028
18.107	650.943	650.943
18.118	650.715	650.715
18.129	666.4	666.4
18.14	631.88	631.88
18.151	663.257	663.257
18.162	657.584	657.584
18.173	668.615	668.615
18.184	655.815	655.815
18.195	644.058	644.058
18.206	643.96	643.96
18.217	640.181	640.181
18.228	654.165	654.165
18.239	665.651	665.651
18.25	661.959	661.959
18.261	682	682
18.272	640.079	640.079
18.283	638.064	638.064
18.294	628.617	628.617
18.305	600.185	600.185
18.316	638.895	638.895
18.327	661.559	661.559
18.338	645.042	645.042
18.349	633.667	633.667
18.36	656.161	656.161
18.371	658.307	658.307
18.382	665.685	665.685
18.393	666.503	666.503
18.404	670.561	670.561
18.415	655.027	655.027
18.426	708.887	708.887
18.437	689.445	689.445
18.448	665.73	665.73
18.459	664.042	664.042
18.47	661.85	661.85
18.481	646.681	646.681
18.492	682.492	682.492
18.503	617.45	617.45
18.514	664.532	664.532
18.525	630.784	630.784
18.536	637.929	637.929
18.547	679.623	679.623
18.558	677.944	677.944
18.569	672.356	672.356
18.58	699.044	699.044
18.591	663.675	663.675
18.602	625.033	625.033
18.613	626.341	626.341
18.624	633.923	633.923
18.635	639.504	639.504
18.646	659.376	659.376
18.657	642.534	642.534
18.668	679.984	679.984
18.679	652.191	652.191
18.69	598.281	598.281
18.701	601.762	601.762
18.712	627.963	627.963
18.723	621.548	621.548
18.734	630.129	630.129
18.745	632.187	632.187
18.756	630.918	630.918
18.767	623.118	623.118
18.778	627.891	627.891
18.789	626.088	626.088
18.8	635.536	635.536
18.811	659.159	659.159
18.822	640.33	640.33
18.833	629.97	629.97
18.844	655.974	655.974
18.855	633.385	633.385
18.866	595.031	595.031
18.877	620.916	620.916
18.888	638.617	638.617
18.899	652.583	652.583
18.91	623.694	623.694
18.921	629.174	629.174
18.932	623.677	623.677
18.943	603.722	603.722
18.954	640.973	640.973
18.965	634.075	634.075
18.976	624.362	624.362
18.987	673.659	673.659
18.998	641.859	641.859
19.009	683.102	683.102
19.02	645.475	645.475
19.031	610.702	610.702
19.042	666.796	666.796
19.053	669.293	669.293
19.064	677.261	677.261
19.075	640.848	640.848
19.086	611.039	611.039
19.097	613.337	613.337
19.108	600.14	600.14
19.119	616.304	616.304
19.13	647.609	647.609
19.141	677.783	677.783
19.152	648.364	648.364
19.163	654.926	654.926
19.174	636.788	636.788
19.185	658.228	658.228
19.196	628.144	628.144
19.207	638.753	638.753
19.218	661.901	661.901
19.229	613.008	613.008
19.24	594.293	594.293
19.251	641.941	641.941
19.262	658.61	658.61
19.273	646.515	646.515
19.284	622.68	622.68
19.295	624.832	624.832
19.306	627.784	627.784
19.317	641.11	641.11
19.328	664.658	664.658
19.339	644.765	644.765
19.35	635.946	635.946
19.361	632.249	632.249
19.372	640.967	640.967
19.383	631.135	631.135
19.394	709.214	709.214
19.405	647.129	647.129
19.416	643.408	643.408
19.427	678.833	678.833
19.438	615.727	615.727
19.449	673.33	673.33
19.46	679.153	679.153
19.471	686.633	686.633
19.482	662.391	662.391
19.493	634.314	634.314
19.504	613.586	613.586
19.515	635.206	635.206
19.526	658.435	658.435
19.537	661.356	661.356
19.548	641.123	641.123
19.559	641.433	641.433
19.57	645.961	645.961
19.581	636.042	636.042
19.592	599.752	599.752
19.603	594.364	594.364
19.614	657.812	657.812
19.625	650.789	650.789
19.636	630.585	630.585
19.647	601.655	601.655
19.658	608.171	608.171
19.669	638.041	638.041
19.68	594.793	594.793
19.691	652.117	652.117
19.702	591.435	591.435
19.713	618.176	618.176
19.724	596.038	596.038
19.735	611.017	611.017
19.746	649.351	649.351
19.757	628.89	628.89
19.768	623.508	623.508
19.779	619.58	619.58
19.79	628.12	628.12
19.801	611.088	611.088
19.812	611.365	611.365
19.823	615.96	615.96
19.834	613.552	613.552
19.845	659.33	659.33
19.856	631.367	631.367
19.867	619.535	619.535
19.878	636.822	636.822
19.889	676.717	676.717
19.9	601.869	601.869
19.911	598.906	598.906
19.922	618.214	618.214
19.933	630.647	630.647
19.944	612.373	612.373
19.955	648.361	648.361
19.966	639.651	639.651
19.977	658.049	658.049
19.988	629.184	629.184
19.999	620.974	620.974
20.01	612.424	612.424
20.021	637.017	637.017
20.032	651.712	651.712
20.043	631.351	631.351
20.054	630.737	630.737
20.065	632.304	632.304
20.076	628.742	628.742
20.087	631.512	631.512
20.098	625.526	625.526
20.109	630.108	630.108
20.12	592.153	592.153
20.131	610.221	610.221
20.142	635.241	635.241
20.153	611.888	611.888
20.164	637.759	637.759
20.175	615.281	615.281
20.186	608.735	608.735
20.197	663.219	663.219
20.208	686.335	686.335
20.219	685.004	685.004
20.23	669.764	669.764
20.241	619.624	619.624
20.252	613.298	613.298
20.263	609.442	609.442
20.274	603.603	603.603
20.285	608.526	608.526
20.296	599.662	599.662
20.307	640.026	640.026
20.318	626.239	626.239
20.329	608.292	608.292
20.34	602.045	602.045
20.351	616.324	616.324
20.362	610.233	610.233
20.373	633.35	633.35
20.384	627.819	627.819
20.395	584.461	584.461
20.406	574.875	574.875
20.417	635.285	635.285
20.428	587.707	587.707
20.439	568.259	568.259
20.45	616.097	616.097
20.461	616.712	616.712
20.472	630.201	630.201
20.483	688.642	688.642
20.494	638.013	638.013
20.505	582.081	582.081
20.516	603.187	603.187
20.527	626.394	626.394
20.538	621.598	621.598
20.549	638.842	638.842
20.56	612.362	612.362
20.571	579.524	579.524
20.582	592.445	592.445
20.593	573.884	573.884
20.604	589.489	589.489
20.615	610.592	610.592
20.626	606.581	606.581
20.637	580.87	580.87
20.648	614.489	614.489
20.659	575.284	575.284
20.67	596.829	596.829
20.681	596.086	596.086
20.692	597.83	597.83
20.703	582.722	582.722
20.714	612.081	612.081
20.725	649.704	649.704
20.736	614.089	614.089
20.747	621.432	621.432
20.758	619.352	619.352
20.769	622.364	622.364
20.78	612.685	612.685
20.791	617.181	617.181
20.802	631.139	631.139
20.813	622.826	622.826
20.824	607.296	607.296
20.835	603.252	603.252
20.846	635.482	635.482
20.857	619.116	619.116
20.868	628.958	628.958
20.879	631.008	631.008
20.89	631.246	631.246
20.901	646.042	646.042
20.912	647.204	647.204
20.923	650.7	650.7
20.934	706.615	706.615
20.945	678.439	678.439
20.956	668.537	668.537
20.967	722.6	722.6
20.978	715.932	715.932
20.989	741.885	741.885
21	768.694	768.694
21.011	759.424	759.424
21.022	740.504	740.504
21.033	735.566	735.566
21.044	726.391	726.391
21.055	718.35	718.35
21.066	708.28	708.28
21.077	690.885	690.885
21.088	656.252	656.252
21.099	719.25	719.25
21.11	757.662	757.662
21.121	980.891	980.891
21.132	920.1	920.1
21.143	911.372	911.372
21.154	726.948	726.948
21.165	720.027	720.027
21.176	784.844	784.844
21.187	784.984	784.984
21.198	727.254	727.254
21.209	665.296	665.296
21.22	621.532	621.532
21.231	620.666	620.666
21.242	657.642	657.642
21.253	634.504	634.504
21.264	619.397	619.397
21.275	609.826	609.826
21.286	601.387	601.387
21.297	598.254	598.254
21.308	623.621	623.621
21.319	573.23	573.23
21.33	586.173	586.173
21.341	612.121	612.121
21.352	593.801	593.801
21.363	628.742	628.742
21.374	633.624	633.624
21.385	604.153	604.153
21.396	587.724	587.724
21.407	556.914	556.914
21.418	591.499	591.499
21.429	590.789	590.789
21.44	582.968	582.968
21.451	610.617	610.617
21.462	583.721	583.721
21.473	576.39	576.39
21.484	596.185	596.185
21.495	590.518	590.518
21.506	583.116	583.116
21.517	606.669	606.669
21.528	582.543	582.543
21.539	548.018	548.018
21.55	560.222	560.222
21.561	618.209	618.209
21.572	582.071	582.071
21.583	604.424	604.424
21.594	536.067	536.067
21.605	616.182	616.182
21.616	582.52	582.52
21.627	611.628	611.628
21.638	566.472	566.472
21.649	614.997	614.997
21.66	584.074	584.074
21.671	604.78	604.78
21.682	615.529	615.529
21.693	579.934	579.934
21.704	568.848	568.848
21.715	567.208	567.208
21.726	601.578	601.578
21.737	622.98	622.98
21.748	606.472	606.472
21.759	594.324	594.324
21.77	599.898	599.898
21.781	613.489	613.489
21.792	606.054	606.054
21.803	624.878	624.878
21.814	606.77	606.77
21.825	618.729	618.729
21.836	587.775	587.775
21.847	632.429	632.429
21.858	602.232	602.232
21.869	613.902	613.902
21.88	599.308	599.308
21.891	606.255	606.255
21.902	581.784	581.784
21.913	577.514	577.514
21.924	595.405	595.405
21.935	588.257	588.257
21.946	602.271	602.271
21.957	582.278	582.278
21.968	605.303	605.303
21.979	619.889	619.889
21.99	618.402	618.402
22.001	617.291	617.291
22.012	623.508	623.508
22.023	602.947	602.947
22.034	614.943	614.943
22.045	615.948	615.948
22.056	637.258	637.258
22.067	595.465	595.465
22.078	593.659	593.659
22.089	606.535	606.535
22.1	598.87	598.87
22.111	589.567	589.567
22.122	611.855	611.855
22.133	592.62	592.62
22.144	624.286	624.286
22.155	590.254	590.254
22.166	632.291	632.291
22.177	667.589	667.589
22.188	705.254	705.254
22.199	767.811	767.811
22.21	777.619	777.619
22.221	729.727	729.727
22.232	720.015	720.015
22.243	729.756	729.756
22.254	733.733	733.733
22.265	718.733	718.733
22.276	703.718	703.718
22.287	666.575	666.575
22.298	711.937	711.937
22.309	669.421	669.421
22.32	658.343	658.343
22.331	642.403	642.403
22.342	672.229	672.229
22.353	682.153	682.153
22.364	653.125	653.125
22.375	635.824	635.824
22.386	632.872	632.872
22.397	648.555	648.555
22.408	631.468	631.468
22.419	601.941	601.941
22.43	602.593	602.593
22.441	602.073	602.073
22.452	628.171	628.171
22.463	609.882	609.882
22.474	592.13	592.13
22.485	581.931	581.931
22.496	585.949	585.949
22.507	593.51	593.51
22.518	616.098	616.098
22.529	576.517	576.517
22.54	600.623	600.623
22.551	608.918	608.918
22.562	610.888	610.888
22.573	566.295	566.295
22.584	597.958	597.958
22.595	593.175	593.175
22.606	595.757	595.757
22.617	591.128	591.128
22.628	620.183	620.183
22.639	593.257	593.257
22.65	567.015	567.015
22.661	575.63	575.63
22.672	601.52	601.52
22.683	592.236	592.236
22.694	596.104	596.104
22.705	598.655	598.655
22.716	582.545	582.545
22.727	601.386	601.386
22.738	590.595	590.595
22.749	612.517	612.517
22.76	600.538	600.538
22.771	636	636
22.782	602.878	602.878
22.793	602.835	602.835
22.804	583.683	583.683
22.815	604.255	604.255
22.826	561.955	561.955
22.837	556.75	556.75
22.848	553.393	553.393
22.859	557.8	557.8
22.87	605.99	605.99
22.881	583.254	583.254
22.892	591.372	591.372
22.903	584.208	584.208
22.914	560.051	560.051
22.925	585.269	585.269
22.936	603.404	603.404
22.947	607.359	607.359
22.958	592.381	592.381
22.969	582.001	582.001
22.98	567.635	567.635
22.991	599.327	599.327
23.002	610.09	610.09
23.013	637.236	637.236
23.024	620.724	620.724
23.035	662.679	662.679
23.046	675.521	675.521
23.057	627.376	627.376
23.068	655.547	655.547
23.079	628.09	628.09
23.09	661.042	661.042
23.101	653.856	653.856
23.112	620.47	620.47
23.123	640.946	640.946
23.134	615.674	615.674
23.145	610.304	610.304
23.156	618.494	618.494
23.167	605.275	605.275
23.178	602.679	602.679
23.189	590.07	590.07
23.2	588.12	588.12
23.211	589.682	589.682
23.222	605.751	605.751
23.233	632.482	632.482
23.244	637.321	637.321
23.255	613.936	613.936
23.266	592.067	592.067
23.277	618.088	618.088
23.288	597.041	597.041
23.299	614.354	614.354
23.31	638.158	638.158
23.321	640.45	640.45
23.332	576.266	576.266
23.343	599.974	599.974
23.354	587.101	587.101
23.365	602.818	602.818
23.376	604.83	604.83
23.387	603.518	603.518
23.398	591.3	591.3
23.409	613.371	613.371
23.42	609.528	609.528
23.431	604.633	604.633
23.442	581.122	581.122
23.453	581.153	581.153
23.464	608.597	608.597
23.475	601.062	601.062
23.486	593.782	593.782
23.497	592.458	592.458
23.508	586.084	586.084
23.519	617.62	617.62
23.53	608.147	608.147
23.541	588.47	588.47
23.552	633.946	633.946
23.563	572.619	572.619
23.574	597.282	597.282
23.585	590.577	590.577
23.596	601.652	601.652
23.607	646.044	646.044
23.618	603.341	603.341
23.629	575.561	575.561
23.64	568.748	568.748
23.651	586.455	586.455
23.662	591.434	591.434
23.673	618.174	618.174
23.684	617.857	617.857
23.695	605.2	605.2
23.706	630.033	630.033
23.717	604.674	604.674
23.728	613.862	613.862
23.739	597.548	597.548
23.75	647.737	647.737
23.761	614.995	614.995
23.772	625.715	625.715
23.783	575.42	575.42
23.794	652.519	652.519
23.805	625.75	625.75
23.816	665.876	665.876
23.827	648.81	648.81
23.838	652.325	652.325
23.849	651.999	651.999
23.86	663.556	663.556
23.871	685.31	685.31
23.882	690.23	690.23
23.893	670.921	670.921
23.904	660.658	660.658
23.915	670.777	670.777
23.926	702.739	702.739
23.937	676.757	676.757
23.948	671.698	671.698
23.959	646.654	646.654
23.97	622.357	622.357
23.981	645.121	645.121
23.992	630.195	630.195
24.003	611.94	611.94
24.014	653.597	653.597
24.025	678.309	678.309
24.036	635.032	635.032
24.047	689.729	689.729
24.058	690.193	690.193
24.069	733.616	733.616
24.08	914.68	914.68
24.091	1400.86	1400.86
24.102	2009.77	2009.77
24.113	2363.53	2363.53
24.124	2027.11	2027.11
24.135	1414.03	1414.03
24.146	1161.13	1161.13
24.157	1306.1	1306.1
24.168	1515.61	1515.61
24.179	1473.88	1473.88
24.19	1185.03	1185.03
24.201	840.603	840.603
24.212	735.105	735.105
24.223	656.933	656.933
24.234	594.288	594.288
24.245	571.932	571.932
24.256	564.474	564.474
24.267	600.886	600.886
24.278	570.955	570.955
24.289	617.441	617.441
24.3	567.125	567.125
24.311	580.978	580.978
24.322	597.739	597.739
24.333	568.565	568.565
24.344	611.486	611.486
24.355	633.066	633.066
24.366	626.062	626.062
24.377	598.095	598.095
24.388	578.64	578.64
24.399	575.326	575.326
24.41	604.907	604.907
24.421	603.769	603.769
24.432	602.51	602.51
24.443	578.532	578.532
24.454	566.036	566.036
24.465	566.827	566.827
24.476	545.189	545.189
24.487	571.899	571.899
24.498	570.472	570.472
24.509	602.033	602.033
24.52	532.372	532.372
24.531	605.139	605.139
24.542	625.224	625.224
24.553	631.899	631.899
24.564	570.332	570.332
24.575	580.808	580.808
24.586	614.398	614.398
24.597	607.432	607.432
24.608	625.388	625.388
24.619	629.651	629.651
24.63	616	616
24.641	631.406	631.406
24.652	645.466	645.466
24.663	649.399	649.399
24.674	642.944	642.944
24.685	633.124	633.124
24.696	638.752	638.752
24.707	672.692	672.692
24.718	577.178	577.178
24.729	624.079	624.079
24.74	610.775	610.775
24.751	587.521	587.521
24.762	618.461	618.461
24.773	590.17	590.17
24.784	621.506	621.506
24.795	606.915	606.915
24.806	600.046	600.046
24.817	602.021	602.021
24.828	573.498	573.498
24.839	601.629	601.629
24.85	588.566	588.566
24.861	599.484	599.484
24.872	611.039	611.039
24.883	598.07	598.07
24.894	594.957	594.957
24.905	606.306	606.306
24.916	595.28	595.28
24.927	608.246	608.246
24.938	590.181	590.181
24.949	576.287	576.287
24.96	570.747	570.747
24.971	593.863	593.863
24.982	589.614	589.614
24.993	588.93	588.93
25.004	606.944	606.944
25.015	601.286	601.286
25.026	594.124	594.124
25.037	611.083	611.083
25.048	611.637	611.637
25.059	599.943	599.943
25.07	565.434	565.434
25.081	576.588	576.588
25.092	608.916	608.916
25.103	592.081	592.081
25.114	572.619	572.619
25.125	569.341	569.341
25.136	557.177	557.177
25.147	570.092	570.092
25.158	600.491	600.491
25.169	564.178	564.178
25.18	567.679	567.679
25.191	575.828	575.828
25.202	581.793	581.793
25.213	567.147	567.147
25.224	600.311	600.311
25.235	540.615	540.615
25.246	597.929	597.929
25.257	598.49	598.49
25.268	599.532	599.532
25.279	559.754	559.754
25.29	580.811	580.811
25.301	575.321	575.321
25.312	622.218	622.218
25.323	612.917	612.917
25.334	614.1	614.1
25.345	617.085	617.085
25.356	574.141	574.141
25.367	594.889	594.889
25.378	611.974	611.974
25.389	643.213	643.213
25.4	627.006	627.006
25.411	639.882	639.882
25.422	611.481	611.481
25.433	572.48	572.48
25.444	592.735	592.735
25.455	575.078	575.078
25.466	579.465	579.465
25.477	600.385	600.385
25.488	575.533	575.533
25.499	606.233	606.233
25.51	611.91	611.91
25.521	631.498	631.498
25.532	611.227	611.227
25.543	601.816	601.816
25.554	608.079	608.079
25.565	627.544	627.544
25.576	591.923	591.923
25.587	601.792	601.792
25.598	634.773	634.773
25.609	649.268	649.268
25.62	615.503	615.503
25.631	641.977	641.977
25.642	647.302	647.302
25.653	632.836	632.836
25.664	641.763	641.763
25.675	663.853	663.853
25.686	696.57	696.57
25.697	650.808	650.808
25.708	645.899	645.899
25.719	628.387	628.387
25.73	686.781	686.781
25.741	682.912	682.913
25.752	714.3	714.3
25.763	644.51	644.51
25.774	684.592	684.592
25.785	678.32	678.32
25.796	738.961	738.961
25.807	748.78	748.78
25.818	747.691	747.691
25.829	737.348	737.348
25.84	739.879	739.879
25.851	758.006	758.006
25.862	756.598	756.598
25.873	717.277	717.277
25.884	692.886	692.886
25.895	648.323	648.323
25.906	656.7	656.7
25.917	697.547	697.547
25.928	667.361	667.361
25.939	636.182	636.182
25.95	645.932	645.932
25.961	588.566	588.566
25.972	566.813	566.813
25.983	611.873	611.873
25.994	631.821	631.821
26.005	579.272	579.272
26.016	565.843	565.843
26.027	575.47	575.47
26.038	588.781	588.781
26.049	578.435	578.435
26.06	591.26	591.26
26.071	574.322	574.322
26.082	546.358	546.358
26.093	583.334	583.334
26.104	569.241	569.241
26.115	558.87	558.87
26.126	602.931	602.931
26.137	568.081	568.081
26.148	560.491	560.491
26.159	563.449	563.449
26.17	574.672	574.672
26.181	566.428	566.428
26.192	553.781	553.781
26.203	580.332	580.332
26.214	573.506	573.506
26.225	556.063	556.063
26.236	595.808	595.808
26.247	572.127	572.127
26.258	588.284	588.284
26.269	611.233	611.233
26.28	624.649	624.649
26.291	595.444	595.444
26.302	558.041	558.041
26.313	552.512	552.512
26.324	551.759	551.759
26.335	575.668	575.668
26.346	576.461	576.461
26.357	560.093	560.093
26.368	559.407	559.407
26.379	567.767	567.767
26.39	547.356	547.356
26.401	564.424	564.424
26.412	560.867	560.867
26.423	558.151	558.151
26.434	550.497	550.497
26.445	562.712	562.712
26.456	544.41	544.41
26.467	566.176	566.176
26.478	555.598	555.598
26.489	567.776	567.776
26.5	564.403	564.403
26.511	538.158	538.158
26.522	512.243	512.243
26.533	571.459	571.459
26.544	568.579	568.579
26.555	553.383	553.383
26.566	566.314	566.314
26.577	577.287	577.287
26.588	590.859	590.859
26.599	582.967	582.966
26.61	583.896	583.896
26.621	552.391	552.391
26.632	537.034	537.034
26.643	594.073	594.073
26.654	567.084	567.084
26.665	581.151	581.151
26.676	569.981	569.981
26.687	564.158	564.158
26.698	583.387	583.387
26.709	558.235	558.235
26.72	567.082	567.082
26.731	608.162	608.162
26.742	572.645	572.645
26.753	576.775	576.775
26.764	571.357	571.357
26.775	557.57	557.57
26.786	605.049	605.049
26.797	629.008	629.008
26.808	596.622	596.622
26.819	579.346	579.346
26.83	566.434	566.434
26.841	613.9	613.9
26.852	612.529	612.529
26.863	644.545	644.545
26.874	658.557	658.557
26.885	660.686	660.686
26.896	665.399	665.399
26.907	640.379	640.379
26.918	644.367	644.367
26.929	630.404	630.404
26.94	628.772	628.772
26.951	708.705	708.705
26.962	627.752	627.752
26.973	582.346	582.346
26.984	605.022	605.022
26.995	592.831	592.831
27.006	580.283	580.283
27.017	594.078	594.078
27.028	558.799	558.799
27.039	548.061	548.061
27.05	542.082	542.082
27.061	559.809	559.809
27.072	597.906	597.906
27.083	605.465	605.465
27.094	565.726	565.726
27.105	552.254	552.254
27.116	589.23	589.23
27.127	582.663	582.663
27.138	586.434	586.434
27.149	572.103	572.103
27.16	601.573	601.573
27.171	553.28	553.28
27.182	577.535	577.535
27.193	604.099	604.099
27.204	586.421	586.421
27.215	559.57	559.57
27.226	595.575	595.575
27.237	544.994	544.994
27.248	566.984	566.984
27.259	556.192	556.192
27.27	586.682	586.682
27.281	595.713	595.713
27.292	580.847	580.847
27.303	600.17	600.17
27.314	606.554	606.554
27.325	599.2	599.2
27.336	588.058	588.058
27.347	626.66	626.66
27.358	572.375	572.375
27.369	579.714	579.714
27.38	594.757	594.757
27.391	637.658	637.658
27.402	609.412	609.412
27.413	594.345	594.345
27.424	636.728	636.728
27.435	629.657	629.657
27.446	647.074	647.074
27.457	610.302	610.302
27.468	622.632	622.632
27.479	626.026	626.026
27.49	625.896	625.896
27.501	602.625	602.625
27.512	632.826	632.826
27.523	638.476	638.476
27.534	637.376	637.376
27.545	629.553	629.553
27.556	633.682	633.682
27.567	627.876	627.876
27.578	639.312	639.312
27.589	596.137	596.137
27.6	603.014	603.014
27.611	625.644	625.644
27.622	623.998	623.998
27.633	667.332	667.332
27.644	656.159	656.159
27.655	713.645	713.645
27.666	723.294	723.294
27.677	700.984	700.984
27.688	779.69	779.69
27.699	879.864	879.864
27.71	970.469	970.469
27.721	977.803	977.803
27.732	998.127	998.127
27.743	1003.34	1003.34
27.754	1004.24	1004.24
27.765	981.095	981.095
27.776	945.213	945.213
27.787	972.734	972.734
27.798	1022.86	1022.86
27.809	996.773	996.773
27.82	980.036	980.036
27.831	1020.46	1020.46
27.842	977.085	977.085
27.853	956.297	956.297
27.864	900.579	900.579
27.875	837.773	837.773
27.886	836.491	836.491
27.897	838.03	838.03
27.908	897.355	897.355
27.919	874.667	874.667
27.93	881.921	881.921
27.941	866.066	866.066
27.952	843.338	843.338
27.963	908.803	908.803
27.974	962.585	962.585
27.985	1016.92	1016.92
27.996	1083.16	1083.16
28.007	1243.08	1243.08
28.018	1640.68	1640.68
28.029	2348.03	2348.03
28.04	3082.04	3082.04
28.051	3201.94	3201.94
28.062	2465.33	2465.33
28.073	1752.85	1752.85
28.084	1418.59	1418.59
28.095	1558.49	1558.49
28.106	1851.45	1851.45
28.117	2063.78	2063.78
28.128	1761.41	1761.41
28.139	1320.78	1320.78
28.15	1070.34	1070.34
28.161	871.275	871.275
28.172	807.872	807.872
28.183	817.446	817.446
28.194	777.469	777.469
28.205	722.804	722.804
28.216	752.798	752.798
28.227	758.8	758.8
28.238	763.977	763.977
28.249	762.344	762.344
28.26	825.65	825.65
28.271	977.601	977.601
28.282	1078.37	1078.37
28.293	1063.53	1063.53
28.304	979.585	979.585
28.315	915.343	915.343
28.326	863.789	863.789
28.337	883.524	883.524
28.348	910.564	910.564
28.359	890.115	890.115
28.37	872.913	872.913
28.381	770.379	770.379
28.392	705.132	705.132
28.403	673.003	673.003
28.414	685.13	685.13
28.425	675.847	675.847
28.436	654.586	654.586
28.447	602.764	602.764
28.458	573.667	573.667
28.469	591.524	591.524
28.48	594.259	594.259
28.491	569.958	569.958
28.502	560.902	560.902
28.513	582.245	582.245
28.524	616.099	616.099
28.535	621.669	621.669
28.546	610.331	610.331
28.557	561.205	561.205
28.568	558.549	558.549
28.579	560.749	560.749
28.59	615.578	615.578
28.601	580.799	580.799
28.612	559.081	559.081
28.623	581.506	581.506
28.634	573.563	573.563
28.645	600.314	600.314
28.656	607.128	607.128
28.667	650.42	650.42
28.678	752.842	752.842
28.689	729.722	729.722
28.7	660.552	660.552
28.711	642.056	642.056
28.722	622.346	622.346
28.733	606.381	606.381
28.744	596.509	596.509
28.755	623.021	623.021
28.766	623.332	623.332
28.777	631.258	631.258
28.788	654.742	654.742
28.799	620.305	620.305
28.81	599.785	599.785
28.821	581.41	581.41
28.832	607.343	607.343
28.843	652.084	652.084
28.854	593.496	593.496
28.865	590.015	590.015
28.876	576.713	576.713
28.887	605.785	605.785
28.898	568.576	568.576
28.909	610.762	610.762
28.92	579.551	579.551
28.931	615.393	615.393
28.942	587.369	587.369
28.953	588.904	588.904
28.964	596.956	596.956
28.975	573.915	573.915
28.986	566.169	566.169
28.997	570.218	570.218
29.008	591.656	591.656
29.019	578.451	578.451
29.03	542.089	542.089
29.041	553.089	553.089
29.052	562.538	562.538
29.063	527.085	527.085
29.074	539.929	539.929
29.085	571.553	571.553
29.096	554.405	554.405
29.107	540.313	540.313
29.118	572.405	572.405
29.129	552.564	552.564
29.14	571.771	571.771
29.151	557.282	557.282
29.162	549.097	549.097
29.173	609.42	609.42
29.184	602.07	602.07
29.195	587.164	587.164
29.206	578.523	578.523
29.217	597.702	597.702
29.228	587.973	587.973
29.239	593.759	593.759
29.25	612.634	612.634
29.261	608.269	608.269
29.272	608.268	608.268
29.283	608.744	608.744
29.294	642.108	642.108
29.305	639.375	639.375
29.316	664.684	664.684
29.327	694.906	694.906
29.338	726.851	726.851
29.349	754.497	754.497
29.36	738.694	738.694
29.371	725.996	725.996
29.382	676.758	676.758
29.393	710.027	710.027
29.404	682.444	682.444
29.415	661.954	661.954
29.426	681.797	681.797
29.437	686.876	686.876
29.448	669.876	669.876
29.459	652.504	652.504
29.47	651.538	651.538
29.481	661.824	661.824
29.492	629.834	629.834
29.503	597.191	597.191
29.514	594.895	594.895
29.525	599.157	599.157
29.536	591.015	591.015
29.547	586.336	586.336
29.558	590.251	590.251
29.569	613.245	613.245
29.58	600.989	600.989
29.591	609.83	609.83
29.602	586.98	586.98
29.613	593.105	593.105
29.624	645.307	645.307
29.635	627.565	627.565
29.646	596.353	596.353
29.657	598.274	598.274
29.668	648.127	648.127
29.679	659.151	659.151
29.69	634.906	634.906
29.701	647.497	647.497
29.712	688.73	688.73
29.723	749.535	749.535
29.734	795.957	795.957
29.745	835.826	835.826
29.756	904.031	904.031
29.767	874.165	874.165
29.778	815.709	815.709
29.789	829.629	829.629
29.8	822.563	822.563
29.811	825.384	825.384
29.822	844.582	844.582
29.833	828.423	828.423
29.844	831.781	831.781
29.855	784.246	784.246
29.866	734.145	734.145
29.877	737.66	737.66
29.888	733.843	733.843
29.899	689.189	689.189
29.91	696.639	696.639
29.921	682.94	682.94
29.932	676.851	676.851
29.943	703.06	703.06
29.954	679.491	679.491
29.965	676.847	676.847
29.976	694.172	694.172
29.987	672.088	672.088
29.998	658.553	658.553
30.009	665.284	665.284
30.02	679.835	679.835
30.031	668.76	668.76
30.042	635.523	635.523
30.053	705.598	705.598
30.064	647.648	647.648
30.075	639.121	639.121
30.086	673.639	673.639
30.097	656.485	656.485
30.108	631.861	631.861
30.119	607.988	607.988
30.13	641.348	641.348
30.141	627.39	627.39
30.152	618.827	618.827
30.163	616.855	616.855
30.174	624.375	624.375
30.185	652	652
30.196	625.481	625.481
30.207	618.265	618.265
30.218	621.481	621.481
30.229	614.504	614.504
30.24	601.369	601.369
30.251	578.477	578.477
30.262	621.722	621.722
30.273	605.998	605.998
30.284	614.068	614.068
30.295	615.261	615.261
30.306	614.927	614.927
30.317	581.715	581.715
30.328	647.684	647.684
30.339	634.111	634.111
30.35	635.623	635.623
30.361	644.765	644.765
30.372	655.328	655.328
30.383	627.236	627.236
30.394	634.985	634.985
30.405	603.315	603.315
30.416	605.789	605.789
30.427	649.78	649.78
30.438	637.152	637.152
30.449	618.298	618.298
30.46	621.18	621.18
30.471	657.725	657.725
30.482	695.796	695.796
30.493	712.12	712.12
30.504	702.995	702.995
30.515	635.838	635.838
30.526	628.479	628.479
30.537	641.487	641.487
30.548	673.892	673.892
30.559	675.062	675.062
30.57	699.166	699.166
30.581	664.615	664.615
30.592	645.924	645.924
30.603	642.634	642.634
30.614	624.832	624.832
30.625	621.395	621.395
30.636	632.854	632.854
30.647	673.257	673.257
30.658	663.195	663.195
30.669	639.463	639.463
30.68	603.946	603.946
30.691	596.612	596.612
30.702	581.75	581.75
30.713	595.185	595.185
30.724	604.642	604.642
30.735	620.859	620.859
30.746	586.848	586.848
30.757	611.274	611.274
30.768	556.027	556.027
30.779	562.619	562.619
30.79	574.388	574.388
30.801	561.306	561.306
30.812	545.812	545.812
30.823	612.397	612.397
30.834	612.831	612.831
30.845	576.835	576.835
30.856	556.277	556.277
30.867	580.185	580.185
30.878	590.006	590.006
30.889	635.498	635.498
30.9	691.276	691.276
30.911	694.289	694.289
30.922	659.806	659.806
30.933	639.451	639.451
30.944	614.881	614.881
30.955	619.496	619.496
30.966	639.889	639.889
30.977	635.25	635.25
30.988	625.256	625.256
30.999	670.073	670.073
31.01	612.784	612.784
31.021	624.848	624.848
31.032	592.491	592.491
31.043	551.777	551.777
31.054	560.321	560.321
31.065	535.617	535.617
31.076	553.001	553.001
31.087	535.757	535.757
31.098	560.661	560.661
31.109	569.531	569.531
31.12	576.168	576.168
31.131	553.965	553.965
31.142	578.297	578.297
31.153	580.402	580.403
31.164	577.51	577.51
31.175	596.143	596.143
31.186	587.452	587.452
31.197	554.566	554.566
31.208	532.643	532.643
31.219	558.791	558.791
31.23	589.025	589.025
31.241	586.244	586.244
31.252	590.796	590.796
31.263	589.259	589.259
31.274	615.24	615.24
31.285	587.599	587.599
31.296	572.203	572.203
31.307	645.33	645.33
31.318	582.402	582.402
31.329	647.336	647.336
31.34	587.263	587.263
31.351	626.942	626.942
31.362	635.133	635.133
31.373	627.369	627.369
31.384	585.635	585.635
31.395	616.532	616.532
31.406	650.596	650.596
31.417	627.022	627.022
31.428	616.032	616.032
31.439	613.039	613.039
31.45	583.743	583.743
31.461	595.262	595.262
31.472	596.124	596.124
31.483	591.438	591.438
31.494	569.061	569.061
31.505	605.01	605.01
31.516	551.999	551.999
31.527	616.75	616.75
31.538	581.062	581.062
31.549	547.849	547.849
31.56	570.697	570.697
31.571	565.93	565.93
31.582	561.948	561.948
31.593	610.235	610.235
31.604	610.143	610.143
31.615	575.293	575.293
31.626	587.713	587.713
31.637	617.608	617.608
31.648	590.855	590.855
31.659	599.62	599.62
31.67	590.438	590.438
31.681	596.383	596.383
31.692	594.757	594.757
31.703	569.891	569.891
31.714	583.059	583.059
31.725	608.438	608.438
31.736	558.924	558.924
31.747	596.153	596.153
31.758	594.547	594.547
31.769	603.857	603.857
31.78	579.434	579.434
31.791	560.951	560.951
31.802	599.23	599.23
31.813	609.53	609.53
31.824	603.247	603.247
31.835	580.374	580.374
31.846	606.536	606.536
31.857	606.064	606.064
31.868	624.535	624.535
31.879	616.18	616.18
31.89	631.592	631.592
31.901	639.405	639.405
31.912	670.746	670.746
31.923	701.351	701.351
31.934	669.496	669.496
31.945	691.223	691.223
31.956	699.124	699.124
31.967	741.062	741.062
31.978	721.597	721.597
31.989	725.719	725.719
[truncated: 5,273 more rows]
